# Supplementary material for: A high quality genome of the common swamp pitcher plant (Nepenthes mirabilis) using PacBio HiFi sequencing
Source: PLoS One. 2025 Jul 10;20(7):e0322885. doi: 10.1371/journal.pone.0322885 (PMC12244726; doi:10.1371/journal.pone.0322885)
Supplement: S2 File — (XLSX) [file pone.0322885.s002.xlsx]

## Sheet: TableS1
Table S1. Circular Consensus Sequence statistics from PacBio HiFi sequencing of Nepenthes mirabilis total DNA.
HiFi Reads	1743934
HiFi Yield (bp)	33305157481
HiFi Read Length (mean, bp)	19097
HiFi Read Quality (median)	Q30

## Sheet: TableS2
Table S2. Filtering statistics for Illumina transcriptome shotgun reads.
RNAseq reads	Input	456,095,794 reads	68,414,369,100 bases
	Both Surviving	439,689,624 (96.4%)	58,511,026,523 (85.5%)

## Sheet: TableS3
Table S3. Genome assembly statistics for Hifiasm assembler.
Assembly processing step	Total length of assembly	No. contigs	N50	Largest	Average	N_count	Gaps	BUSCO_v4.0.4 (eudicotyledons_odb10)		eudicots_odb10 (eukaryota, 2024-01-08)
Hifiasm assembly of total PacBio CCS data	1260180061	832	18293879	37509488	1514639	0	0	C:89.6%[S:84.6%,D:5.0%],F:3.0%,M:7.4%,n:2121
purge_dups	1135539825	445	19511703	37509488	2551774	0	0	C:89.9%[S:84.6%,D:5.3%],F:3.1%,M:7.0%,n:2121
Shannons low-complexity filtering	1134575683	439	19511703	37509488	2584454	0	0	Not performed
Remove fungal-bacterial contig and organelle DNA	1003663055	67	20088416	37509488	14980045	0	0	C:91.6%[S:86.2%,D:5.4%],F:2.8%,M:5.6%,n:2121

## Sheet: TableS4
Table S4. Summary of TEs in genome, softmasked using RepeatMasker.
Class	Type	Count	bpMasked	%masked
DNATransposon
	Helitron	66716	17022592	0.0169
	MITE	784	243695	0.0002
DNATransposon/TIR
	TIR/CMC	23135	6650070	0.0066
	TIR/Novosib	4950	1624005	0.0016
	TIR/Sola	4063	1979323	0.002
	TIR/Tc1-Mariner	16483	4161737	0.0041
	TIR/Zator	32689	8498186	0.0085
	TIR/hAT	147162	130497023	0.1299
Retrotransposon/LTR
	LTR/Copia	155795	83623239	0.0833
	LTR/ERV	4564	1897028	0.0019
	LTR/Gypsy	564019	356696487	0.3552
Retrotransposon/Non-LTR
	Non-LTR/LINE	4210	3297833	0.0033
	Non-LTR/SINE	0	0	0
Unclassified		116394	40356192	0.0402
total interspersed		1140964	656547410	0.6537
Total		1140964	656547410	0.6537

## Sheet: TableS5
Table S5. Pfam hits for genes in the final 29,806 predicted Nepenthes mirabilis gene set
target name	accession	tlen	query name	accession	qlen	E-value	score	bias	#	of	c-Evalue	i-Evalue	score	bias	from	to	from	to	from	to	acc
Nep_mir_jg23383.t1	-	208	1-cysPrx_C	PF10417.10	40	5.6e-13	50.4	1.1	1	1	4.4e-17	9.9e-13	49.6	1.1	1	40	149	188	149	188	0.96
Nep_mir_jg23528.t1	-	208	1-cysPrx_C	PF10417.10	40	5.6e-13	50.4	1.1	1	1	4.4e-17	9.9e-13	49.6	1.1	1	40	149	188	149	188	0.96
Nep_mir_jg36015.t1	-	278	1-cysPrx_C	PF10417.10	40	1.6e-10	42.5	0.2	1	1	1.5e-14	3.5e-10	41.4	0.2	1	38	240	274	240	276	0.94
Nep_mir_jg6318.t1	-	262	2003-03-14	PF00244.21	222	3e-106	355.9	4.2	1	1	1e-109	3.5e-106	355.7	4.2	2	222	14	235	13	235	0.99
Nep_mir_jg57231.t1	-	264	2003-03-14	PF00244.21	222	2.4e-105	352.9	6.8	1	1	8.2e-109	2.8e-105	352.7	6.8	2	222	16	237	15	237	0.99
Nep_mir_jg58618.t1	-	259	2003-03-14	PF00244.21	222	5.1e-105	351.8	2.7	1	1	1.8e-108	6.2e-105	351.6	2.7	1	222	12	236	12	236	0.99
Nep_mir_jg41842.t1	-	260	2003-03-14	PF00244.21	222	9.9e-105	350.9	1.8	1	1	3.4e-108	1.2e-104	350.7	1.8	1	222	12	236	12	236	0.99
Nep_mir_jg25026.t1	-	262	2003-03-14	PF00244.21	222	1.3e-104	350.5	5.9	1	1	4.4e-108	1.5e-104	350.3	5.9	2	222	14	235	13	235	0.99
Nep_mir_jg40552.t1	-	259	2003-03-14	PF00244.21	222	4.1e-104	348.9	3	1	1	1.4e-107	4.7e-104	348.7	3	1	222	12	236	12	236	0.99
Nep_mir_jg35190.t1	-	269	2003-03-14	PF00244.21	222	1.1e-103	347.5	2.1	1	1	3.6e-107	1.2e-103	347.3	2.1	1	222	10	234	10	234	0.99
Nep_mir_jg35250.t1	-	270	2003-03-14	PF00244.21	222	2.2e-103	346.5	3.3	1	1	7.7e-107	2.6e-103	346.2	3.3	1	222	13	235	13	235	0.99
Nep_mir_jg42094.t1	-	263	2003-03-14	PF00244.21	222	1.1e-102	344.2	3.1	1	1	3.8e-106	1.3e-102	344	3.1	1	222	14	238	14	238	0.99
Nep_mir_jg22599.t1	-	259	2003-03-14	PF00244.21	222	1.5e-101	340.5	1.4	1	1	5e-105	1.7e-101	340.3	1.4	1	222	12	236	12	236	0.99
Nep_mir_jg40565.t1	-	254	2003-03-14	PF00244.21	222	3.5e-98	329.5	3	1	1	1.1e-101	3.9e-98	329.3	3	1	222	17	243	17	243	0.99
Nep_mir_jg52380.t1	-	254	2003-03-14	PF00244.21	222	5.9e-98	328.8	2	1	1	2e-101	6.7e-98	328.6	2	1	222	17	243	17	243	0.98
Nep_mir_jg19223.t1	-	254	2003-03-14	PF00244.21	222	3.1e-97	326.4	2.8	1	1	1e-100	3.6e-97	326.2	2.8	1	222	17	243	17	243	0.98
Nep_mir_jg39587.t1	-	273	2003-03-14	PF00244.21	222	2.3e-57	196	0	1	1	8.3e-61	2.8e-57	195.7	0	4	221	13	220	10	221	0.96
Nep_mir_jg6806.t1	-	254	2003-03-14	PF00244.21	222	2.2e-49	169.9	5.4	1	2	6e-29	2.1e-25	91.5	2.4	2	88	15	104	14	105	0.96
Nep_mir_jg6806.t1	-	254	2003-03-14	PF00244.21	222	2.2e-49	169.9	5.4	2	2	1.7e-26	5.7e-23	83.5	0.1	122	188	102	168	102	176	0.97
Nep_mir_jg41851.t1	-	289	2003-03-14	PF00244.21	222	2.3e-30	107.7	3.4	1	1	1e-33	3.5e-30	107.1	3.4	2	121	13	135	12	155	0.92
Nep_mir_jg15712.t1	-	234	2003-03-14	PF00244.21	222	5e-26	93.5	4.6	1	2	2.4e-16	8.1e-13	50.3	0.1	7	62	137	192	134	193	0.94
Nep_mir_jg15712.t1	-	234	2003-03-14	PF00244.21	222	5e-26	93.5	4.6	2	2	2.3e-15	7.7e-12	47.1	0.7	185	222	191	228	189	228	0.97
Nep_mir_jg41850.t1	-	95	2003-03-14	PF00244.21	222	5.4e-17	64	0.4	1	1	1.8e-20	6e-17	63.8	0.4	1	81	12	94	12	94	0.97
Nep_mir_jg19712.t1	-	88	2003-03-14	PF00244.21	222	2e-11	45.8	0	1	1	6.8e-15	2.3e-11	45.6	0	10	58	28	76	23	86	0.87
Nep_mir_jg1623.t1	-	621	2-Hacid_dh	PF00389.31	134	3.9e-34	119.1	1	1	1	1.1e-37	7e-34	118.2	1	1	134	81	390	81	390	0.99
Nep_mir_jg44916.t1	-	619	2-Hacid_dh	PF00389.31	134	6.6e-34	118.3	0.8	1	1	2.1e-37	1.3e-33	117.4	0.8	1	134	78	387	78	387	0.99
Nep_mir_jg44917.t1	-	201	2-Hacid_dh	PF00389.31	134	5.1e-28	99.3	0.1	1	1	1e-31	6.4e-28	98.9	0.1	1	104	78	181	78	199	0.93
Nep_mir_jg43870.t1	-	314	2-Hacid_dh	PF00389.31	134	2.5e-23	84.1	0	1	1	4.7e-27	2.9e-23	83.9	0	18	133	22	312	6	313	0.95
Nep_mir_jg22527.t1	-	327	2-Hacid_dh	PF00389.31	134	3.1e-17	64.4	0	1	1	6e-21	3.8e-17	64.1	0	36	133	52	323	18	324	0.97
Nep_mir_jg41465.t1	-	300	2-Hacid_dh	PF00389.31	134	6.2e-16	60.2	0	1	1	1.3e-19	8e-16	59.8	0	26	120	54	248	27	251	0.89
Nep_mir_jg27616.t1	-	590	2-Hacid_dh	PF00389.31	134	1.3e-15	59.1	0	1	1	3.1e-19	1.9e-15	58.6	0	16	127	237	550	221	557	0.93
Nep_mir_jg58541.t1	-	349	2-Hacid_dh	PF00389.31	134	2.1e-15	58.5	0	1	1	4.2e-19	2.6e-15	58.1	0	2	128	18	340	17	344	0.91
Nep_mir_jg12794.t1	-	383	2-Hacid_dh	PF00389.31	134	1.2e-14	55.9	0	1	1	1.2e-17	7.3e-14	53.4	0	15	127	67	363	62	366	0.75
Nep_mir_jg58543.t1	-	370	2-Hacid_dh	PF00389.31	134	3.1e-14	54.6	0	1	1	6.1e-18	3.8e-14	54.4	0	14	127	55	360	38	365	0.87
Nep_mir_jg58542.t1	-	349	2-Hacid_dh	PF00389.31	134	4.1e-14	54.3	0	1	1	7.6e-18	4.7e-14	54.1	0	8	127	28	339	17	344	0.85
Nep_mir_jg1623.t1	-	621	2-Hacid_dh_C	PF02826.20	178	5.2e-63	213.5	0.2	1	1	1.9e-66	8.9e-63	212.7	0.2	1	178	183	358	183	358	0.98
Nep_mir_jg44916.t1	-	619	2-Hacid_dh_C	PF02826.20	178	2e-62	211.5	0.1	1	1	7.4e-66	3.4e-62	210.8	0.1	1	178	180	355	180	355	0.98
Nep_mir_jg43870.t1	-	314	2-Hacid_dh_C	PF02826.20	178	7.4e-53	180.4	0	1	1	2.1e-56	9.5e-53	180.1	0	1	178	109	281	109	281	0.96
Nep_mir_jg12794.t1	-	383	2-Hacid_dh_C	PF02826.20	178	2e-51	175.7	0	1	1	6.3e-55	2.9e-51	175.2	0	2	178	160	338	159	338	0.97
Nep_mir_jg22527.t1	-	327	2-Hacid_dh_C	PF02826.20	178	3.8e-49	168.3	0	1	1	1.1e-52	4.8e-49	168	0	1	178	119	292	119	292	0.95
Nep_mir_jg27616.t1	-	590	2-Hacid_dh_C	PF02826.20	178	4.2e-46	158.4	0.5	1	1	1.3e-48	5.8e-45	154.7	0.5	2	178	332	525	331	525	0.89
Nep_mir_jg41465.t1	-	300	2-Hacid_dh_C	PF02826.20	178	6.4e-45	154.6	0	1	1	1.9e-48	8.6e-45	154.1	0	1	160	135	291	135	299	0.94
Nep_mir_jg58541.t1	-	349	2-Hacid_dh_C	PF02826.20	178	6.1e-42	144.9	0	1	1	1.8e-44	8.1e-41	141.2	0	2	178	124	314	123	314	0.88
Nep_mir_jg58542.t1	-	349	2-Hacid_dh_C	PF02826.20	178	1.4e-41	143.7	0	1	1	7.7e-44	3.5e-40	139.1	0	2	178	124	314	123	314	0.89
Nep_mir_jg58543.t1	-	370	2-Hacid_dh_C	PF02826.20	178	6.4e-41	141.5	0	1	1	2.2e-43	1e-39	137.6	0	2	178	145	335	144	335	0.89
Nep_mir_jg41555.t1	-	645	2-Hacid_dh_C	PF02826.20	178	3e-31	110	0	1	1	1.1e-34	5e-31	109.3	0	1	178	131	316	131	316	0.89
Nep_mir_jg22720.t1	-	490	2-Hacid_dh_C	PF02826.20	178	2.3e-08	35.5	0.2	1	1	9.7e-12	4.4e-08	34.6	0.2	33	127	259	349	246	352	0.92
Nep_mir_jg7086.t1	-	379	2-Hacid_dh_C	PF02826.20	178	5.2e-07	31.1	0	1	1	1.8e-10	8.4e-07	30.4	0	28	125	69	166	53	168	0.89
Nep_mir_jg12734.t1	-	409	2-Hacid_dh_C	PF02826.20	178	1.9e-05	26	0	1	1	7e-09	3.2e-05	25.2	0	33	125	79	171	58	172	0.89
Nep_mir_jg12228.t1	-	476	2-oxoacid_dh	PF00198.24	233	4.9e-79	266.9	0	1	1	1.5e-82	6.4e-79	266.6	0	2	233	244	473	243	473	0.98
Nep_mir_jg55722.t1	-	511	2-oxoacid_dh	PF00198.24	233	1.3e-78	265.5	0	1	1	4.2e-82	1.8e-78	265.1	0	3	232	278	506	276	507	0.98
Nep_mir_jg28550.t1	-	563	2-oxoacid_dh	PF00198.24	233	2.2e-78	264.8	0	1	1	6.8e-82	2.9e-78	264.4	0	3	233	331	562	329	562	0.95
Nep_mir_jg5337.t1	-	637	2-oxoacid_dh	PF00198.24	233	5.4e-71	240.6	0	1	1	1.7e-74	7.3e-71	240.2	0	6	232	408	635	403	636	0.94
Nep_mir_jg28548.t1	-	518	2-oxoacid_dh	PF00198.24	233	5.4e-63	214.5	0	1	2	4.4e-35	1.9e-31	111.2	0	3	127	305	427	303	428	0.96
Nep_mir_jg28548.t1	-	518	2-oxoacid_dh	PF00198.24	233	5.4e-63	214.5	0	2	2	3.3e-32	1.4e-28	101.8	0	147	233	428	517	426	517	0.93
Nep_mir_jg58564.t1	-	443	2-oxoacid_dh	PF00198.24	233	5.3e-62	211.2	0	1	1	1.9e-65	7.9e-62	210.6	0	6	231	223	440	220	442	0.97
Nep_mir_jg35179.t1	-	440	2-oxoacid_dh	PF00198.24	233	7.2e-62	210.8	0.1	1	1	2.5e-65	1.1e-61	210.2	0.1	5	232	219	438	216	439	0.97
Nep_mir_jg58567.t1	-	443	2-oxoacid_dh	PF00198.24	233	2.2e-61	209.2	0	1	1	7.5e-65	3.2e-61	208.6	0	6	231	223	440	220	442	0.97
Nep_mir_jg58568.t1	-	423	2-oxoacid_dh	PF00198.24	233	5.8e-61	207.8	0	1	1	1.9e-64	8.3e-61	207.3	0	6	231	203	420	200	422	0.97
Nep_mir_jg42620.t1	-	108	2-oxoacid_dh	PF00198.24	233	3.1e-28	100.7	0	1	1	7.9e-32	3.4e-28	100.6	0	30	136	2	106	1	107	0.97
Nep_mir_jg42619.t1	-	91	2-oxoacid_dh	PF00198.24	233	8e-26	92.8	0	1	1	2e-29	8.7e-26	92.7	0	146	233	1	88	1	88	0.98
Nep_mir_jg47599.t1	-	613	2-oxoacid_dh	PF00198.24	233	7e-23	83.2	0	1	1	3.5e-26	1.5e-22	82.1	0	6	132	305	422	302	426	0.95
Nep_mir_jg47601.t1	-	613	2-oxoacid_dh	PF00198.24	233	7e-23	83.2	0	1	1	3.5e-26	1.5e-22	82.1	0	6	132	305	422	302	426	0.95
Nep_mir_jg64682.t1	-	866	2-oxoacid_dh	PF00198.24	233	2.6e-22	81.3	0	1	1	1.3e-25	5.8e-22	80.2	0	6	132	211	328	208	332	0.94
Nep_mir_jg23029.t1	-	1254	2-oxoacid_dh	PF00198.24	233	3.7e-22	80.8	0	1	1	2.3e-25	9.9e-22	79.4	0	6	132	909	1026	906	1029	0.94
Nep_mir_jg43002.t1	-	631	2-oxoacid_dh	PF00198.24	233	2.2e-20	75	0	1	1	1.3e-23	5.7e-20	73.7	0	6	132	262	379	259	383	0.94
Nep_mir_jg62036.t1	-	1215	2-oxogl_dehyd_N	PF16078.6	41	1.3e-14	55.4	1	1	1	1.8e-19	1.3e-14	55.4	1	1	39	255	293	255	295	0.95
Nep_mir_jg35899.t1	-	255	2Fe-2S_thioredx	PF01257.20	145	2.5e-54	185	0.1	1	1	4.4e-59	3e-54	184.7	0.1	2	144	57	212	56	213	0.97
Nep_mir_jg29282.t1	-	380	2OG-FeII_Oxy	PF03171.21	101	4.4e-30	106	0	1	1	1.8e-32	9e-30	105	0	3	99	232	327	230	328	0.96
Nep_mir_jg45049.t1	-	321	2OG-FeII_Oxy	PF03171.21	101	1.1e-29	104.7	0	1	1	6.6e-32	3.3e-29	103.2	0	4	101	167	265	164	265	0.94
Nep_mir_jg7653.t1	-	243	2OG-FeII_Oxy	PF03171.21	101	1.4e-29	104.4	0	1	1	5.2e-32	2.5e-29	103.6	0	5	101	97	193	83	193	0.93
Nep_mir_jg7654.t1	-	448	2OG-FeII_Oxy	PF03171.21	101	4.8e-29	102.7	0	1	1	2e-31	1e-28	101.7	0	5	101	206	302	202	302	0.94
Nep_mir_jg64650.t1	-	374	2OG-FeII_Oxy	PF03171.21	101	6.3e-29	102.3	0	1	1	3.2e-31	1.6e-28	101	0	4	99	228	321	225	322	0.93
Nep_mir_jg46636.t1	-	348	2OG-FeII_Oxy	PF03171.21	101	7.1e-29	102.1	0	1	1	2.9e-31	1.4e-28	101.2	0	3	101	201	298	199	298	0.97
Nep_mir_jg54843.t1	-	338	2OG-FeII_Oxy	PF03171.21	101	1.2e-28	101.5	0.1	1	1	7.7e-31	3.8e-28	99.8	0	3	101	190	288	188	288	0.97
Nep_mir_jg49205.t1	-	376	2OG-FeII_Oxy	PF03171.21	101	1.3e-28	101.3	0	1	1	4.7e-31	2.3e-28	100.5	0	2	101	222	320	221	320	0.97
Nep_mir_jg7655.t1	-	389	2OG-FeII_Oxy	PF03171.21	101	1.5e-28	101.1	0	1	1	5.8e-31	2.9e-28	100.2	0	5	101	206	302	193	302	0.93
Nep_mir_jg29461.t1	-	352	2OG-FeII_Oxy	PF03171.21	101	1.8e-28	100.8	0	1	1	7.5e-31	3.7e-28	99.9	0	5	100	206	301	203	302	0.95
Nep_mir_jg29460.t1	-	352	2OG-FeII_Oxy	PF03171.21	101	1.9e-28	100.8	0	1	1	7.5e-31	3.7e-28	99.9	0	5	100	206	301	203	302	0.95
Nep_mir_jg62572.t1	-	363	2OG-FeII_Oxy	PF03171.21	101	2.5e-28	100.4	0	1	1	1.4e-30	6.7e-28	99	0	7	101	217	312	212	312	0.94
Nep_mir_jg23698.t1	-	345	2OG-FeII_Oxy	PF03171.21	101	2.7e-28	100.3	0	1	1	9.6e-31	4.7e-28	99.5	0	2	101	192	290	191	290	0.97
Nep_mir_jg7835.t1	-	185	2OG-FeII_Oxy	PF03171.21	101	3.2e-28	100	0	1	1	9.5e-31	4.7e-28	99.5	0	9	101	40	136	33	136	0.92
Nep_mir_jg12249.t1	-	366	2OG-FeII_Oxy	PF03171.21	101	3.6e-28	99.9	0	1	1	1.4e-30	6.9e-28	99	0	5	101	224	318	219	318	0.92
Nep_mir_jg12251.t1	-	366	2OG-FeII_Oxy	PF03171.21	101	3.6e-28	99.9	0	1	1	1.4e-30	6.9e-28	99	0	5	101	224	318	219	318	0.92
Nep_mir_jg12253.t1	-	366	2OG-FeII_Oxy	PF03171.21	101	3.6e-28	99.9	0	1	1	1.4e-30	6.9e-28	99	0	5	101	224	318	219	318	0.92
Nep_mir_jg29457.t1	-	354	2OG-FeII_Oxy	PF03171.21	101	4.1e-28	99.7	0	1	1	1.3e-30	6.4e-28	99.1	0	3	101	205	302	203	302	0.96
Nep_mir_jg45051.t1	-	357	2OG-FeII_Oxy	PF03171.21	101	1e-27	98.4	0	1	1	7e-30	3.4e-27	96.7	0	3	101	202	301	200	301	0.93
Nep_mir_jg29462.t1	-	352	2OG-FeII_Oxy	PF03171.21	101	1.2e-27	98.2	0	1	1	7.1e-30	3.5e-27	96.7	0	5	100	206	301	203	302	0.95
Nep_mir_jg29464.t1	-	352	2OG-FeII_Oxy	PF03171.21	101	1.2e-27	98.2	0	1	1	7.1e-30	3.5e-27	96.7	0	5	100	206	301	203	302	0.95
Nep_mir_jg29458.t1	-	360	2OG-FeII_Oxy	PF03171.21	101	1.2e-27	98.2	0	1	1	4.5e-30	2.2e-27	97.3	0	5	101	206	302	193	302	0.95
Nep_mir_jg4852.t1	-	354	2OG-FeII_Oxy	PF03171.21	101	1.6e-27	97.8	0	1	1	5.5e-30	2.7e-27	97.1	0	7	101	208	303	202	303	0.93
Nep_mir_jg25108.t1	-	323	2OG-FeII_Oxy	PF03171.21	101	1.8e-27	97.7	0	1	1	1.1e-29	5.3e-27	96.1	0	6	101	159	253	154	253	0.94
Nep_mir_jg43398.t1	-	366	2OG-FeII_Oxy	PF03171.21	101	2.4e-27	97.2	0	1	1	9.1e-30	4.5e-27	96.4	0	4	101	216	313	213	313	0.94
Nep_mir_jg56230.t1	-	413	2OG-FeII_Oxy	PF03171.21	101	3.3e-27	96.8	0	1	1	1.2e-29	5.8e-27	96	0	7	101	267	362	262	362	0.92
Nep_mir_jg29444.t1	-	352	2OG-FeII_Oxy	PF03171.21	101	4.3e-27	96.4	0	1	1	1.9e-29	9.4e-27	95.3	0	5	100	206	301	203	302	0.95
Nep_mir_jg38767.t1	-	366	2OG-FeII_Oxy	PF03171.21	101	5.6e-27	96.1	0	1	1	2.1e-29	1e-26	95.2	0	4	101	216	313	213	313	0.94
Nep_mir_jg237.t1	-	349	2OG-FeII_Oxy	PF03171.21	101	5.8e-27	96	0	1	1	2.6e-29	1.3e-26	94.9	0	5	101	202	297	198	297	0.94
Nep_mir_jg12202.t1	-	368	2OG-FeII_Oxy	PF03171.21	101	6.4e-27	95.9	0	1	1	2e-29	1e-26	95.2	0	3	99	212	308	210	310	0.96
Nep_mir_jg12203.t1	-	368	2OG-FeII_Oxy	PF03171.21	101	8.4e-27	95.5	0	1	1	2.7e-29	1.3e-26	94.9	0	3	99	212	308	210	310	0.96
Nep_mir_jg5815.t1	-	349	2OG-FeII_Oxy	PF03171.21	101	1.1e-26	95.2	0	1	1	4.4e-29	2.2e-26	94.2	0	5	101	208	304	204	304	0.94
Nep_mir_jg7657.t1	-	193	2OG-FeII_Oxy	PF03171.21	101	1.1e-26	95.2	0	1	1	2.8e-29	1.4e-26	94.8	0	4	99	38	134	35	136	0.92
Nep_mir_jg63727.t1	-	366	2OG-FeII_Oxy	PF03171.21	101	1.1e-26	95.1	0	1	1	4.7e-29	2.3e-26	94.1	0	3	101	208	306	206	306	0.97
Nep_mir_jg6703.t1	-	362	2OG-FeII_Oxy	PF03171.21	101	1.1e-26	95.1	0	1	1	4.2e-29	2.1e-26	94.2	0	4	101	209	306	206	306	0.97
Nep_mir_jg5827.t1	-	373	2OG-FeII_Oxy	PF03171.21	101	1.3e-26	94.9	0	1	1	5.9e-29	2.9e-26	93.7	0	3	101	220	318	218	318	0.94
Nep_mir_jg29076.t1	-	323	2OG-FeII_Oxy	PF03171.21	101	1.6e-26	94.6	0	1	1	7.9e-29	3.9e-26	93.4	0	5	100	177	271	174	272	0.95
Nep_mir_jg29063.t1	-	181	2OG-FeII_Oxy	PF03171.21	101	1.7e-26	94.5	0	1	1	5e-29	2.5e-26	94	0	5	100	35	129	33	130	0.94
Nep_mir_jg236.t1	-	349	2OG-FeII_Oxy	PF03171.21	101	1.8e-26	94.5	0	1	1	9.6e-29	4.7e-26	93.1	0	5	101	202	297	198	297	0.94
Nep_mir_jg61812.t1	-	400	2OG-FeII_Oxy	PF03171.21	101	1.8e-26	94.4	0	1	1	7.8e-29	3.9e-26	93.4	0	4	101	232	328	229	328	0.96
Nep_mir_jg28811.t1	-	170	2OG-FeII_Oxy	PF03171.21	101	2.1e-26	94.2	0	1	1	5.5e-29	2.7e-26	93.8	0	5	100	24	118	20	119	0.95
Nep_mir_jg29450.t1	-	365	2OG-FeII_Oxy	PF03171.21	101	2.5e-26	93.9	0	1	1	2.1e-28	1e-25	92	0	5	101	211	307	208	307	0.96
Nep_mir_jg29025.t1	-	361	2OG-FeII_Oxy	PF03171.21	101	2.7e-26	93.9	0	1	1	1.4e-28	6.7e-26	92.6	0	5	100	215	309	213	310	0.95
Nep_mir_jg23653.t1	-	338	2OG-FeII_Oxy	PF03171.21	101	2.7e-26	93.9	0	1	1	1.5e-28	7.2e-26	92.5	0	3	101	190	288	188	288	0.97
Nep_mir_jg29452.t1	-	367	2OG-FeII_Oxy	PF03171.21	101	2.8e-26	93.8	0	1	1	1.2e-28	5.9e-26	92.8	0	4	100	212	308	210	309	0.96
Nep_mir_jg29060.t1	-	317	2OG-FeII_Oxy	PF03171.21	101	3e-26	93.7	0	1	1	1.6e-28	7.8e-26	92.4	0	5	100	35	129	33	130	0.93
Nep_mir_jg29043.t1	-	181	2OG-FeII_Oxy	PF03171.21	101	4e-26	93.3	0	1	1	1.2e-28	5.7e-26	92.8	0	5	100	35	129	33	130	0.94
Nep_mir_jg29040.t1	-	361	2OG-FeII_Oxy	PF03171.21	101	4.3e-26	93.2	0	1	1	2.3e-28	1.1e-25	91.9	0	5	100	215	309	213	310	0.93
Nep_mir_jg29034.t1	-	361	2OG-FeII_Oxy	PF03171.21	101	4.7e-26	93.1	0	1	1	2.3e-28	1.1e-25	91.9	0	5	100	215	309	213	310	0.93
Nep_mir_jg12206.t1	-	366	2OG-FeII_Oxy	PF03171.21	101	4.8e-26	93.1	0	1	1	1.6e-28	8.1e-26	92.3	0	5	101	212	308	208	308	0.94
Nep_mir_jg38244.t1	-	337	2OG-FeII_Oxy	PF03171.21	101	5e-26	93	0	1	1	2.2e-28	1.1e-25	91.9	0	2	99	179	282	178	284	0.91
Nep_mir_jg29448.t1	-	365	2OG-FeII_Oxy	PF03171.21	101	5.2e-26	92.9	0	1	1	2.5e-28	1.3e-25	91.7	0	5	101	211	307	208	307	0.96
Nep_mir_jg29066.t1	-	361	2OG-FeII_Oxy	PF03171.21	101	5.3e-26	92.9	0	1	1	2.3e-28	1.1e-25	91.9	0	5	100	215	309	213	310	0.93
Nep_mir_jg29059.t1	-	497	2OG-FeII_Oxy	PF03171.21	101	5.6e-26	92.8	0	1	1	3.5e-28	1.7e-25	91.3	0	5	100	215	309	213	310	0.93
Nep_mir_jg43908.t1	-	665	2OG-FeII_Oxy	PF03171.21	101	6.1e-26	92.7	0	1	1	2.7e-28	1.3e-25	91.6	0	5	101	239	335	236	335	0.94
Nep_mir_jg49447.t1	-	348	2OG-FeII_Oxy	PF03171.21	101	6.2e-26	92.7	0	1	1	6.7e-28	3.3e-25	90.4	0	6	99	204	297	199	298	0.95
Nep_mir_jg29453.t1	-	367	2OG-FeII_Oxy	PF03171.21	101	6.8e-26	92.6	0	1	1	3e-28	1.5e-25	91.5	0	4	100	212	308	210	309	0.96
Nep_mir_jg7753.t1	-	319	2OG-FeII_Oxy	PF03171.21	101	7.1e-26	92.5	0	1	1	2.8e-28	1.4e-25	91.6	0	6	101	159	253	151	253	0.93
Nep_mir_jg29456.t1	-	367	2OG-FeII_Oxy	PF03171.21	101	7.2e-26	92.5	0	1	1	2.7e-28	1.3e-25	91.6	0	5	101	213	309	210	309	0.96
Nep_mir_jg19759.t1	-	337	2OG-FeII_Oxy	PF03171.21	101	7.6e-26	92.4	0	1	1	2.7e-28	1.3e-25	91.6	0	2	99	180	282	179	284	0.9
Nep_mir_jg24523.t1	-	354	2OG-FeII_Oxy	PF03171.21	101	7.6e-26	92.4	0	1	1	3.4e-28	1.7e-25	91.3	0	7	101	208	303	203	303	0.93
Nep_mir_jg29075.t1	-	361	2OG-FeII_Oxy	PF03171.21	101	8.9e-26	92.2	0	1	1	5.3e-28	2.6e-25	90.7	0	5	100	215	309	213	310	0.93
Nep_mir_jg29081.t1	-	361	2OG-FeII_Oxy	PF03171.21	101	9e-26	92.2	0	1	1	5.3e-28	2.6e-25	90.7	0	5	100	215	309	213	310	0.93
Nep_mir_jg29058.t1	-	361	2OG-FeII_Oxy	PF03171.21	101	9.3e-26	92.1	0	1	1	5.3e-28	2.6e-25	90.7	0	5	100	215	309	213	310	0.93
Nep_mir_jg39379.t1	-	364	2OG-FeII_Oxy	PF03171.21	101	1.1e-25	92	0	1	1	7.2e-28	3.5e-25	90.3	0	4	99	217	311	214	313	0.95
Nep_mir_jg12204.t1	-	368	2OG-FeII_Oxy	PF03171.21	101	1.1e-25	91.9	0	1	1	3.7e-28	1.8e-25	91.2	0	3	99	212	308	210	310	0.94
Nep_mir_jg29065.t1	-	361	2OG-FeII_Oxy	PF03171.21	101	1.2e-25	91.8	0	1	1	5.3e-28	2.6e-25	90.7	0	5	100	215	309	213	310	0.93
Nep_mir_jg45042.t1	-	374	2OG-FeII_Oxy	PF03171.21	101	1.4e-25	91.5	0	1	1	1.7e-27	8.2e-25	89.1	0	4	88	271	357	268	370	0.93
Nep_mir_jg29446.t1	-	376	2OG-FeII_Oxy	PF03171.21	101	1.5e-25	91.5	0	1	1	1.1e-27	5.6e-25	89.6	0	5	100	206	301	203	302	0.94
Nep_mir_jg61248.t1	-	373	2OG-FeII_Oxy	PF03171.21	101	1.6e-25	91.4	0	1	1	6.9e-28	3.4e-25	90.3	0	8	100	228	319	223	320	0.96
Nep_mir_jg61249.t1	-	373	2OG-FeII_Oxy	PF03171.21	101	1.6e-25	91.4	0	1	1	6.9e-28	3.4e-25	90.3	0	8	100	228	319	223	320	0.96
Nep_mir_jg7660.t1	-	366	2OG-FeII_Oxy	PF03171.21	101	1.6e-25	91.4	0	1	1	5.4e-28	2.7e-25	90.7	0	4	100	211	308	208	309	0.92
Nep_mir_jg29451.t1	-	367	2OG-FeII_Oxy	PF03171.21	101	1.8e-25	91.2	0	1	1	8.7e-28	4.3e-25	90	0	3	101	211	309	209	309	0.96
Nep_mir_jg29447.t1	-	352	2OG-FeII_Oxy	PF03171.21	101	2.4e-25	90.8	0	1	1	1e-27	4.9e-25	89.8	0	5	100	206	301	203	302	0.94
Nep_mir_jg40585.t1	-	336	2OG-FeII_Oxy	PF03171.21	101	2.5e-25	90.8	0	1	1	8.8e-28	4.3e-25	90	0	4	101	200	296	197	296	0.96
Nep_mir_jg54962.t1	-	373	2OG-FeII_Oxy	PF03171.21	101	2.8e-25	90.6	0	1	1	1.1e-27	5.4e-25	89.7	0	8	100	228	319	223	320	0.96
Nep_mir_jg28453.t1	-	361	2OG-FeII_Oxy	PF03171.21	101	2.9e-25	90.5	0	1	1	1.3e-27	6.2e-25	89.5	0	6	99	215	308	211	310	0.92
Nep_mir_jg7658.t1	-	366	2OG-FeII_Oxy	PF03171.21	101	3.1e-25	90.4	0	1	1	1.1e-27	5.5e-25	89.7	0	4	100	211	308	207	309	0.92
Nep_mir_jg9611.t1	-	336	2OG-FeII_Oxy	PF03171.21	101	3.7e-25	90.2	0	1	1	1.9e-27	9.3e-25	88.9	0	2	99	179	282	178	284	0.88
Nep_mir_jg7652.t1	-	370	2OG-FeII_Oxy	PF03171.21	101	4e-25	90.1	0	1	1	1.7e-27	8.6e-25	89	0	3	101	214	312	212	312	0.95
Nep_mir_jg59893.t1	-	360	2OG-FeII_Oxy	PF03171.21	101	4.1e-25	90.1	0	1	1	1.5e-27	7.2e-25	89.3	0	5	96	214	304	209	309	0.94
Nep_mir_jg42763.t1	-	370	2OG-FeII_Oxy	PF03171.21	101	4.2e-25	90	0	1	1	1.5e-27	7.2e-25	89.3	0	2	101	220	318	218	318	0.93
Nep_mir_jg23043.t1	-	373	2OG-FeII_Oxy	PF03171.21	101	4.5e-25	89.9	0	1	1	1.7e-27	8.5e-25	89.1	0	8	100	228	319	222	320	0.96
Nep_mir_jg63448.t1	-	354	2OG-FeII_Oxy	PF03171.21	101	5.5e-25	89.7	0	1	1	2e-27	9.6e-25	88.9	0	5	100	207	302	204	303	0.93
Nep_mir_jg55694.t1	-	366	2OG-FeII_Oxy	PF03171.21	101	8.2e-25	89.1	0	1	1	3.2e-27	1.6e-24	88.2	0	3	101	214	313	212	313	0.96
Nep_mir_jg58344.t1	-	316	2OG-FeII_Oxy	PF03171.21	101	8.3e-25	89.1	0	1	1	3.1e-27	1.5e-24	88.2	0	8	101	164	257	159	257	0.94
Nep_mir_jg29038.t1	-	181	2OG-FeII_Oxy	PF03171.21	101	8.6e-25	89	0	1	1	2.5e-27	1.2e-24	88.5	0	5	100	35	129	33	130	0.93
Nep_mir_jg45139.t1	-	336	2OG-FeII_Oxy	PF03171.21	101	9.5e-25	88.9	0	1	1	3.8e-27	1.9e-24	88	0	4	101	200	296	197	296	0.96
Nep_mir_jg29454.t1	-	367	2OG-FeII_Oxy	PF03171.21	101	9.9e-25	88.8	0	1	1	4.6e-27	2.3e-24	87.7	0	4	101	212	309	210	309	0.95
Nep_mir_jg42755.t1	-	375	2OG-FeII_Oxy	PF03171.21	101	1e-24	88.8	0	1	1	4e-27	2e-24	87.9	0	8	100	226	317	221	318	0.95
Nep_mir_jg39859.t1	-	324	2OG-FeII_Oxy	PF03171.21	101	1.4e-24	88.4	0	1	1	4.6e-27	2.3e-24	87.7	0	7	101	180	276	174	276	0.93
Nep_mir_jg54961.t1	-	373	2OG-FeII_Oxy	PF03171.21	101	2e-24	87.9	0	1	1	7.6e-27	3.8e-24	87	0	8	100	228	319	223	320	0.96
Nep_mir_jg42760.t1	-	166	2OG-FeII_Oxy	PF03171.21	101	2e-24	87.8	0	1	1	5.2e-27	2.6e-24	87.5	0	4	101	18	114	14	114	0.91
Nep_mir_jg59892.t1	-	358	2OG-FeII_Oxy	PF03171.21	101	2.1e-24	87.8	0	1	1	7.3e-27	3.6e-24	87	0	4	96	211	302	208	307	0.95
Nep_mir_jg42757.t1	-	375	2OG-FeII_Oxy	PF03171.21	101	3.8e-24	87	0	1	1	1.5e-26	7.2e-24	86.1	0	8	100	226	317	221	318	0.96
Nep_mir_jg42759.t1	-	370	2OG-FeII_Oxy	PF03171.21	101	4.1e-24	86.9	0	1	1	1.4e-26	6.9e-24	86.1	0	4	101	222	318	218	318	0.94
Nep_mir_jg41771.t1	-	337	2OG-FeII_Oxy	PF03171.21	101	4.4e-24	86.8	0	1	1	1.8e-26	8.8e-24	85.8	0	5	101	201	296	198	296	0.97
Nep_mir_jg46781.t1	-	359	2OG-FeII_Oxy	PF03171.21	101	6e-24	86.3	0	1	1	2.5e-26	1.2e-23	85.3	0	4	101	214	310	213	310	0.97
Nep_mir_jg29295.t1	-	181	2OG-FeII_Oxy	PF03171.21	101	7.3e-24	86.1	0	1	1	2.1e-26	1e-23	85.6	0	5	100	35	129	33	130	0.93
Nep_mir_jg59781.t1	-	402	2OG-FeII_Oxy	PF03171.21	101	7.3e-24	86	0.1	1	1	8.5e-26	4.2e-23	83.6	0	6	100	217	310	202	311	0.93
Nep_mir_jg18796.t1	-	358	2OG-FeII_Oxy	PF03171.21	101	8.1e-24	85.9	0	1	1	4e-26	2e-23	84.7	0	7	101	214	307	209	307	0.95
Nep_mir_jg7090.t1	-	345	2OG-FeII_Oxy	PF03171.21	101	8.3e-24	85.9	0	1	1	4e-26	2e-23	84.7	0	9	100	199	296	186	297	0.9
Nep_mir_jg41772.t1	-	332	2OG-FeII_Oxy	PF03171.21	101	1e-23	85.6	0	1	1	3.9e-26	1.9e-23	84.7	0	6	100	199	291	194	292	0.94
Nep_mir_jg22981.t1	-	370	2OG-FeII_Oxy	PF03171.21	101	1.9e-23	84.7	0	1	1	7.7e-26	3.8e-23	83.8	0	7	100	221	313	216	314	0.93
Nep_mir_jg41773.t1	-	332	2OG-FeII_Oxy	PF03171.21	101	2.5e-23	84.3	0	1	1	9.5e-26	4.7e-23	83.5	0	6	100	199	291	194	292	0.94
Nep_mir_jg68432.t1	-	342	2OG-FeII_Oxy	PF03171.21	101	3.8e-23	83.7	0	1	1	1.5e-25	7.2e-23	82.9	0	5	100	195	289	191	290	0.94
Nep_mir_jg44393.t1	-	333	2OG-FeII_Oxy	PF03171.21	101	6e-23	83.1	0	1	1	2.6e-25	1.3e-22	82.1	0	4	101	183	285	180	285	0.9
Nep_mir_jg28630.t1	-	352	2OG-FeII_Oxy	PF03171.21	101	6.5e-23	83	0	1	1	2.3e-25	1.1e-22	82.2	0	6	101	210	304	205	304	0.95
Nep_mir_jg44391.t1	-	354	2OG-FeII_Oxy	PF03171.21	101	7e-23	82.9	0	1	1	3.5e-25	1.7e-22	81.6	0	5	101	194	295	190	295	0.87
Nep_mir_jg15659.t1	-	336	2OG-FeII_Oxy	PF03171.21	101	7.1e-23	82.9	0	1	1	2.6e-25	1.3e-22	82.1	0	4	101	200	296	197	296	0.96
Nep_mir_jg18953.t1	-	371	2OG-FeII_Oxy	PF03171.21	101	1.2e-22	82.1	0	1	1	4.5e-25	2.2e-22	81.3	0	3	100	202	300	200	301	0.93
Nep_mir_jg7091.t1	-	340	2OG-FeII_Oxy	PF03171.21	101	1.3e-22	82	0	1	1	6e-25	3e-22	80.9	0	6	101	186	292	181	292	0.9
Nep_mir_jg36320.t1	-	369	2OG-FeII_Oxy	PF03171.21	101	2.6e-22	81.1	0	1	1	9.3e-25	4.6e-22	80.3	0	5	100	218	312	214	313	0.93
Nep_mir_jg35930.t1	-	330	2OG-FeII_Oxy	PF03171.21	101	3.7e-22	80.6	0	1	1	1.3e-24	6.3e-22	79.8	0	2	100	171	280	170	281	0.88
Nep_mir_jg12258.t1	-	103	2OG-FeII_Oxy	PF03171.21	101	5.3e-22	80.1	0	1	1	1.3e-24	6.2e-22	79.9	0	24	101	2	78	1	78	0.96
Nep_mir_jg59773.t1	-	333	2OG-FeII_Oxy	PF03171.21	101	6.6e-22	79.8	0	1	1	3.8e-24	1.9e-21	78.3	0	5	100	184	284	180	285	0.89
Nep_mir_jg7089.t1	-	345	2OG-FeII_Oxy	PF03171.21	101	1.5e-21	78.6	0	1	1	7.9e-24	3.9e-21	77.3	0	6	100	202	296	195	297	0.93
Nep_mir_jg52176.t1	-	367	2OG-FeII_Oxy	PF03171.21	101	1.9e-21	78.3	0	1	1	6.5e-24	3.2e-21	77.6	0	11	101	198	289	185	289	0.86
Nep_mir_jg6504.t1	-	354	2OG-FeII_Oxy	PF03171.21	101	2.4e-21	78	0	1	1	9e-24	4.4e-21	77.1	0	7	101	212	307	194	307	0.86
Nep_mir_jg39380.t1	-	360	2OG-FeII_Oxy	PF03171.21	101	4.1e-21	77.2	0	1	1	1.5e-23	7.3e-21	76.4	0	5	99	227	320	223	322	0.92
Nep_mir_jg29296.t1	-	109	2OG-FeII_Oxy	PF03171.21	101	9.5e-21	76.1	0	1	1	2.1e-23	1.1e-20	75.9	0	19	100	14	94	2	95	0.9
Nep_mir_jg43834.t1	-	312	2OG-FeII_Oxy	PF03171.21	101	5.9e-18	67.1	0	1	1	2e-20	9.9e-18	66.4	0	5	100	168	262	162	263	0.86
Nep_mir_jg1538.t1	-	286	2OG-FeII_Oxy	PF03171.21	101	3e-17	64.8	0	1	1	1.1e-19	5.3e-17	64	0	27	101	164	238	150	238	0.94
Nep_mir_jg52033.t1	-	298	2OG-FeII_Oxy	PF03171.21	101	3.4e-17	64.6	0	1	1	1.1e-19	5.6e-17	63.9	0	2	100	146	245	145	246	0.89
Nep_mir_jg22985.t1	-	362	2OG-FeII_Oxy	PF03171.21	101	3.8e-17	64.5	0	1	1	1.6e-19	7.8e-17	63.5	0	7	100	221	305	216	306	0.92
Nep_mir_jg29455.t1	-	321	2OG-FeII_Oxy	PF03171.21	101	4.8e-17	64.2	0	1	1	1.7e-18	8.5e-16	60.2	0	5	69	213	278	210	302	0.93
Nep_mir_jg23045.t1	-	362	2OG-FeII_Oxy	PF03171.21	101	6e-17	63.9	0	1	1	2.6e-19	1.3e-16	62.8	0	7	100	221	305	216	306	0.87
Nep_mir_jg7545.t1	-	312	2OG-FeII_Oxy	PF03171.21	101	3.8e-15	58.1	0	1	1	1.4e-17	6.8e-15	57.3	0	2	100	137	256	136	257	0.92
Nep_mir_jg55678.t1	-	327	2OG-FeII_Oxy	PF03171.21	101	1.5e-14	56.2	0	1	1	5.1e-17	2.5e-14	55.4	0	2	100	151	273	150	274	0.9
Nep_mir_jg38960.t1	-	187	2OG-FeII_Oxy	PF03171.21	101	7.3e-14	54	0	1	1	2.4e-16	1.2e-13	53.3	0	4	86	18	128	15	142	0.72
Nep_mir_jg62619.t1	-	292	2OG-FeII_Oxy	PF03171.21	101	3e-13	52	0	1	1	1.6e-15	8.1e-13	50.6	0	3	100	166	285	164	286	0.9
Nep_mir_jg7087.t1	-	121	2OG-FeII_Oxy	PF03171.21	101	3.3e-13	51.9	0	1	1	8.4e-16	4.1e-13	51.5	0	8	74	43	112	26	119	0.9
Nep_mir_jg32.t1	-	395	2OG-FeII_Oxy	PF03171.21	101	1.2e-12	50	0	1	1	4.2e-15	2.1e-12	49.3	0	2	100	268	388	267	389	0.86
Nep_mir_jg11851.t1	-	287	2OG-FeII_Oxy	PF03171.21	101	1.9e-10	43	0	1	1	6.2e-13	3.1e-10	42.3	0	3	100	168	281	166	282	0.86
Nep_mir_jg52161.t1	-	288	2OG-FeII_Oxy	PF03171.21	101	1.7e-07	33.5	0	1	1	5.6e-10	2.8e-07	32.8	0	3	100	167	281	165	282	0.75
Nep_mir_jg35478.t1	-	550	2OG-FeII_Oxy	PF03171.21	101	2.4e-05	26.6	0	1	1	9.1e-08	4.5e-05	25.7	0	5	99	331	421	328	423	0.77
Nep_mir_jg41273.t1	-	146	2OG-FeII_Oxy	PF03171.21	101	3.2e-05	26.2	0	1	1	1e-07	4.9e-05	25.6	0	52	90	80	118	58	122	0.8
Nep_mir_jg36028.t1	-	539	2OG-FeII_Oxy_2	PF13532.7	196	1.1e-37	132.1	0	1	1	4.4e-41	2e-37	131.2	0	1	184	293	496	293	505	0.91
Nep_mir_jg22616.t1	-	405	2OG-FeII_Oxy_2	PF13532.7	196	2.8e-36	127.5	0	1	1	1.7e-37	7.7e-34	119.5	0	3	196	86	374	84	374	0.72
Nep_mir_jg7704.t1	-	246	2OG-FeII_Oxy_2	PF13532.7	196	7.6e-32	113	0	1	1	2e-35	9.2e-32	112.7	0	2	196	35	242	34	242	0.88
Nep_mir_jg43746.t1	-	484	2OG-FeII_Oxy_2	PF13532.7	196	4.2e-30	107.3	0	1	1	1.8e-33	8.3e-30	106.3	0	1	160	293	472	293	474	0.93
Nep_mir_jg46618.t1	-	307	2OG-FeII_Oxy_2	PF13532.7	196	1.7e-17	66.2	0	1	1	1.4e-20	6.2e-17	64.3	0	59	196	127	287	85	287	0.77
Nep_mir_jg18755.t1	-	376	2OG-FeII_Oxy_2	PF13532.7	196	4.3e-14	55	0	1	1	1.4e-17	6.3e-14	54.5	0	6	196	109	300	104	300	0.81
Nep_mir_jg12962.t1	-	485	2OG-FeII_Oxy_2	PF13532.7	196	1.6e-12	49.9	0	1	1	8.4e-16	3.8e-12	48.7	0	46	196	258	402	206	402	0.71
Nep_mir_jg40783.t1	-	302	2OG-FeII_Oxy_2	PF13532.7	196	2.3e-12	49.4	0	1	1	2.4e-15	1.1e-11	47.2	0	50	196	85	289	78	289	0.79
Nep_mir_jg11658.t1	-	259	2OG-FeII_Oxy_2	PF13532.7	196	9.3e-12	47.4	0	1	1	2.6e-15	1.2e-11	47.1	0	66	175	30	145	8	172	0.87
Nep_mir_jg9689.t1	-	259	2OG-FeII_Oxy_2	PF13532.7	196	9.5e-12	47.4	0	1	1	5.5e-15	2.5e-11	46	0	89	196	113	252	57	252	0.66
Nep_mir_jg20684.t1	-	532	2OG-FeII_Oxy_2	PF13532.7	196	1.2e-10	43.8	0	1	1	4.6e-14	2.1e-10	43	0	63	162	367	471	333	476	0.85
Nep_mir_jg17662.t1	-	473	2OG-FeII_Oxy_2	PF13532.7	196	2.4e-09	39.6	0	1	1	8.3e-13	3.8e-09	38.9	0	63	160	367	469	331	471	0.84
Nep_mir_jg64231.t1	-	205	2OG-FeII_Oxy_2	PF13532.7	196	4.2e-08	35.5	0	1	1	1.2e-11	5.4e-08	35.2	0	90	175	8	98	2	134	0.87
Nep_mir_jg36332.t1	-	495	2OG-FeII_Oxy_2	PF13532.7	196	7.4e-08	34.7	0	1	1	2.8e-11	1.3e-07	33.9	0	63	159	355	456	321	458	0.84
Nep_mir_jg55312.t1	-	463	2OG-FeII_Oxy_2	PF13532.7	196	4.8e-07	32.1	0	1	1	1.7e-10	7.8e-07	31.4	0	62	138	354	429	319	452	0.84
Nep_mir_jg32.t1	-	395	2OG-FeII_Oxy_3	PF13640.7	96	8.1e-22	79.8	0	1	1	1.4e-25	1.4e-21	79.1	0	1	96	270	388	270	388	0.87
Nep_mir_jg7545.t1	-	312	2OG-FeII_Oxy_3	PF13640.7	96	3.8e-21	77.7	0.1	1	1	6.7e-25	6.6e-21	76.9	0.1	2	96	140	256	139	256	0.89
Nep_mir_jg62619.t1	-	292	2OG-FeII_Oxy_3	PF13640.7	96	7e-21	76.8	0	1	1	2.2e-24	2.1e-20	75.3	0	1	96	167	285	167	285	0.87
Nep_mir_jg55678.t1	-	327	2OG-FeII_Oxy_3	PF13640.7	96	4.4e-20	74.2	0	1	1	7.1e-24	6.9e-20	73.6	0	1	96	153	273	153	273	0.88
Nep_mir_jg11851.t1	-	287	2OG-FeII_Oxy_3	PF13640.7	96	4.5e-19	71	0	1	1	7.3e-23	7.2e-19	70.4	0	1	96	169	281	169	281	0.84
Nep_mir_jg52161.t1	-	288	2OG-FeII_Oxy_3	PF13640.7	96	5.4e-18	67.5	0	1	1	8.6e-22	8.4e-18	66.9	0	2	96	169	281	168	281	0.82
Nep_mir_jg38760.t1	-	408	2OG-FeII_Oxy_3	PF13640.7	96	4.5e-11	45.4	0	1	1	8.9e-15	8.7e-11	44.4	0	7	95	99	183	93	184	0.89
Nep_mir_jg38760.t1	-	408	2OG-FeII_Oxy_4	PF13661.7	93	0.0001	24.7	0	1	1	3.1e-09	0.00022	23.7	0	8	92	100	183	95	184	0.81
Nep_mir_jg24835.t1	-	232	2_5_RNA_ligase2	PF13563.7	152	1.4e-10	43.2	0	1	1	7.9e-15	1.8e-10	42.9	0	25	132	41	150	15	166	0.89
Nep_mir_jg29441.t1	-	187	2_5_RNA_ligase2	PF13563.7	152	2.8e-08	35.7	0.8	1	1	1e-11	2.3e-07	32.8	0.4	21	150	39	167	18	169	0.83
Nep_mir_jg7674.t1	-	186	2_5_RNA_ligase2	PF13563.7	152	3.7e-07	32.1	0	1	1	2.2e-11	5.1e-07	31.7	0	22	151	40	167	14	168	0.81
Nep_mir_jg12783.t1	-	408	3Beta_HSD	PF01073.20	280	1.7e-84	285	0	1	1	2.4e-87	2.1e-84	284.8	0	1	277	15	292	15	295	0.97
Nep_mir_jg37862.t1	-	557	3Beta_HSD	PF01073.20	280	4.6e-78	263.9	0	1	1	7e-81	6.2e-78	263.5	0	1	278	9	282	9	284	0.93
Nep_mir_jg48670.t1	-	572	3Beta_HSD	PF01073.20	280	1.3e-69	236.2	0	1	1	1.9e-72	1.7e-69	235.9	0	1	279	13	283	13	284	0.95
Nep_mir_jg19735.t1	-	675	3Beta_HSD	PF01073.20	280	3.5e-27	97	0	1	1	2.6e-26	2.3e-23	84.5	0	1	225	10	235	10	241	0.84
Nep_mir_jg19734.t1	-	675	3Beta_HSD	PF01073.20	280	6e-27	96.3	0	1	1	2.6e-26	2.3e-23	84.5	0	1	225	10	235	10	241	0.84
Nep_mir_jg57444.t1	-	322	3Beta_HSD	PF01073.20	280	2.9e-21	77.6	0	1	1	4.2e-24	3.7e-21	77.3	0	2	228	9	237	8	252	0.87
Nep_mir_jg27914.t1	-	753	3Beta_HSD	PF01073.20	280	4.8e-21	76.9	0	1	1	8.8e-24	7.8e-21	76.2	0	1	231	4	231	4	237	0.83
Nep_mir_jg6666.t1	-	324	3Beta_HSD	PF01073.20	280	7.5e-21	76.3	0	1	1	1.1e-23	9.7e-21	75.9	0	2	228	10	239	9	253	0.84
Nep_mir_jg9457.t1	-	275	3Beta_HSD	PF01073.20	280	9e-21	76	0	1	1	1.3e-23	1.1e-20	75.7	0	2	230	6	238	5	244	0.81
Nep_mir_jg43967.t1	-	339	3Beta_HSD	PF01073.20	280	1.9e-19	71.7	0	1	1	2.9e-22	2.6e-19	71.2	0	2	228	16	239	15	244	0.79
Nep_mir_jg12319.t1	-	341	3Beta_HSD	PF01073.20	280	7.7e-19	69.7	0	1	1	1.3e-21	1.1e-18	69.1	0	2	229	11	241	10	251	0.84
Nep_mir_jg42595.t1	-	337	3Beta_HSD	PF01073.20	280	1.4e-18	68.8	0	1	1	2.8e-21	2.5e-18	68	0	2	161	12	181	11	205	0.8
Nep_mir_jg2602.t1	-	332	3Beta_HSD	PF01073.20	280	1.6e-18	68.6	0	1	1	2.4e-21	2.1e-18	68.2	0	2	158	10	166	9	193	0.86
Nep_mir_jg12314.t1	-	341	3Beta_HSD	PF01073.20	280	1.7e-18	68.5	0	1	1	3.3e-21	2.9e-18	67.8	0	2	229	11	241	10	251	0.84
Nep_mir_jg12317.t1	-	341	3Beta_HSD	PF01073.20	280	1.7e-18	68.5	0	1	1	3.3e-21	2.9e-18	67.8	0	2	229	11	241	10	251	0.84
Nep_mir_jg29373.t1	-	334	3Beta_HSD	PF01073.20	280	2.3e-18	68.1	0	1	1	3.6e-21	3.2e-18	67.6	0	2	156	9	173	8	200	0.77
Nep_mir_jg12506.t1	-	339	3Beta_HSD	PF01073.20	280	2.8e-18	67.8	0	1	1	4.4e-21	3.9e-18	67.4	0	2	229	11	241	10	251	0.79
Nep_mir_jg12508.t1	-	391	3Beta_HSD	PF01073.20	280	4.3e-18	67.2	0	1	1	6.7e-21	6e-18	66.7	0	2	229	11	241	10	250	0.79
Nep_mir_jg12315.t1	-	339	3Beta_HSD	PF01073.20	280	6e-18	66.7	0	1	1	9.3e-21	8.2e-18	66.3	0	2	229	11	241	10	251	0.83
Nep_mir_jg12318.t1	-	339	3Beta_HSD	PF01073.20	280	6e-18	66.7	0	1	1	9.3e-21	8.2e-18	66.3	0	2	229	11	241	10	251	0.83
Nep_mir_jg12316.t1	-	339	3Beta_HSD	PF01073.20	280	6e-18	66.7	0	1	1	9.3e-21	8.2e-18	66.3	0	2	229	11	241	10	251	0.83
Nep_mir_jg61757.t1	-	326	3Beta_HSD	PF01073.20	280	3.3e-17	64.3	0	1	1	5.3e-20	4.7e-17	63.8	0	2	229	13	243	12	251	0.82
Nep_mir_jg4787.t1	-	440	3Beta_HSD	PF01073.20	280	3.8e-17	64.1	0	1	1	6.5e-20	5.7e-17	63.5	0	2	229	10	240	9	246	0.81
Nep_mir_jg28006.t1	-	338	3Beta_HSD	PF01073.20	280	8.9e-17	62.9	0	1	1	1.4e-19	1.2e-16	62.4	0	2	137	10	147	9	196	0.82
Nep_mir_jg39608.t1	-	597	3Beta_HSD	PF01073.20	280	2.2e-16	61.6	0	1	1	6.1e-16	5.4e-13	50.5	0	73	225	3	151	1	157	0.81
Nep_mir_jg4786.t1	-	325	3Beta_HSD	PF01073.20	280	5.4e-16	60.3	0	1	1	8.4e-19	7.4e-16	59.9	0	2	229	10	240	9	248	0.81
Nep_mir_jg61761.t1	-	325	3Beta_HSD	PF01073.20	280	1.3e-15	59.1	0	1	1	2.4e-18	2.2e-15	58.3	0	2	229	12	242	11	251	0.81
Nep_mir_jg6930.t1	-	313	3Beta_HSD	PF01073.20	280	5.5e-15	57	0	1	1	8.2e-18	7.2e-15	56.6	0	2	229	10	239	9	245	0.76
Nep_mir_jg68203.t1	-	397	3Beta_HSD	PF01073.20	280	8.9e-15	56.3	0	1	1	5.9e-17	5.3e-14	53.8	0	1	160	53	213	53	235	0.83
Nep_mir_jg41601.t1	-	337	3Beta_HSD	PF01073.20	280	4e-14	54.2	0	1	1	7.3e-17	6.5e-14	53.5	0	2	175	8	193	7	212	0.79
Nep_mir_jg38169.t1	-	419	3Beta_HSD	PF01073.20	280	9.5e-14	53	0	1	1	4.5e-16	4e-13	50.9	0	1	159	73	232	73	255	0.83
Nep_mir_jg46814.t1	-	350	3Beta_HSD	PF01073.20	280	1e-13	52.8	0	1	1	3.1e-15	2.8e-12	48.1	0	1	152	7	161	7	174	0.75
Nep_mir_jg51194.t1	-	349	3Beta_HSD	PF01073.20	280	1e-13	52.8	0	1	1	6.1e-15	5.4e-12	47.2	0	1	130	6	140	6	173	0.76
Nep_mir_jg43465.t1	-	441	3Beta_HSD	PF01073.20	280	1.1e-13	52.8	0	1	1	1.5e-16	1.4e-13	52.4	0	1	229	103	334	103	388	0.78
Nep_mir_jg46740.t1	-	487	3Beta_HSD	PF01073.20	280	2.6e-13	51.5	0	1	1	3.9e-16	3.5e-13	51.1	0	1	229	117	348	117	403	0.72
Nep_mir_jg12802.t1	-	367	3Beta_HSD	PF01073.20	280	5.5e-13	50.5	0	1	1	1.2e-15	1e-12	49.6	0	2	168	9	187	8	209	0.78
Nep_mir_jg58414.t1	-	435	3Beta_HSD	PF01073.20	280	5.7e-13	50.4	0	1	1	8e-16	7.1e-13	50.1	0	1	274	98	378	98	385	0.71
Nep_mir_jg17734.t1	-	432	3Beta_HSD	PF01073.20	280	6.1e-13	50.3	0	1	1	8.8e-16	7.8e-13	50	0	1	270	94	370	94	379	0.72
Nep_mir_jg22547.t1	-	440	3Beta_HSD	PF01073.20	280	7.4e-13	50	0	1	1	1e-15	9.1e-13	49.7	0	1	222	103	327	103	389	0.76
Nep_mir_jg27576.t1	-	328	3Beta_HSD	PF01073.20	280	1.5e-12	49	0	1	1	2.2e-15	2e-12	48.6	0	2	227	13	242	12	247	0.69
Nep_mir_jg12507.t1	-	135	3Beta_HSD	PF01073.20	280	1.7e-12	48.8	0	1	1	2.2e-15	2e-12	48.6	0	2	119	11	132	10	134	0.87
Nep_mir_jg52769.t1	-	362	3Beta_HSD	PF01073.20	280	2.3e-12	48.4	0	1	1	3.3e-15	2.9e-12	48.1	0	2	122	28	156	27	218	0.8
Nep_mir_jg41441.t1	-	341	3Beta_HSD	PF01073.20	280	2.6e-12	48.2	0	1	1	3.3e-15	2.9e-12	48.1	0	1	187	4	188	4	290	0.77
Nep_mir_jg51193.t1	-	349	3Beta_HSD	PF01073.20	280	5.5e-12	47.2	0	1	1	4.9e-14	4.4e-11	44.2	0	1	235	6	257	6	267	0.69
Nep_mir_jg55968.t1	-	458	3Beta_HSD	PF01073.20	280	1.3e-11	45.9	0	1	1	1.9e-14	1.7e-11	45.6	0	1	234	110	346	110	396	0.78
Nep_mir_jg57404.t1	-	529	3Beta_HSD	PF01073.20	280	2e-11	45.4	0	1	1	2.9e-14	2.6e-11	45	0	1	157	76	227	76	289	0.85
Nep_mir_jg12505.t1	-	135	3Beta_HSD	PF01073.20	280	2.1e-11	45.3	0	1	1	2.6e-14	2.3e-11	45.1	0	2	119	11	132	10	134	0.87
Nep_mir_jg61410.t1	-	344	3Beta_HSD	PF01073.20	280	5.5e-11	43.9	0	1	1	7.4e-14	6.6e-11	43.6	0	1	158	33	185	33	249	0.82
Nep_mir_jg47039.t1	-	306	3Beta_HSD	PF01073.20	280	4e-10	41.1	0	1	1	5.7e-13	5.1e-10	40.7	0	2	155	15	174	14	192	0.71
Nep_mir_jg61921.t1	-	378	3Beta_HSD	PF01073.20	280	2e-09	38.8	0	1	1	3.7e-12	3.2e-09	38.1	0	2	157	32	185	31	198	0.83
Nep_mir_jg62105.t1	-	284	3Beta_HSD	PF01073.20	280	5.3e-09	37.4	0	1	1	1.2e-11	1.1e-08	36.4	0	1	133	56	179	56	195	0.77
Nep_mir_jg38253.t1	-	286	3Beta_HSD	PF01073.20	280	7.2e-09	36.9	0	1	1	1.2e-11	1.1e-08	36.4	0	2	122	56	172	55	182	0.84
Nep_mir_jg6795.t1	-	350	3Beta_HSD	PF01073.20	280	3.8e-08	34.6	0	1	1	6.1e-11	5.4e-08	34.1	0	2	118	47	168	46	227	0.78
Nep_mir_jg1946.t1	-	300	3Beta_HSD	PF01073.20	280	7.4e-07	30.4	0	1	1	1e-09	9.2e-07	30.1	0	2	156	10	169	9	208	0.73
Nep_mir_jg11388.t1	-	315	3Beta_HSD	PF01073.20	280	7.6e-07	30.3	0	1	1	1.1e-09	9.4e-07	30	0	2	156	15	178	14	219	0.72
Nep_mir_jg60054.t1	-	533	3Beta_HSD	PF01073.20	280	7.7e-07	30.3	0	1	1	1.5e-09	1.3e-06	29.6	0	2	118	85	214	84	221	0.76
Nep_mir_jg45204.t1	-	309	3Beta_HSD	PF01073.20	280	1.9e-06	29	0.4	1	1	3.2e-09	2.8e-06	28.5	0.4	1	76	8	86	8	105	0.74
Nep_mir_jg17853.t1	-	124	3Beta_HSD	PF01073.20	280	6.8e-06	27.2	0.2	1	1	8.4e-09	7.5e-06	27.1	0.2	1	73	8	83	8	112	0.79
Nep_mir_jg17852.t1	-	311	3Beta_HSD	PF01073.20	280	7.5e-06	27.1	0.1	1	1	1.7e-08	1.5e-05	26.1	0.1	1	80	8	90	8	103	0.81
Nep_mir_jg36071.t1	-	220	3Beta_HSD	PF01073.20	280	9.1e-06	26.8	0.1	1	1	1.3e-08	1.2e-05	26.4	0.1	1	75	124	193	124	214	0.8
Nep_mir_jg6389.t1	-	493	3Beta_HSD	PF01073.20	280	9.7e-06	26.7	0	1	1	1.2e-07	0.00011	23.3	0.1	1	122	16	168	16	184	0.76
Nep_mir_jg24999.t1	-	390	3Beta_HSD	PF01073.20	280	1.1e-05	26.5	0	1	1	2.4e-08	2.1e-05	25.6	0	2	122	21	144	20	149	0.78
Nep_mir_jg24494.t1	-	332	3Beta_HSD	PF01073.20	280	1.2e-05	26.4	0	1	1	2e-08	1.8e-05	25.8	0	1	123	84	207	84	229	0.82
Nep_mir_jg44981.t1	-	310	3Beta_HSD	PF01073.20	280	1.3e-05	26.3	0.1	1	1	2.2e-08	2e-05	25.7	0.1	1	78	8	88	8	104	0.84
Nep_mir_jg6363.t1	-	390	3Beta_HSD	PF01073.20	280	1.4e-05	26.2	0	1	1	3.4e-08	3e-05	25.1	0	2	122	21	144	20	154	0.78
Nep_mir_jg17855.t1	-	309	3Beta_HSD	PF01073.20	280	4.2e-05	24.6	0.1	1	1	7.8e-08	6.9e-05	23.9	0.1	1	72	8	82	8	98	0.83
Nep_mir_jg57611.t1	-	415	3Beta_HSD	PF01073.20	280	4.8e-05	24.4	0	1	1	8.1e-08	7.2e-05	23.8	0	1	114	99	210	99	229	0.89
Nep_mir_jg58461.t1	-	347	3Beta_HSD	PF01073.20	280	6.7e-05	23.9	0	1	1	1e-07	9e-05	23.5	0	1	193	7	186	7	240	0.72
Nep_mir_jg48793.t1	-	421	3Beta_HSD	PF01073.20	280	7.9e-05	23.7	0	1	1	1.2e-07	0.00011	23.3	0	1	119	90	211	90	252	0.86
Nep_mir_jg44856.t1	-	399	3Beta_HSD	PF01073.20	280	0.00011	23.3	0	1	1	1.9e-07	0.00017	22.6	0	1	116	86	191	86	195	0.9
Nep_mir_jg68386.t1	-	216	3Beta_HSD	PF01073.20	280	0.00012	23.1	0	1	1	1.8e-07	0.00016	22.7	0	1	75	119	188	119	204	0.77
Nep_mir_jg19668.t1	-	297	3HCDH	PF00725.23	97	1e-33	117.6	0	1	1	2.8e-37	6.4e-33	115	0	1	97	187	283	187	283	1
Nep_mir_jg55719.t1	-	726	3HCDH	PF00725.23	97	7e-24	86.1	0	1	1	7.8e-22	1.8e-17	65.5	0	1	97	495	588	495	588	0.98
Nep_mir_jg18565.t1	-	688	3HCDH	PF00725.23	97	7.8e-19	69.9	0	1	1	6.6e-18	1.5e-13	52.9	0	13	97	466	547	458	547	0.93
Nep_mir_jg19668.t1	-	297	3HCDH_N	PF02737.19	180	2.1e-63	215.4	0.1	1	1	1.5e-67	2.6e-63	215	0.1	1	179	6	184	6	185	0.99
Nep_mir_jg55719.t1	-	726	3HCDH_N	PF02737.19	180	4.2e-60	204.6	0	1	1	3.6e-64	6.2e-60	204.1	0	1	179	314	492	314	493	0.99
Nep_mir_jg18565.t1	-	688	3HCDH_N	PF02737.19	180	7.5e-50	171.2	0.3	1	1	7.2e-54	1.2e-49	170.5	0.3	1	166	310	474	310	479	0.97
Nep_mir_jg38185.t1	-	472	3HCDH_N	PF02737.19	180	9.1e-05	24.3	0	1	1	1.2e-08	0.00021	23.1	0	1	36	45	80	45	88	0.93
Nep_mir_jg35472.t1	-	265	40S_S4_C	PF16121.6	48	6.6e-26	91.6	0	1	1	4.3e-30	1.5e-25	90.5	0	1	48	212	259	212	259	0.98
Nep_mir_jg12649.t1	-	265	40S_S4_C	PF16121.6	48	1.6e-25	90.3	0	1	1	1e-29	3.5e-25	89.3	0	1	47	212	258	212	259	0.97
Nep_mir_jg22705.t1	-	95	4F5	PF04419.15	38	4e-09	39.1	6	1	1	2.3e-13	4e-09	39.1	6	1	36	32	66	32	67	0.92
Nep_mir_jg57525.t1	-	78	4F5	PF04419.15	38	9.8e-06	28.2	9.6	1	1	5.7e-10	9.8e-06	28.2	9.6	1	37	3	35	3	36	0.96
Nep_mir_jg59836.t1	-	78	4F5	PF04419.15	38	4.2e-05	26.2	7.7	1	1	2.5e-09	4.2e-05	26.2	7.7	1	37	3	35	3	36	0.93
Nep_mir_jg18508.t1	-	78	4F5	PF04419.15	38	0.00039	23.1	6.2	1	1	2.3e-08	0.00039	23.1	6.2	1	38	3	36	3	36	0.91
Nep_mir_jg19842.t1	-	166	4HBT	PF03061.23	79	4.8e-16	60.7	0	1	1	1.5e-19	6.8e-16	60.2	0	1	75	53	126	53	129	0.96
Nep_mir_jg19841.t1	-	168	4HBT	PF03061.23	79	4.9e-16	60.7	0	1	1	1.5e-19	7e-16	60.2	0	1	75	55	128	55	131	0.96
Nep_mir_jg19845.t1	-	167	4HBT	PF03061.23	79	1.7e-15	59	0	1	1	5.6e-19	2.5e-15	58.4	0	1	74	53	125	53	128	0.97
Nep_mir_jg19838.t1	-	147	4HBT	PF03061.23	79	1.7e-15	58.9	0.1	1	1	5.4e-19	2.5e-15	58.4	0.1	2	75	35	107	34	110	0.96
Nep_mir_jg61780.t1	-	155	4HBT	PF03061.23	79	1.7e-14	55.8	0	1	1	5.9e-18	2.7e-14	55.1	0	2	77	63	137	62	139	0.96
Nep_mir_jg48612.t1	-	173	4HBT	PF03061.23	79	2.1e-14	55.5	0.1	1	1	6.4e-18	2.9e-14	55	0.1	2	74	61	132	60	136	0.96
Nep_mir_jg19839.t1	-	187	4HBT	PF03061.23	79	8.9e-13	50.3	0	1	1	3.3e-16	1.5e-12	49.5	0	2	75	56	128	55	131	0.92
Nep_mir_jg19840.t1	-	168	4HBT	PF03061.23	79	9.8e-13	50.1	0	1	1	2.9e-16	1.3e-12	49.7	0	2	75	56	128	55	131	0.93
Nep_mir_jg9452.t1	-	213	4HBT	PF03061.23	79	3e-11	45.4	0	1	1	1.2e-14	5.6e-11	44.5	0	1	76	90	172	90	175	0.95
Nep_mir_jg58459.t1	-	178	4HBT	PF03061.23	79	1e-10	43.6	0.1	1	1	3.3e-14	1.5e-10	43.1	0.1	4	76	87	159	84	162	0.96
Nep_mir_jg35895.t1	-	438	4HBT	PF03061.23	79	1.7e-09	39.7	1	1	1	4.6e-08	0.00021	23.4	0	14	75	113	181	106	184	0.86
Nep_mir_jg19844.t1	-	176	4HBT	PF03061.23	79	7.2e-09	37.7	0.2	1	1	3e-12	1.4e-08	36.9	0.1	2	64	56	117	55	123	0.91
Nep_mir_jg43359.t1	-	482	4HBT	PF03061.23	79	3e-08	35.8	0.1	1	1	9e-08	0.00041	22.5	0	18	75	165	229	154	233	0.83
Nep_mir_jg61368.t1	-	762	4HBT	PF03061.23	79	2.3e-07	32.9	0.1	1	1	2e-10	9.1e-07	31	0	2	77	68	141	67	143	0.95
Nep_mir_jg61373.t1	-	159	4HBT	PF03061.23	79	3.3e-07	32.4	0	1	1	1.1e-10	4.8e-07	31.9	0	2	77	68	141	67	143	0.95
Nep_mir_jg9452.t1	-	213	4HBT_2	PF13279.7	123	9.6e-12	47.3	0	1	1	1.8e-16	1.3e-11	47	0	1	122	82	201	82	202	0.94
Nep_mir_jg22500.t1	-	428	4HBT_3	PF13622.7	249	2e-51	177.6	0	1	1	1.2e-55	2.6e-51	177.2	0	9	248	159	412	152	413	0.84
Nep_mir_jg40447.t1	-	558	4HBT_3	PF13622.7	249	2.8e-47	164	0	1	1	3e-51	6.9e-47	162.7	0	10	249	163	443	157	443	0.82
Nep_mir_jg15339.t1	-	315	5-FTHF_cyc-lig	PF01812.21	187	5.4e-38	132.6	0	1	1	2.1e-42	7.1e-38	132.2	0	1	187	54	252	54	252	0.92
Nep_mir_jg40675.t1	-	302	5-FTHF_cyc-lig	PF01812.21	187	1.1e-28	102.2	0	1	1	5.5e-33	1.9e-28	101.5	0	1	187	76	283	76	283	0.82
Nep_mir_jg54979.t1	-	472	5_3_exonuc	PF01367.21	97	7.2e-27	95.7	0	1	1	3.4e-31	1.2e-26	95	0	2	94	335	430	334	433	0.93
Nep_mir_jg41723.t1	-	467	5_3_exonuc	PF01367.21	97	6e-11	44.7	0	1	1	3.5e-15	1.2e-10	43.7	0	7	87	261	347	256	356	0.84
Nep_mir_jg54979.t1	-	472	5_3_exonuc_N	PF02739.17	159	1.4e-39	137.4	0	1	1	6.8e-44	2.3e-39	136.7	0	1	159	141	332	141	332	0.88
Nep_mir_jg41723.t1	-	467	5_3_exonuc_N	PF02739.17	159	3.2e-20	74.5	0	1	1	1.6e-24	5.5e-20	73.7	0	44	142	119	232	88	253	0.81
Nep_mir_jg2599.t1	-	603	5_nucleotid	PF05761.15	459	3.2e-174	582	0.3	1	1	2.3e-178	3.9e-174	581.7	0.3	1	458	109	597	109	598	0.96
Nep_mir_jg60082.t1	-	755	5_nucleotid	PF05761.15	459	3.7e-173	578.5	1.2	1	1	2.6e-177	4.5e-173	578.2	1.2	1	458	87	575	87	576	0.96
Nep_mir_jg48615.t1	-	588	5_nucleotid	PF05761.15	459	2.1e-142	477.1	0.1	1	1	1.5e-146	2.5e-142	476.9	0.1	1	458	108	576	108	577	0.96
Nep_mir_jg1947.t1	-	544	5_nucleotid	PF05761.15	459	5.1e-141	472.6	4.8	1	1	3.5e-145	5.9e-141	472.3	4.8	1	458	88	533	88	534	0.96
Nep_mir_jg24912.t1	-	527	60KD_IMP	PF02096.21	166	4e-54	184.9	0.3	1	1	3.1e-58	5.2e-54	184.5	0.3	1	166	128	341	128	341	0.93
Nep_mir_jg68148.t1	-	559	60KD_IMP	PF02096.21	166	4.1e-53	181.6	0.8	1	1	2.4e-57	4.1e-53	181.6	0.8	1	166	134	348	134	348	0.94
Nep_mir_jg11438.t1	-	400	60KD_IMP	PF02096.21	166	4.4e-28	100.2	0.8	1	1	4e-32	6.9e-28	99.6	0.8	1	159	120	306	120	312	0.87
Nep_mir_jg41610.t1	-	1115	60KD_IMP	PF02096.21	166	6.2e-28	99.7	0.1	1	1	5.8e-32	9.9e-28	99	0.1	1	162	238	427	238	431	0.89
Nep_mir_jg57046.t1	-	749	6PF2K	PF01591.19	223	1.1e-80	272.1	0	1	1	4.3e-85	1.5e-80	271.6	0	9	223	342	554	335	554	0.97
Nep_mir_jg23936.t1	-	835	6PF2K	PF01591.19	223	3.8e-80	270.3	0	1	1	1.5e-84	5.1e-80	269.8	0	4	223	377	593	374	593	0.97
Nep_mir_jg46882.t1	-	498	6PGD	PF00393.20	290	2.2e-123	413.2	0	1	1	1.7e-127	2.9e-123	412.8	0	1	290	186	481	186	481	0.97
Nep_mir_jg9482.t1	-	423	6PGD	PF00393.20	290	5.4e-119	398.8	0	1	1	4e-123	6.9e-119	398.5	0	1	285	108	397	108	400	0.96
Nep_mir_jg35224.t1	-	432	6PGD	PF00393.20	290	2.4e-40	140.7	0	1	2	2.5e-24	4.3e-20	74.2	0	2	58	254	310	253	316	0.97
Nep_mir_jg35224.t1	-	432	6PGD	PF00393.20	290	2.4e-40	140.7	0	2	2	3e-21	5.1e-17	64.1	0	57	128	338	410	336	424	0.9
Nep_mir_jg38640.t1	-	102	6PGD	PF00393.20	290	7.2e-10	40.7	0	1	1	4.7e-14	8e-10	40.5	0	194	262	2	68	1	74	0.94
Nep_mir_jg62114.t1	-	319	7tm_2	PF00002.25	246	1.6e-05	26.3	10.3	1	1	3.9e-10	2.7e-05	25.5	10.3	13	183	27	190	15	215	0.82
Nep_mir_jg51892.t1	-	809	AAA	PF00004.30	132	1.7e-97	324.8	0	1	2	3.1e-50	1.4e-47	163.3	0	1	131	245	374	245	375	0.98
Nep_mir_jg51892.t1	-	809	AAA	PF00004.30	132	1.7e-97	324.8	0	2	2	5.4e-49	2.4e-46	159.3	0	1	132	518	651	518	651	0.96
Nep_mir_jg6080.t1	-	803	AAA	PF00004.30	132	2.3e-97	324.4	0	1	2	3.1e-50	1.4e-47	163.3	0	1	131	242	371	242	372	0.98
Nep_mir_jg6080.t1	-	803	AAA	PF00004.30	132	2.3e-97	324.4	0	2	2	7.1e-49	3.2e-46	158.9	0	1	132	515	648	515	648	0.96
Nep_mir_jg64694.t1	-	844	AAA	PF00004.30	132	4.4e-96	320.2	0	1	2	7.7e-49	3.5e-46	158.8	0	1	131	245	374	245	375	0.98
Nep_mir_jg64694.t1	-	844	AAA	PF00004.30	132	4.4e-96	320.2	0	2	2	5.8e-49	2.6e-46	159.2	0	1	132	518	651	518	651	0.96
Nep_mir_jg22784.t1	-	985	AAA	PF00004.30	132	1.6e-87	292.6	0	1	2	2.8e-43	1.3e-40	140.8	0	1	131	360	489	360	490	0.97
Nep_mir_jg22784.t1	-	985	AAA	PF00004.30	132	1.6e-87	292.6	0	2	2	2.3e-45	1e-42	147.6	0	1	131	714	845	714	846	0.96
Nep_mir_jg5273.t1	-	811	AAA	PF00004.30	132	6.9e-86	287.2	0	1	2	2.6e-42	1.2e-39	137.6	0	1	130	275	413	275	415	0.97
Nep_mir_jg5273.t1	-	811	AAA	PF00004.30	132	6.9e-86	287.2	0	2	2	3.5e-45	1.6e-42	147	0	2	131	574	702	573	703	0.97
Nep_mir_jg68049.t1	-	611	AAA	PF00004.30	132	1.9e-77	259.9	0	1	2	7.9e-39	3.6e-36	126.4	0	1	131	60	195	60	196	0.97
Nep_mir_jg68049.t1	-	611	AAA	PF00004.30	132	1.9e-77	259.9	0	2	2	2.2e-40	9.8e-38	131.4	0	1	131	330	462	330	463	0.96
Nep_mir_jg39688.t1	-	923	AAA	PF00004.30	132	2.7e-61	207.7	0	1	2	9.3e-14	4.2e-11	45.3	0	1	130	353	507	353	509	0.92
Nep_mir_jg39688.t1	-	923	AAA	PF00004.30	132	2.7e-61	207.7	0	2	2	5.2e-49	2.4e-46	159.3	0	1	131	667	799	667	800	0.98
Nep_mir_jg39731.t1	-	1135	AAA	PF00004.30	132	5.5e-56	190.5	0	1	2	4.9e-17	2.2e-14	55.9	0	1	131	593	739	593	740	0.81
Nep_mir_jg39731.t1	-	1135	AAA	PF00004.30	132	5.5e-56	190.5	0	2	2	1.1e-40	5.2e-38	132.3	0	1	129	881	1008	881	1011	0.97
Nep_mir_jg13406.t1	-	786	AAA	PF00004.30	132	5.2e-52	177.6	0	1	2	3.3e-41	1.5e-38	134.1	0	1	131	297	437	297	438	0.95
Nep_mir_jg13406.t1	-	786	AAA	PF00004.30	132	5.2e-52	177.6	0	2	2	1.9e-12	8.5e-10	41	0	2	130	578	705	577	707	0.86
Nep_mir_jg13408.t1	-	786	AAA	PF00004.30	132	5.2e-52	177.6	0	1	2	3.3e-41	1.5e-38	134.1	0	1	131	297	437	297	438	0.95
Nep_mir_jg13408.t1	-	786	AAA	PF00004.30	132	5.2e-52	177.6	0	2	2	1.9e-12	8.5e-10	41	0	2	130	578	705	577	707	0.86
Nep_mir_jg24023.t1	-	2199	AAA	PF00004.30	132	2.1e-47	162.7	0	1	1	8.4e-47	3.8e-44	152.2	0	1	130	1772	1903	1772	1905	0.97
Nep_mir_jg29104.t1	-	421	AAA	PF00004.30	132	4.1e-44	152.1	0.1	1	1	2.6e-46	1.2e-43	150.6	0	1	132	204	337	204	337	0.97
Nep_mir_jg23772.t1	-	718	AAA	PF00004.30	132	4.8e-44	151.9	0	1	1	1.1e-45	5.1e-43	148.5	0	1	131	263	392	263	393	0.97
Nep_mir_jg41934.t1	-	719	AAA	PF00004.30	132	8.8e-44	151	0	1	1	5.1e-46	2.3e-43	149.6	0	2	131	301	432	300	433	0.97
Nep_mir_jg48678.t1	-	1204	AAA	PF00004.30	132	1.4e-43	150.3	0	1	1	2.3e-41	1.1e-38	134.6	0	1	132	430	565	430	565	0.95
Nep_mir_jg61953.t1	-	832	AAA	PF00004.30	132	2e-43	149.9	0.1	1	1	1.3e-45	5.8e-43	148.4	0	1	131	226	358	226	359	0.97
Nep_mir_jg6392.t1	-	436	AAA	PF00004.30	132	2.8e-43	149.4	0	1	1	9.7e-46	4.4e-43	148.8	0	2	132	169	298	168	298	0.98
Nep_mir_jg61302.t1	-	436	AAA	PF00004.30	132	4.1e-43	148.9	0	1	1	1.5e-45	6.6e-43	148.2	0	2	132	169	298	168	298	0.98
Nep_mir_jg6541.t1	-	778	AAA	PF00004.30	132	6.1e-43	148.3	0	1	1	2.8e-45	1.3e-42	147.3	0	1	131	332	465	332	466	0.96
Nep_mir_jg41957.t1	-	448	AAA	PF00004.30	132	6.7e-43	148.2	0.2	1	1	3.4e-45	1.5e-42	147	0	1	131	226	359	226	360	0.98
Nep_mir_jg6998.t1	-	424	AAA	PF00004.30	132	8.4e-43	147.8	0	1	1	4e-45	1.8e-42	146.8	0	1	131	197	330	197	331	0.98
Nep_mir_jg61855.t1	-	424	AAA	PF00004.30	132	2.4e-42	146.4	0	1	1	1e-44	4.6e-42	145.4	0	1	131	207	339	207	340	0.96
Nep_mir_jg11431.t1	-	947	AAA	PF00004.30	132	5.4e-42	145.2	0	1	1	2.3e-44	1e-41	144.3	0	1	131	469	609	469	610	0.97
Nep_mir_jg27553.t1	-	444	AAA	PF00004.30	132	1.1e-41	144.3	0	1	1	4.4e-44	2e-41	143.4	0	1	132	176	309	176	309	0.96
Nep_mir_jg6791.t1	-	618	AAA	PF00004.30	132	1.2e-41	144.1	0	1	1	5.2e-44	2.4e-41	143.2	0	1	130	365	493	365	495	0.97
Nep_mir_jg24120.t1	-	871	AAA	PF00004.30	132	2.4e-41	143.1	0	1	1	1.2e-43	5.6e-41	141.9	0	2	131	364	496	363	497	0.97
Nep_mir_jg43844.t1	-	902	AAA	PF00004.30	132	3.5e-41	142.6	0	1	1	1.9e-43	8.4e-41	141.4	0	1	131	444	576	444	577	0.98
Nep_mir_jg18317.t1	-	395	AAA	PF00004.30	132	4.3e-41	142.3	0	1	1	1.6e-43	7.4e-41	141.5	0	1	132	174	307	174	307	0.96
Nep_mir_jg45142.t1	-	788	AAA	PF00004.30	132	7.6e-41	141.5	0	1	1	7.1e-43	3.2e-40	139.5	0	1	131	284	418	284	419	0.97
Nep_mir_jg57376.t1	-	816	AAA	PF00004.30	132	9.8e-41	141.2	0	1	1	4.8e-43	2.2e-40	140	0	2	131	364	496	363	497	0.97
Nep_mir_jg54765.t1	-	814	AAA	PF00004.30	132	3.2e-40	139.5	0	1	1	2.4e-42	1.1e-39	137.8	0	1	131	405	533	405	534	0.97
Nep_mir_jg68307.t1	-	446	AAA	PF00004.30	132	5.3e-40	138.8	0	1	1	3.2e-42	1.5e-39	137.4	0	1	132	227	360	227	360	0.96
Nep_mir_jg13389.t1	-	1910	AAA	PF00004.30	132	5.5e-40	138.7	0	1	1	2.2e-40	9.8e-38	131.5	0	1	132	631	766	631	766	0.95
Nep_mir_jg40837.t1	-	1230	AAA	PF00004.30	132	3.5e-39	136.1	0.1	1	1	3.2e-38	1.5e-35	124.4	0	1	130	965	1094	965	1096	0.95
Nep_mir_jg36758.t1	-	493	AAA	PF00004.30	132	3.5e-39	136.1	0	1	1	2.2e-41	9.8e-39	134.7	0	1	132	274	407	274	407	0.95
Nep_mir_jg58420.t1	-	435	AAA	PF00004.30	132	3.9e-39	136	0.1	1	1	3.2e-41	1.4e-38	134.1	0	1	132	199	329	199	329	0.97
Nep_mir_jg43729.t1	-	486	AAA	PF00004.30	132	4.6e-39	135.7	0	1	1	2.6e-41	1.2e-38	134.4	0	1	131	205	337	205	338	0.94
Nep_mir_jg280.t1	-	402	AAA	PF00004.30	132	5e-39	135.6	0	1	1	1.9e-41	8.5e-39	134.9	0	1	131	156	286	156	287	0.97
Nep_mir_jg28605.t1	-	522	AAA	PF00004.30	132	8.5e-39	134.9	0	1	1	3.1e-40	1.4e-37	131	0	1	132	275	410	275	410	0.97
Nep_mir_jg54743.t1	-	666	AAA	PF00004.30	132	2.9e-38	133.1	0	1	1	2.2e-40	1e-37	131.4	0	1	131	392	522	392	523	0.95
Nep_mir_jg51936.t1	-	673	AAA	PF00004.30	132	3e-38	133.1	0	1	1	2.8e-40	1.2e-37	131.1	0	1	132	431	561	431	561	0.97
Nep_mir_jg2409.t1	-	522	AAA	PF00004.30	132	4.2e-38	132.6	0	1	1	3.6e-40	1.6e-37	130.7	0	1	132	275	410	275	410	0.97
Nep_mir_jg43269.t1	-	812	AAA	PF00004.30	132	9.3e-38	131.5	0.1	1	1	7.2e-40	3.2e-37	129.8	0	1	131	543	673	543	674	0.95
Nep_mir_jg9702.t1	-	1227	AAA	PF00004.30	132	2.9e-37	129.9	0	1	1	2e-38	8.9e-36	125.1	0	1	131	962	1092	962	1093	0.95
Nep_mir_jg56955.t1	-	237	AAA	PF00004.30	132	7.4e-37	128.6	0	1	1	2.3e-39	1e-36	128.1	0	1	121	113	235	113	235	0.97
Nep_mir_jg43291.t1	-	393	AAA	PF00004.30	132	4.2e-36	126.2	0	1	1	1.6e-38	7.4e-36	125.4	0	1	131	122	251	122	252	0.97
Nep_mir_jg56983.t1	-	976	AAA	PF00004.30	132	1e-35	124.9	0	1	1	1.2e-37	5.6e-35	122.5	0	1	131	721	851	721	852	0.95
Nep_mir_jg25206.t1	-	1142	AAA	PF00004.30	132	3.9e-35	123	0.1	1	1	9.7e-37	4.4e-34	119.6	0	1	131	721	851	721	852	0.95
Nep_mir_jg64175.t1	-	600	AAA	PF00004.30	132	1.6e-34	121.1	0	1	1	1.3e-36	5.7e-34	119.3	0	1	131	364	492	364	493	0.96
Nep_mir_jg25445.t1	-	996	AAA	PF00004.30	132	9.9e-33	115.3	0	1	1	5.1e-35	2.3e-32	114.1	0	1	131	516	652	516	653	0.96
Nep_mir_jg40745.t1	-	477	AAA	PF00004.30	132	2.4e-31	110.8	0	1	1	9e-34	4.1e-31	110	0	1	131	213	358	213	359	0.9
Nep_mir_jg4957.t1	-	1335	AAA	PF00004.30	132	2.2e-29	104.5	0.9	1	1	1.5e-31	6.8e-29	102.8	0.1	1	130	834	966	834	968	0.94
Nep_mir_jg58267.t1	-	1045	AAA	PF00004.30	132	4.3e-26	93.8	0.9	1	2	1.2e-15	5.3e-13	51.4	0	2	111	205	318	204	342	0.8
Nep_mir_jg58267.t1	-	1045	AAA	PF00004.30	132	4.3e-26	93.8	0.9	2	2	3.8e-12	1.7e-09	40.1	0	2	124	603	734	602	742	0.82
Nep_mir_jg64089.t1	-	946	AAA	PF00004.30	132	1.7e-25	91.9	0	1	2	6e-16	2.7e-13	52.3	0	2	128	285	419	284	423	0.76
Nep_mir_jg64089.t1	-	946	AAA	PF00004.30	132	1.7e-25	91.9	0	2	2	5.3e-11	2.4e-08	36.3	0	2	110	656	773	655	780	0.8
Nep_mir_jg62652.t1	-	675	AAA	PF00004.30	132	3.3e-25	90.9	0.8	1	1	3.5e-27	1.6e-24	88.7	0	1	132	398	525	398	525	0.95
Nep_mir_jg5899.t1	-	990	AAA	PF00004.30	132	7.7e-25	89.7	0.1	1	2	9.9e-15	4.5e-12	48.4	0	3	128	308	441	306	444	0.76
Nep_mir_jg5899.t1	-	990	AAA	PF00004.30	132	7.7e-25	89.7	0.1	2	2	2.7e-11	1.2e-08	37.3	0	2	115	710	833	709	847	0.81
Nep_mir_jg44644.t1	-	271	AAA	PF00004.30	132	1.8e-24	88.5	0	1	1	6.5e-27	2.9e-24	87.8	0	31	131	124	226	111	227	0.89
Nep_mir_jg9550.t1	-	1028	AAA	PF00004.30	132	2.8e-24	87.9	1	1	2	3e-16	1.4e-13	53.3	0	2	112	400	516	399	533	0.82
Nep_mir_jg9550.t1	-	1028	AAA	PF00004.30	132	2.8e-24	87.9	1	2	2	2e-09	9e-07	31.3	0	2	114	743	864	742	879	0.81
Nep_mir_jg35300.t1	-	948	AAA	PF00004.30	132	3.4e-24	87.6	0.8	1	2	4.1e-16	1.8e-13	52.9	0	2	112	320	436	319	453	0.82
Nep_mir_jg35300.t1	-	948	AAA	PF00004.30	132	3.4e-24	87.6	0.8	2	2	2e-09	9.1e-07	31.3	0	2	113	663	783	662	797	0.81
Nep_mir_jg63678.t1	-	964	AAA	PF00004.30	132	4e-24	87.4	1.8	1	2	2.5e-16	1.2e-13	53.6	0	2	112	336	452	335	470	0.82
Nep_mir_jg63678.t1	-	964	AAA	PF00004.30	132	4e-24	87.4	1.8	2	2	2e-09	8.9e-07	31.3	0	2	113	679	799	678	813	0.81
Nep_mir_jg49167.t1	-	244	AAA	PF00004.30	132	1.2e-23	85.9	0	1	1	4e-26	1.8e-23	85.3	0	1	132	1	128	1	128	0.94
Nep_mir_jg61065.t1	-	419	AAA	PF00004.30	132	2.8e-23	84.7	0.4	1	1	1.4e-25	6.3e-23	83.5	0.2	32	131	174	272	171	273	0.95
Nep_mir_jg45770.t1	-	202	AAA	PF00004.30	132	1.4e-22	82.4	0	1	1	6e-24	2.7e-21	78.2	0	38	131	2	97	1	98	0.95
Nep_mir_jg27843.t1	-	311	AAA	PF00004.30	132	3.9e-22	81	0.3	1	2	6.6e-13	3e-10	42.5	0.2	2	37	104	139	103	144	0.91
Nep_mir_jg27843.t1	-	311	AAA	PF00004.30	132	3.9e-22	81	0.3	2	2	6.4e-12	2.9e-09	39.3	0	67	131	133	197	132	198	0.94
Nep_mir_jg36519.t1	-	892	AAA	PF00004.30	132	3.4e-21	77.9	0	1	1	2e-23	8.9e-21	76.6	0	1	127	408	545	408	549	0.96
Nep_mir_jg36745.t1	-	405	AAA	PF00004.30	132	4.6e-21	77.5	0.1	1	1	1.8e-16	8.4e-14	54	0	13	81	230	297	228	307	0.87
Nep_mir_jg5054.t1	-	977	AAA	PF00004.30	132	3.2e-20	74.8	0	1	1	1.7e-22	7.6e-20	73.6	0	1	127	466	603	466	608	0.94
Nep_mir_jg46490.t1	-	431	AAA	PF00004.30	132	8e-20	73.5	0	1	1	2.5e-22	1.1e-19	73	0	1	82	347	427	347	430	0.92
Nep_mir_jg24484.t1	-	841	AAA	PF00004.30	132	9.4e-20	73.3	0	1	1	4.6e-22	2.1e-19	72.2	0	2	130	488	633	487	636	0.9
Nep_mir_jg27844.t1	-	132	AAA	PF00004.30	132	1.5e-19	72.6	0	1	1	3.8e-22	1.7e-19	72.4	0	37	121	33	129	14	131	0.94
Nep_mir_jg52095.t1	-	467	AAA	PF00004.30	132	1.6e-19	72.6	0	1	1	1.3e-21	5.7e-19	70.7	0	2	131	245	372	244	373	0.9
Nep_mir_jg36520.t1	-	946	AAA	PF00004.30	132	1.1e-18	69.8	0	1	1	8.8e-21	4e-18	68	0	1	127	395	532	395	536	0.96
Nep_mir_jg52100.t1	-	474	AAA	PF00004.30	132	2e-18	68.9	0	1	1	1.4e-20	6.3e-18	67.3	0	2	131	251	379	250	380	0.89
Nep_mir_jg52096.t1	-	474	AAA	PF00004.30	132	5.5e-18	67.5	0	1	1	2.3e-20	1e-17	66.6	0	2	131	251	379	250	380	0.89
Nep_mir_jg27942.t1	-	516	AAA	PF00004.30	132	1.8e-17	65.9	0	1	1	1.9e-19	8.6e-17	63.7	0	2	130	241	386	240	388	0.9
Nep_mir_jg63062.t1	-	802	AAA	PF00004.30	132	2.2e-17	65.6	0	1	1	1.2e-19	5.3e-17	64.4	0	1	126	148	258	148	264	0.86
Nep_mir_jg58265.t1	-	899	AAA	PF00004.30	132	3.6e-17	64.9	0.1	1	2	1.7e-10	7.8e-08	34.7	0	2	111	205	308	204	325	0.72
Nep_mir_jg58265.t1	-	899	AAA	PF00004.30	132	3.6e-17	64.9	0.1	2	2	3.2e-08	1.4e-05	27.4	0	2	122	593	722	592	732	0.83
Nep_mir_jg36523.t1	-	899	AAA	PF00004.30	132	6.1e-17	64.2	0	1	1	3.8e-19	1.7e-16	62.7	0	2	127	410	546	409	550	0.95
Nep_mir_jg45201.t1	-	567	AAA	PF00004.30	132	6.7e-17	64	0.1	1	1	1.1e-18	5.2e-16	61.2	0	2	130	256	388	255	390	0.87
Nep_mir_jg43602.t1	-	518	AAA	PF00004.30	132	9e-17	63.6	0	1	2	4e-11	1.8e-08	36.8	0	2	71	243	303	242	314	0.89
Nep_mir_jg43602.t1	-	518	AAA	PF00004.30	132	9e-17	63.6	0	2	2	4.8e-07	0.00022	23.6	0	86	131	344	391	327	392	0.83
Nep_mir_jg41312.t1	-	364	AAA	PF00004.30	132	3.9e-16	61.6	0	1	1	1.6e-18	7e-16	60.7	0	1	129	76	196	76	199	0.83
Nep_mir_jg52068.t1	-	493	AAA	PF00004.30	132	4.9e-16	61.2	0.1	1	1	1.9e-18	8.6e-16	60.4	0.1	55	131	3	78	1	79	0.93
Nep_mir_jg41647.t1	-	481	AAA	PF00004.30	132	1.1e-15	60.1	0	1	1	4.2e-18	1.9e-15	59.3	0	2	132	235	353	234	353	0.92
Nep_mir_jg22559.t1	-	484	AAA	PF00004.30	132	5.2e-15	57.9	0	1	1	2.1e-17	9.7e-15	57	0	2	132	238	356	237	356	0.91
Nep_mir_jg1600.t1	-	578	AAA	PF00004.30	132	5.5e-15	57.8	0	1	1	2e-16	9e-14	53.9	0	2	131	256	389	255	390	0.81
Nep_mir_jg42692.t1	-	455	AAA	PF00004.30	132	9.3e-15	57.1	0	1	1	4.2e-17	1.9e-14	56.1	0	3	128	163	304	161	308	0.91
Nep_mir_jg19785.t1	-	512	AAA	PF00004.30	132	1.6e-14	56.3	0.1	1	1	6.5e-17	2.9e-14	55.5	0.1	1	96	279	382	279	391	0.9
Nep_mir_jg68017.t1	-	967	AAA	PF00004.30	132	3.9e-14	55.1	0	1	1	2.1e-16	9.5e-14	53.8	0	1	100	347	460	347	490	0.75
Nep_mir_jg27784.t1	-	481	AAA	PF00004.30	132	8.2e-14	54.1	0	1	1	3.3e-16	1.5e-13	53.2	0	1	119	247	365	247	379	0.81
Nep_mir_jg7633.t1	-	513	AAA	PF00004.30	132	8.6e-14	54	0	1	1	4.5e-15	2e-12	49.5	0	2	131	265	412	264	413	0.87
Nep_mir_jg54789.t1	-	932	AAA	PF00004.30	132	1.2e-13	53.5	0.1	1	1	4.8e-16	2.2e-13	52.7	0.1	1	99	222	328	222	377	0.81
Nep_mir_jg51240.t1	-	1065	AAA	PF00004.30	132	1.4e-13	53.3	0	1	1	6.1e-16	2.8e-13	52.3	0	1	127	782	898	782	903	0.88
Nep_mir_jg36710.t1	-	196	AAA	PF00004.30	132	1.5e-13	53.2	0	1	1	4e-16	1.8e-13	52.9	0	2	90	12	108	11	162	0.82
Nep_mir_jg58261.t1	-	316	AAA	PF00004.30	132	2.9e-13	52.3	0	1	1	1.5e-15	7e-13	51	0	2	111	168	281	167	304	0.82
Nep_mir_jg28359.t1	-	248	AAA	PF00004.30	132	5.6e-13	51.4	0.8	1	2	4.7e-07	0.00021	23.6	0.1	1	26	157	182	157	185	0.86
Nep_mir_jg28359.t1	-	248	AAA	PF00004.30	132	5.6e-13	51.4	0.8	2	2	5e-08	2.2e-05	26.7	0	103	131	185	214	183	215	0.95
Nep_mir_jg5584.t1	-	176	AAA	PF00004.30	132	1.2e-12	50.3	0	1	2	3e-07	0.00014	24.2	0	95	132	39	75	7	75	0.83
Nep_mir_jg5584.t1	-	176	AAA	PF00004.30	132	1.2e-12	50.3	0	2	2	2.9e-07	0.00013	24.2	0	93	132	85	123	81	123	0.89
Nep_mir_jg5585.t1	-	245	AAA	PF00004.30	132	1.5e-12	49.9	0	1	2	2.8e-07	0.00013	24.3	0	89	132	102	144	90	144	0.89
Nep_mir_jg5585.t1	-	245	AAA	PF00004.30	132	1.5e-12	49.9	0	2	2	5.1e-07	0.00023	23.5	0	93	132	154	192	151	192	0.89
Nep_mir_jg36713.t1	-	880	AAA	PF00004.30	132	5.2e-12	48.2	0.1	1	1	3.5e-14	1.6e-11	46.7	0	2	91	12	109	11	146	0.81
Nep_mir_jg53808.t1	-	484	AAA	PF00004.30	132	8.4e-12	47.5	0	1	1	5.2e-14	2.4e-11	46.1	0	3	128	221	363	219	367	0.92
Nep_mir_jg57283.t1	-	456	AAA	PF00004.30	132	5.6e-11	44.9	0.1	1	1	1.7e-09	7.5e-07	31.5	0	1	48	66	115	66	130	0.84
Nep_mir_jg38627.t1	-	973	AAA	PF00004.30	132	1.5e-09	40.3	0.7	1	1	1e-11	4.6e-09	38.7	0.1	1	90	411	506	411	536	0.78
Nep_mir_jg5525.t1	-	466	AAA	PF00004.30	132	7.4e-09	38	3.8	1	1	1.7e-08	7.9e-06	28.2	0.1	1	49	70	120	70	139	0.79
Nep_mir_jg51723.t1	-	355	AAA	PF00004.30	132	1.4e-07	33.9	0.1	1	1	7.9e-10	3.6e-07	32.6	0.1	1	126	37	183	37	189	0.68
Nep_mir_jg7810.t1	-	175	AAA	PF00004.30	132	2e-07	33.4	0	1	1	8.3e-10	3.8e-07	32.5	0	93	131	1	39	1	40	0.92
Nep_mir_jg8035.t1	-	1204	AAA	PF00004.30	132	5.2e-07	32	0	1	1	2.7e-09	1.2e-06	30.9	0	2	129	488	621	487	624	0.76
Nep_mir_jg9701.t1	-	465	AAA	PF00004.30	132	5.5e-07	31.9	0	1	1	2.6e-09	1.2e-06	30.9	0	1	126	100	245	100	249	0.71
Nep_mir_jg57350.t1	-	536	AAA	PF00004.30	132	1.8e-06	30.3	0.1	1	1	1.2e-08	5.4e-06	28.7	0	2	120	169	306	168	314	0.75
Nep_mir_jg7809.t1	-	278	AAA	PF00004.30	132	2.1e-06	30.1	0	1	1	7.4e-09	3.3e-06	29.4	0	1	25	186	210	186	228	0.84
Nep_mir_jg45735.t1	-	1299	AAA	PF00004.30	132	6.8e-06	28.4	0	1	1	4.3e-08	2e-05	26.9	0	2	128	550	684	549	687	0.74
Nep_mir_jg5356.t1	-	670	AAA	PF00004.30	132	7.7e-06	28.3	0	1	1	4e-08	1.8e-05	27	0	1	68	193	278	193	295	0.81
Nep_mir_jg63677.t1	-	1377	AAA	PF00004.30	132	9.4e-06	28	0	1	1	5e-08	2.3e-05	26.7	0	3	67	215	300	213	325	0.88
Nep_mir_jg36705.t1	-	163	AAA	PF00004.30	132	2.2e-05	26.8	0	1	1	1.3e-07	5.9e-05	25.4	0	2	38	112	151	111	156	0.85
Nep_mir_jg36703.t1	-	125	AAA	PF00004.30	132	2.5e-05	26.6	0	1	1	5.6e-08	2.6e-05	26.6	0	23	72	71	122	7	124	0.83
Nep_mir_jg57010.t1	-	185	AAA	PF00004.30	132	2.8e-05	26.4	0.1	1	1	3.3e-07	0.00015	24.1	0	1	33	149	181	149	184	0.95
Nep_mir_jg68050.t1	-	226	AAA	PF00004.30	132	4.9e-05	25.6	0	1	1	2.2e-07	9.9e-05	24.7	0	33	74	152	197	117	207	0.82
Nep_mir_jg40779.t1	-	1038	AAA	PF00004.30	132	0.00011	24.5	0	1	1	5.7e-07	0.00026	23.3	0	2	126	346	476	345	481	0.78
Nep_mir_jg5582.t1	-	301	AAA	PF00004.30	132	0.00012	24.4	0	1	1	3.9e-07	0.00018	23.8	0	89	132	206	248	195	248	0.89
Nep_mir_jg51503.t1	-	106	AAA	PF00004.30	132	0.00017	23.9	0	1	1	4.3e-07	0.0002	23.7	0	55	126	16	103	6	105	0.87
Nep_mir_jg43829.t1	-	622	AAA	PF00004.30	132	0.00024	23.4	0	1	1	1.2e-06	0.00053	22.3	0	1	123	237	381	237	389	0.86
Nep_mir_jg5085.t1	-	619	AAA	PF00004.30	132	0.00039	22.7	0.2	1	1	1.4e-06	0.00064	22	0.2	1	30	526	555	526	562	0.93
Nep_mir_jg45769.t1	-	105	AAA	PF00004.30	132	0.00043	22.6	0.2	1	1	1.4e-06	0.00064	22	0.2	1	21	83	103	83	104	0.92
Nep_mir_jg62814.t1	-	337	AAA	PF00004.30	132	0.00066	22	0	1	1	2.2e-06	0.00098	21.4	0	1	49	142	192	142	233	0.86
Nep_mir_jg49480.t1	-	1337	AAA_11	PF13086.7	261	2.4e-67	229.4	0	1	1	2.9e-71	2.4e-67	229.4	0	2	261	687	1039	686	1039	0.89
Nep_mir_jg117.t1	-	1386	AAA_11	PF13086.7	261	7.1e-65	221.3	0.5	1	1	1.4e-68	1.2e-64	220.5	0	2	261	641	994	640	994	0.87
Nep_mir_jg5982.t1	-	846	AAA_11	PF13086.7	261	2.8e-61	209.5	0.4	1	2	6.4e-32	5.5e-28	100.4	0	2	119	288	467	287	476	0.85
Nep_mir_jg5982.t1	-	846	AAA_11	PF13086.7	261	2.8e-61	209.5	0.4	2	2	5e-34	4.3e-30	107.3	0.3	186	260	477	552	469	553	0.95
Nep_mir_jg22865.t1	-	742	AAA_11	PF13086.7	261	6.6e-61	208.3	2	1	1	2e-63	1.7e-59	203.7	1.7	2	260	291	505	290	506	0.95
Nep_mir_jg28439.t1	-	2381	AAA_11	PF13086.7	261	1.3e-59	204	1.1	1	1	1.6e-63	1.3e-59	204	1.1	2	260	1431	1807	1430	1808	0.86
Nep_mir_jg46976.t1	-	1291	AAA_11	PF13086.7	261	4.5e-50	172.8	3.8	1	2	2e-25	1.7e-21	79.1	0.4	2	138	499	618	498	624	0.88
Nep_mir_jg46976.t1	-	1291	AAA_11	PF13086.7	261	4.5e-50	172.8	3.8	2	2	4.5e-31	3.8e-27	97.6	0.6	161	259	604	701	597	703	0.85
Nep_mir_jg58379.t1	-	1803	AAA_11	PF13086.7	261	8.3e-31	109.6	0.1	1	2	7.9e-17	6.8e-13	50.9	0	1	111	1006	1097	1006	1108	0.94
Nep_mir_jg58379.t1	-	1803	AAA_11	PF13086.7	261	8.3e-31	109.6	0.1	2	2	2.4e-18	2.1e-14	55.9	0	193	260	1109	1174	1098	1175	0.94
Nep_mir_jg12550.t1	-	1525	AAA_11	PF13086.7	261	1.1e-26	96.1	0	1	1	3.6e-30	3.1e-26	94.6	0	14	260	885	1174	872	1175	0.73
Nep_mir_jg5982.t1	-	846	AAA_12	PF13087.7	199	8.7e-61	206.9	0	1	1	1.6e-64	1.4e-60	206.2	0	1	198	560	756	560	757	0.98
Nep_mir_jg49480.t1	-	1337	AAA_12	PF13087.7	199	1.2e-59	203.2	0	1	1	3.2e-63	2.7e-59	202	0	1	198	1046	1242	1046	1243	0.96
Nep_mir_jg28439.t1	-	2381	AAA_12	PF13087.7	199	3.6e-59	201.6	0	1	1	6.7e-62	5.7e-58	197.7	0	1	198	1815	2018	1815	2019	0.94
Nep_mir_jg46976.t1	-	1291	AAA_12	PF13087.7	199	1.4e-58	199.7	0	1	1	2.5e-62	2.1e-58	199.1	0	2	198	711	906	710	907	0.91
Nep_mir_jg22865.t1	-	742	AAA_12	PF13087.7	199	2.2e-58	199.1	0	1	1	3.8e-62	3.2e-58	198.5	0	2	198	514	710	513	711	0.89
Nep_mir_jg117.t1	-	1386	AAA_12	PF13087.7	199	1.2e-57	196.7	0	1	1	3.1e-61	2.6e-57	195.6	0	1	198	1001	1197	1001	1198	0.95
Nep_mir_jg58379.t1	-	1803	AAA_12	PF13087.7	199	3.2e-48	165.9	0	1	1	6.5e-52	5.6e-48	165.1	0	3	198	1184	1383	1182	1384	0.93
Nep_mir_jg12550.t1	-	1525	AAA_12	PF13087.7	199	1.6e-24	88.6	0	1	1	6.6e-28	5.7e-24	86.8	0	1	197	1183	1374	1183	1376	0.89
Nep_mir_jg51240.t1	-	1065	AAA_14	PF13173.7	131	2.3e-06	29.5	0	1	1	6.4e-10	4.9e-06	28.5	0	4	97	781	878	778	909	0.74
Nep_mir_jg39367.t1	-	1196	AAA_15	PF13175.7	373	2.9e-16	61.9	0	1	1	1.7e-20	2.9e-16	61.9	0	2	275	9	357	9	382	0.62
Nep_mir_jg6475.t1	-	1186	AAA_15	PF13175.7	373	1.4e-14	56.4	53.4	1	1	9.9e-16	1.7e-11	46.3	17.4	1	287	1	454	1	498	0.58
Nep_mir_jg22718.t1	-	1512	AAA_15	PF13175.7	373	1.8e-09	39.6	0.2	1	1	1.1e-13	1.8e-09	39.6	0.2	21	264	221	544	202	579	0.51
Nep_mir_jg7595.t1	-	1212	AAA_15	PF13175.7	373	2e-08	36.2	7.8	1	1	1.2e-12	2e-08	36.2	7.8	3	280	26	313	25	321	0.67
Nep_mir_jg15614.t1	-	530	AAA_16	PF13191.7	171	2.8e-11	46	0	1	1	3e-14	6.1e-11	44.9	0	2	162	53	209	52	223	0.75
Nep_mir_jg28474.t1	-	1009	AAA_16	PF13191.7	171	8.6e-09	37.9	0	1	1	1.5e-11	3.1e-08	36.1	0	4	142	195	324	192	329	0.69
Nep_mir_jg9701.t1	-	465	AAA_16	PF13191.7	171	2.1e-08	36.6	1.8	1	1	2.4e-11	4.8e-08	35.5	0.2	16	166	89	218	78	223	0.76
Nep_mir_jg22366.t1	-	205	AAA_17	PF13207.7	136	4.2e-38	132.7	0	1	1	1.2e-41	5.7e-38	132.3	0	1	136	22	152	22	152	0.84
Nep_mir_jg41373.t1	-	263	AAA_17	PF13207.7	136	4.2e-36	126.3	0	1	1	1.5e-39	7e-36	125.5	0	1	136	59	189	59	189	0.86
Nep_mir_jg54862.t1	-	294	AAA_17	PF13207.7	136	2.1e-32	114.3	0	1	1	8.5e-36	3.9e-32	113.4	0	1	132	104	230	104	234	0.87
Nep_mir_jg58546.t1	-	300	AAA_17	PF13207.7	136	2e-26	94.9	0.1	1	1	1.1e-29	5.2e-26	93.6	0	2	123	88	206	87	214	0.93
Nep_mir_jg49457.t1	-	599	AAA_17	PF13207.7	136	5.5e-25	90.3	0	1	1	2.3e-28	1e-24	89.4	0	2	123	85	203	84	208	0.92
Nep_mir_jg40832.t1	-	249	AAA_17	PF13207.7	136	1.4e-22	82.5	0	1	1	5.6e-26	2.6e-22	81.6	0	1	128	38	168	38	172	0.87
Nep_mir_jg39805.t1	-	247	AAA_17	PF13207.7	136	1.5e-22	82.4	0	1	1	6e-26	2.8e-22	81.5	0	1	128	38	168	38	172	0.87
Nep_mir_jg37873.t1	-	296	AAA_17	PF13207.7	136	2.6e-19	71.9	0.1	1	1	1.2e-22	5.4e-19	70.9	0	1	123	68	187	68	191	0.87
Nep_mir_jg36065.t1	-	292	AAA_17	PF13207.7	136	8.8e-19	70.2	0	1	1	3e-22	1.4e-18	69.5	0	1	123	64	183	64	197	0.87
Nep_mir_jg41366.t1	-	181	AAA_17	PF13207.7	136	4.4e-16	61.4	4.9	1	2	1.4e-11	6.4e-08	35	0.9	1	27	66	92	66	94	0.98
Nep_mir_jg41366.t1	-	181	AAA_17	PF13207.7	136	4.4e-16	61.4	4.9	2	2	2.1e-09	9.4e-06	28	0.4	101	136	94	128	92	128	0.81
Nep_mir_jg41365.t1	-	156	AAA_17	PF13207.7	136	2.5e-13	52.5	0.1	1	1	7.9e-17	3.6e-13	52	0.1	44	136	4	89	1	89	0.78
Nep_mir_jg18671.t1	-	270	AAA_17	PF13207.7	136	6.5e-11	44.7	0	1	1	2.2e-14	9.9e-11	44.1	0	2	122	74	191	73	207	0.85
Nep_mir_jg40834.t1	-	300	AAA_17	PF13207.7	136	4.1e-07	32.4	0	1	1	1.4e-10	6.3e-07	31.8	0	2	111	93	199	92	218	0.87
Nep_mir_jg1783.t1	-	191	AAA_18	PF13238.7	130	3.8e-25	90.8	0.1	1	1	2e-28	6.7e-25	90	0	1	129	11	130	11	131	0.97
Nep_mir_jg57657.t1	-	297	AAA_18	PF13238.7	130	2.4e-09	39.7	0	1	1	1.1e-12	3.8e-09	39	0	1	115	99	211	99	224	0.78
Nep_mir_jg22366.t1	-	205	AAA_18	PF13238.7	130	8.6e-09	37.9	0	1	1	3.6e-12	1.2e-08	37.4	0	1	123	19	147	19	154	0.85
Nep_mir_jg20083.t1	-	269	AAA_18	PF13238.7	130	2.2e-08	36.6	0	1	1	1.3e-11	4.6e-08	35.5	0	1	116	10	135	10	140	0.67
Nep_mir_jg52027.t1	-	350	AAA_18	PF13238.7	130	2.5e-08	36.4	0	1	1	1.9e-11	6.4e-08	35.1	0	1	114	157	268	157	272	0.71
Nep_mir_jg41373.t1	-	263	AAA_18	PF13238.7	130	2.5e-08	36.4	0	1	1	1.2e-11	4.2e-08	35.7	0	1	123	56	184	56	192	0.83
Nep_mir_jg45159.t1	-	299	AAA_18	PF13238.7	130	2.2e-07	33.3	0	1	1	2.9e-10	1e-06	31.2	0	1	115	106	218	106	223	0.72
Nep_mir_jg54881.t1	-	452	AAA_18	PF13238.7	130	4.6e-07	32.3	0	1	1	3.3e-10	1.1e-06	31	0	1	93	136	241	136	262	0.73
Nep_mir_jg54862.t1	-	294	AAA_18	PF13238.7	130	1.4e-06	30.8	0	1	1	6.8e-10	2.3e-06	30	0	2	119	102	227	102	235	0.84
Nep_mir_jg57497.t1	-	479	AAA_19	PF13245.7	145	1.1e-11	47.1	0	1	1	2.9e-15	2e-11	46.2	0	2	141	53	196	52	199	0.68
Nep_mir_jg46976.t1	-	1291	AAA_19	PF13245.7	145	2.7e-10	42.6	0	1	1	1e-13	6.9e-10	41.3	0	4	140	506	696	503	700	0.73
Nep_mir_jg22865.t1	-	742	AAA_19	PF13245.7	145	3.7e-09	38.9	0.3	1	1	2.6e-12	1.8e-08	36.7	0.3	1	142	295	501	295	504	0.71
Nep_mir_jg58379.t1	-	1803	AAA_19	PF13245.7	145	3.8e-08	35.6	0.4	1	1	8.3e-11	5.7e-07	31.8	0.1	1	142	1011	1170	1011	1173	0.77
Nep_mir_jg12550.t1	-	1525	AAA_19	PF13245.7	145	3.4e-07	32.5	0	1	1	1.9e-10	1.3e-06	30.6	0	5	143	881	1171	877	1173	0.79
Nep_mir_jg5525.t1	-	466	AAA_19	PF13245.7	145	2.5e-06	29.7	0.5	1	1	2.1e-09	1.5e-05	27.2	0.5	9	133	66	323	58	326	0.85
Nep_mir_jg64089.t1	-	946	AAA_2	PF07724.15	171	3.9e-60	204.8	0	1	1	5.8e-59	7.4e-56	190.8	0	1	170	650	818	650	819	0.98
Nep_mir_jg35300.t1	-	948	AAA_2	PF07724.15	171	1.4e-58	199.6	1.8	1	1	1.3e-57	1.7e-54	186.4	0	1	170	657	831	657	832	0.97
Nep_mir_jg5899.t1	-	990	AAA_2	PF07724.15	171	4.1e-58	198.2	0.1	1	1	8.8e-57	1.1e-53	183.7	0	1	170	704	873	704	874	0.97
Nep_mir_jg9550.t1	-	1028	AAA_2	PF07724.15	171	1.4e-57	196.5	1.7	1	1	8.9e-58	1.1e-54	187	0	1	170	737	911	737	912	0.97
Nep_mir_jg63678.t1	-	964	AAA_2	PF07724.15	171	1.4e-57	196.4	2.7	1	1	8.1e-58	1e-54	187.1	0	1	170	673	847	673	848	0.97
Nep_mir_jg58267.t1	-	1045	AAA_2	PF07724.15	171	2.9e-56	192.2	0.2	1	1	6.1e-56	7.8e-53	181	0	2	171	598	762	597	762	0.98
Nep_mir_jg58265.t1	-	899	AAA_2	PF07724.15	171	1.1e-47	164.2	0.2	1	1	5.1e-48	6.5e-45	155.2	0	2	171	588	752	587	752	0.97
Nep_mir_jg54789.t1	-	932	AAA_2	PF07724.15	171	1.7e-42	147.3	0	1	1	2.1e-45	2.6e-42	146.7	0	2	170	218	422	217	423	0.95
Nep_mir_jg19785.t1	-	512	AAA_2	PF07724.15	171	2.3e-30	107.8	0.3	1	1	2.9e-33	3.7e-30	107.2	0.3	2	110	275	388	274	409	0.93
Nep_mir_jg58260.t1	-	323	AAA_2	PF07724.15	171	9.5e-26	92.8	0	1	1	4.1e-26	5.3e-23	83.9	0	1	133	102	207	102	215	0.96
Nep_mir_jg39834.t1	-	200	AAA_2	PF07724.15	171	2.2e-15	59.1	0.1	1	1	5.4e-17	6.9e-14	54.2	0	1	66	132	192	132	195	0.93
Nep_mir_jg7666.t1	-	330	AAA_2	PF07724.15	171	9.7e-15	57	0.3	1	1	2.1e-17	2.6e-14	55.6	0	1	65	246	305	246	310	0.95
Nep_mir_jg22605.t1	-	429	AAA_2	PF07724.15	171	1.7e-14	56.2	0	1	1	5.1e-17	6.4e-14	54.3	0	1	65	280	339	280	343	0.95
Nep_mir_jg58264.t1	-	300	AAA_2	PF07724.15	171	3.7e-14	55.1	0	1	1	5.6e-17	7.1e-14	54.2	0	2	62	139	194	138	199	0.95
Nep_mir_jg41249.t1	-	362	AAA_2	PF07724.15	171	6.7e-14	54.2	1.7	1	1	9.2e-17	1.2e-13	53.5	0	1	67	280	341	280	350	0.94
Nep_mir_jg27948.t1	-	338	AAA_2	PF07724.15	171	3.8e-12	48.5	0.3	1	1	9.8e-15	1.2e-11	46.9	0	1	62	280	336	280	337	0.96
Nep_mir_jg51892.t1	-	809	AAA_2	PF07724.15	171	5.7e-12	48	0	1	1	1.4e-08	1.8e-05	26.8	0	6	105	245	338	240	344	0.82
Nep_mir_jg5273.t1	-	811	AAA_2	PF07724.15	171	5.7e-12	48	0	1	1	7.1e-09	9e-06	27.8	0	1	128	270	392	270	410	0.8
Nep_mir_jg6080.t1	-	803	AAA_2	PF07724.15	171	8.2e-12	47.5	0	1	1	1.4e-08	1.8e-05	26.8	0	6	105	242	335	237	341	0.82
Nep_mir_jg64694.t1	-	844	AAA_2	PF07724.15	171	4.7e-11	45	0	1	1	1.1e-07	0.00014	24	0	6	105	245	338	240	345	0.82
Nep_mir_jg4730.t1	-	414	AAA_2	PF07724.15	171	1.6e-10	43.3	0	1	1	9.4e-13	1.2e-09	40.4	0	2	55	298	346	297	353	0.92
Nep_mir_jg36709.t1	-	160	AAA_2	PF07724.15	171	5.1e-10	41.6	0	1	1	6.7e-13	8.5e-10	40.9	0	4	62	106	159	103	159	0.96
Nep_mir_jg36705.t1	-	163	AAA_2	PF07724.15	171	6.7e-10	41.2	0	1	1	8.8e-13	1.1e-09	40.5	0	2	62	107	162	106	162	0.94
Nep_mir_jg68049.t1	-	611	AAA_2	PF07724.15	171	2.6e-08	36.1	0	1	1	3.7e-07	0.00047	22.2	0	7	104	61	155	58	161	0.78
Nep_mir_jg19783.t1	-	322	AAA_2	PF07724.15	171	2.5e-07	32.9	0	1	1	4.6e-10	5.8e-07	31.7	0	112	170	88	169	75	170	0.87
Nep_mir_jg41957.t1	-	448	AAA_2	PF07724.15	171	6.5e-07	31.5	0	1	1	1.3e-09	1.6e-06	30.2	0	6	104	226	319	222	332	0.92
Nep_mir_jg6998.t1	-	424	AAA_2	PF07724.15	171	9.4e-07	31	0	1	1	1.6e-09	2e-06	29.9	0	6	104	197	290	193	303	0.92
Nep_mir_jg13406.t1	-	786	AAA_2	PF07724.15	171	9.6e-07	31	0.1	1	1	6.2e-08	7.9e-05	24.7	0	6	101	297	397	292	404	0.67
Nep_mir_jg13408.t1	-	786	AAA_2	PF07724.15	171	9.6e-07	31	0.1	1	1	6.2e-08	7.9e-05	24.7	0	6	101	297	397	292	404	0.67
Nep_mir_jg29104.t1	-	421	AAA_2	PF07724.15	171	1.3e-06	30.5	0.2	1	1	2.4e-09	3.1e-06	29.3	0	6	105	204	297	199	317	0.86
Nep_mir_jg56955.t1	-	237	AAA_2	PF07724.15	171	1.5e-06	30.3	0	1	1	1.8e-09	2.3e-06	29.8	0	6	103	113	205	109	212	0.92
Nep_mir_jg27553.t1	-	444	AAA_2	PF07724.15	171	1.8e-05	26.8	0	1	1	6.6e-08	8.3e-05	24.7	0	6	104	176	268	171	283	0.82
Nep_mir_jg61855.t1	-	424	AAA_2	PF07724.15	171	2.1e-05	26.6	0	1	1	6.2e-08	7.9e-05	24.7	0	6	104	207	299	202	317	0.86
Nep_mir_jg12607.t1	-	817	AAA_2	PF07724.15	171	2.5e-05	26.4	0	1	1	4.4e-08	5.6e-05	25.2	0	7	139	458	592	453	631	0.89
Nep_mir_jg40745.t1	-	477	AAA_2	PF07724.15	171	5.5e-05	25.2	0	1	1	9.6e-08	0.00012	24.1	0	6	105	213	324	210	355	0.84
Nep_mir_jg18317.t1	-	395	AAA_2	PF07724.15	171	6e-05	25.1	0	1	1	1.6e-07	0.0002	23.4	0	6	104	174	266	169	272	0.8
Nep_mir_jg57328.t1	-	1078	AAA_2	PF07724.15	171	0.00011	24.3	0	1	1	1.8e-07	0.00023	23.2	0	6	141	732	868	727	905	0.79
Nep_mir_jg6512.t1	-	1089	AAA_2	PF07724.15	171	0.00013	24.1	0	1	1	2.1e-07	0.00027	23	0	4	130	724	851	721	874	0.84
Nep_mir_jg48678.t1	-	1204	AAA_2	PF07724.15	171	0.00018	23.6	0	1	1	3.1e-07	0.00039	22.5	0	6	105	430	528	426	534	0.78
Nep_mir_jg43844.t1	-	902	AAA_2	PF07724.15	171	0.0002	23.4	0	1	1	8e-07	0.001	21.1	0	6	83	444	515	441	541	0.74
Nep_mir_jg68307.t1	-	446	AAA_2	PF07724.15	171	0.00025	23.1	0	1	1	4.5e-07	0.00057	21.9	0	7	105	228	320	223	337	0.84
Nep_mir_jg6541.t1	-	778	AAA_2	PF07724.15	171	0.00027	23	0	1	1	6.7e-07	0.00085	21.4	0	6	103	332	424	327	431	0.75
Nep_mir_jg5054.t1	-	977	AAA_2	PF07724.15	171	0.00031	22.8	0	1	1	7.3e-07	0.00093	21.2	0	6	132	466	591	462	625	0.77
Nep_mir_jg43729.t1	-	486	AAA_2	PF07724.15	171	0.00049	22.1	0	1	1	9e-07	0.0011	21	0	6	105	205	298	200	314	0.78
Nep_mir_jg58420.t1	-	435	AAA_2	PF07724.15	171	0.00054	22	0	1	1	8.3e-07	0.0011	21.1	0	6	92	199	280	194	293	0.79
Nep_mir_jg61065.t1	-	419	AAA_2	PF07724.15	171	0.00057	21.9	0.4	1	1	1e-06	0.0013	20.8	0	61	105	190	236	103	242	0.85
Nep_mir_jg63062.t1	-	802	AAA_2	PF07724.15	171	0.00062	21.8	0	1	1	8.1e-07	0.001	21.1	0	5	108	147	234	143	243	0.87
Nep_mir_jg61068.t1	-	601	AAA_21	PF13304.7	304	1.9e-19	72.5	1.7	1	1	5.1e-09	5.9e-06	28.2	0	220	299	482	559	436	564	0.7
Nep_mir_jg6475.t1	-	1186	AAA_21	PF13304.7	304	6.7e-14	54.3	8.8	1	1	8.1e-10	9.4e-07	30.8	0.2	220	297	1066	1159	805	1165	0.78
Nep_mir_jg39367.t1	-	1196	AAA_21	PF13304.7	304	9.1e-11	44	0.3	1	1	2.6e-10	3e-07	32.4	0	1	53	33	82	33	180	0.7
Nep_mir_jg15239.t1	-	973	AAA_21	PF13304.7	304	1.1e-10	43.8	7.5	1	1	2.2e-11	2.6e-08	35.9	0	232	301	675	740	642	743	0.93
Nep_mir_jg15240.t1	-	932	AAA_21	PF13304.7	304	5.6e-10	41.4	0	1	1	7.4e-10	8.6e-07	30.9	0	236	300	747	807	735	810	0.92
Nep_mir_jg20489.t1	-	931	AAA_21	PF13304.7	304	5.2e-09	38.2	0	1	1	8.3e-10	9.6e-07	30.8	0	231	299	682	746	655	749	0.88
Nep_mir_jg20488.t1	-	927	AAA_21	PF13304.7	304	4.1e-08	35.3	0	1	1	1.1e-09	1.3e-06	30.3	0	234	300	631	696	606	698	0.9
Nep_mir_jg57350.t1	-	536	AAA_22	PF13401.7	137	9.1e-15	57	0	1	1	1.3e-17	2.3e-14	55.7	0	5	112	165	284	161	302	0.84
Nep_mir_jg68453.t1	-	731	AAA_22	PF13401.7	137	4.9e-09	38.5	0.1	1	1	7.8e-12	1.4e-08	36.9	0.1	5	128	83	224	79	233	0.82
Nep_mir_jg39298.t1	-	732	AAA_22	PF13401.7	137	7.1e-09	37.9	0.1	1	1	1e-11	1.9e-08	36.6	0.1	5	131	83	227	79	233	0.78
Nep_mir_jg24484.t1	-	841	AAA_22	PF13401.7	137	2e-08	36.5	0	1	1	2.4e-11	4.5e-08	35.3	0	6	129	485	612	483	619	0.78
Nep_mir_jg40745.t1	-	477	AAA_22	PF13401.7	137	3.3e-08	35.8	0.1	1	1	2.8e-10	5.2e-07	31.9	0.1	6	104	211	296	208	341	0.67
Nep_mir_jg57497.t1	-	479	AAA_22	PF13401.7	137	3e-07	32.7	0	1	1	3.7e-10	6.9e-07	31.5	0	5	127	62	188	58	195	0.81
Nep_mir_jg35354.t1	-	701	AAA_22	PF13401.7	137	1.6e-06	30.3	0.1	1	1	2.2e-09	4.1e-06	29	0.1	4	115	19	146	15	176	0.77
Nep_mir_jg24939.t1	-	1061	AAA_23	PF13476.7	200	5.6e-19	71.3	1.3	1	1	8.2e-23	5.6e-19	71.3	1.3	1	199	26	252	26	278	0.65
Nep_mir_jg12694.t1	-	1050	AAA_23	PF13476.7	200	1.3e-15	60.4	14.8	1	1	1.8e-19	1.3e-15	60.4	14.8	2	193	26	303	25	313	0.68
Nep_mir_jg54879.t1	-	1183	AAA_23	PF13476.7	200	7.9e-13	51.3	0	1	1	1.2e-16	7.9e-13	51.3	0	4	196	8	218	5	222	0.59
Nep_mir_jg39367.t1	-	1196	AAA_23	PF13476.7	200	8.4e-12	47.9	26.5	1	1	1.2e-15	8.4e-12	47.9	26.5	1	199	12	293	12	294	0.57
Nep_mir_jg7595.t1	-	1212	AAA_23	PF13476.7	200	8e-10	41.4	8.7	1	1	1.2e-13	8e-10	41.4	8.7	2	199	29	290	28	305	0.44
Nep_mir_jg6475.t1	-	1186	AAA_23	PF13476.7	200	2.2e-08	36.7	40.5	1	1	3.3e-12	2.2e-08	36.7	40.5	2	200	6	317	5	345	0.74
Nep_mir_jg43829.t1	-	622	AAA_25	PF13481.7	194	3.7e-20	74.1	0	1	1	1.9e-23	8.6e-20	73	0	25	193	227	370	221	371	0.88
Nep_mir_jg58415.t1	-	373	AAA_25	PF13481.7	194	9.1e-08	33.7	0	1	1	4.5e-11	2.1e-07	32.6	0	17	189	89	272	78	275	0.79
Nep_mir_jg27867.t1	-	457	AAA_25	PF13481.7	194	1.9e-07	32.7	0	1	1	6.3e-11	2.9e-07	32.1	0	3	188	207	385	205	388	0.75
Nep_mir_jg57044.t1	-	373	AAA_25	PF13481.7	194	3e-07	32	0	1	1	9.7e-11	4.4e-07	31.5	0	14	164	83	226	72	256	0.78
Nep_mir_jg39367.t1	-	1196	AAA_29	PF13555.7	61	3.3e-07	31.8	0	1	1	3.5e-10	8e-07	30.6	0	2	46	11	55	10	62	0.91
Nep_mir_jg53794.t1	-	727	AAA_29	PF13555.7	61	3.2e-06	28.6	0.2	1	1	3.7e-09	8.4e-06	27.3	0.2	24	48	104	128	95	133	0.84
Nep_mir_jg47620.t1	-	5434	AAA_3	PF07726.12	131	6.3e-34	118.5	0	1	2	6.4e-10	8.7e-06	27.5	0	2	130	1076	1211	1075	1212	0.87
Nep_mir_jg47620.t1	-	5434	AAA_3	PF07726.12	131	6.3e-34	118.5	0	2	2	7.3e-14	9.9e-10	40.3	0	2	130	1791	1930	1790	1931	0.86
Nep_mir_jg64415.t1	-	799	AAA_3	PF07726.12	131	0.00011	24	0	1	1	1.7e-08	0.00023	22.9	0	1	113	397	511	397	520	0.8
Nep_mir_jg57497.t1	-	479	AAA_30	PF13604.7	192	1.6e-17	65.8	0	1	1	5.1e-21	3.2e-17	64.8	0	3	183	49	260	47	264	0.79
Nep_mir_jg46976.t1	-	1291	AAA_30	PF13604.7	192	7.6e-14	53.8	1.7	1	1	6.8e-17	4.2e-13	51.3	0.4	1	131	498	699	498	707	0.9
Nep_mir_jg58379.t1	-	1803	AAA_30	PF13604.7	192	1.7e-11	46.1	0.1	1	1	1.1e-14	7.1e-11	44.1	0	2	131	1007	1171	1006	1199	0.86
Nep_mir_jg22865.t1	-	742	AAA_30	PF13604.7	192	2.3e-11	45.6	0.1	1	1	9.9e-14	6.2e-10	41	0.1	2	130	291	501	290	509	0.87
Nep_mir_jg49256.t1	-	417	AAA_31	PF13614.7	177	1.4e-14	56.3	0	1	1	4.8e-18	3e-14	55.2	0	2	158	65	221	64	233	0.86
Nep_mir_jg19636.t1	-	352	AAA_31	PF13614.7	177	4.6e-10	41.6	0.3	1	1	9.6e-11	6e-07	31.4	0.1	2	40	101	139	100	145	0.94
Nep_mir_jg22522.t1	-	360	AAA_31	PF13614.7	177	4.9e-10	41.5	0	1	1	2.8e-13	1.7e-09	39.7	0	7	128	26	146	22	154	0.79
Nep_mir_jg7145.t1	-	528	AAA_31	PF13614.7	177	5.2e-10	41.4	1.4	1	1	1.9e-12	1.2e-08	37	1.4	2	160	172	323	171	336	0.73
Nep_mir_jg39397.t1	-	298	AAA_31	PF13614.7	177	1.6e-09	39.9	0.8	1	1	2.2e-12	1.3e-08	36.8	0.2	3	40	39	77	37	114	0.89
Nep_mir_jg36861.t1	-	351	AAA_31	PF13614.7	177	5.9e-09	38	0	1	1	4.6e-12	2.8e-08	35.8	0	3	136	187	311	185	315	0.73
Nep_mir_jg42747.t1	-	346	AAA_31	PF13614.7	177	8.4e-09	37.5	0.4	1	1	6.6e-12	4.1e-08	35.2	0.4	3	135	103	226	101	278	0.73
Nep_mir_jg61021.t1	-	260	AAA_31	PF13614.7	177	2.3e-08	36.1	0.2	1	1	6.5e-10	4.1e-06	28.7	0.1	1	40	100	139	100	146	0.95
Nep_mir_jg12848.t1	-	387	AAA_31	PF13614.7	177	4e-08	35.3	0.1	1	1	2e-10	1.3e-06	30.4	0.1	3	167	64	226	62	233	0.73
Nep_mir_jg5874.t1	-	583	AAA_31	PF13614.7	177	7.5e-07	31.1	0.2	1	1	2.3e-10	1.4e-06	30.2	0.2	2	40	372	410	371	414	0.95
Nep_mir_jg62836.t1	-	136	AAA_31	PF13614.7	177	2.9e-06	29.2	0.5	1	1	1.5e-09	9.6e-06	27.5	0.1	2	42	22	62	21	86	0.87
Nep_mir_jg42561.t1	-	677	AAA_33	PF13671.7	143	4.1e-25	90.5	0	1	1	1.8e-28	6.1e-25	89.9	0	1	143	218	363	218	363	0.93
Nep_mir_jg40434.t1	-	264	AAA_33	PF13671.7	143	9.1e-17	63.4	0	1	1	3.7e-20	1.3e-16	63	0	2	125	22	154	21	169	0.82
Nep_mir_jg64293.t1	-	770	AAA_33	PF13671.7	143	1.7e-14	56	0.1	1	1	2e-17	6.8e-14	54.1	0.1	1	141	18	145	18	147	0.86
Nep_mir_jg63602.t1	-	303	AAA_33	PF13671.7	143	2.9e-10	42.3	0	1	1	1.9e-13	6.4e-10	41.2	0	1	143	3	145	3	145	0.89
Nep_mir_jg20083.t1	-	269	AAA_33	PF13671.7	143	5.7e-09	38.1	0	1	1	3.8e-12	1.3e-08	37	0	2	123	10	137	10	152	0.8
Nep_mir_jg22366.t1	-	205	AAA_33	PF13671.7	143	6.8e-08	34.6	0	1	1	4.5e-11	1.5e-07	33.5	0	1	134	18	156	18	165	0.74
Nep_mir_jg41373.t1	-	263	AAA_33	PF13671.7	143	6.5e-07	31.5	0	1	1	5e-10	1.7e-06	30.1	0	1	135	55	194	55	201	0.73
Nep_mir_jg57657.t1	-	297	AAA_33	PF13671.7	143	2.6e-06	29.5	0	1	1	2.3e-09	8e-06	27.9	0	2	43	99	141	98	229	0.76
Nep_mir_jg57046.t1	-	749	AAA_33	PF13671.7	143	2.9e-06	29.4	0.1	1	1	2.7e-09	9.1e-06	27.8	0.1	2	141	349	505	349	507	0.7
Nep_mir_jg37796.t1	-	1258	AAA_34	PF13872.7	303	3.4e-131	438.5	0	1	1	8.6e-136	5.9e-131	437.8	0	1	302	182	482	182	483	0.99
Nep_mir_jg47620.t1	-	5434	AAA_5	PF07728.15	138	2.8e-114	379.1	0	1	7	1.9e-16	1.9e-13	52.5	0	1	120	361	477	361	501	0.88
Nep_mir_jg47620.t1	-	5434	AAA_5	PF07728.15	138	2.8e-114	379.1	0	2	7	5.5e-09	5.5e-06	28.3	0	1	49	682	730	682	737	0.92
Nep_mir_jg47620.t1	-	5434	AAA_5	PF07728.15	138	2.8e-114	379.1	0	3	7	1.4e-10	1.4e-07	33.5	0	5	138	788	917	784	917	0.82
Nep_mir_jg47620.t1	-	5434	AAA_5	PF07728.15	138	2.8e-114	379.1	0	4	7	1.1e-25	1.1e-22	82.4	0	1	138	1075	1210	1075	1210	0.96
Nep_mir_jg47620.t1	-	5434	AAA_5	PF07728.15	138	2.8e-114	379.1	0	5	7	2.8e-08	2.8e-05	26	0	1	45	1371	1415	1371	1426	0.92
Nep_mir_jg47620.t1	-	5434	AAA_5	PF07728.15	138	2.8e-114	379.1	0	6	7	2.2e-16	2.3e-13	52.2	0	39	138	1497	1594	1475	1594	0.85
Nep_mir_jg47620.t1	-	5434	AAA_5	PF07728.15	138	2.8e-114	379.1	0	7	7	1.6e-17	1.7e-14	55.9	0	1	138	1790	1929	1790	1929	0.93
Nep_mir_jg63678.t1	-	964	AAA_5	PF07728.15	138	2.1e-19	71.8	0.3	1	2	5.3e-07	0.00053	21.9	0.1	3	76	336	414	334	465	0.88
Nep_mir_jg63678.t1	-	964	AAA_5	PF07728.15	138	2.1e-19	71.8	0.3	2	2	4e-14	4.1e-11	44.9	0	2	124	678	799	677	810	0.84
Nep_mir_jg35300.t1	-	948	AAA_5	PF07728.15	138	2.1e-19	71.8	0.4	1	2	5.5e-07	0.00056	21.8	0.1	3	76	320	398	318	449	0.9
Nep_mir_jg35300.t1	-	948	AAA_5	PF07728.15	138	2.1e-19	71.8	0.4	2	2	2.3e-14	2.3e-11	45.7	0	2	124	662	783	661	794	0.85
Nep_mir_jg9550.t1	-	1028	AAA_5	PF07728.15	138	2.3e-19	71.7	0.4	1	2	5.7e-07	0.00058	21.8	0.1	3	76	400	478	398	529	0.88
Nep_mir_jg9550.t1	-	1028	AAA_5	PF07728.15	138	2.3e-19	71.7	0.4	2	2	4.4e-14	4.5e-11	44.8	0	2	124	742	863	741	874	0.84
Nep_mir_jg64089.t1	-	946	AAA_5	PF07728.15	138	3.5e-19	71	1	1	1	4.1e-15	4.2e-12	48.1	0	2	124	655	776	654	788	0.86
Nep_mir_jg5899.t1	-	990	AAA_5	PF07728.15	138	3e-18	68.1	0	1	1	1.1e-15	1.1e-12	50	0	2	124	709	830	708	840	0.86
Nep_mir_jg58267.t1	-	1045	AAA_5	PF07728.15	138	3.8e-17	64.4	0.8	1	1	2.2e-14	2.3e-11	45.8	0	2	122	602	721	601	772	0.86
Nep_mir_jg68049.t1	-	611	AAA_5	PF07728.15	138	5.6e-12	47.7	0.1	1	1	1.2e-08	1.2e-05	27.2	0	2	136	60	184	59	186	0.83
Nep_mir_jg5273.t1	-	811	AAA_5	PF07728.15	138	6.2e-11	44.3	0.5	1	1	1.2e-07	0.00012	24	0.1	2	136	275	403	274	404	0.65
Nep_mir_jg58265.t1	-	899	AAA_5	PF07728.15	138	8.6e-11	43.9	0.2	1	1	1.3e-08	1.3e-05	27.1	0	2	122	592	711	591	721	0.83
Nep_mir_jg6080.t1	-	803	AAA_5	PF07728.15	138	4.6e-10	41.5	0	1	1	2.4e-07	0.00024	23	0	2	136	242	360	241	361	0.78
Nep_mir_jg51892.t1	-	809	AAA_5	PF07728.15	138	4.8e-10	41.5	0	1	1	2.4e-07	0.00024	23	0	2	136	245	363	244	364	0.78
Nep_mir_jg36519.t1	-	892	AAA_5	PF07728.15	138	9.9e-08	34	0	1	1	2.4e-10	2.5e-07	32.7	0	2	138	408	542	407	542	0.82
Nep_mir_jg29104.t1	-	421	AAA_5	PF07728.15	138	1.8e-07	33.1	0.2	1	1	5.7e-10	5.7e-07	31.5	0.2	1	136	203	325	203	326	0.86
Nep_mir_jg36523.t1	-	899	AAA_5	PF07728.15	138	1.9e-07	33	0	1	1	4.4e-10	4.4e-07	31.9	0	2	138	409	543	408	543	0.77
Nep_mir_jg43291.t1	-	393	AAA_5	PF07728.15	138	3.3e-07	32.3	0.6	1	1	4.5e-09	4.5e-06	28.6	0.6	1	138	121	244	121	244	0.81
Nep_mir_jg36520.t1	-	946	AAA_5	PF07728.15	138	3.5e-07	32.2	0	1	1	1.1e-09	1.1e-06	30.6	0	2	138	395	529	394	529	0.79
Nep_mir_jg19785.t1	-	512	AAA_5	PF07728.15	138	6.6e-07	31.3	0	1	1	1.4e-09	1.4e-06	30.2	0	1	81	278	357	278	360	0.87
Nep_mir_jg63062.t1	-	802	AAA_5	PF07728.15	138	6.6e-07	31.3	0	1	1	1.6e-09	1.6e-06	30	0	2	95	148	235	147	250	0.82
Nep_mir_jg64175.t1	-	600	AAA_5	PF07728.15	138	8.6e-07	30.9	0.1	1	1	6.8e-09	6.8e-06	28	0.1	2	138	364	485	363	485	0.72
Nep_mir_jg13406.t1	-	786	AAA_5	PF07728.15	138	8.8e-07	30.9	1.3	1	1	4.2e-07	0.00042	22.2	0	2	76	297	373	296	378	0.88
Nep_mir_jg13408.t1	-	786	AAA_5	PF07728.15	138	8.8e-07	30.9	1.3	1	1	4.2e-07	0.00042	22.2	0	2	76	297	373	296	378	0.88
Nep_mir_jg44969.t1	-	840	AAA_5	PF07728.15	138	1.2e-06	30.5	0	1	1	2.9e-09	2.9e-06	29.2	0	1	124	474	590	474	613	0.8
Nep_mir_jg61855.t1	-	424	AAA_5	PF07728.15	138	2.5e-06	29.4	0.1	1	1	1.6e-08	1.7e-05	26.8	0.1	1	134	206	326	206	329	0.78
Nep_mir_jg64415.t1	-	799	AAA_5	PF07728.15	138	3.1e-06	29.1	0	1	1	7.2e-09	7.2e-06	27.9	0	1	138	397	535	397	535	0.83
Nep_mir_jg6998.t1	-	424	AAA_5	PF07728.15	138	6.6e-06	28.1	0.1	1	1	4.6e-08	4.6e-05	25.3	0	1	80	196	268	196	319	0.8
Nep_mir_jg68017.t1	-	967	AAA_5	PF07728.15	138	8e-06	27.8	0	1	1	1.8e-08	1.8e-05	26.6	0	2	95	347	437	346	482	0.75
Nep_mir_jg17819.t1	-	991	AAA_5	PF07728.15	138	1e-05	27.4	0	1	1	2.7e-08	2.8e-05	26	0	1	125	551	668	551	688	0.77
Nep_mir_jg18317.t1	-	395	AAA_5	PF07728.15	138	1.1e-05	27.3	0	1	1	4e-07	0.0004	22.3	0.1	1	134	173	293	173	296	0.61
Nep_mir_jg27553.t1	-	444	AAA_5	PF07728.15	138	1.7e-05	26.7	0.1	1	1	4.1e-07	0.00042	22.2	0	1	135	175	296	175	298	0.66
Nep_mir_jg58420.t1	-	435	AAA_5	PF07728.15	138	2e-05	26.5	0	1	1	7.2e-08	7.3e-05	24.7	0	2	138	199	321	198	323	0.69
Nep_mir_jg41957.t1	-	448	AAA_5	PF07728.15	138	2.1e-05	26.4	0	1	1	6.6e-08	6.7e-05	24.8	0	1	79	225	296	225	348	0.81
Nep_mir_jg56955.t1	-	237	AAA_5	PF07728.15	138	2.2e-05	26.4	0	1	1	6.5e-08	6.6e-05	24.8	0	1	79	112	183	112	227	0.81
Nep_mir_jg23772.t1	-	718	AAA_5	PF07728.15	138	4e-05	25.5	0	1	1	1.4e-07	0.00014	23.8	0	1	78	262	332	262	381	0.68
Nep_mir_jg54789.t1	-	932	AAA_5	PF07728.15	138	4.4e-05	25.4	0	1	1	1e-07	0.0001	24.2	0	1	80	221	299	221	304	0.85
Nep_mir_jg11431.t1	-	947	AAA_5	PF07728.15	138	9.5e-05	24.3	0	1	1	3.8e-07	0.00038	22.3	0	1	134	468	596	468	599	0.72
Nep_mir_jg5054.t1	-	977	AAA_5	PF07728.15	138	0.0001	24.2	0	1	1	2.8e-07	0.00028	22.8	0	2	78	466	543	465	600	0.81
Nep_mir_jg51936.t1	-	673	AAA_5	PF07728.15	138	0.00013	23.9	0.1	1	1	7.6e-07	0.00076	21.4	0	2	137	431	552	430	553	0.76
Nep_mir_jg57497.t1	-	479	AAA_5	PF07728.15	138	0.00015	23.7	0.1	1	1	4e-07	0.0004	22.3	0.1	2	85	65	165	64	179	0.81
Nep_mir_jg36710.t1	-	196	AAA_5	PF07728.15	138	0.00021	23.2	0.2	1	1	6.3e-07	0.00063	21.6	0.1	3	75	12	90	10	98	0.73
Nep_mir_jg54765.t1	-	814	AAA_5	PF07728.15	138	0.00022	23.1	0	1	1	6.4e-07	0.00065	21.6	0	2	78	405	474	404	517	0.86
Nep_mir_jg45201.t1	-	567	AAA_assoc	PF14363.7	96	5.2e-25	89.5	0.2	1	1	4.2e-28	2.6e-24	87.2	0	1	96	36	129	36	129	0.95
Nep_mir_jg27942.t1	-	516	AAA_assoc	PF14363.7	96	1.9e-22	81.3	0.1	1	1	9.5e-26	5.9e-22	79.7	0	1	95	26	118	26	119	0.93
Nep_mir_jg1600.t1	-	578	AAA_assoc	PF14363.7	96	2.5e-22	80.9	0	1	1	1.8e-25	1.1e-21	78.8	0	1	95	35	127	35	128	0.92
Nep_mir_jg52095.t1	-	467	AAA_assoc	PF14363.7	96	2.9e-21	77.5	0	1	1	1e-24	6.4e-21	76.4	0	1	96	29	122	29	122	0.93
Nep_mir_jg52096.t1	-	474	AAA_assoc	PF14363.7	96	1.1e-19	72.4	0	1	1	4.2e-23	2.6e-19	71.2	0	1	96	35	128	35	128	0.92
Nep_mir_jg7633.t1	-	513	AAA_assoc	PF14363.7	96	1.4e-19	72.1	0.2	1	1	7.7e-23	4.8e-19	70.4	0.1	1	94	54	147	54	148	0.9
Nep_mir_jg43602.t1	-	518	AAA_assoc	PF14363.7	96	1.8e-19	71.7	0	1	1	7.4e-23	4.6e-19	70.4	0	1	95	26	118	26	119	0.93
Nep_mir_jg52100.t1	-	474	AAA_assoc	PF14363.7	96	6.6e-19	69.9	0	1	1	3.4e-22	2.1e-18	68.3	0	2	96	36	128	35	128	0.91
Nep_mir_jg41647.t1	-	481	AAA_assoc	PF14363.7	96	1.2e-13	53.1	1.1	1	1	6.1e-17	3.8e-13	51.5	1.1	5	94	29	119	25	121	0.79
Nep_mir_jg22559.t1	-	484	AAA_assoc	PF14363.7	96	1.6e-12	49.4	0.9	1	1	9e-16	5.6e-12	47.7	0.8	5	94	34	124	30	126	0.79
Nep_mir_jg38207.t1	-	95	AAA_assoc	PF14363.7	96	2.3e-07	32.9	0	1	1	5.4e-11	3.4e-07	32.4	0	2	52	38	89	37	92	0.91
Nep_mir_jg63062.t1	-	802	AAA_assoc_2	PF16193.6	81	5.3e-25	89.4	0.4	1	1	2.1e-29	1.5e-24	88	0.4	4	81	291	375	289	375	0.94
Nep_mir_jg24484.t1	-	841	AAA_lid_10	PF17872.2	99	4.3e-11	44.7	0.3	1	1	3.3e-15	1.1e-10	43.4	0.3	46	83	661	698	648	713	0.86
Nep_mir_jg57350.t1	-	536	AAA_lid_10	PF17872.2	99	1.9e-06	29.8	1.2	1	1	3.1e-09	0.00011	24.2	0.1	46	80	345	379	324	394	0.89
Nep_mir_jg12364.t1	-	439	AAA_lid_2	PF17863.2	73	1.3e-18	68.4	0.1	1	1	1.6e-22	2.7e-18	67.5	0.1	4	61	351	408	348	414	0.94
Nep_mir_jg29324.t1	-	293	AAA_lid_2	PF17863.2	73	4.2e-15	57.2	0.1	1	1	4.4e-19	7.5e-15	56.4	0.1	3	61	184	242	182	247	0.94
Nep_mir_jg29332.t1	-	293	AAA_lid_2	PF17863.2	73	4.2e-15	57.2	0.1	1	1	4.4e-19	7.5e-15	56.4	0.1	3	61	184	242	182	247	0.94
Nep_mir_jg61750.t1	-	752	AAA_lid_2	PF17863.2	73	5e-13	50.6	0	1	1	8.1e-17	1.4e-12	49.1	0	6	68	344	406	340	412	0.82
Nep_mir_jg22784.t1	-	985	AAA_lid_3	PF17862.2	45	1.5e-28	100.2	7.5	1	2	5e-13	6.3e-10	40.6	0	4	36	516	548	514	558	0.9
Nep_mir_jg22784.t1	-	985	AAA_lid_3	PF17862.2	45	1.5e-28	100.2	7.5	2	2	7e-18	8.9e-15	56.1	1.6	1	44	868	913	868	914	0.95
Nep_mir_jg68049.t1	-	611	AAA_lid_3	PF17862.2	45	2.9e-28	99.3	5.2	1	2	1.4e-15	1.7e-12	48.8	0.7	1	37	218	254	218	263	0.93
Nep_mir_jg68049.t1	-	611	AAA_lid_3	PF17862.2	45	2.9e-28	99.3	5.2	2	2	2.3e-16	2.9e-13	51.3	0.3	1	44	485	530	485	531	0.94
Nep_mir_jg51892.t1	-	809	AAA_lid_3	PF17862.2	45	6.4e-28	98.2	13.9	1	2	1.8e-17	2.3e-14	54.8	1.9	1	43	397	439	397	443	0.95
Nep_mir_jg51892.t1	-	809	AAA_lid_3	PF17862.2	45	6.4e-28	98.2	13.9	2	2	8.1e-16	1e-12	49.5	0.2	1	40	673	713	673	715	0.94
Nep_mir_jg6080.t1	-	803	AAA_lid_3	PF17862.2	45	8.3e-28	97.8	12.2	1	2	2.4e-17	3e-14	54.4	1.6	1	42	394	435	394	439	0.95
Nep_mir_jg6080.t1	-	803	AAA_lid_3	PF17862.2	45	8.3e-28	97.8	12.2	2	2	6.6e-16	8.4e-13	49.8	0.2	1	40	670	710	670	712	0.94
Nep_mir_jg64694.t1	-	844	AAA_lid_3	PF17862.2	45	1.1e-26	94.2	11.8	1	2	3.4e-16	4.4e-13	50.7	0.9	1	43	397	439	397	443	0.95
Nep_mir_jg64694.t1	-	844	AAA_lid_3	PF17862.2	45	1.1e-26	94.2	11.8	2	2	8.4e-16	1.1e-12	49.5	0.2	1	40	673	713	673	716	0.94
Nep_mir_jg5273.t1	-	811	AAA_lid_3	PF17862.2	45	1.9e-20	74.3	5.9	1	2	1.1e-12	1.3e-09	39.6	0	2	36	438	472	437	490	0.86
Nep_mir_jg5273.t1	-	811	AAA_lid_3	PF17862.2	45	1.9e-20	74.3	5.9	2	2	4.2e-11	5.3e-08	34.5	0.8	2	42	726	769	725	772	0.87
Nep_mir_jg27843.t1	-	311	AAA_lid_3	PF17862.2	45	1.5e-18	68.2	7.2	1	2	2.2e-12	2.8e-09	38.5	0.1	2	36	19	53	18	68	0.89
Nep_mir_jg27843.t1	-	311	AAA_lid_3	PF17862.2	45	1.5e-18	68.2	7.2	2	2	1.7e-09	2.2e-06	29.3	1.4	2	42	221	264	220	266	0.92
Nep_mir_jg41934.t1	-	719	AAA_lid_3	PF17862.2	45	6.2e-16	59.8	0.3	1	1	1.8e-18	2.2e-15	58.1	0.1	1	44	455	498	455	499	0.96
Nep_mir_jg6998.t1	-	424	AAA_lid_3	PF17862.2	45	2e-14	55	0.2	1	1	3.5e-17	4.5e-14	53.9	0.2	2	44	354	396	353	397	0.97
Nep_mir_jg41957.t1	-	448	AAA_lid_3	PF17862.2	45	2.3e-14	54.8	0.2	1	1	3.8e-17	4.8e-14	53.8	0.2	2	44	383	425	382	426	0.97
Nep_mir_jg24120.t1	-	871	AAA_lid_3	PF17862.2	45	6.6e-14	53.3	0.3	1	1	1.5e-16	1.9e-13	51.9	0.3	5	45	525	565	524	565	0.97
Nep_mir_jg57376.t1	-	816	AAA_lid_3	PF17862.2	45	1.2e-13	52.5	0.2	1	1	2.6e-16	3.3e-13	51.1	0.2	5	44	525	564	524	565	0.97
Nep_mir_jg39731.t1	-	1135	AAA_lid_3	PF17862.2	45	2.3e-13	51.6	1.6	1	1	9e-13	1.1e-09	39.8	0.5	2	37	1034	1069	1033	1075	0.93
Nep_mir_jg61855.t1	-	424	AAA_lid_3	PF17862.2	45	2.8e-13	51.3	0.5	1	1	4.9e-16	6.2e-13	50.2	0.5	1	45	362	406	362	406	0.98
Nep_mir_jg2409.t1	-	522	AAA_lid_3	PF17862.2	45	2.4e-12	48.3	0.1	1	1	7.1e-15	9e-12	46.5	0.1	1	42	432	473	432	494	0.86
Nep_mir_jg56956.t1	-	69	AAA_lid_3	PF17862.2	45	3.5e-12	47.8	0.2	1	1	4.3e-15	5.5e-12	47.2	0.2	2	44	4	46	3	47	0.97
Nep_mir_jg25445.t1	-	996	AAA_lid_3	PF17862.2	45	7.6e-12	46.7	0	1	1	1.4e-14	1.7e-11	45.6	0	1	43	675	717	675	719	0.96
Nep_mir_jg61953.t1	-	832	AAA_lid_3	PF17862.2	45	8.2e-12	46.7	0.1	1	1	1.6e-14	2.1e-11	45.3	0.1	1	43	381	423	381	425	0.95
Nep_mir_jg43269.t1	-	812	AAA_lid_3	PF17862.2	45	1e-11	46.3	0	1	1	2e-14	2.5e-11	45.1	0	2	45	696	739	696	739	0.96
Nep_mir_jg24023.t1	-	2199	AAA_lid_3	PF17862.2	45	2e-11	45.4	0.1	1	1	5.2e-14	6.6e-11	43.7	0.1	1	44	1927	1970	1927	1971	0.96
Nep_mir_jg6791.t1	-	618	AAA_lid_3	PF17862.2	45	3e-11	44.8	0.1	1	1	5.4e-14	6.8e-11	43.7	0.1	7	45	525	563	523	563	0.96
Nep_mir_jg48678.t1	-	1204	AAA_lid_3	PF17862.2	45	4.3e-11	44.3	0.1	1	1	1.1e-13	1.4e-10	42.7	0.1	5	42	592	629	590	632	0.93
Nep_mir_jg52068.t1	-	493	AAA_lid_3	PF17862.2	45	6.8e-11	43.7	0.6	1	1	1.7e-13	2.1e-10	42.1	0.6	2	37	102	137	102	140	0.95
Nep_mir_jg58420.t1	-	435	AAA_lid_3	PF17862.2	45	6.8e-11	43.7	0	1	1	1.6e-13	2e-10	42.2	0	3	34	354	385	352	399	0.88
Nep_mir_jg6541.t1	-	778	AAA_lid_3	PF17862.2	45	7e-11	43.7	0.2	1	1	1.3e-13	1.7e-10	42.5	0.2	2	43	491	532	490	538	0.93
Nep_mir_jg43844.t1	-	902	AAA_lid_3	PF17862.2	45	9.2e-11	43.3	0.4	1	1	2.1e-13	2.7e-10	41.8	0.4	1	43	599	641	599	643	0.97
Nep_mir_jg43729.t1	-	486	AAA_lid_3	PF17862.2	45	1e-10	43.1	0.1	1	1	1.9e-13	2.4e-10	42	0.1	1	44	360	403	360	404	0.95
Nep_mir_jg36758.t1	-	493	AAA_lid_3	PF17862.2	45	1.2e-10	42.9	0.2	1	1	1.9e-13	2.4e-10	42	0.2	1	45	429	473	429	473	0.89
Nep_mir_jg40837.t1	-	1230	AAA_lid_3	PF17862.2	45	1.2e-10	42.9	0	1	1	3.2e-13	4.1e-10	41.2	0	1	36	1118	1153	1118	1187	0.88
Nep_mir_jg27553.t1	-	444	AAA_lid_3	PF17862.2	45	1.5e-10	42.6	0.3	1	1	2.5e-13	3.2e-10	41.5	0.3	2	44	332	374	331	375	0.95
Nep_mir_jg36747.t1	-	184	AAA_lid_3	PF17862.2	45	2.1e-10	42.1	0.4	1	1	2.8e-13	3.5e-10	41.4	0.4	1	37	6	42	6	52	0.9
Nep_mir_jg280.t1	-	402	AAA_lid_3	PF17862.2	45	2.4e-10	41.9	0	1	1	4.8e-13	6.1e-10	40.7	0	5	39	313	347	307	356	0.88
Nep_mir_jg23772.t1	-	718	AAA_lid_3	PF17862.2	45	2.5e-10	41.9	0.2	1	1	4.9e-13	6.2e-10	40.6	0.2	1	44	415	458	415	459	0.98
Nep_mir_jg54743.t1	-	666	AAA_lid_3	PF17862.2	45	3e-10	41.6	0	1	1	7.6e-13	9.7e-10	40	0	2	36	545	579	544	590	0.91
Nep_mir_jg68307.t1	-	446	AAA_lid_3	PF17862.2	45	7.2e-10	40.4	0	1	1	1.2e-12	1.5e-09	39.4	0	1	45	382	426	382	426	0.88
Nep_mir_jg9702.t1	-	1227	AAA_lid_3	PF17862.2	45	8e-10	40.3	0.2	1	1	2.1e-12	2.6e-09	38.6	0.2	1	36	1115	1150	1115	1161	0.91
Nep_mir_jg13406.t1	-	786	AAA_lid_3	PF17862.2	45	9.4e-10	40	0	1	1	1.9e-12	2.4e-09	38.7	0	1	43	464	519	464	521	0.83
Nep_mir_jg13408.t1	-	786	AAA_lid_3	PF17862.2	45	9.4e-10	40	0	1	1	1.9e-12	2.4e-09	38.7	0	1	43	464	519	464	521	0.83
Nep_mir_jg23795.t1	-	414	AAA_lid_3	PF17862.2	45	1.4e-09	39.5	0.1	1	1	2.2e-12	2.8e-09	38.6	0.1	2	38	242	278	242	285	0.95
Nep_mir_jg39688.t1	-	923	AAA_lid_3	PF17862.2	45	1.5e-09	39.4	0	1	1	2.6e-09	3.3e-06	28.7	0	1	37	823	860	823	868	0.89
Nep_mir_jg18317.t1	-	395	AAA_lid_3	PF17862.2	45	1.7e-09	39.3	0.3	1	1	2.8e-12	3.5e-09	38.2	0.3	2	44	330	372	329	373	0.93
Nep_mir_jg52235.t1	-	432	AAA_lid_3	PF17862.2	45	3e-09	38.4	0.8	1	1	6.4e-12	8.1e-09	37.1	0.8	1	41	249	289	249	309	0.92
Nep_mir_jg28605.t1	-	522	AAA_lid_3	PF17862.2	45	3.2e-09	38.3	0.4	1	1	1.1e-11	1.4e-08	36.3	0.4	1	33	432	464	432	510	0.79
Nep_mir_jg45142.t1	-	788	AAA_lid_3	PF17862.2	45	4.4e-09	37.9	0.1	1	1	1e-11	1.3e-08	36.4	0.1	4	44	448	488	445	489	0.94
Nep_mir_jg43291.t1	-	393	AAA_lid_3	PF17862.2	45	4.9e-09	37.8	0	1	1	3.8e-12	4.9e-09	37.8	0	2	37	275	310	274	317	0.93
Nep_mir_jg25206.t1	-	1142	AAA_lid_3	PF17862.2	45	1.8e-08	35.9	0.1	1	1	4.3e-11	5.5e-08	34.4	0.1	3	37	876	910	874	918	0.89
Nep_mir_jg56983.t1	-	976	AAA_lid_3	PF17862.2	45	3e-08	35.3	0	1	1	7.7e-11	9.7e-08	33.6	0	3	37	876	910	874	918	0.89
Nep_mir_jg51936.t1	-	673	AAA_lid_3	PF17862.2	45	5.1e-08	34.5	0	1	1	4.7e-10	5.9e-07	31.1	0	3	43	587	633	585	643	0.67
Nep_mir_jg54765.t1	-	814	AAA_lid_3	PF17862.2	45	6.9e-08	34.1	0.2	1	1	1.1e-10	1.4e-07	33.1	0.2	1	37	556	592	556	600	0.87
Nep_mir_jg13389.t1	-	1910	AAA_lid_3	PF17862.2	45	9.9e-08	33.6	0.1	1	1	2.5e-10	3.2e-07	32	0.1	4	34	792	822	790	837	0.88
Nep_mir_jg62814.t1	-	337	AAA_lid_3	PF17862.2	45	3.2e-07	31.9	0.1	1	1	5.1e-10	6.5e-07	31	0.1	2	38	193	229	193	232	0.95
Nep_mir_jg29104.t1	-	421	AAA_lid_3	PF17862.2	45	5.1e-07	31.3	0	1	1	1.4e-09	1.8e-06	29.6	0	2	44	360	402	359	403	0.94
Nep_mir_jg47620.t1	-	5434	AAA_lid_5	PF17865.2	106	4.4e-26	92.9	0	1	1	2.3e-30	1.6e-25	91.1	0	1	104	930	1031	930	1033	0.97
Nep_mir_jg47620.t1	-	5434	AAA_lid_7	PF17867.2	107	1.7e-48	165.1	8.2	1	3	3.2e-19	2.2e-14	55.4	0	1	105	510	618	510	620	0.91
Nep_mir_jg47620.t1	-	5434	AAA_lid_7	PF17867.2	107	1.7e-48	165.1	8.2	2	3	1.9e-17	1.3e-12	49.7	0.1	1	105	1222	1317	1222	1319	0.96
Nep_mir_jg47620.t1	-	5434	AAA_lid_7	PF17867.2	107	1.7e-48	165.1	8.2	3	3	6e-17	4.1e-12	48.1	0	3	106	1943	2039	1941	2040	0.92
Nep_mir_jg5899.t1	-	990	AAA_lid_9	PF17871.2	104	1e-34	120.5	1.2	1	1	2.1e-38	1e-34	120.5	1.2	1	103	446	548	446	550	0.98
Nep_mir_jg63678.t1	-	964	AAA_lid_9	PF17871.2	104	1.2e-34	120.2	1.7	1	1	6.3e-38	3.1e-34	118.9	1.7	1	102	474	575	474	577	0.97
Nep_mir_jg35300.t1	-	948	AAA_lid_9	PF17871.2	104	1.9e-34	119.6	1.5	1	1	9.6e-38	4.7e-34	118.3	1.5	1	102	458	559	458	561	0.97
Nep_mir_jg58267.t1	-	1045	AAA_lid_9	PF17871.2	104	2e-34	119.5	1.3	1	1	4.2e-38	2e-34	119.5	1.3	1	100	344	443	344	448	0.96
Nep_mir_jg9550.t1	-	1028	AAA_lid_9	PF17871.2	104	1.3e-33	116.9	1.3	1	1	7.1e-37	3.5e-33	115.5	1.3	1	102	538	639	538	641	0.97
Nep_mir_jg58265.t1	-	899	AAA_lid_9	PF17871.2	104	3e-30	106.1	0.7	1	1	3.7e-33	1.8e-29	103.6	0.6	1	100	334	433	334	443	0.95
Nep_mir_jg36710.t1	-	196	AAA_lid_9	PF17871.2	104	5.2e-24	86	0.2	1	1	1.7e-27	8.2e-24	85.4	0.2	1	74	122	195	122	195	0.97
Nep_mir_jg64089.t1	-	946	AAA_lid_9	PF17871.2	104	5.4e-19	69.9	0.7	1	1	1.1e-22	5.4e-19	69.9	0.7	24	103	415	494	411	495	0.95
Nep_mir_jg36713.t1	-	880	AAA_lid_9	PF17871.2	104	4.3e-16	60.6	0.4	1	1	2.6e-19	1.3e-15	59.1	0.4	26	100	152	226	141	230	0.94
Nep_mir_jg41249.t1	-	362	AAA_lid_9	PF17871.2	104	1.2e-08	36.6	3.3	1	1	2.5e-12	1.2e-08	36.6	3.3	48	103	69	124	68	125	0.97
Nep_mir_jg7666.t1	-	330	AAA_lid_9	PF17871.2	104	1.5e-08	36.4	3.2	1	1	3e-12	1.5e-08	36.4	3.2	48	103	69	124	68	127	0.97
Nep_mir_jg27948.t1	-	338	AAA_lid_9	PF17871.2	104	2.1e-08	35.9	9.2	1	1	5.1e-12	2.5e-08	35.7	3	48	103	69	124	68	125	0.97
Nep_mir_jg22605.t1	-	429	AAA_lid_9	PF17871.2	104	2.4e-08	35.7	9.3	1	1	4.8e-12	2.4e-08	35.7	3	48	103	69	124	68	126	0.97
Nep_mir_jg39833.t1	-	100	AAA_lid_9	PF17871.2	104	6.1e-05	24.8	0.5	1	1	1.8e-08	8.9e-05	24.2	0.5	48	78	69	99	68	99	0.96
Nep_mir_jg49489.t1	-	394	AAR2	PF05282.12	374	3.8e-96	324.6	0.5	1	1	1.3e-100	9.1e-96	323.3	0.5	2	373	13	364	12	365	0.9
Nep_mir_jg20443.t1	-	1234	AARP2CN	PF08142.13	86	7.6e-30	104.7	0	1	1	6e-34	2.1e-29	103.3	0	1	86	231	316	231	316	0.99
Nep_mir_jg7191.t1	-	1374	AARP2CN	PF08142.13	86	1.8e-17	65.1	0	1	1	1.3e-21	4.3e-17	63.8	0	1	86	225	305	225	305	0.98
Nep_mir_jg43396.t1	-	1262	AATF-Che1	PF13339.7	138	9.6e-30	106	0.8	1	1	2.8e-34	9.6e-30	106	0.8	1	138	962	1097	962	1097	0.86
Nep_mir_jg41401.t1	-	932	AATF-Che1	PF13339.7	138	1.9e-13	53.2	0	1	1	1.2e-17	4.1e-13	52.1	0	3	55	5	57	4	155	0.83
Nep_mir_jg38575.t1	-	294	AA_kinase	PF00696.29	241	2.5e-61	209.3	0.8	1	1	3.5e-65	3e-61	209	0.8	3	241	15	261	14	261	0.96
Nep_mir_jg18621.t1	-	553	AA_kinase	PF00696.29	241	1.1e-47	164.6	0	1	1	2.1e-51	1.8e-47	163.9	0	2	241	89	371	88	371	0.86
Nep_mir_jg40539.t1	-	916	AA_kinase	PF00696.29	241	4.2e-45	156.1	0	1	1	8.3e-49	7.1e-45	155.4	0	1	241	85	368	85	368	0.9
Nep_mir_jg42689.t1	-	720	AA_kinase	PF00696.29	241	9.9e-38	132	0	1	1	1.8e-41	1.5e-37	131.4	0	1	241	15	260	15	260	0.9
Nep_mir_jg7736.t1	-	431	AA_kinase	PF00696.29	241	7.8e-32	112.7	0.6	1	1	3e-33	2.6e-29	104.4	0.6	1	240	197	406	197	407	0.86
Nep_mir_jg24883.t1	-	331	AA_kinase	PF00696.29	241	2.8e-30	107.6	0.3	1	1	3.9e-34	3.3e-30	107.3	0.3	2	241	90	299	89	299	0.94
Nep_mir_jg12135.t1	-	536	AA_kinase	PF00696.29	241	3.3e-16	61.5	0.3	1	1	2.8e-12	2.4e-08	35.8	0	156	241	432	508	420	508	0.9
Nep_mir_jg52130.t1	-	690	AA_kinase	PF00696.29	241	1.9e-09	39.4	0.1	1	1	6.4e-13	5.5e-09	37.9	0.1	2	209	191	406	190	421	0.81
Nep_mir_jg43680.t1	-	1001	AA_permease	PF00324.22	479	8.2e-56	191.5	29	1	1	2.9e-59	1.1e-55	191.1	29	1	461	159	634	159	649	0.9
Nep_mir_jg29100.t1	-	641	AA_permease	PF00324.22	479	1.3e-37	131.5	30.9	1	1	3.4e-41	1.3e-37	131.5	30.9	1	390	57	428	57	431	0.87
Nep_mir_jg41397.t1	-	571	AA_permease	PF00324.22	479	1.3e-34	121.6	32.1	1	1	3.4e-38	1.3e-34	121.6	32.1	2	391	60	430	59	462	0.87
Nep_mir_jg68190.t1	-	597	AA_permease	PF00324.22	479	8e-34	119	37.5	1	1	2.1e-37	8e-34	119	37.5	1	422	76	473	76	507	0.85
Nep_mir_jg9620.t1	-	527	AA_permease	PF00324.22	479	2.4e-32	114.1	35.1	1	1	6.3e-36	2.4e-32	114.1	35.1	1	392	14	380	14	412	0.86
Nep_mir_jg63493.t1	-	649	AA_permease	PF00324.22	479	3.6e-28	100.3	63.9	1	2	9.4e-11	3.6e-07	31.1	6.1	13	81	58	126	49	136	0.9
Nep_mir_jg63493.t1	-	649	AA_permease	PF00324.22	479	3.6e-28	100.3	63.9	2	2	4.4e-24	1.7e-20	75	49.9	25	446	194	615	175	641	0.74
Nep_mir_jg5305.t1	-	585	AA_permease	PF00324.22	479	9.4e-27	95.6	43.7	1	1	2.5e-30	9.5e-27	95.6	42.6	5	388	66	435	62	513	0.87
Nep_mir_jg19823.t1	-	617	AA_permease	PF00324.22	479	1.3e-23	85.3	47	1	1	1.2e-26	4.5e-23	83.5	47.1	1	425	102	494	102	590	0.83
Nep_mir_jg36571.t1	-	490	AA_permease	PF00324.22	479	1e-21	79	27.6	1	1	8.1e-25	3.1e-21	77.5	27.6	20	427	64	438	60	463	0.77
Nep_mir_jg5003.t1	-	518	AA_permease	PF00324.22	479	7.2e-20	73	46.4	1	1	2.5e-23	9.5e-20	72.5	46.4	19	471	49	501	28	506	0.71
Nep_mir_jg22389.t1	-	439	AA_permease	PF00324.22	479	1.5e-19	71.9	20.8	1	1	4.6e-23	1.7e-19	71.7	19.7	180	461	26	269	1	316	0.82
Nep_mir_jg4738.t1	-	460	AA_permease	PF00324.22	479	1.8e-19	71.6	31.9	1	1	1.5e-22	5.6e-19	70	31.9	21	436	44	423	40	447	0.84
Nep_mir_jg47105.t1	-	514	AA_permease	PF00324.22	479	6.1e-19	69.9	29.7	1	1	1.6e-21	6e-18	66.6	29.7	22	428	84	457	79	485	0.8
Nep_mir_jg4739.t1	-	483	AA_permease	PF00324.22	479	9.5e-19	69.2	29.8	1	1	7.3e-22	2.8e-18	67.7	29.8	22	436	68	446	64	463	0.84
Nep_mir_jg56328.t1	-	481	AA_permease	PF00324.22	479	1.3e-18	68.8	32	1	1	7.2e-22	2.8e-18	67.7	32	22	436	67	445	63	469	0.84
Nep_mir_jg4737.t1	-	473	AA_permease	PF00324.22	479	6.9e-15	56.5	33.3	1	1	5.2e-18	2e-14	55	33.3	21	459	52	443	48	454	0.84
Nep_mir_jg18478.t1	-	492	AA_permease	PF00324.22	479	2.6e-12	48	22.9	1	1	1.6e-14	6e-11	43.5	22.9	24	431	43	416	38	428	0.84
Nep_mir_jg22388.t1	-	119	AA_permease	PF00324.22	479	3.6e-06	27.8	4.8	1	1	1.1e-09	4.1e-06	27.6	4.8	1	64	55	118	55	118	0.95
Nep_mir_jg63493.t1	-	649	AA_permease_2	PF13520.7	427	2.3e-73	249.5	78.4	1	2	3.5e-12	1.4e-08	36	10.2	1	84	41	127	41	132	0.85
Nep_mir_jg63493.t1	-	649	AA_permease_2	PF13520.7	427	2.3e-73	249.5	78.4	2	2	6.3e-68	2.5e-64	219.6	60.2	1	425	165	621	165	625	0.84
Nep_mir_jg5003.t1	-	518	AA_permease_2	PF13520.7	427	5e-58	198.9	55.3	1	1	1.5e-61	6e-58	198.6	55.3	3	425	28	486	26	491	0.84
Nep_mir_jg29100.t1	-	641	AA_permease_2	PF13520.7	427	1.6e-52	180.8	25.6	1	1	4e-56	1.6e-52	180.8	25.6	2	381	54	435	53	459	0.87
Nep_mir_jg5305.t1	-	585	AA_permease_2	PF13520.7	427	8.1e-52	178.4	44.7	1	1	2e-55	8.1e-52	178.4	44.7	2	411	59	476	58	492	0.88
Nep_mir_jg19823.t1	-	617	AA_permease_2	PF13520.7	427	7.2e-50	172	42.4	1	1	1.8e-53	7.2e-50	172	42.4	1	409	98	503	98	541	0.87
Nep_mir_jg68190.t1	-	597	AA_permease_2	PF13520.7	427	3e-47	163.4	35.8	1	1	7.4e-51	3e-47	163.4	35.8	1	413	72	482	72	496	0.9
Nep_mir_jg9620.t1	-	527	AA_permease_2	PF13520.7	427	9.4e-46	158.5	42.7	1	1	1.5e-48	5.9e-45	155.8	41.5	1	406	10	413	10	440	0.86
Nep_mir_jg41397.t1	-	571	AA_permease_2	PF13520.7	427	1.5e-45	157.8	47.9	1	1	1.6e-47	6.5e-44	152.4	47.8	1	404	55	526	55	544	0.88
Nep_mir_jg36571.t1	-	490	AA_permease_2	PF13520.7	427	6.7e-36	126	33.6	1	1	2.1e-39	8.3e-36	125.7	33.6	6	426	48	449	43	452	0.87
Nep_mir_jg47105.t1	-	514	AA_permease_2	PF13520.7	427	8.6e-35	122.3	35.4	1	1	2.8e-38	1.1e-34	121.9	35.4	6	426	66	467	61	469	0.86
Nep_mir_jg4737.t1	-	473	AA_permease_2	PF13520.7	427	6.9e-31	109.5	36.4	1	1	2.3e-34	9.2e-31	109.1	36.4	24	409	53	426	32	444	0.85
Nep_mir_jg18478.t1	-	492	AA_permease_2	PF13520.7	427	2.2e-30	107.8	28.1	1	1	7e-34	2.8e-30	107.5	28.1	4	423	20	421	17	426	0.83
Nep_mir_jg56328.t1	-	481	AA_permease_2	PF13520.7	427	2.7e-29	104.2	38.2	1	1	8.3e-33	3.3e-29	103.9	38.2	23	423	66	455	44	459	0.82
Nep_mir_jg22389.t1	-	439	AA_permease_2	PF13520.7	427	3.9e-27	97.1	12.6	1	1	9.6e-31	3.9e-27	97.1	12.6	148	371	2	211	1	226	0.88
Nep_mir_jg4738.t1	-	460	AA_permease_2	PF13520.7	427	5.2e-27	96.7	37.8	1	1	1.7e-30	6.9e-27	96.3	37.8	24	410	45	416	22	437	0.82
Nep_mir_jg4739.t1	-	483	AA_permease_2	PF13520.7	427	1.1e-26	95.6	36.1	1	1	3.5e-30	1.4e-26	95.3	36.1	23	407	67	439	45	461	0.79
Nep_mir_jg43680.t1	-	1001	AA_permease_2	PF13520.7	427	3.6e-13	51.1	35.4	1	1	1.3e-16	5.1e-13	50.6	35.4	23	407	177	592	157	610	0.71
Nep_mir_jg29100.t1	-	641	AA_permease_C	PF13906.7	51	9e-21	75.6	8.1	1	1	9.2e-25	9e-21	75.6	8.1	1	51	565	615	565	615	0.99
Nep_mir_jg41397.t1	-	571	AA_permease_C	PF13906.7	51	2.1e-16	61.6	4.3	1	1	2.2e-20	2.1e-16	61.6	4.3	1	50	503	552	503	553	0.98
Nep_mir_jg9620.t1	-	527	AA_permease_C	PF13906.7	51	1e-15	59.4	1.5	1	1	1.1e-19	1e-15	59.4	1.5	1	51	449	499	449	499	0.97
Nep_mir_jg68190.t1	-	597	AA_permease_C	PF13906.7	51	1.5e-15	58.9	4.1	1	1	1.5e-19	1.5e-15	58.9	4.1	1	51	511	561	511	561	0.97
Nep_mir_jg22389.t1	-	439	AA_permease_C	PF13906.7	51	9.1e-15	56.4	4.7	1	1	9.3e-19	9.1e-15	56.4	4.7	1	50	285	334	285	335	0.97
Nep_mir_jg19823.t1	-	617	AA_permease_C	PF13906.7	51	1.8e-13	52.2	7.4	1	1	1.8e-17	1.8e-13	52.2	7.4	1	50	536	585	536	586	0.97
Nep_mir_jg5305.t1	-	585	AA_permease_C	PF13906.7	51	1.5e-12	49.2	5.5	1	1	1.6e-16	1.5e-12	49.2	5.5	1	51	508	558	508	558	0.98
Nep_mir_jg41277.t1	-	494	Aa_trans	PF01490.19	409	8.7e-118	395.5	25.6	1	1	1e-120	1e-117	395.3	25.6	1	409	47	481	47	481	0.95
Nep_mir_jg56180.t1	-	486	Aa_trans	PF01490.19	409	4.1e-117	393.3	28.7	1	1	4.8e-120	4.7e-117	393.1	28.7	2	408	40	472	39	473	0.96
Nep_mir_jg22344.t1	-	484	Aa_trans	PF01490.19	409	1.2e-116	391.8	27.8	1	1	1.3e-119	1.3e-116	391.6	27.8	2	409	41	471	40	471	0.96
Nep_mir_jg58349.t1	-	589	Aa_trans	PF01490.19	409	2.2e-111	374.4	22	1	1	2.5e-114	2.5e-111	374.2	22	1	409	142	576	142	576	0.96
Nep_mir_jg44507.t1	-	933	Aa_trans	PF01490.19	409	2.6e-111	374.2	21.7	1	1	3.5e-114	3.4e-111	373.8	21.7	2	402	37	460	36	470	0.93
Nep_mir_jg45791.t1	-	477	Aa_trans	PF01490.19	409	1.8e-104	351.6	23.9	1	1	2.1e-107	2.1e-104	351.4	23.9	2	406	65	460	64	463	0.97
Nep_mir_jg68164.t1	-	439	Aa_trans	PF01490.19	409	1.1e-103	349.1	21.3	1	1	1.3e-106	1.3e-103	348.8	21.3	2	405	27	421	26	424	0.96
Nep_mir_jg68022.t1	-	438	Aa_trans	PF01490.19	409	1e-96	326.1	20.4	1	1	1.2e-99	1.1e-96	325.9	20.4	2	406	26	421	25	424	0.96
Nep_mir_jg12627.t1	-	454	Aa_trans	PF01490.19	409	2.9e-79	268.6	27.9	1	1	3.6e-82	3.6e-79	268.3	27.9	3	405	45	435	43	440	0.94
Nep_mir_jg11992.t1	-	613	Aa_trans	PF01490.19	409	4.5e-79	268	27.2	1	1	5.5e-82	5.5e-79	267.7	27.2	1	408	176	569	176	570	0.96
Nep_mir_jg42681.t1	-	483	Aa_trans	PF01490.19	409	5.7e-77	261	32.7	1	1	7.2e-80	7.2e-77	260.7	32.7	3	401	74	462	72	469	0.95
Nep_mir_jg25412.t1	-	407	Aa_trans	PF01490.19	409	4e-76	258.3	11.4	1	1	4.7e-79	4.7e-76	258	11.4	2	313	29	354	28	389	0.91
Nep_mir_jg27622.t1	-	499	Aa_trans	PF01490.19	409	1e-73	250.3	23.4	1	1	1.3e-76	1.2e-73	250.1	23.4	1	388	41	414	41	435	0.93
Nep_mir_jg40586.t1	-	466	Aa_trans	PF01490.19	409	2.1e-73	249.3	26.7	1	1	2.5e-76	2.5e-73	249	26.7	1	407	37	429	37	431	0.95
Nep_mir_jg44780.t1	-	499	Aa_trans	PF01490.19	409	2.4e-73	249.1	21.8	1	1	3e-76	3e-73	248.8	21.8	1	389	41	415	41	435	0.94
Nep_mir_jg4576.t1	-	458	Aa_trans	PF01490.19	409	5.3e-65	221.6	20.2	1	1	6.7e-68	6.6e-65	221.3	20.2	2	401	43	429	42	441	0.89
Nep_mir_jg6718.t1	-	829	Aa_trans	PF01490.19	409	8.9e-64	217.6	31	1	2	3.7e-21	3.7e-18	67.3	3.1	1	114	420	542	420	544	0.93
Nep_mir_jg6718.t1	-	829	Aa_trans	PF01490.19	409	8.9e-64	217.6	31	2	2	1.6e-48	1.6e-45	157.5	19.6	148	408	543	786	541	787	0.98
Nep_mir_jg24858.t1	-	435	Aa_trans	PF01490.19	409	1.8e-63	216.6	32.1	1	1	2.3e-66	2.3e-63	216.3	32.1	2	406	43	424	42	430	0.91
Nep_mir_jg37818.t1	-	546	Aa_trans	PF01490.19	409	2.2e-63	216.3	32.6	1	1	2.7e-66	2.7e-63	216	32.6	2	406	155	536	154	539	0.91
Nep_mir_jg54001.t1	-	549	Aa_trans	PF01490.19	409	3.4e-60	205.8	24	1	1	4.5e-63	4.5e-60	205.4	24	6	406	94	495	89	499	0.86
Nep_mir_jg24992.t1	-	453	Aa_trans	PF01490.19	409	4.3e-60	205.5	24.9	1	1	5.3e-63	5.3e-60	205.2	24.9	3	406	33	435	31	440	0.91
Nep_mir_jg6367.t1	-	465	Aa_trans	PF01490.19	409	4e-59	202.3	25	1	1	4.5e-62	4.5e-59	202.1	25	2	407	38	441	37	446	0.89
Nep_mir_jg1651.t1	-	477	Aa_trans	PF01490.19	409	2.3e-58	199.7	22.2	1	1	2.8e-61	2.8e-58	199.5	22.2	2	402	53	458	52	464	0.9
Nep_mir_jg11527.t1	-	412	Aa_trans	PF01490.19	409	7.3e-58	198.1	30.4	1	1	9e-61	8.9e-58	197.8	30.4	2	377	20	374	19	401	0.91
Nep_mir_jg24996.t1	-	452	Aa_trans	PF01490.19	409	9.1e-58	197.8	21.7	1	1	1.1e-60	1.1e-57	197.5	21.7	3	406	33	434	31	439	0.91
Nep_mir_jg11459.t1	-	453	Aa_trans	PF01490.19	409	2.4e-56	193.1	27.6	1	1	2.7e-59	2.6e-56	193	27.6	2	404	28	433	27	438	0.88
Nep_mir_jg12684.t1	-	464	Aa_trans	PF01490.19	409	7.9e-56	191.4	24.4	1	1	9.9e-59	9.8e-56	191.1	24.4	3	398	44	443	42	451	0.89
Nep_mir_jg43527.t1	-	520	Aa_trans	PF01490.19	409	9.4e-56	191.2	29.1	1	1	1.1e-58	1.1e-55	191	29.1	2	408	96	507	95	508	0.89
Nep_mir_jg44835.t1	-	528	Aa_trans	PF01490.19	409	1.9e-55	190.2	24.7	1	1	2.3e-58	2.3e-55	189.9	24.7	2	401	101	504	100	515	0.9
Nep_mir_jg63617.t1	-	412	Aa_trans	PF01490.19	409	1.1e-54	187.7	31.3	1	1	1.3e-57	1.3e-54	187.5	31.3	2	405	20	398	19	402	0.89
Nep_mir_jg1653.t1	-	477	Aa_trans	PF01490.19	409	2.6e-54	186.4	22.8	1	1	2.9e-57	2.9e-54	186.3	22.8	2	406	53	462	52	465	0.91
Nep_mir_jg1654.t1	-	476	Aa_trans	PF01490.19	409	3.3e-54	186.1	22.6	1	1	3.7e-57	3.7e-54	185.9	22.6	2	406	52	461	51	464	0.91
Nep_mir_jg12577.t1	-	522	Aa_trans	PF01490.19	409	6.3e-54	185.2	30.9	1	1	8.1e-57	8e-54	184.8	30.9	2	384	112	500	111	519	0.86
Nep_mir_jg40769.t1	-	448	Aa_trans	PF01490.19	409	4.9e-53	182.2	29.6	1	1	5.9e-56	5.9e-53	182	29.6	3	404	39	427	37	432	0.92
Nep_mir_jg12576.t1	-	438	Aa_trans	PF01490.19	409	2.2e-52	180.1	32.2	1	1	2.8e-55	2.8e-52	179.8	32.2	2	374	28	406	27	433	0.86
Nep_mir_jg7594.t1	-	365	Aa_trans	PF01490.19	409	3e-52	179.6	18	1	1	3.4e-55	3.4e-52	179.5	18	2	345	40	363	39	364	0.94
Nep_mir_jg37814.t1	-	468	Aa_trans	PF01490.19	409	3e-51	176.3	16.9	1	1	3.8e-54	3.8e-51	176	16.9	2	291	173	453	172	464	0.93
Nep_mir_jg62606.t1	-	978	Aa_trans	PF01490.19	409	1.2e-46	161.2	13.1	1	1	1.9e-49	1.9e-46	160.6	13.1	66	405	653	966	638	970	0.85
Nep_mir_jg24993.t1	-	378	Aa_trans	PF01490.19	409	1.4e-46	161	14.2	1	2	1.1e-18	1.1e-15	59.2	0.2	3	82	33	113	31	123	0.96
Nep_mir_jg24993.t1	-	378	Aa_trans	PF01490.19	409	1.4e-46	161	14.2	2	2	1.3e-32	1.3e-29	105.1	8.8	187	406	146	360	128	365	0.88
Nep_mir_jg20423.t1	-	359	Aa_trans	PF01490.19	409	4.2e-46	159.4	17	1	1	5.2e-49	5.2e-46	159.1	17	2	274	72	334	71	344	0.89
Nep_mir_jg42975.t1	-	1057	Aa_trans	PF01490.19	409	6.9e-45	155.4	14.1	1	1	9.4e-48	9.3e-45	155	14.1	3	293	206	487	204	491	0.91
Nep_mir_jg7593.t1	-	368	Aa_trans	PF01490.19	409	5.1e-40	139.3	29.7	1	2	2.2e-13	2.2e-10	41.7	2.7	2	74	67	135	66	150	0.9
Nep_mir_jg7593.t1	-	368	Aa_trans	PF01490.19	409	5.1e-40	139.3	29.7	2	2	5.1e-32	5.1e-29	103.1	19.7	187	407	155	355	143	357	0.93
Nep_mir_jg63618.t1	-	263	Aa_trans	PF01490.19	409	7.4e-36	125.6	7.8	1	1	8.9e-39	8.8e-36	125.4	7.8	2	226	20	237	19	243	0.92
Nep_mir_jg24995.t1	-	256	Aa_trans	PF01490.19	409	2.7e-30	107.3	10.6	1	1	3.2e-33	3.2e-30	107.1	10.6	189	405	26	240	10	244	0.9
Nep_mir_jg1554.t1	-	617	Aa_trans	PF01490.19	409	2.3e-25	91.1	5.8	1	1	3.5e-28	3.4e-25	90.5	5.8	3	196	38	232	36	235	0.94
Nep_mir_jg63616.t1	-	202	Aa_trans	PF01490.19	409	1.7e-22	81.7	8.8	1	1	2e-25	2e-22	81.4	8.8	2	172	20	190	19	199	0.89
Nep_mir_jg39046.t1	-	239	Aa_trans	PF01490.19	409	2.6e-20	74.5	4.7	1	1	3.3e-23	3.3e-20	74.1	4.7	33	219	1	185	1	190	0.94
Nep_mir_jg24994.t1	-	114	Aa_trans	PF01490.19	409	3.4e-17	64.2	0.4	1	1	3.8e-20	3.8e-17	64	0.4	2	80	34	113	33	113	0.97
Nep_mir_jg38341.t1	-	302	Aa_trans	PF01490.19	409	7.6e-17	63	8.5	1	1	1.1e-18	1.1e-15	59.2	8.5	7	221	106	301	101	301	0.91
Nep_mir_jg6641.t1	-	243	Aa_trans	PF01490.19	409	7.7e-17	63	0.3	1	1	7.7e-20	7.7e-17	63	0.3	3	116	79	201	77	224	0.92
Nep_mir_jg22924.t1	-	320	Aa_trans	PF01490.19	409	6.5e-16	59.9	0.5	1	1	8.8e-19	8.7e-16	59.5	0.5	1	96	74	179	74	181	0.95
Nep_mir_jg63614.t1	-	156	Aa_trans	PF01490.19	409	1.2e-15	59	4.4	1	1	1.5e-18	1.5e-15	58.8	4.4	64	211	4	148	1	151	0.89
Nep_mir_jg52486.t1	-	326	Aa_trans	PF01490.19	409	1.6e-15	58.6	6.1	1	1	3.3e-12	3.2e-09	37.9	1.7	4	62	39	97	36	104	0.9
Nep_mir_jg48804.t1	-	658	Aa_trans	PF01490.19	409	1.3e-14	55.7	0.9	1	1	2e-17	1.9e-14	55.1	0.9	3	116	520	642	518	653	0.9
Nep_mir_jg48802.t1	-	795	Aa_trans	PF01490.19	409	4.1e-14	54	0.8	1	1	8.3e-17	8.2e-14	53	0.8	3	115	657	778	655	790	0.89
Nep_mir_jg56053.t1	-	527	Aa_trans	PF01490.19	409	4.8e-14	53.8	7.6	1	1	4.3e-16	4.2e-13	50.7	7.6	2	408	95	518	94	519	0.78
Nep_mir_jg57515.t1	-	226	Aa_trans	PF01490.19	409	1.7e-13	52	15.3	1	1	1.2e-15	1.2e-12	49.2	14.8	119	276	61	212	28	216	0.84
Nep_mir_jg52331.t1	-	113	Aa_trans	PF01490.19	409	1.9e-12	48.6	0.3	1	1	2.4e-15	2.4e-12	48.2	0.3	4	73	39	110	36	111	0.93
Nep_mir_jg64586.t1	-	175	Aa_trans	PF01490.19	409	2.2e-12	48.4	0.3	1	1	3.2e-15	3.1e-12	47.8	0.3	4	88	67	160	64	169	0.88
Nep_mir_jg24710.t1	-	296	Aa_trans	PF01490.19	409	3e-12	47.9	0.1	1	1	3.9e-15	3.8e-12	47.5	0.1	3	74	135	208	133	224	0.93
Nep_mir_jg41961.t1	-	288	Aa_trans	PF01490.19	409	9.1e-11	43	0.3	1	1	1.3e-13	1.3e-10	42.5	0.3	62	188	133	259	113	267	0.89
Nep_mir_jg37815.t1	-	113	Aa_trans	PF01490.19	409	1e-10	42.8	7.8	1	1	1.1e-13	1.1e-10	42.7	7.8	315	408	16	104	1	105	0.81
Nep_mir_jg54868.t1	-	352	Aa_trans	PF01490.19	409	5.3e-10	40.5	0.2	1	1	7.1e-13	7e-10	40.1	0.2	4	82	261	348	258	351	0.89
Nep_mir_jg52280.t1	-	365	Aa_trans	PF01490.19	409	2.7e-07	31.6	0.3	1	1	4.4e-10	4.4e-07	30.9	0.3	8	85	187	272	181	281	0.87
Nep_mir_jg55571.t1	-	230	Aa_trans	PF01490.19	409	4.3e-07	30.9	1.1	1	1	4.4e-10	4.3e-07	30.9	1.1	2	104	106	221	105	229	0.81
Nep_mir_jg48849.t1	-	168	Aa_trans	PF01490.19	409	1.1e-06	29.6	1.4	1	1	1.4e-09	1.4e-06	29.3	1.4	7	75	42	119	37	164	0.75
Nep_mir_jg57504.t1	-	135	Aa_trans	PF01490.19	409	2.3e-06	28.5	0	1	1	2.9e-09	2.8e-06	28.2	0	215	276	61	121	53	125	0.93
Nep_mir_jg41766.t1	-	87	Aa_trans	PF01490.19	409	1.4e-05	25.9	0.1	1	1	1.6e-08	1.6e-05	25.8	0.1	23	73	32	84	24	86	0.92
Nep_mir_jg4856.t1	-	441	Aa_trans	PF01490.19	409	1.5e-05	25.8	16.8	1	1	1.6e-08	1.5e-05	25.8	16.8	3	243	49	274	47	279	0.75
Nep_mir_jg54575.t1	-	469	ABA_GPCR	PF12430.9	182	2.6e-39	136.8	10.6	1	1	3.8e-44	2.6e-39	136.8	10.6	2	180	286	456	285	458	0.96
Nep_mir_jg58288.t1	-	180	ABA_WDS	PF02496.17	78	6.2e-38	131	22.3	1	1	8.1e-42	6.2e-38	131	22.3	1	77	93	169	93	170	0.97
Nep_mir_jg15342.t1	-	108	ABA_WDS	PF02496.17	78	4.4e-35	121.9	18.9	1	1	5.8e-39	4.4e-35	121.9	18.9	3	75	25	97	23	101	0.96
Nep_mir_jg40978.t1	-	164	ABA_WDS	PF02496.17	78	6.3e-35	121.4	19.9	1	1	8.3e-39	6.3e-35	121.4	19.9	3	78	77	152	75	152	0.97
Nep_mir_jg15346.t1	-	242	ABA_WDS	PF02496.17	78	8.2e-34	117.8	21.7	1	1	1.9e-37	1.4e-33	117	21.7	1	78	151	228	151	239	0.97
Nep_mir_jg15343.t1	-	116	ABA_WDS	PF02496.17	78	5.1e-32	112.1	23.9	1	1	6.6e-36	5.1e-32	112.1	23.9	3	75	26	98	24	103	0.96
Nep_mir_jg18801.t1	-	111	ABA_WDS	PF02496.17	78	3.3e-31	109.5	20.9	1	1	4.3e-35	3.3e-31	109.5	20.9	4	76	21	93	18	96	0.96
Nep_mir_jg18802.t1	-	111	ABA_WDS	PF02496.17	78	1.3e-30	107.6	21.9	1	1	1.7e-34	1.3e-30	107.6	21.9	4	76	21	93	18	96	0.96
Nep_mir_jg18800.t1	-	111	ABA_WDS	PF02496.17	78	3.1e-30	106.3	22.9	1	1	4.1e-34	3.1e-30	106.3	22.9	4	75	21	92	18	98	0.96
Nep_mir_jg22277.t1	-	121	ABA_WDS	PF02496.17	78	2.6e-27	97	26.1	1	1	3.4e-31	2.6e-27	97	26.1	2	77	33	108	32	110	0.97
Nep_mir_jg57060.t1	-	1124	ABC1	PF03109.17	119	1e-37	130.8	0	1	1	9.2e-41	2.2e-37	129.7	0	2	119	256	375	255	375	0.96
Nep_mir_jg63859.t1	-	545	ABC1	PF03109.17	119	1.2e-37	130.6	1.1	1	1	9.1e-41	2.2e-37	129.8	1.1	2	118	148	262	147	263	0.98
Nep_mir_jg18874.t1	-	758	ABC1	PF03109.17	119	1.2e-36	127.4	0	1	1	1.3e-39	3e-36	126.1	0	1	118	284	403	284	404	0.97
Nep_mir_jg6713.t1	-	540	ABC1	PF03109.17	119	1.9e-36	126.7	0	1	1	1.9e-39	4.5e-36	125.5	0.1	1	119	147	268	147	268	0.96
Nep_mir_jg18459.t1	-	630	ABC1	PF03109.17	119	2.5e-32	113.4	0	1	1	2.5e-35	5.9e-32	112.2	0	2	118	286	400	285	401	0.98
Nep_mir_jg23804.t1	-	686	ABC1	PF03109.17	119	4.1e-32	112.7	0	1	1	3.2e-35	7.4e-32	111.9	0	1	119	220	340	220	340	0.97
Nep_mir_jg15314.t1	-	1085	ABC1	PF03109.17	119	6.9e-32	112	0	1	1	7.1e-35	1.7e-31	110.7	0	1	119	558	676	558	676	0.97
Nep_mir_jg7901.t1	-	540	ABC1	PF03109.17	119	7.2e-31	108.7	0	1	1	6.8e-34	1.6e-30	107.6	0	2	118	184	308	183	309	0.91
Nep_mir_jg45603.t1	-	576	ABC1	PF03109.17	119	1.1e-30	108.1	0	1	1	8.5e-34	2e-30	107.3	0	2	118	241	365	240	366	0.92
Nep_mir_jg41906.t1	-	735	ABC1	PF03109.17	119	1.9e-30	107.4	0.1	1	1	2.6e-33	6.1e-30	105.7	0	1	118	221	339	221	340	0.98
Nep_mir_jg40792.t1	-	259	ABC1	PF03109.17	119	3.5e-30	106.5	0.1	1	1	2.3e-33	5.5e-30	105.8	0.1	2	118	124	242	123	243	0.92
Nep_mir_jg63091.t1	-	629	ABC1	PF03109.17	119	1.9e-29	104.1	0	1	1	2.2e-32	5.1e-29	102.7	0	2	118	273	397	272	398	0.93
Nep_mir_jg55998.t1	-	828	ABC1	PF03109.17	119	6.3e-29	102.4	0	1	1	5.2e-32	1.2e-28	101.5	0	1	119	284	403	284	403	0.94
Nep_mir_jg28995.t1	-	217	ABC1	PF03109.17	119	7.8e-29	102.1	2.7	1	2	2.2e-21	5.2e-18	67.2	0.2	10	58	122	170	118	173	0.95
Nep_mir_jg28995.t1	-	217	ABC1	PF03109.17	119	7.8e-29	102.1	2.7	2	2	1.6e-11	3.9e-08	35.4	0.1	77	118	172	213	170	214	0.95
Nep_mir_jg7479.t1	-	543	ABC1	PF03109.17	119	1.1e-28	101.6	0	1	1	9.9e-32	2.3e-28	100.6	0	1	119	185	308	185	308	0.94
Nep_mir_jg60898.t1	-	966	ABC1	PF03109.17	119	2e-28	100.8	0	1	1	2.2e-31	5.2e-28	99.5	0	1	108	94	199	94	208	0.96
Nep_mir_jg62058.t1	-	530	ABC1	PF03109.17	119	3.2e-28	100.2	0.1	1	1	4e-31	9.3e-28	98.7	0.1	2	104	143	244	142	280	0.97
Nep_mir_jg56058.t1	-	814	ABC1	PF03109.17	119	1.2e-27	98.3	0	1	1	1.6e-30	3.7e-27	96.7	0	1	119	259	376	259	376	0.98
Nep_mir_jg52551.t1	-	176	ABC1	PF03109.17	119	4.3e-18	67.5	0.2	1	1	3.2e-21	7.5e-18	66.7	0.2	9	66	112	169	109	173	0.95
Nep_mir_jg54193.t1	-	170	ABC1	PF03109.17	119	7.8e-18	66.6	0.3	1	1	5.3e-21	1.2e-17	66	0.3	9	65	112	168	109	169	0.95
Nep_mir_jg63839.t1	-	104	ABC1	PF03109.17	119	3.6e-14	54.8	0.4	1	1	2.9e-17	6.9e-14	53.9	0.2	10	45	65	100	58	101	0.93
Nep_mir_jg28964.t1	-	73	ABC1	PF03109.17	119	1.8e-11	46.1	1.8	1	1	8.8e-15	2.1e-11	45.9	1.4	10	43	34	67	27	70	0.92
Nep_mir_jg54187.t1	-	175	ABC1	PF03109.17	119	1.2e-05	27.3	0.1	1	1	7.9e-09	1.9e-05	26.7	0.1	25	68	110	154	108	172	0.82
Nep_mir_jg28578.t1	-	1477	ABC2_membrane	PF01061.25	210	9.1e-99	331	55.8	1	2	7e-47	9.2e-44	151.3	19	2	209	507	718	506	719	0.97
Nep_mir_jg28578.t1	-	1477	ABC2_membrane	PF01061.25	210	9.1e-99	331	55.8	2	2	2.2e-60	3e-57	195.4	28.8	2	210	1200	1413	1199	1413	0.96
Nep_mir_jg56951.t1	-	1436	ABC2_membrane	PF01061.25	210	1e-97	327.5	54.2	1	2	1.1e-47	1.4e-44	153.9	15.8	2	210	504	716	503	716	0.97
Nep_mir_jg56951.t1	-	1436	ABC2_membrane	PF01061.25	210	1e-97	327.5	54.2	2	2	1.7e-58	2.2e-55	189.2	30.5	1	210	1163	1377	1163	1377	0.97
Nep_mir_jg53967.t1	-	1458	ABC2_membrane	PF01061.25	210	1.3e-96	323.9	57.2	1	2	2.3e-42	3.1e-39	136.5	18.9	4	210	508	717	505	717	0.97
Nep_mir_jg53967.t1	-	1458	ABC2_membrane	PF01061.25	210	1.3e-96	323.9	57.2	2	2	9.7e-63	1.3e-59	203.1	30.3	2	210	1185	1398	1184	1398	0.97
Nep_mir_jg53969.t1	-	1458	ABC2_membrane	PF01061.25	210	1.3e-96	323.9	57.2	1	2	2.3e-42	3.1e-39	136.5	18.9	4	210	508	717	505	717	0.97
Nep_mir_jg53969.t1	-	1458	ABC2_membrane	PF01061.25	210	1.3e-96	323.9	57.2	2	2	9.7e-63	1.3e-59	203.1	30.3	2	210	1185	1398	1184	1398	0.97
Nep_mir_jg53971.t1	-	1458	ABC2_membrane	PF01061.25	210	1.3e-96	323.9	57.2	1	2	2.3e-42	3.1e-39	136.5	18.9	4	210	508	717	505	717	0.97
Nep_mir_jg53971.t1	-	1458	ABC2_membrane	PF01061.25	210	1.3e-96	323.9	57.2	2	2	9.7e-63	1.3e-59	203.1	30.3	2	210	1185	1398	1184	1398	0.97
Nep_mir_jg56942.t1	-	1436	ABC2_membrane	PF01061.25	210	3.6e-96	322.5	56	1	2	1.8e-46	2.4e-43	149.9	17.7	2	210	504	716	503	716	0.97
Nep_mir_jg56942.t1	-	1436	ABC2_membrane	PF01061.25	210	3.6e-96	322.5	56	2	2	3.5e-58	4.6e-55	188.2	30.3	1	210	1163	1377	1163	1377	0.98
Nep_mir_jg2406.t1	-	1445	ABC2_membrane	PF01061.25	210	8.8e-96	321.2	65.9	1	2	2.3e-43	3e-40	139.8	24.2	3	210	506	716	504	716	0.97
Nep_mir_jg2406.t1	-	1445	ABC2_membrane	PF01061.25	210	8.8e-96	321.2	65.9	2	2	6.9e-61	9.1e-58	197	33.6	2	209	1172	1384	1171	1385	0.97
Nep_mir_jg53965.t1	-	1456	ABC2_membrane	PF01061.25	210	1.1e-95	320.9	58.4	1	2	6.7e-42	8.8e-39	135	19.9	4	210	508	717	505	717	0.97
Nep_mir_jg53965.t1	-	1456	ABC2_membrane	PF01061.25	210	1.1e-95	320.9	58.4	2	2	2.8e-62	3.7e-59	201.6	30.5	2	210	1183	1396	1182	1396	0.97
Nep_mir_jg28577.t1	-	1447	ABC2_membrane	PF01061.25	210	1.5e-95	320.5	54.6	1	2	7.9e-44	1e-40	141.3	17.3	3	209	502	711	500	712	0.97
Nep_mir_jg28577.t1	-	1447	ABC2_membrane	PF01061.25	210	1.5e-95	320.5	54.6	2	2	3.3e-60	4.4e-57	194.8	29.2	2	210	1170	1383	1169	1383	0.96
Nep_mir_jg2408.t1	-	1446	ABC2_membrane	PF01061.25	210	1.8e-95	320.2	75.8	1	2	2.6e-43	3.4e-40	139.6	24	3	210	506	716	504	716	0.97
Nep_mir_jg2408.t1	-	1446	ABC2_membrane	PF01061.25	210	1.8e-95	320.2	75.8	2	2	1.4e-60	1.9e-57	196	33.6	2	209	1173	1385	1172	1386	0.97
Nep_mir_jg43911.t1	-	1436	ABC2_membrane	PF01061.25	210	4.7e-88	296	60.4	1	2	2.2e-41	2.9e-38	133.3	20.8	2	210	503	715	502	715	0.96
Nep_mir_jg43911.t1	-	1436	ABC2_membrane	PF01061.25	210	4.7e-88	296	60.4	2	2	3.8e-55	5e-52	178.3	31.6	2	210	1164	1377	1163	1377	0.97
Nep_mir_jg43913.t1	-	1429	ABC2_membrane	PF01061.25	210	5.6e-88	295.7	60.3	1	2	4.8e-41	6.4e-38	132.2	21.1	2	210	496	708	495	708	0.95
Nep_mir_jg43913.t1	-	1429	ABC2_membrane	PF01061.25	210	5.6e-88	295.7	60.3	2	2	2.1e-55	2.7e-52	179.1	31.2	2	210	1157	1370	1156	1370	0.97
Nep_mir_jg60981.t1	-	1454	ABC2_membrane	PF01061.25	210	1.2e-87	294.6	65.4	1	2	2.5e-41	3.3e-38	133.1	26	9	210	527	732	519	732	0.93
Nep_mir_jg60981.t1	-	1454	ABC2_membrane	PF01061.25	210	1.2e-87	294.6	65.4	2	2	8.8e-55	1.2e-51	177.1	31.4	2	209	1177	1389	1176	1390	0.98
Nep_mir_jg42.t1	-	1418	ABC2_membrane	PF01061.25	210	2.8e-85	286.9	63.9	1	2	3.9e-40	5.1e-37	129.2	27.3	13	210	498	699	492	699	0.94
Nep_mir_jg42.t1	-	1418	ABC2_membrane	PF01061.25	210	2.8e-85	286.9	63.9	2	2	1.3e-53	1.7e-50	173.3	28.6	2	209	1141	1353	1140	1354	0.97
Nep_mir_jg24949.t1	-	1321	ABC2_membrane	PF01061.25	210	2.7e-77	260.8	53.1	1	2	1.4e-26	1.8e-23	85	11.9	102	210	495	605	493	605	0.97
Nep_mir_jg24949.t1	-	1321	ABC2_membrane	PF01061.25	210	2.7e-77	260.8	53.1	2	2	7.4e-57	9.8e-54	183.9	22	2	209	1046	1258	1045	1259	0.96
Nep_mir_jg29256.t1	-	1392	ABC2_membrane	PF01061.25	210	1.5e-73	248.6	56.7	1	2	2.8e-27	3.7e-24	87.2	20.6	69	210	528	671	520	671	0.97
Nep_mir_jg29256.t1	-	1392	ABC2_membrane	PF01061.25	210	1.5e-73	248.6	56.7	2	2	9.8e-55	1.3e-51	176.9	28.1	1	208	1115	1327	1115	1329	0.97
Nep_mir_jg43910.t1	-	1372	ABC2_membrane	PF01061.25	210	2.2e-71	241.5	64.2	1	2	8e-23	1e-19	72.7	7.6	2	140	477	619	476	621	0.94
Nep_mir_jg43910.t1	-	1372	ABC2_membrane	PF01061.25	210	2.2e-71	241.5	64.2	2	2	1.1e-54	1.5e-51	176.8	33	2	210	1101	1314	1100	1314	0.97
Nep_mir_jg29267.t1	-	1387	ABC2_membrane	PF01061.25	210	1.8e-69	235.3	52.2	1	2	6.8e-24	9e-21	76.2	19.1	69	210	523	666	520	666	0.96
Nep_mir_jg29267.t1	-	1387	ABC2_membrane	PF01061.25	210	1.8e-69	235.3	52.2	2	2	4.8e-54	6.3e-51	174.7	25.1	1	208	1110	1322	1110	1324	0.96
Nep_mir_jg43268.t1	-	598	ABC2_membrane	PF01061.25	210	4.5e-45	155.6	24.3	1	1	6.6e-48	8.7e-45	154.6	24.3	2	210	323	532	322	532	0.98
Nep_mir_jg12923.t1	-	622	ABC2_membrane	PF01061.25	210	1.5e-43	150.6	19.3	1	1	1.1e-46	1.5e-43	150.6	19.3	3	210	345	553	343	553	0.96
Nep_mir_jg19708.t1	-	613	ABC2_membrane	PF01061.25	210	2.2e-43	150.1	21.6	1	1	2.6e-46	3.5e-43	149.4	21.6	3	210	336	546	334	546	0.94
Nep_mir_jg9442.t1	-	723	ABC2_membrane	PF01061.25	210	6.3e-43	148.5	6.3	1	1	6.8e-46	9e-43	148	6.3	1	210	398	609	398	609	0.99
Nep_mir_jg4823.t1	-	648	ABC2_membrane	PF01061.25	210	2.7e-42	146.5	19	1	1	3.2e-45	4.2e-42	145.8	19	3	210	371	580	370	580	0.97
Nep_mir_jg36324.t1	-	751	ABC2_membrane	PF01061.25	210	2.7e-41	143.2	18.1	1	1	3.1e-44	4.1e-41	142.6	18.1	2	210	498	706	497	706	0.95
Nep_mir_jg62025.t1	-	724	ABC2_membrane	PF01061.25	210	1.7e-40	140.6	18.7	1	1	1.3e-43	1.7e-40	140.6	18.7	3	210	419	627	417	627	0.96
Nep_mir_jg5427.t1	-	756	ABC2_membrane	PF01061.25	210	3.7e-40	139.5	21	1	1	4.2e-43	5.6e-40	138.9	21	3	210	456	664	454	664	0.96
Nep_mir_jg64397.t1	-	726	ABC2_membrane	PF01061.25	210	2.6e-39	136.7	17.1	1	1	3.3e-42	4.3e-39	136	17.1	3	210	417	625	415	625	0.97
Nep_mir_jg35203.t1	-	675	ABC2_membrane	PF01061.25	210	7.5e-39	135.2	13.1	1	1	9e-42	1.2e-38	134.6	13.1	1	209	412	617	412	618	0.93
Nep_mir_jg22440.t1	-	672	ABC2_membrane	PF01061.25	210	1.1e-37	131.5	14.2	1	1	1.7e-40	2.2e-37	130.4	14.2	3	209	404	607	402	608	0.95
Nep_mir_jg19433.t1	-	693	ABC2_membrane	PF01061.25	210	1.1e-37	131.4	17.1	1	1	1.2e-40	1.6e-37	130.9	17.1	1	210	421	630	421	630	0.95
Nep_mir_jg52485.t1	-	796	ABC2_membrane	PF01061.25	210	1.8e-37	130.7	15.4	1	1	1.8e-40	2.4e-37	130.3	15.4	2	210	412	623	411	623	0.95
Nep_mir_jg13419.t1	-	620	ABC2_membrane	PF01061.25	210	1.9e-37	130.6	18.1	1	1	2.1e-40	2.8e-37	130.1	18.1	1	210	353	559	353	559	0.94
Nep_mir_jg2636.t1	-	656	ABC2_membrane	PF01061.25	210	2.1e-36	127.2	19.5	1	1	1.6e-39	2.1e-36	127.2	19.5	2	210	383	594	382	594	0.96
Nep_mir_jg2635.t1	-	674	ABC2_membrane	PF01061.25	210	6.3e-36	125.7	21.6	1	1	4.8e-39	6.3e-36	125.7	21.6	2	210	401	612	400	612	0.97
Nep_mir_jg46607.t1	-	647	ABC2_membrane	PF01061.25	210	2.2e-35	123.9	16.5	1	1	2.4e-38	3.2e-35	123.4	16.5	2	210	382	587	381	587	0.93
Nep_mir_jg2634.t1	-	608	ABC2_membrane	PF01061.25	210	2.9e-35	123.5	20.5	1	1	2.2e-38	2.9e-35	123.5	20.5	2	210	335	546	334	546	0.96
Nep_mir_jg4790.t1	-	718	ABC2_membrane	PF01061.25	210	1e-33	118.4	18.9	1	1	1.3e-36	1.7e-33	117.8	18.9	2	207	368	576	367	579	0.94
Nep_mir_jg53794.t1	-	727	ABC2_membrane	PF01061.25	210	1.4e-32	114.7	24.3	1	1	1.1e-35	1.4e-32	114.7	24.3	2	205	405	611	404	616	0.92
Nep_mir_jg2623.t1	-	425	ABC2_membrane	PF01061.25	210	4.9e-32	113	15.8	1	1	5e-35	6.6e-32	112.5	15.8	2	189	184	373	183	378	0.93
Nep_mir_jg61755.t1	-	690	ABC2_membrane	PF01061.25	210	1.1e-31	111.8	19.7	1	1	1.2e-34	1.6e-31	111.3	19.7	2	207	368	576	367	579	0.93
Nep_mir_jg56259.t1	-	685	ABC2_membrane	PF01061.25	210	6e-29	102.9	12.8	1	1	7.3e-32	9.6e-29	102.2	12.8	2	205	364	570	363	575	0.95
Nep_mir_jg19333.t1	-	615	ABC2_membrane	PF01061.25	210	2e-28	101.1	19.6	1	1	2e-31	2.7e-28	100.8	19.6	2	179	436	614	435	614	0.96
Nep_mir_jg52494.t1	-	363	ABC2_membrane	PF01061.25	210	7e-27	96.1	12	1	1	5.3e-30	7e-27	96.1	12	31	210	107	288	87	288	0.88
Nep_mir_jg2626.t1	-	543	ABC2_membrane	PF01061.25	210	7.9e-27	95.9	15.2	1	1	6e-30	7.9e-27	95.9	15.2	33	210	302	481	281	481	0.88
Nep_mir_jg52434.t1	-	606	ABC2_membrane	PF01061.25	210	1.6e-24	88.4	8.2	1	1	1.2e-27	1.6e-24	88.4	8.2	71	210	388	531	383	531	0.94
Nep_mir_jg23914.t1	-	696	ABC2_membrane	PF01061.25	210	1.3e-23	85.4	29.3	1	1	1.6e-26	2.1e-23	84.7	29.3	3	210	435	645	433	645	0.96
Nep_mir_jg2625.t1	-	256	ABC2_membrane	PF01061.25	210	2.7e-20	74.6	14.8	1	1	2.6e-23	3.4e-20	74.3	14.8	37	179	113	255	89	255	0.89
Nep_mir_jg2622.t1	-	505	ABC2_membrane	PF01061.25	210	1.6e-14	55.8	3.1	1	1	1.6e-17	2.2e-14	55.3	3.1	1	100	405	503	405	504	0.93
Nep_mir_jg6076.t1	-	522	ABC2_membrane	PF01061.25	210	2e-11	45.6	26.5	1	1	2.1e-13	2.7e-10	41.9	13.5	3	141	268	403	266	405	0.9
Nep_mir_jg46558.t1	-	758	ABC2_membrane	PF01061.25	210	2.2e-11	45.5	0.2	1	1	2.9e-14	3.8e-11	44.7	0.2	2	90	522	607	521	612	0.87
Nep_mir_jg29266.t1	-	67	ABC2_membrane	PF01061.25	210	7.6e-07	30.7	1.4	1	1	6.3e-10	8.3e-07	30.5	1.4	56	115	1	60	1	65	0.92
Nep_mir_jg48775.t1	-	251	ABC2_membrane	PF01061.25	210	1e-05	27	9.1	1	1	7.9e-09	1e-05	27	9.1	99	179	37	119	36	124	0.96
Nep_mir_jg20488.t1	-	927	ABC2_membrane_3	PF12698.8	345	5.1e-41	142.8	16.1	1	1	6e-45	6.8e-41	142.4	16.1	81	344	118	396	1	396	0.77
Nep_mir_jg20489.t1	-	931	ABC2_membrane_3	PF12698.8	345	2.8e-22	81.2	19.9	1	1	5.1e-26	5.8e-22	80.2	19.9	133	342	231	471	179	482	0.76
Nep_mir_jg15239.t1	-	973	ABC2_membrane_3	PF12698.8	345	8.2e-19	69.8	11.1	1	1	1.2e-22	1.4e-18	69.1	11.1	154	345	246	461	172	461	0.84
Nep_mir_jg15240.t1	-	932	ABC2_membrane_3	PF12698.8	345	3.7e-12	47.9	15.9	1	1	3.2e-16	3.7e-12	47.9	15.9	62	344	242	538	202	539	0.68
Nep_mir_jg35203.t1	-	675	ABC2_membrane_3	PF12698.8	345	4.7e-11	44.3	3	1	1	4.1e-15	4.7e-11	44.3	3	163	344	463	667	330	668	0.83
Nep_mir_jg22440.t1	-	672	ABC2_membrane_3	PF12698.8	345	6.2e-09	37.3	13.5	1	1	7.1e-13	8.1e-09	36.9	13.5	163	344	453	663	368	664	0.87
Nep_mir_jg51898.t1	-	1188	ABC2_membrane_7	PF19055.1	409	7.5e-217	721.9	0.1	1	1	4.8e-220	7.5e-217	721.9	0.1	1	409	784	1187	784	1187	0.97
Nep_mir_jg5367.t1	-	1066	ABC2_membrane_7	PF19055.1	409	5.2e-191	636.8	0.2	1	1	6.4e-194	9.9e-191	635.9	0.2	1	368	699	1063	699	1065	0.97
Nep_mir_jg24790.t1	-	803	ABC2_membrane_7	PF19055.1	409	8.7e-186	619.6	0.1	1	1	5.6e-189	8.7e-186	619.6	0.1	1	371	420	787	420	792	0.97
Nep_mir_jg60981.t1	-	1454	ABC2_membrane_7	PF19055.1	409	4.2e-20	73.9	7.6	1	2	2.5e-09	3.8e-06	27.9	0	2	57	399	453	398	470	0.89
Nep_mir_jg60981.t1	-	1454	ABC2_membrane_7	PF19055.1	409	4.2e-20	73.9	7.6	2	2	6.1e-08	9.5e-05	23.3	0	1	57	1061	1122	1061	1137	0.85
Nep_mir_jg46607.t1	-	647	ABC2_membrane_7	PF19055.1	409	2.6e-19	71.3	4.6	1	1	3.3e-15	5.2e-12	47.3	0	1	76	250	324	250	403	0.7
Nep_mir_jg29267.t1	-	1387	ABC2_membrane_7	PF19055.1	409	3.2e-18	67.7	11.8	1	2	1.6e-09	2.5e-06	28.6	0.1	2	55	390	442	389	473	0.87
Nep_mir_jg29267.t1	-	1387	ABC2_membrane_7	PF19055.1	409	3.2e-18	67.7	11.8	2	2	3.6e-09	5.6e-06	27.4	0	1	60	994	1059	994	1083	0.84
Nep_mir_jg28578.t1	-	1477	ABC2_membrane_7	PF19055.1	409	3.3e-18	67.7	6.1	1	2	1.7e-09	2.7e-06	28.5	0	2	57	386	440	385	468	0.81
Nep_mir_jg28578.t1	-	1477	ABC2_membrane_7	PF19055.1	409	3.3e-18	67.7	6.1	2	2	7.8e-10	1.2e-06	29.6	0	1	56	1083	1144	1083	1158	0.86
Nep_mir_jg42.t1	-	1418	ABC2_membrane_7	PF19055.1	409	7.4e-18	66.5	5.5	1	1	5.7e-11	8.9e-08	33.3	0	2	56	366	419	365	442	0.91
Nep_mir_jg13419.t1	-	620	ABC2_membrane_7	PF19055.1	409	6.9e-17	63.3	2.6	1	2	3.8e-11	5.9e-08	33.9	0	1	91	237	328	237	375	0.78
Nep_mir_jg13419.t1	-	620	ABC2_membrane_7	PF19055.1	409	6.9e-17	63.3	2.6	2	2	3.2e-10	5e-07	30.8	1.2	118	318	313	520	299	555	0.67
Nep_mir_jg35203.t1	-	675	ABC2_membrane_7	PF19055.1	409	1.6e-16	62.1	3.9	1	2	3.8e-11	5.9e-08	33.9	0	1	69	280	348	280	354	0.88
Nep_mir_jg35203.t1	-	675	ABC2_membrane_7	PF19055.1	409	1.6e-16	62.1	3.9	2	2	1.5e-09	2.3e-06	28.7	3.2	96	402	348	669	341	674	0.7
Nep_mir_jg22440.t1	-	672	ABC2_membrane_7	PF19055.1	409	8.8e-16	59.7	2	1	2	3.8e-11	5.9e-08	33.9	0	1	79	276	353	276	418	0.73
Nep_mir_jg22440.t1	-	672	ABC2_membrane_7	PF19055.1	409	8.8e-16	59.7	2	2	2	1.6e-08	2.5e-05	25.2	1.2	211	323	456	575	364	623	0.66
Nep_mir_jg56259.t1	-	685	ABC2_membrane_7	PF19055.1	409	1.4e-15	59	1.7	1	1	6.4e-12	9.9e-09	36.5	0	1	57	232	287	232	296	0.92
Nep_mir_jg29256.t1	-	1392	ABC2_membrane_7	PF19055.1	409	2.6e-15	58.2	9.8	1	2	1.1e-08	1.8e-05	25.8	0	2	54	395	446	394	487	0.91
Nep_mir_jg29256.t1	-	1392	ABC2_membrane_7	PF19055.1	409	2.6e-15	58.2	9.8	2	2	1.9e-08	2.9e-05	25.1	0	1	64	999	1068	999	1089	0.82
Nep_mir_jg56951.t1	-	1436	ABC2_membrane_7	PF19055.1	409	5.9e-15	57	7.5	1	1	1.4e-09	2.1e-06	28.8	0	2	54	383	434	382	461	0.9
Nep_mir_jg4790.t1	-	718	ABC2_membrane_7	PF19055.1	409	8.4e-15	56.5	3.6	1	1	2e-13	3.1e-10	41.4	0	1	57	233	288	233	300	0.92
Nep_mir_jg2408.t1	-	1446	ABC2_membrane_7	PF19055.1	409	9.3e-15	56.3	11.2	1	1	5.3e-11	8.3e-08	33.4	0	2	82	384	460	383	496	0.83
Nep_mir_jg2406.t1	-	1445	ABC2_membrane_7	PF19055.1	409	1.7e-14	55.5	11	1	1	8.2e-11	1.3e-07	32.8	0	2	57	384	438	383	508	0.8
Nep_mir_jg43913.t1	-	1429	ABC2_membrane_7	PF19055.1	409	3.3e-14	54.5	9.3	1	1	5.5e-11	8.6e-08	33.4	0	2	56	375	428	374	544	0.81
Nep_mir_jg36324.t1	-	751	ABC2_membrane_7	PF19055.1	409	3.4e-14	54.5	0.6	1	2	9.1e-10	1.4e-06	29.4	0	1	62	360	420	360	433	0.91
Nep_mir_jg36324.t1	-	751	ABC2_membrane_7	PF19055.1	409	3.4e-14	54.5	0.6	2	2	5.5e-08	8.5e-05	23.5	0.6	155	302	493	649	419	697	0.64
Nep_mir_jg56942.t1	-	1436	ABC2_membrane_7	PF19055.1	409	4.9e-14	53.9	7	1	2	1.2e-09	1.8e-06	29	0	2	54	383	434	382	457	0.91
Nep_mir_jg56942.t1	-	1436	ABC2_membrane_7	PF19055.1	409	4.9e-14	53.9	7	2	2	8.1e-08	0.00013	23	0	1	56	1047	1108	1047	1123	0.82
Nep_mir_jg28577.t1	-	1447	ABC2_membrane_7	PF19055.1	409	1.2e-13	52.6	3	1	1	7.6e-09	1.2e-05	26.3	0	1	56	1053	1114	1053	1128	0.86
Nep_mir_jg19433.t1	-	693	ABC2_membrane_7	PF19055.1	409	2.7e-13	51.5	14.2	1	1	2.3e-13	3.5e-10	41.2	14.2	1	403	294	683	294	687	0.7
Nep_mir_jg53794.t1	-	727	ABC2_membrane_7	PF19055.1	409	5.7e-13	50.4	8.2	1	1	2.6e-11	4e-08	34.5	0	1	57	272	327	272	338	0.92
Nep_mir_jg43910.t1	-	1372	ABC2_membrane_7	PF19055.1	409	1.1e-12	49.4	7.2	1	1	3.7e-09	5.7e-06	27.4	0	2	56	356	409	355	480	0.87
Nep_mir_jg53969.t1	-	1458	ABC2_membrane_7	PF19055.1	409	1.6e-12	49	10.4	1	1	3.2e-09	5e-06	27.5	0	2	56	385	438	384	514	0.86
Nep_mir_jg53971.t1	-	1458	ABC2_membrane_7	PF19055.1	409	1.6e-12	49	10.4	1	1	3.2e-09	5e-06	27.5	0	2	56	385	438	384	514	0.86
Nep_mir_jg43911.t1	-	1436	ABC2_membrane_7	PF19055.1	409	1.6e-12	49	9.7	1	1	8.6e-10	1.3e-06	29.5	0	2	56	382	435	381	520	0.79
Nep_mir_jg53965.t1	-	1456	ABC2_membrane_7	PF19055.1	409	1.7e-12	48.9	10.6	1	1	4e-09	6.2e-06	27.3	0	2	55	385	437	384	473	0.88
Nep_mir_jg53967.t1	-	1458	ABC2_membrane_7	PF19055.1	409	2.4e-12	48.4	10.9	1	1	3.5e-09	5.4e-06	27.4	0	2	56	385	438	384	506	0.87
Nep_mir_jg61755.t1	-	690	ABC2_membrane_7	PF19055.1	409	2e-11	45.4	2.1	1	1	3.8e-12	6e-09	37.2	2.2	1	303	233	516	233	543	0.67
Nep_mir_jg19333.t1	-	615	ABC2_membrane_7	PF19055.1	409	3.4e-11	44.6	2.1	1	1	9.2e-12	1.4e-08	35.9	0	1	57	317	372	317	386	0.91
Nep_mir_jg2622.t1	-	505	ABC2_membrane_7	PF19055.1	409	4.5e-10	40.9	0.9	1	1	5.2e-11	8.1e-08	33.5	0	1	58	286	342	286	383	0.88
Nep_mir_jg12923.t1	-	622	ABC2_membrane_7	PF19055.1	409	7.5e-10	40.1	7.6	1	1	3e-08	4.7e-05	24.3	0	1	89	226	311	226	335	0.75
Nep_mir_jg2636.t1	-	656	ABC2_membrane_7	PF19055.1	409	1.5e-09	39.1	2.2	1	1	1e-11	1.6e-08	35.8	0	1	62	263	323	263	370	0.78
Nep_mir_jg9442.t1	-	723	ABC2_membrane_7	PF19055.1	409	3e-09	38.2	0.4	1	1	2.8e-10	4.4e-07	31.1	0.1	1	67	280	346	280	356	0.83
Nep_mir_jg64397.t1	-	726	ABC2_membrane_7	PF19055.1	409	1e-08	36.4	0.1	1	1	2.7e-11	4.2e-08	34.4	0	1	128	288	417	288	431	0.72
Nep_mir_jg2635.t1	-	674	ABC2_membrane_7	PF19055.1	409	1.1e-08	36.3	2	1	1	5.6e-11	8.7e-08	33.4	0	1	63	281	342	281	393	0.78
Nep_mir_jg5427.t1	-	756	ABC2_membrane_7	PF19055.1	409	2.8e-08	35	0	1	1	3.1e-11	4.8e-08	34.2	0	1	101	323	421	323	470	0.72
Nep_mir_jg52485.t1	-	796	ABC2_membrane_7	PF19055.1	409	3.3e-08	34.7	5.7	1	1	4.8e-11	7.5e-08	33.6	0	1	58	292	348	292	396	0.87
Nep_mir_jg43268.t1	-	598	ABC2_membrane_7	PF19055.1	409	5.6e-08	34	12.3	1	1	2.4e-08	3.8e-05	24.7	0	1	64	228	290	228	297	0.92
Nep_mir_jg52434.t1	-	606	ABC2_membrane_7	PF19055.1	409	2.1e-07	32.1	0	1	1	2.1e-10	3.2e-07	31.5	0	1	58	294	350	294	419	0.83
Nep_mir_jg46558.t1	-	758	ABC2_membrane_7	PF19055.1	409	3.2e-07	31.5	0	1	1	6e-10	9.3e-07	30	0	1	63	383	444	383	493	0.88
Nep_mir_jg62025.t1	-	724	ABC2_membrane_7	PF19055.1	409	1.3e-05	26.2	0.6	1	1	4e-08	6.2e-05	24	0	1	86	287	372	287	428	0.76
Nep_mir_jg64134.t1	-	1260	ABC_ATPase	PF09818.10	448	3.9e-09	37.7	1	1	1	8.7e-08	0.00085	20.1	0.1	286	352	464	531	457	548	0.89
Nep_mir_jg64134.t1	-	1260	ABC_membrane	PF00664.24	274	5.9e-127	424.9	25	1	2	4.8e-70	8.9e-67	227.5	8.4	1	273	41	313	41	314	0.99
Nep_mir_jg64134.t1	-	1260	ABC_membrane	PF00664.24	274	5.9e-127	424.9	25	2	2	1e-62	1.9e-59	203.5	8.6	1	273	692	964	692	965	0.97
Nep_mir_jg68437.t1	-	1290	ABC_membrane	PF00664.24	274	3.5e-112	376.5	20.7	1	2	1.6e-65	2.9e-62	212.7	11.8	2	274	100	373	99	373	0.98
Nep_mir_jg68437.t1	-	1290	ABC_membrane	PF00664.24	274	3.5e-112	376.5	20.7	2	2	8.2e-51	1.5e-47	164.4	0.2	1	209	753	963	753	964	0.97
Nep_mir_jg64679.t1	-	1362	ABC_membrane	PF00664.24	274	1.3e-107	361.4	33.5	1	2	4.1e-58	7.6e-55	188.4	12.8	3	272	118	389	116	391	0.96
Nep_mir_jg64679.t1	-	1362	ABC_membrane	PF00664.24	274	1.3e-107	361.4	33.5	2	2	2.9e-55	5.4e-52	179	12.6	3	271	773	1042	771	1044	0.97
Nep_mir_jg7602.t1	-	1561	ABC_membrane	PF00664.24	274	4.5e-106	356.4	30	1	2	2.9e-58	5.3e-55	188.9	7.2	1	273	38	312	38	313	0.97
Nep_mir_jg7602.t1	-	1561	ABC_membrane	PF00664.24	274	4.5e-106	356.4	30	2	2	1.4e-53	2.5e-50	173.6	14.8	2	272	685	956	684	958	0.96
Nep_mir_jg42526.t1	-	1249	ABC_membrane	PF00664.24	274	1.2e-104	351.7	27.9	1	2	2.2e-58	4.1e-55	189.3	6	3	273	40	312	38	313	0.97
Nep_mir_jg42526.t1	-	1249	ABC_membrane	PF00664.24	274	1.2e-104	351.7	27.9	2	2	4.9e-52	9e-49	168.5	13.9	3	272	686	956	684	958	0.96
Nep_mir_jg11385.t1	-	1250	ABC_membrane	PF00664.24	274	4.6e-95	320.3	30	1	2	8.4e-52	1.5e-48	167.7	9.4	2	271	47	318	46	321	0.96
Nep_mir_jg11385.t1	-	1250	ABC_membrane	PF00664.24	274	4.6e-95	320.3	30	2	2	5.1e-49	9.4e-46	158.6	12.6	3	274	684	955	683	955	0.97
Nep_mir_jg64114.t1	-	1253	ABC_membrane	PF00664.24	274	1.1e-91	309.3	18.7	1	2	9.4e-48	1.7e-44	154.4	3.6	1	265	30	299	30	308	0.93
Nep_mir_jg64114.t1	-	1253	ABC_membrane	PF00664.24	274	1.1e-91	309.3	18.7	2	2	1.2e-49	2.2e-46	160.7	7.2	3	270	685	953	684	956	0.96
Nep_mir_jg51155.t1	-	1185	ABC_membrane	PF00664.24	274	3.9e-91	307.4	29.7	1	2	2.1e-49	3.9e-46	159.8	10.3	1	271	48	320	48	323	0.95
Nep_mir_jg51155.t1	-	1185	ABC_membrane	PF00664.24	274	3.9e-91	307.4	29.7	2	2	1.7e-47	3.1e-44	153.6	11.4	28	274	646	891	634	891	0.96
Nep_mir_jg5437.t1	-	1362	ABC_membrane	PF00664.24	274	2.8e-84	284.9	32.1	1	2	2.4e-46	4.5e-43	149.8	12.5	4	271	83	354	80	357	0.95
Nep_mir_jg5437.t1	-	1362	ABC_membrane	PF00664.24	274	2.8e-84	284.9	32.1	2	2	1.1e-43	2e-40	141.1	11.6	10	268	796	1057	788	1063	0.95
Nep_mir_jg40379.t1	-	1417	ABC_membrane	PF00664.24	274	1.8e-62	213.4	24.5	1	2	2.1e-34	3.9e-31	110.6	8.1	3	273	224	491	223	492	0.96
Nep_mir_jg40379.t1	-	1417	ABC_membrane	PF00664.24	274	1.8e-62	213.4	24.5	2	2	9.6e-34	1.8e-30	108.5	8.4	12	249	857	1092	846	1109	0.92
Nep_mir_jg35381.t1	-	1624	ABC_membrane	PF00664.24	274	2.4e-62	213	33.4	1	2	3.6e-36	6.6e-33	116.4	10.7	5	274	307	571	303	571	0.96
Nep_mir_jg35381.t1	-	1624	ABC_membrane	PF00664.24	274	2.4e-62	213	33.4	2	2	7.9e-32	1.5e-28	102.2	14.8	1	250	919	1164	919	1187	0.93
Nep_mir_jg54023.t1	-	1453	ABC_membrane	PF00664.24	274	3.6e-61	209.1	26.9	1	2	1.4e-25	2.5e-22	81.7	9.5	5	274	276	540	272	540	0.95
Nep_mir_jg54023.t1	-	1453	ABC_membrane	PF00664.24	274	3.6e-61	209.1	26.9	2	2	3.3e-41	6.2e-38	132.9	9.4	4	252	895	1142	890	1163	0.94
Nep_mir_jg68188.t1	-	1625	ABC_membrane	PF00664.24	274	1.9e-59	203.5	32.1	1	2	9.7e-35	1.8e-31	111.7	8.4	2	274	304	571	303	571	0.96
Nep_mir_jg68188.t1	-	1625	ABC_membrane	PF00664.24	274	1.9e-59	203.5	32.1	2	2	2e-30	3.8e-27	97.6	15.7	1	249	919	1163	919	1191	0.93
Nep_mir_jg9899.t1	-	1513	ABC_membrane	PF00664.24	274	1.1e-57	197.7	20.6	1	2	4.7e-32	8.7e-29	102.9	3.9	6	274	335	599	333	599	0.93
Nep_mir_jg9899.t1	-	1513	ABC_membrane	PF00664.24	274	1.1e-57	197.7	20.6	2	2	3.7e-31	6.8e-28	100	8.8	18	249	962	1191	953	1207	0.91
Nep_mir_jg63680.t1	-	656	ABC_membrane	PF00664.24	274	1.8e-57	197	12.3	1	1	1.2e-60	2.2e-57	196.7	12.3	1	270	73	348	73	352	0.97
Nep_mir_jg9619.t1	-	1475	ABC_membrane	PF00664.24	274	1.7e-56	193.8	33.8	1	2	1.4e-37	2.6e-34	121	10.5	2	274	302	569	301	569	0.95
Nep_mir_jg9619.t1	-	1475	ABC_membrane	PF00664.24	274	1.7e-56	193.8	33.8	2	2	3.5e-20	6.4e-17	64	8.3	2	138	916	1048	915	1051	0.95
Nep_mir_jg63426.t1	-	656	ABC_membrane	PF00664.24	274	4.7e-56	192.4	12.3	1	1	3.2e-59	6e-56	192	12.3	1	270	73	348	73	352	0.97
Nep_mir_jg64115.t1	-	750	ABC_membrane	PF00664.24	274	3.8e-50	173	1.9	1	2	1.8e-37	3.3e-34	120.7	0.4	2	202	15	223	14	227	0.96
Nep_mir_jg64115.t1	-	750	ABC_membrane	PF00664.24	274	3.8e-50	173	1.9	2	2	2.1e-16	3.9e-13	51.6	0	3	109	628	737	627	741	0.94
Nep_mir_jg64124.t1	-	369	ABC_membrane	PF00664.24	274	9.3e-50	171.7	1.1	1	1	6.3e-53	1.2e-49	171.4	1.1	2	267	31	303	30	308	0.94
Nep_mir_jg64127.t1	-	767	ABC_membrane	PF00664.24	274	2.6e-49	170.2	6.3	1	1	2.1e-52	3.9e-49	169.7	6.3	3	270	189	457	188	460	0.96
Nep_mir_jg68257.t1	-	1462	ABC_membrane	PF00664.24	274	3.2e-48	166.7	48.9	1	2	1.2e-25	2.2e-22	81.9	19.7	3	273	284	550	282	551	0.88
Nep_mir_jg68257.t1	-	1462	ABC_membrane	PF00664.24	274	3.2e-48	166.7	48.9	2	2	1.5e-30	2.8e-27	98	13	38	263	935	1159	904	1174	0.91
Nep_mir_jg23750.t1	-	1487	ABC_membrane	PF00664.24	274	3.4e-48	166.6	29.9	1	2	1.5e-26	2.8e-23	84.9	9	2	271	316	581	315	584	0.92
Nep_mir_jg23750.t1	-	1487	ABC_membrane	PF00664.24	274	3.4e-48	166.6	29.9	2	2	3e-27	5.6e-24	87.2	12.8	7	266	928	1183	923	1191	0.91
Nep_mir_jg28558.t1	-	1468	ABC_membrane	PF00664.24	274	3.1e-45	156.8	40	1	2	6.8e-29	1.3e-25	92.6	7.1	3	272	285	551	283	553	0.88
Nep_mir_jg28558.t1	-	1468	ABC_membrane	PF00664.24	274	3.1e-45	156.8	40	2	2	3.9e-24	7.2e-21	77	17	18	272	901	1166	896	1168	0.91
Nep_mir_jg59776.t1	-	510	ABC_membrane	PF00664.24	274	5.6e-45	156	3.6	1	1	4e-48	7.4e-45	155.6	3.6	58	271	4	217	1	219	0.98
Nep_mir_jg1978.t1	-	1127	ABC_membrane	PF00664.24	274	9.4e-40	138.9	15.3	1	2	2.5e-12	4.7e-09	38.2	0.1	166	273	103	208	93	209	0.94
Nep_mir_jg1978.t1	-	1127	ABC_membrane	PF00664.24	274	9.4e-40	138.9	15.3	2	2	1.1e-31	2e-28	101.8	11.7	3	246	564	805	562	825	0.96
Nep_mir_jg46884.t1	-	1507	ABC_membrane	PF00664.24	274	3.6e-39	137	37	1	2	2.9e-20	5.3e-17	64.3	10.8	2	273	306	573	305	574	0.86
Nep_mir_jg46884.t1	-	1507	ABC_membrane	PF00664.24	274	3.6e-39	137	37	2	2	1.4e-24	2.6e-21	78.4	18.1	3	243	913	1150	912	1184	0.93
Nep_mir_jg1975.t1	-	1226	ABC_membrane	PF00664.24	274	5.9e-38	133	19	1	2	2.1e-13	4e-10	41.7	0.3	146	273	182	307	175	308	0.92
Nep_mir_jg1975.t1	-	1226	ABC_membrane	PF00664.24	274	5.9e-38	133	19	2	2	1.8e-29	3.3e-26	94.4	12.9	3	246	663	904	661	923	0.95
Nep_mir_jg20048.t1	-	690	ABC_membrane	PF00664.24	274	4.7e-37	130	9.9	1	1	3.6e-40	6.6e-37	129.6	9.9	2	273	107	377	106	378	0.97
Nep_mir_jg24023.t1	-	2199	ABC_membrane	PF00664.24	274	4.2e-36	126.9	11.9	1	1	3.5e-39	6.5e-36	126.3	11.9	2	273	906	1194	905	1195	0.97
Nep_mir_jg68136.t1	-	707	ABC_membrane	PF00664.24	274	7.4e-36	126.1	12.4	1	1	6.1e-39	1.1e-35	125.5	12.4	7	266	151	407	138	414	0.88
Nep_mir_jg260.t1	-	997	ABC_membrane	PF00664.24	274	5.3e-32	113.5	18.1	1	1	7.8e-33	1.5e-29	105.5	13.9	25	248	452	672	432	688	0.92
Nep_mir_jg64593.t1	-	640	ABC_membrane	PF00664.24	274	4.5e-17	64.5	11.4	1	1	3.4e-20	6.2e-17	64	11.4	16	273	91	353	84	354	0.91
Nep_mir_jg59777.t1	-	477	ABC_membrane	PF00664.24	274	1.8e-16	62.6	4.6	1	1	1.5e-19	2.8e-16	61.9	4.6	118	242	61	185	59	187	0.95
Nep_mir_jg39602.t1	-	383	ABC_membrane	PF00664.24	274	1.9e-12	49.4	1.8	1	1	1e-15	1.9e-12	49.3	0.5	139	273	17	148	2	149	0.92
Nep_mir_jg59992.t1	-	307	ABC_membrane	PF00664.24	274	5.4e-09	38	0.1	1	1	3.5e-12	6.5e-09	37.7	0.1	162	273	8	117	1	118	0.92
Nep_mir_jg19873.t1	-	147	ABC_membrane	PF00664.24	274	2.7e-07	32.4	0.2	1	1	1.7e-10	3.2e-07	32.2	0.2	186	270	48	129	30	133	0.86
Nep_mir_jg61689.t1	-	434	ABC_membrane	PF00664.24	274	4.2e-07	31.8	0.3	1	1	3.3e-10	6e-07	31.3	0.3	146	273	60	185	52	186	0.94
Nep_mir_jg55873.t1	-	1361	ABC_membrane_2	PF06472.16	269	9.3e-145	482.9	9.7	1	2	5.6e-67	1.9e-62	213	0.3	85	269	137	321	134	321	0.99
Nep_mir_jg55873.t1	-	1361	ABC_membrane_2	PF06472.16	269	9.3e-145	482.9	9.7	2	2	6.7e-83	2.3e-78	265.2	1.2	1	266	708	973	708	976	0.99
Nep_mir_jg62063.t1	-	759	ABC_membrane_2	PF06472.16	269	9.1e-53	181.3	1.7	1	1	3.9e-57	1.3e-52	180.7	1.7	9	269	95	352	87	352	0.97
Nep_mir_jg64679.t1	-	1362	ABC_tran	PF00005.28	137	2.5e-72	243.7	0	1	2	1.8e-38	1.1e-35	125	0	1	137	458	607	458	607	0.91
Nep_mir_jg64679.t1	-	1362	ABC_tran	PF00005.28	137	2.5e-72	243.7	0	2	2	1e-35	6.1e-33	116.1	0	2	137	1114	1262	1113	1262	0.92
Nep_mir_jg11385.t1	-	1250	ABC_tran	PF00005.28	137	2.3e-71	240.5	0.3	1	2	7.9e-37	4.7e-34	119.7	0.1	2	137	389	537	388	537	0.87
Nep_mir_jg11385.t1	-	1250	ABC_tran	PF00005.28	137	2.3e-71	240.5	0.3	2	2	1.8e-36	1e-33	118.6	0	2	137	1021	1169	1020	1169	0.92
Nep_mir_jg68437.t1	-	1290	ABC_tran	PF00005.28	137	4.3e-71	239.7	0.3	1	2	1.8e-35	1.1e-32	115.3	0	3	137	442	589	440	589	0.91
Nep_mir_jg68437.t1	-	1290	ABC_tran	PF00005.28	137	4.3e-71	239.7	0.3	2	2	1.9e-37	1.1e-34	121.8	0.1	2	137	1063	1212	1062	1212	0.91
Nep_mir_jg64134.t1	-	1260	ABC_tran	PF00005.28	137	1.8e-70	237.7	0.2	1	2	2.4e-36	1.4e-33	118.2	0	4	137	384	530	381	530	0.86
Nep_mir_jg64134.t1	-	1260	ABC_tran	PF00005.28	137	1.8e-70	237.7	0.2	2	2	4.5e-36	2.6e-33	117.3	0	2	137	1033	1182	1032	1182	0.93
Nep_mir_jg51155.t1	-	1185	ABC_tran	PF00005.28	137	1.2e-68	231.7	0.8	1	2	1.2e-34	7e-32	112.7	0.1	10	137	365	505	359	505	0.86
Nep_mir_jg51155.t1	-	1185	ABC_tran	PF00005.28	137	1.2e-68	231.7	0.8	2	2	5e-36	2.9e-33	117.2	0	2	137	957	1105	956	1105	0.92
Nep_mir_jg42526.t1	-	1249	ABC_tran	PF00005.28	137	3.5e-68	230.3	0	1	2	2.4e-35	1.4e-32	114.9	0	3	137	382	529	380	529	0.92
Nep_mir_jg42526.t1	-	1249	ABC_tran	PF00005.28	137	3.5e-68	230.3	0	2	2	1e-34	6.1e-32	112.9	0	2	137	1025	1173	1024	1173	0.95
Nep_mir_jg64114.t1	-	1253	ABC_tran	PF00005.28	137	6.3e-68	229.4	0	1	2	8.1e-34	4.8e-31	110	0	4	137	378	524	375	524	0.86
Nep_mir_jg64114.t1	-	1253	ABC_tran	PF00005.28	137	6.3e-68	229.4	0	2	2	5.4e-36	3.2e-33	117	0	2	137	1025	1174	1024	1174	0.95
Nep_mir_jg7602.t1	-	1561	ABC_tran	PF00005.28	137	2.7e-67	227.4	0	1	2	1.9e-34	1.1e-31	112	0	3	137	382	529	380	529	0.91
Nep_mir_jg7602.t1	-	1561	ABC_tran	PF00005.28	137	2.7e-67	227.4	0	2	2	1e-34	6e-32	112.9	0	2	137	1026	1174	1025	1174	0.94
Nep_mir_jg46884.t1	-	1507	ABC_tran	PF00005.28	137	1.4e-54	186.3	0	1	2	1.1e-24	6.5e-22	80.4	0	1	136	639	773	639	774	0.88
Nep_mir_jg46884.t1	-	1507	ABC_tran	PF00005.28	137	1.4e-54	186.3	0	2	2	1e-31	6.1e-29	103.2	0	1	137	1246	1394	1246	1394	0.95
Nep_mir_jg62598.t1	-	713	ABC_tran	PF00005.28	137	1.4e-53	183	4.9	1	2	1.5e-27	8.9e-25	89.7	0.1	1	137	133	308	133	308	0.9
Nep_mir_jg62598.t1	-	713	ABC_tran	PF00005.28	137	1.4e-53	183	4.9	2	2	5.4e-29	3.2e-26	94.4	0	4	137	463	592	460	592	0.88
Nep_mir_jg23750.t1	-	1487	ABC_tran	PF00005.28	137	4.6e-53	181.3	0	1	2	2.6e-23	1.6e-20	75.9	0	1	136	649	783	649	784	0.92
Nep_mir_jg23750.t1	-	1487	ABC_tran	PF00005.28	137	4.6e-53	181.3	0	2	2	1.3e-31	7.5e-29	102.9	0	1	137	1257	1405	1257	1405	0.95
Nep_mir_jg1978.t1	-	1127	ABC_tran	PF00005.28	137	8.8e-53	180.4	0.1	1	2	4.6e-20	2.7e-17	65.4	0	1	136	273	407	273	408	0.8
Nep_mir_jg1978.t1	-	1127	ABC_tran	PF00005.28	137	8.8e-53	180.4	0.1	2	2	1.7e-34	1e-31	112.2	0.1	1	137	898	1046	898	1046	0.96
Nep_mir_jg9899.t1	-	1513	ABC_tran	PF00005.28	137	9.6e-53	180.3	2.5	1	2	3.3e-22	2e-19	72.4	0.1	1	136	663	797	663	798	0.85
Nep_mir_jg9899.t1	-	1513	ABC_tran	PF00005.28	137	9.6e-53	180.3	2.5	2	2	5e-33	3e-30	107.4	0	1	137	1281	1429	1281	1429	0.97
Nep_mir_jg53961.t1	-	746	ABC_tran	PF00005.28	137	2e-52	179.2	1.5	1	2	6.2e-28	3.7e-25	90.9	0.1	1	137	194	362	194	362	0.86
Nep_mir_jg53961.t1	-	746	ABC_tran	PF00005.28	137	2e-52	179.2	1.5	2	2	2.1e-26	1.2e-23	86	0	1	137	527	662	527	662	0.82
Nep_mir_jg28558.t1	-	1468	ABC_tran	PF00005.28	137	2.9e-52	178.7	0.1	1	2	6.7e-23	4e-20	74.6	0	1	136	617	751	617	752	0.84
Nep_mir_jg28558.t1	-	1468	ABC_tran	PF00005.28	137	2.9e-52	178.7	0.1	2	2	2.8e-31	1.6e-28	101.8	0	1	137	1234	1382	1234	1382	0.97
Nep_mir_jg1975.t1	-	1226	ABC_tran	PF00005.28	137	1.1e-51	176.9	0.1	1	2	1.2e-19	7.2e-17	64.1	0	1	136	372	506	372	507	0.83
Nep_mir_jg1975.t1	-	1226	ABC_tran	PF00005.28	137	1.1e-51	176.9	0.1	2	2	6.7e-34	4e-31	110.3	0.1	1	137	997	1145	997	1145	0.95
Nep_mir_jg260.t1	-	997	ABC_tran	PF00005.28	137	3.6e-51	175.1	0	1	2	1.3e-17	7.5e-15	57.5	0	6	136	155	285	152	286	0.84
Nep_mir_jg260.t1	-	997	ABC_tran	PF00005.28	137	3.6e-51	175.1	0	2	2	2.7e-35	1.6e-32	114.8	0	1	137	763	911	763	911	0.98
Nep_mir_jg68188.t1	-	1625	ABC_tran	PF00005.28	137	6.6e-50	171.1	0	1	2	1.3e-21	7.6e-19	70.5	0	1	136	633	769	633	770	0.87
Nep_mir_jg68188.t1	-	1625	ABC_tran	PF00005.28	137	6.6e-50	171.1	0	2	2	4.1e-30	2.4e-27	98	0	1	137	1257	1405	1257	1405	0.95
Nep_mir_jg68257.t1	-	1462	ABC_tran	PF00005.28	137	7.1e-50	171	0.1	1	2	1e-21	5.9e-19	70.8	0	1	135	615	748	615	750	0.77
Nep_mir_jg68257.t1	-	1462	ABC_tran	PF00005.28	137	7.1e-50	171	0.1	2	2	4.8e-30	2.9e-27	97.8	0	1	137	1236	1384	1236	1384	0.95
Nep_mir_jg35381.t1	-	1624	ABC_tran	PF00005.28	137	2.4e-48	166	0	1	2	5.1e-20	3e-17	65.3	0	1	136	633	769	633	770	0.9
Nep_mir_jg35381.t1	-	1624	ABC_tran	PF00005.28	137	2.4e-48	166	0	2	2	3.7e-30	2.2e-27	98.1	0	1	137	1257	1405	1257	1405	0.93
Nep_mir_jg5437.t1	-	1362	ABC_tran	PF00005.28	137	3.7e-48	165.4	0.1	1	2	3.2e-17	1.9e-14	56.2	0.1	22	136	401	527	398	528	0.86
Nep_mir_jg5437.t1	-	1362	ABC_tran	PF00005.28	137	3.7e-48	165.4	0.1	2	2	7.8e-33	4.6e-30	106.8	0	1	136	1130	1278	1130	1279	0.9
Nep_mir_jg54023.t1	-	1453	ABC_tran	PF00005.28	137	4.9e-48	165	0	1	2	3.6e-22	2.1e-19	72.3	0	1	136	619	753	619	754	0.89
Nep_mir_jg54023.t1	-	1453	ABC_tran	PF00005.28	137	4.9e-48	165	0	2	2	9e-28	5.3e-25	90.4	0	1	137	1232	1379	1232	1379	0.9
Nep_mir_jg40379.t1	-	1417	ABC_tran	PF00005.28	137	1.3e-47	163.6	0	1	2	1.2e-19	7.3e-17	64	0	1	136	556	690	556	691	0.87
Nep_mir_jg40379.t1	-	1417	ABC_tran	PF00005.28	137	1.3e-47	163.6	0	2	2	9.8e-30	5.8e-27	96.8	0	1	137	1182	1330	1182	1330	0.96
Nep_mir_jg9619.t1	-	1475	ABC_tran	PF00005.28	137	6.8e-47	161.3	0	1	2	6.1e-19	3.6e-16	61.8	0	3	136	633	766	631	767	0.89
Nep_mir_jg9619.t1	-	1475	ABC_tran	PF00005.28	137	6.8e-47	161.3	0	2	2	8.9e-30	5.2e-27	96.9	0	1	137	1229	1377	1229	1377	0.94
Nep_mir_jg25180.t1	-	622	ABC_tran	PF00005.28	137	2.8e-46	159.3	0.1	1	2	8.3e-24	4.9e-21	77.6	0	4	137	113	267	110	267	0.83
Nep_mir_jg25180.t1	-	622	ABC_tran	PF00005.28	137	2.8e-46	159.3	0.1	2	2	3.3e-24	1.9e-21	78.9	0	1	137	422	553	422	553	0.79
Nep_mir_jg61068.t1	-	601	ABC_tran	PF00005.28	137	2e-45	156.6	0.1	1	2	3.3e-24	1.9e-21	78.9	0	4	137	92	246	89	246	0.84
Nep_mir_jg61068.t1	-	601	ABC_tran	PF00005.28	137	2e-45	156.6	0.1	2	2	6.7e-23	3.9e-20	74.6	0	1	137	401	532	401	532	0.77
Nep_mir_jg64127.t1	-	767	ABC_tran	PF00005.28	137	5.1e-44	152	0.3	1	2	3.4e-10	2e-07	33.5	0	109	137	1	29	1	29	0.97
Nep_mir_jg64127.t1	-	767	ABC_tran	PF00005.28	137	5.1e-44	152	0.3	2	2	9.7e-36	5.7e-33	116.2	0	2	137	529	678	528	678	0.95
Nep_mir_jg46934.t1	-	796	ABC_tran	PF00005.28	137	8.6e-43	148	0.1	1	2	5.2e-20	3.1e-17	65.3	0	4	137	194	371	191	371	0.7
Nep_mir_jg46934.t1	-	796	ABC_tran	PF00005.28	137	8.6e-43	148	0.1	2	2	2e-24	1.2e-21	79.6	0	2	137	524	654	523	654	0.89
Nep_mir_jg24949.t1	-	1321	ABC_tran	PF00005.28	137	7.2e-40	138.6	0	1	2	1.1e-20	6.2e-18	67.5	0	1	135	170	353	170	355	0.96
Nep_mir_jg24949.t1	-	1321	ABC_tran	PF00005.28	137	7.2e-40	138.6	0	2	2	4.2e-21	2.5e-18	68.8	0	1	137	748	900	748	900	0.91
Nep_mir_jg56942.t1	-	1436	ABC_tran	PF00005.28	137	7.2e-38	132.1	0	1	2	4.2e-18	2.4e-15	59.1	0	1	135	168	350	168	352	0.92
Nep_mir_jg56942.t1	-	1436	ABC_tran	PF00005.28	137	7.2e-38	132.1	0	2	2	1e-21	6.2e-19	70.8	0	1	137	866	1018	866	1018	0.93
Nep_mir_jg53967.t1	-	1458	ABC_tran	PF00005.28	137	7.9e-38	131.9	0	1	2	6.4e-19	3.8e-16	61.7	0	1	135	170	352	170	354	0.96
Nep_mir_jg53967.t1	-	1458	ABC_tran	PF00005.28	137	7.9e-38	131.9	0	2	2	8.5e-21	5e-18	67.8	0	1	137	887	1039	887	1039	0.91
Nep_mir_jg53969.t1	-	1458	ABC_tran	PF00005.28	137	8.2e-38	131.9	0	1	2	6.4e-19	3.8e-16	61.7	0	1	135	170	352	170	354	0.96
Nep_mir_jg53969.t1	-	1458	ABC_tran	PF00005.28	137	8.2e-38	131.9	0	2	2	8.5e-21	5e-18	67.8	0	1	137	887	1039	887	1039	0.91
Nep_mir_jg53971.t1	-	1458	ABC_tran	PF00005.28	137	8.4e-38	131.9	0	1	2	6.4e-19	3.8e-16	61.7	0	1	135	170	352	170	354	0.96
Nep_mir_jg53971.t1	-	1458	ABC_tran	PF00005.28	137	8.4e-38	131.9	0	2	2	8.5e-21	5e-18	67.8	0	1	137	887	1039	887	1039	0.91
Nep_mir_jg29256.t1	-	1392	ABC_tran	PF00005.28	137	8.9e-38	131.8	0	1	2	1.3e-18	7.6e-16	60.8	0	1	135	180	362	180	364	0.91
Nep_mir_jg29256.t1	-	1392	ABC_tran	PF00005.28	137	8.9e-38	131.8	0	2	2	4.3e-21	2.5e-18	68.8	0	1	137	818	970	818	970	0.92
Nep_mir_jg24023.t1	-	2199	ABC_tran	PF00005.28	137	9.6e-38	131.7	0	1	1	1.8e-36	1.1e-33	118.6	0	2	137	1258	1406	1257	1406	0.96
Nep_mir_jg29267.t1	-	1387	ABC_tran	PF00005.28	137	1.4e-37	131.1	0	1	2	8.2e-19	4.8e-16	61.4	0	1	135	175	357	175	359	0.92
Nep_mir_jg29267.t1	-	1387	ABC_tran	PF00005.28	137	1.4e-37	131.1	0	2	2	1e-20	5.9e-18	67.6	0	1	137	813	965	813	965	0.92
Nep_mir_jg56951.t1	-	1436	ABC_tran	PF00005.28	137	1.6e-37	130.9	0	1	2	2.3e-18	1.4e-15	59.9	0	1	135	168	350	168	352	0.91
Nep_mir_jg56951.t1	-	1436	ABC_tran	PF00005.28	137	1.6e-37	130.9	0	2	2	4.5e-21	2.7e-18	68.7	0	1	137	866	1018	866	1018	0.91
Nep_mir_jg53965.t1	-	1456	ABC_tran	PF00005.28	137	1.8e-37	130.8	0	1	2	4.7e-18	2.8e-15	58.9	0	1	135	170	352	170	354	0.95
Nep_mir_jg53965.t1	-	1456	ABC_tran	PF00005.28	137	1.8e-37	130.8	0	2	2	2.6e-21	1.5e-18	69.5	0	1	137	885	1037	885	1037	0.93
Nep_mir_jg43911.t1	-	1436	ABC_tran	PF00005.28	137	2.3e-37	130.4	0	1	2	1e-17	5.9e-15	57.9	0	1	135	167	349	167	351	0.95
Nep_mir_jg43911.t1	-	1436	ABC_tran	PF00005.28	137	2.3e-37	130.4	0	2	2	1.5e-21	8.8e-19	70.3	0	2	137	867	1018	866	1018	0.94
Nep_mir_jg43913.t1	-	1429	ABC_tran	PF00005.28	137	3.1e-37	130	0	1	2	2.1e-17	1.2e-14	56.8	0	1	135	160	342	160	344	0.95
Nep_mir_jg43913.t1	-	1429	ABC_tran	PF00005.28	137	3.1e-37	130	0	2	2	8.9e-22	5.3e-19	71	0	2	137	860	1011	859	1011	0.93
Nep_mir_jg28577.t1	-	1447	ABC_tran	PF00005.28	137	6e-37	129.1	0.2	1	2	1.2e-17	6.8e-15	57.7	0	1	135	165	347	165	349	0.93
Nep_mir_jg28577.t1	-	1447	ABC_tran	PF00005.28	137	6e-37	129.1	0.2	2	2	4.8e-21	2.8e-18	68.6	0	1	137	872	1024	872	1024	0.91
Nep_mir_jg55873.t1	-	1361	ABC_tran	PF00005.28	137	1.6e-36	127.7	0	1	2	7.7e-22	4.5e-19	71.2	0	2	137	425	570	424	570	0.9
Nep_mir_jg55873.t1	-	1361	ABC_tran	PF00005.28	137	1.6e-36	127.7	0	2	2	1.7e-16	9.8e-14	53.9	0	3	137	1080	1244	1078	1244	0.76
Nep_mir_jg2408.t1	-	1446	ABC_tran	PF00005.28	137	2e-36	127.4	0	1	2	3.5e-17	2.1e-14	56.1	0	1	135	169	351	169	353	0.94
Nep_mir_jg2408.t1	-	1446	ABC_tran	PF00005.28	137	2e-36	127.4	0	2	2	3.5e-21	2.1e-18	69.1	0	1	137	875	1027	875	1027	0.93
Nep_mir_jg2406.t1	-	1445	ABC_tran	PF00005.28	137	3.3e-36	126.7	0	1	2	6e-17	3.5e-14	55.4	0	1	135	169	351	169	353	0.95
Nep_mir_jg2406.t1	-	1445	ABC_tran	PF00005.28	137	3.3e-36	126.7	0	2	2	3.5e-21	2.1e-18	69.1	0	1	137	874	1026	874	1026	0.93
Nep_mir_jg42.t1	-	1418	ABC_tran	PF00005.28	137	4.9e-36	126.1	0	1	2	2e-18	1.2e-15	60.1	0	1	136	151	334	151	335	0.95
Nep_mir_jg42.t1	-	1418	ABC_tran	PF00005.28	137	4.9e-36	126.1	0	2	2	1.4e-19	8.4e-17	63.9	0	3	137	845	995	843	995	0.93
Nep_mir_jg28578.t1	-	1477	ABC_tran	PF00005.28	137	1.3e-35	124.8	0	1	2	8.2e-16	4.9e-13	51.7	0	1	135	171	353	171	355	0.89
Nep_mir_jg28578.t1	-	1477	ABC_tran	PF00005.28	137	1.3e-35	124.8	0	2	2	9.3e-22	5.5e-19	70.9	0	1	137	902	1054	902	1054	0.93
Nep_mir_jg43910.t1	-	1372	ABC_tran	PF00005.28	137	3.3e-35	123.4	0	1	2	4.3e-16	2.5e-13	52.6	0	1	135	166	348	166	350	0.94
Nep_mir_jg43910.t1	-	1372	ABC_tran	PF00005.28	137	3.3e-35	123.4	0	2	2	4.7e-21	2.7e-18	68.7	0	1	137	803	955	803	955	0.9
Nep_mir_jg58412.t1	-	579	ABC_tran	PF00005.28	137	1.1e-34	121.8	0.1	1	2	4.6e-20	2.7e-17	65.4	0	10	136	102	244	100	245	0.75
Nep_mir_jg58412.t1	-	579	ABC_tran	PF00005.28	137	1.1e-34	121.8	0.1	2	2	8.2e-09	4.8e-06	29	0.1	4	55	367	421	364	437	0.67
Nep_mir_jg63680.t1	-	656	ABC_tran	PF00005.28	137	1.3e-34	121.6	0	1	1	5.6e-37	3.3e-34	120.2	0	1	137	416	566	416	566	0.91
Nep_mir_jg60981.t1	-	1454	ABC_tran	PF00005.28	137	2.9e-34	120.4	0	1	2	2.7e-15	1.6e-12	50	0	1	135	153	366	153	368	0.91
Nep_mir_jg60981.t1	-	1454	ABC_tran	PF00005.28	137	2.9e-34	120.4	0	2	2	7.2e-21	4.2e-18	68.1	0	2	137	881	1032	880	1032	0.93
Nep_mir_jg63426.t1	-	656	ABC_tran	PF00005.28	137	3.4e-34	120.2	0	1	1	1.2e-36	7.1e-34	119.1	0	1	137	416	566	416	566	0.91
Nep_mir_jg68136.t1	-	707	ABC_tran	PF00005.28	137	1.9e-33	117.8	0	1	1	1.2e-35	6.8e-33	116	0	1	137	479	627	479	627	0.92
Nep_mir_jg20048.t1	-	690	ABC_tran	PF00005.28	137	5.4e-33	116.3	0	1	1	1.6e-35	9.3e-33	115.5	0	1	137	485	636	485	636	0.92
Nep_mir_jg64593.t1	-	640	ABC_tran	PF00005.28	137	8e-33	115.7	0	1	1	2.7e-35	1.6e-32	114.8	0	1	137	417	568	417	568	0.92
Nep_mir_jg1812.t1	-	267	ABC_tran	PF00005.28	137	2.7e-32	114	0	1	1	6.3e-35	3.7e-32	113.6	0	1	137	48	191	48	191	0.93
Nep_mir_jg59776.t1	-	510	ABC_tran	PF00005.28	137	2.7e-32	114	0.1	1	1	1.1e-34	6.5e-32	112.8	0	1	137	289	438	289	438	0.94
Nep_mir_jg59777.t1	-	477	ABC_tran	PF00005.28	137	3.9e-32	113.5	0.1	1	1	1.2e-34	7.2e-32	112.7	0.1	1	137	290	439	290	439	0.95
Nep_mir_jg56194.t1	-	346	ABC_tran	PF00005.28	137	3.3e-30	107.3	0	1	1	1e-32	5.9e-30	106.5	0	1	137	100	255	100	255	0.9
Nep_mir_jg20489.t1	-	931	ABC_tran	PF00005.28	137	5.9e-30	106.4	0	1	1	1.9e-32	1.1e-29	105.6	0	2	137	574	717	573	717	0.96
Nep_mir_jg12923.t1	-	622	ABC_tran	PF00005.28	137	5.6e-29	103.3	0.2	1	1	4e-30	2.3e-27	98	0	1	137	48	196	48	196	0.97
Nep_mir_jg64115.t1	-	750	ABC_tran	PF00005.28	137	1.3e-28	102.1	0	1	1	4.2e-31	2.5e-28	101.2	0	3	137	321	468	319	468	0.88
Nep_mir_jg36324.t1	-	751	ABC_tran	PF00005.28	137	1.7e-28	101.7	0	1	1	5.6e-31	3.3e-28	100.8	0	1	137	180	331	180	331	0.94
Nep_mir_jg46558.t1	-	758	ABC_tran	PF00005.28	137	6.4e-28	99.9	0	1	1	1.8e-30	1.1e-27	99.1	0	1	137	203	354	203	354	0.96
Nep_mir_jg43268.t1	-	598	ABC_tran	PF00005.28	137	2.8e-27	97.8	0	1	1	7.1e-30	4.2e-27	97.2	0	1	137	55	198	55	198	0.94
Nep_mir_jg4823.t1	-	648	ABC_tran	PF00005.28	137	1.4e-26	95.5	0	1	1	3.7e-29	2.2e-26	94.9	0	1	137	88	241	88	241	0.96
Nep_mir_jg22440.t1	-	672	ABC_tran	PF00005.28	137	1.7e-26	95.3	0.1	1	1	5.7e-29	3.4e-26	94.3	0	10	137	105	247	96	247	0.94
Nep_mir_jg18817.t1	-	274	ABC_tran	PF00005.28	137	1.9e-26	95.1	0	1	1	9.1e-29	5.4e-26	93.6	0	1	136	48	180	48	181	0.8
Nep_mir_jg6953.t1	-	230	ABC_tran	PF00005.28	137	5.1e-26	93.7	0	1	1	1.2e-28	7.1e-26	93.2	0	1	136	26	166	26	167	0.95
Nep_mir_jg19708.t1	-	613	ABC_tran	PF00005.28	137	6.8e-26	93.3	0	1	1	1.8e-28	1.1e-25	92.7	0	3	137	57	205	55	205	0.96
Nep_mir_jg19433.t1	-	693	ABC_tran	PF00005.28	137	4.4e-25	90.7	0.1	1	1	3e-27	1.8e-24	88.7	0	1	137	107	265	107	265	0.92
Nep_mir_jg52434.t1	-	606	ABC_tran	PF00005.28	137	5.4e-25	90.4	0.1	1	1	1.4e-27	8.4e-25	89.8	0.1	2	137	114	264	113	264	0.91
Nep_mir_jg52485.t1	-	796	ABC_tran	PF00005.28	137	6e-25	90.2	0.1	1	1	2.1e-27	1.2e-24	89.2	0.1	2	137	112	262	111	262	0.92
Nep_mir_jg5427.t1	-	756	ABC_tran	PF00005.28	137	9.4e-25	89.6	0.1	1	1	2.7e-27	1.6e-24	88.9	0.1	1	137	142	294	142	294	0.97
Nep_mir_jg13419.t1	-	620	ABC_tran	PF00005.28	137	1.7e-24	88.8	0	1	1	4.5e-27	2.6e-24	88.1	0	1	137	58	208	58	208	0.93
Nep_mir_jg35203.t1	-	675	ABC_tran	PF00005.28	137	2e-24	88.6	0.1	1	1	1.1e-26	6.7e-24	86.8	0	1	137	100	251	100	251	0.95
Nep_mir_jg46607.t1	-	647	ABC_tran	PF00005.28	137	2.1e-24	88.5	0	1	1	5.8e-27	3.4e-24	87.8	0	1	137	70	221	70	221	0.95
Nep_mir_jg62025.t1	-	724	ABC_tran	PF00005.28	137	4.2e-24	87.5	0.1	1	1	1.1e-26	6.7e-24	86.8	0.1	1	137	106	258	106	258	0.96
Nep_mir_jg2636.t1	-	656	ABC_tran	PF00005.28	137	5.7e-24	87.1	0.1	1	1	1.9e-26	1.1e-23	86.1	0.1	3	137	84	233	82	233	0.9
Nep_mir_jg2635.t1	-	674	ABC_tran	PF00005.28	137	6.4e-24	86.9	0.1	1	1	1.9e-26	1.1e-23	86.1	0.1	3	137	102	251	100	251	0.9
Nep_mir_jg5367.t1	-	1066	ABC_tran	PF00005.28	137	1.3e-23	85.9	0.7	1	1	7e-26	4.1e-23	84.3	0	2	137	519	670	518	670	0.91
Nep_mir_jg2626.t1	-	543	ABC_tran	PF00005.28	137	1.9e-23	85.4	0.1	1	1	5.2e-26	3e-23	84.7	0.1	2	137	106	256	105	256	0.91
Nep_mir_jg64397.t1	-	726	ABC_tran	PF00005.28	137	2.1e-23	85.2	0	1	1	7.4e-26	4.3e-23	84.2	0	1	137	107	259	107	259	0.95
Nep_mir_jg4790.t1	-	718	ABC_tran	PF00005.28	137	2.8e-23	84.9	0	1	1	7.3e-26	4.3e-23	84.2	0	4	137	55	203	52	203	0.89
Nep_mir_jg61755.t1	-	690	ABC_tran	PF00005.28	137	3.1e-23	84.7	0	1	1	8.2e-26	4.9e-23	84.1	0	1	136	52	202	52	203	0.9
Nep_mir_jg2622.t1	-	505	ABC_tran	PF00005.28	137	3.2e-23	84.6	0.1	1	1	1.1e-25	6.5e-23	83.6	0.1	3	137	107	256	105	256	0.91
Nep_mir_jg53794.t1	-	727	ABC_tran	PF00005.28	137	3.7e-23	84.4	0.1	1	1	8.7e-25	5.1e-22	80.7	0	3	137	94	243	92	243	0.91
Nep_mir_jg19333.t1	-	615	ABC_tran	PF00005.28	137	3.7e-23	84.4	0.1	1	1	1.3e-25	7.9e-23	83.4	0.1	7	137	142	287	136	287	0.88
Nep_mir_jg18644.t1	-	272	ABC_tran	PF00005.28	137	4e-23	84.3	0	1	1	9.3e-26	5.5e-23	83.9	0	1	136	61	214	61	215	0.86
Nep_mir_jg9442.t1	-	723	ABC_tran	PF00005.28	137	1.1e-22	83	0.6	1	1	3.2e-25	1.9e-22	82.1	0	1	136	98	250	98	251	0.9
Nep_mir_jg51898.t1	-	1188	ABC_tran	PF00005.28	137	2.9e-22	81.5	0	1	1	1.1e-24	6.5e-22	80.4	0	4	137	606	755	603	755	0.9
Nep_mir_jg20488.t1	-	927	ABC_tran	PF00005.28	137	3.3e-22	81.4	0	1	1	1.4e-16	8.3e-14	54.2	0	32	136	550	662	543	663	0.91
Nep_mir_jg2634.t1	-	608	ABC_tran	PF00005.28	137	9.5e-22	79.9	0.1	1	1	2.6e-24	1.5e-21	79.2	0.1	2	137	106	256	105	256	0.89
Nep_mir_jg15239.t1	-	973	ABC_tran	PF00005.28	137	9.6e-22	79.9	0	1	1	5.9e-24	3.5e-21	78.1	0	4	136	566	708	563	709	0.94
Nep_mir_jg56259.t1	-	685	ABC_tran	PF00005.28	137	2.1e-21	78.8	0	1	1	6.1e-24	3.6e-21	78	0	8	137	58	202	51	202	0.9
Nep_mir_jg38139.t1	-	337	ABC_tran	PF00005.28	137	3.1e-21	78.2	0	1	1	8.8e-24	5.2e-21	77.5	0	1	134	104	258	104	261	0.92
Nep_mir_jg24790.t1	-	803	ABC_tran	PF00005.28	137	3.6e-21	78	0	1	1	1.4e-23	8.5e-21	76.8	0	2	137	240	391	239	391	0.9
Nep_mir_jg15240.t1	-	932	ABC_tran	PF00005.28	137	3.9e-21	77.9	0	1	1	1.3e-23	7.6e-21	77	0	2	136	632	776	631	777	0.91
Nep_mir_jg64125.t1	-	205	ABC_tran	PF00005.28	137	3.7e-18	68.2	0	1	1	9.7e-21	5.7e-18	67.6	0	2	99	89	188	88	201	0.88
Nep_mir_jg62063.t1	-	759	ABC_tran	PF00005.28	137	5.3e-18	67.7	0	1	1	2.4e-20	1.4e-17	66.4	0	2	137	465	665	464	665	0.78
Nep_mir_jg23914.t1	-	696	ABC_tran	PF00005.28	137	1.8e-15	59.6	0	1	1	4.9e-18	2.9e-15	58.9	0	10	136	135	275	130	276	0.94
Nep_mir_jg5034.t1	-	329	ABC_tran	PF00005.28	137	1.3e-14	56.7	0	1	1	1.1e-16	6.3e-14	54.5	0	2	136	34	179	33	180	0.8
Nep_mir_jg39602.t1	-	383	ABC_tran	PF00005.28	137	2e-13	52.9	0.1	1	1	8.1e-16	4.8e-13	51.7	0.1	1	124	208	351	208	358	0.8
Nep_mir_jg68501.t1	-	284	ABC_tran	PF00005.28	137	2.9e-13	52.4	0.8	1	1	1.1e-14	6.2e-12	48.1	0.3	3	136	30	174	28	175	0.64
Nep_mir_jg7555.t1	-	364	ABC_tran	PF00005.28	137	1.5e-11	46.9	0	1	1	3.5e-14	2e-11	46.4	0	1	75	73	147	73	229	0.86
Nep_mir_jg29263.t1	-	332	ABC_tran	PF00005.28	137	2.1e-08	36.7	0.2	1	1	4.5e-09	2.6e-06	29.9	0.2	3	136	16	135	14	136	0.71
Nep_mir_jg2625.t1	-	256	ABC_tran	PF00005.28	137	3.6e-08	35.9	0	1	1	9.9e-11	5.9e-08	35.2	0	82	137	7	63	2	63	0.9
Nep_mir_jg52494.t1	-	363	ABC_tran	PF00005.28	137	4.7e-08	35.5	0	1	1	1.3e-10	7.6e-08	34.8	0	82	137	7	63	2	63	0.91
Nep_mir_jg52493.t1	-	149	ABC_tran	PF00005.28	137	1e-07	34.4	0.2	1	1	2.7e-10	1.6e-07	33.8	0.2	2	34	112	144	111	147	0.9
Nep_mir_jg6076.t1	-	522	ABC_tran	PF00005.28	137	1.4e-07	34	0	1	1	3.9e-10	2.3e-07	33.3	0	62	136	18	108	10	109	0.94
Nep_mir_jg2623.t1	-	425	ABC_tran	PF00005.28	137	2.6e-07	33.1	0	1	1	8.8e-10	5.2e-07	32.1	0	82	137	7	63	2	63	0.9
Nep_mir_jg2624.t1	-	149	ABC_tran	PF00005.28	137	6.9e-07	31.7	0.1	1	1	2.3e-09	1.4e-06	30.8	0.1	3	34	110	141	108	144	0.88
Nep_mir_jg39604.t1	-	72	ABC_tran	PF00005.28	137	3e-05	26.4	0	1	1	5.6e-08	3.3e-05	26.3	0	35	94	2	66	1	70	0.93
Nep_mir_jg29256.t1	-	1392	ABC_trans_N	PF14510.7	81	1.6e-13	52.9	0	1	1	9.5e-17	3.8e-13	51.7	0	32	81	105	155	55	155	0.88
Nep_mir_jg28578.t1	-	1477	ABC_trans_N	PF14510.7	81	1.3e-12	50	0	1	1	7e-16	2.8e-12	48.9	0	31	81	95	146	48	146	0.84
Nep_mir_jg29267.t1	-	1387	ABC_trans_N	PF14510.7	81	2.4e-11	46	0	1	1	1.3e-14	5.1e-11	44.9	0	31	81	99	150	53	150	0.83
Nep_mir_jg56942.t1	-	1436	ABC_trans_N	PF14510.7	81	2.2e-10	42.9	0	1	1	1.4e-13	5.7e-10	41.6	0	31	81	92	143	48	143	0.88
Nep_mir_jg43913.t1	-	1429	ABC_trans_N	PF14510.7	81	3.1e-10	42.4	0	1	1	2.4e-13	9.8e-10	40.8	0	32	81	84	135	51	135	0.89
Nep_mir_jg43911.t1	-	1436	ABC_trans_N	PF14510.7	81	5.2e-10	41.7	0	1	1	4e-13	1.6e-09	40.1	0	30	81	83	142	9	142	0.8
Nep_mir_jg53971.t1	-	1458	ABC_trans_N	PF14510.7	81	3.2e-09	39.2	0	1	1	1.8e-12	7.4e-09	38	0	30	81	83	145	11	145	0.8
Nep_mir_jg53965.t1	-	1456	ABC_trans_N	PF14510.7	81	3.7e-09	38.9	0	1	1	2.2e-12	8.8e-09	37.7	0	30	81	83	145	10	145	0.78
Nep_mir_jg28577.t1	-	1447	ABC_trans_N	PF14510.7	81	4e-09	38.8	0	1	1	2.2e-12	8.8e-09	37.7	0	30	80	77	138	9	139	0.76
Nep_mir_jg56951.t1	-	1436	ABC_trans_N	PF14510.7	81	5.5e-09	38.4	0	1	1	3.4e-12	1.4e-08	37.1	0	31	81	92	143	26	143	0.87
Nep_mir_jg53967.t1	-	1458	ABC_trans_N	PF14510.7	81	6.6e-09	38.2	0	1	1	3.9e-12	1.6e-08	36.9	0	30	81	81	145	10	145	0.78
Nep_mir_jg53969.t1	-	1458	ABC_trans_N	PF14510.7	81	6.6e-09	38.1	0	1	1	3.9e-12	1.6e-08	36.9	0	30	81	81	145	10	145	0.78
Nep_mir_jg60981.t1	-	1454	ABC_trans_N	PF14510.7	81	2.6e-08	36.3	0	1	1	1.4e-11	5.6e-08	35.2	0	33	81	79	128	35	128	0.9
Nep_mir_jg42.t1	-	1418	ABC_trans_N	PF14510.7	81	3.7e-08	35.7	0	1	1	2.1e-11	8.6e-08	34.6	0	30	81	64	126	9	126	0.81
Nep_mir_jg2406.t1	-	1445	ABC_trans_N	PF14510.7	81	9.8e-08	34.4	0	1	1	7.5e-11	3e-07	32.8	0	30	81	76	144	7	144	0.69
Nep_mir_jg24949.t1	-	1321	ABC_trans_N	PF14510.7	81	1.7e-07	33.6	0.1	1	1	1.6e-10	6.3e-07	31.8	0.1	4	80	58	144	49	145	0.69
Nep_mir_jg2408.t1	-	1446	ABC_trans_N	PF14510.7	81	1.4e-06	30.7	0	1	1	9.9e-10	4e-06	29.2	0	30	81	76	144	7	144	0.68
Nep_mir_jg46934.t1	-	796	ABC_tran_Xtn	PF12848.8	85	4.4e-23	83	2.5	1	1	2.6e-27	4.4e-23	83	2.5	1	77	410	486	410	495	0.89
Nep_mir_jg61068.t1	-	601	ABC_tran_Xtn	PF12848.8	85	4.5e-22	79.7	6.2	1	1	2.6e-26	4.5e-22	79.7	6.2	1	72	285	357	285	372	0.92
Nep_mir_jg25180.t1	-	622	ABC_tran_Xtn	PF12848.8	85	7.4e-22	79	4.2	1	1	4.3e-26	7.4e-22	79	4.2	1	72	306	378	306	393	0.91
Nep_mir_jg62598.t1	-	713	ABC_tran_Xtn	PF12848.8	85	3.4e-19	70.5	26.1	1	1	8.7e-23	1.5e-18	68.5	3.2	1	85	347	434	347	434	0.94
Nep_mir_jg44697.t1	-	393	Abhydrolase_1	PF00561.21	257	1.4e-29	105.4	0	1	1	5.1e-32	3.8e-29	104	0	2	254	108	370	107	373	0.82
Nep_mir_jg36442.t1	-	483	Abhydrolase_1	PF00561.21	257	2.1e-26	95.1	0	1	1	7.5e-27	5.6e-24	87.1	0	3	252	204	459	203	463	0.74
Nep_mir_jg4667.t1	-	321	Abhydrolase_1	PF00561.21	257	4.8e-26	93.9	0.3	1	1	5.9e-28	4.3e-25	90.7	0.3	2	255	26	300	25	302	0.78
Nep_mir_jg46651.t1	-	485	Abhydrolase_1	PF00561.21	257	2.7e-24	88.1	0	1	1	2.6e-23	1.9e-20	75.5	0	3	109	204	309	203	328	0.92
Nep_mir_jg36468.t1	-	453	Abhydrolase_1	PF00561.21	257	3.9e-24	87.6	0	1	1	1.1e-23	8.4e-21	76.7	0	3	108	176	280	174	296	0.91
Nep_mir_jg55724.t1	-	373	Abhydrolase_1	PF00561.21	257	7e-24	86.8	0.3	1	1	1.6e-26	1.2e-23	86	0.3	1	124	83	205	83	215	0.89
Nep_mir_jg45217.t1	-	373	Abhydrolase_1	PF00561.21	257	1.1e-23	86.1	0	1	1	3.3e-26	2.4e-23	85	0	1	254	99	346	99	349	0.87
Nep_mir_jg2658.t1	-	466	Abhydrolase_1	PF00561.21	257	5.4e-23	83.8	0	1	1	2.4e-24	1.8e-21	78.9	0	1	257	105	369	105	369	0.78
Nep_mir_jg61848.t1	-	320	Abhydrolase_1	PF00561.21	257	5.9e-23	83.7	0.1	1	1	1e-24	7.7e-22	80.1	0.1	1	119	25	143	25	159	0.9
Nep_mir_jg2657.t1	-	500	Abhydrolase_1	PF00561.21	257	7e-23	83.5	0	1	1	1.8e-24	1.3e-21	79.3	0	1	257	105	369	105	369	0.81
Nep_mir_jg19167.t1	-	316	Abhydrolase_1	PF00561.21	257	1.1e-22	82.9	0	1	1	4.5e-23	3.3e-20	74.7	0	1	257	62	294	62	294	0.87
Nep_mir_jg29359.t1	-	355	Abhydrolase_1	PF00561.21	257	1.5e-22	82.4	0	1	1	3.2e-25	2.4e-22	81.7	0	2	240	27	276	26	298	0.86
Nep_mir_jg54794.t1	-	385	Abhydrolase_1	PF00561.21	257	6.6e-22	80.3	0.7	1	1	8.9e-24	6.6e-21	77	0.7	28	255	59	296	30	298	0.75
Nep_mir_jg15713.t1	-	343	Abhydrolase_1	PF00561.21	257	5.7e-21	77.2	0	1	2	2.4e-14	1.8e-11	46.1	0	1	154	50	224	50	233	0.9
Nep_mir_jg15713.t1	-	343	Abhydrolase_1	PF00561.21	257	5.7e-21	77.2	0	2	2	2.1e-09	1.6e-06	29.9	0	206	256	230	284	213	285	0.83
Nep_mir_jg24866.t1	-	406	Abhydrolase_1	PF00561.21	257	1.5e-20	75.8	0.1	1	1	1.1e-16	8.1e-14	53.8	0.1	1	116	53	164	53	177	0.85
Nep_mir_jg41950.t1	-	263	Abhydrolase_1	PF00561.21	257	4.2e-19	71.1	0.1	1	1	4.2e-15	3.1e-12	48.6	0.1	2	112	12	121	11	156	0.89
Nep_mir_jg4734.t1	-	385	Abhydrolase_1	PF00561.21	257	4.2e-19	71.1	0	1	1	5.6e-17	4.2e-14	54.7	0.1	1	107	108	217	108	255	0.82
Nep_mir_jg12549.t1	-	481	Abhydrolase_1	PF00561.21	257	2.9e-18	68.3	0	1	1	2e-20	1.5e-17	66	0	2	257	137	453	137	453	0.8
Nep_mir_jg38639.t1	-	1679	Abhydrolase_1	PF00561.21	257	1.5e-17	66	0	1	1	1.9e-19	1.4e-16	62.8	0	2	257	1410	1659	1409	1659	0.73
Nep_mir_jg41859.t1	-	348	Abhydrolase_1	PF00561.21	257	2.5e-17	65.3	0	1	1	1.2e-18	8.7e-16	60.2	0	3	253	74	303	72	307	0.79
Nep_mir_jg52239.t1	-	201	Abhydrolase_1	PF00561.21	257	8.1e-17	63.6	0	1	1	1.4e-19	1e-16	63.3	0	2	114	9	119	8	134	0.88
Nep_mir_jg46663.t1	-	431	Abhydrolase_1	PF00561.21	257	1e-16	63.3	0	1	1	8.9e-19	6.5e-16	60.6	0	1	251	147	385	147	388	0.8
Nep_mir_jg52240.t1	-	250	Abhydrolase_1	PF00561.21	257	1.3e-16	63	0	1	1	3.3e-19	2.4e-16	62.1	0	2	112	9	115	8	126	0.88
Nep_mir_jg35248.t1	-	322	Abhydrolase_1	PF00561.21	257	1.6e-16	62.7	0.3	1	1	3.2e-11	2.4e-08	35.9	0.1	1	106	73	173	73	191	0.88
Nep_mir_jg52237.t1	-	262	Abhydrolase_1	PF00561.21	257	3.6e-16	61.5	0	1	1	7.1e-19	5.2e-16	61	0	2	125	9	130	8	145	0.89
Nep_mir_jg27540.t1	-	182	Abhydrolase_1	PF00561.21	257	6.4e-16	60.7	0.1	1	1	1e-18	7.7e-16	60.4	0.1	1	107	49	152	49	173	0.84
Nep_mir_jg52246.t1	-	264	Abhydrolase_1	PF00561.21	257	7e-16	60.5	0	1	1	1.6e-18	1.2e-15	59.8	0	2	125	9	130	8	142	0.91
Nep_mir_jg41563.t1	-	561	Abhydrolase_1	PF00561.21	257	8.9e-16	60.2	0	1	1	1.4e-17	1e-14	56.8	0	2	135	164	320	163	325	0.88
Nep_mir_jg20522.t1	-	301	Abhydrolase_1	PF00561.21	257	1e-15	60	0.1	1	1	1.2e-13	8.7e-11	43.8	0.2	1	106	49	148	49	181	0.87
Nep_mir_jg61308.t1	-	680	Abhydrolase_1	PF00561.21	257	1.3e-15	59.7	0.3	1	1	4.2e-09	3.1e-06	29	0	3	255	65	325	63	327	0.78
Nep_mir_jg62805.t1	-	338	Abhydrolase_1	PF00561.21	257	1.4e-15	59.6	0	1	1	1.3e-12	9.3e-10	40.5	0	1	106	50	149	50	184	0.84
Nep_mir_jg28607.t1	-	636	Abhydrolase_1	PF00561.21	257	1.4e-15	59.5	0	1	1	3.3e-10	2.4e-07	32.5	0	3	106	364	479	363	498	0.88
Nep_mir_jg2436.t1	-	382	Abhydrolase_1	PF00561.21	257	2.6e-15	58.7	0	1	1	3.6e-12	2.6e-09	39	0	3	108	128	236	126	252	0.81
Nep_mir_jg56032.t1	-	513	Abhydrolase_1	PF00561.21	257	4.5e-15	57.9	0	1	1	3.9e-17	2.9e-14	55.3	0	28	254	200	462	185	464	0.83
Nep_mir_jg41729.t1	-	580	Abhydrolase_1	PF00561.21	257	7e-15	57.3	0.1	1	1	2.2e-17	1.6e-14	56.1	0.1	1	256	155	396	155	397	0.92
Nep_mir_jg63425.t1	-	815	Abhydrolase_1	PF00561.21	257	1.5e-14	56.2	0.1	1	1	6.3e-17	4.6e-14	54.6	0.1	1	125	131	253	131	303	0.82
Nep_mir_jg64575.t1	-	340	Abhydrolase_1	PF00561.21	257	1.3e-13	53.1	0.1	1	1	5e-15	3.7e-12	48.3	0.1	32	252	92	320	79	324	0.75
Nep_mir_jg12825.t1	-	381	Abhydrolase_1	PF00561.21	257	1.7e-13	52.8	0	1	1	3e-16	2.2e-13	52.3	0	1	151	91	258	91	359	0.85
Nep_mir_jg27635.t1	-	222	Abhydrolase_1	PF00561.21	257	1.8e-13	52.6	0	1	1	3.1e-16	2.2e-13	52.3	0	1	108	54	157	54	201	0.86
Nep_mir_jg45233.t1	-	272	Abhydrolase_1	PF00561.21	257	2.6e-13	52.1	0.5	1	1	1.8e-13	1.3e-10	43.2	0.2	2	136	19	155	18	184	0.9
Nep_mir_jg36398.t1	-	528	Abhydrolase_1	PF00561.21	257	3.9e-13	51.5	0	1	1	3.4e-14	2.5e-11	45.6	0	1	136	41	164	41	187	0.85
Nep_mir_jg9501.t1	-	394	Abhydrolase_1	PF00561.21	257	4.1e-13	51.5	0.1	1	1	7.7e-09	5.7e-06	28.1	0	1	106	148	248	148	263	0.86
Nep_mir_jg19105.t1	-	271	Abhydrolase_1	PF00561.21	257	5.9e-13	51	0.2	1	1	1.6e-13	1.1e-10	43.5	0.1	2	136	19	155	18	184	0.91
Nep_mir_jg63509.t1	-	403	Abhydrolase_1	PF00561.21	257	9e-13	50.4	0	1	1	1.3e-12	9.3e-10	40.5	0	1	254	141	377	141	380	0.86
Nep_mir_jg60959.t1	-	407	Abhydrolase_1	PF00561.21	257	1.5e-12	49.6	0.2	1	1	2.1e-11	1.6e-08	36.5	0.3	2	111	154	267	153	315	0.79
Nep_mir_jg15440.t1	-	405	Abhydrolase_1	PF00561.21	257	1.8e-12	49.4	0	1	1	3e-15	2.2e-12	49.1	0	4	171	113	302	110	320	0.84
Nep_mir_jg1620.t1	-	405	Abhydrolase_1	PF00561.21	257	2.8e-12	48.7	0.4	1	1	2.5e-14	1.9e-11	46	0.2	2	107	85	205	84	226	0.85
Nep_mir_jg5320.t1	-	346	Abhydrolase_1	PF00561.21	257	5.8e-12	47.7	0.2	1	1	1.7e-13	1.2e-10	43.4	0.2	4	251	67	325	66	330	0.73
Nep_mir_jg12077.t1	-	504	Abhydrolase_1	PF00561.21	257	5.9e-12	47.7	0.2	1	1	1e-13	7.4e-11	44.1	0.2	20	254	207	477	190	479	0.71
Nep_mir_jg6818.t1	-	344	Abhydrolase_1	PF00561.21	257	7e-12	47.4	0	1	1	4.4e-09	3.3e-06	28.9	0	3	106	73	173	71	185	0.9
Nep_mir_jg12790.t1	-	276	Abhydrolase_1	PF00561.21	257	7.4e-12	47.4	1.7	1	1	4.6e-11	3.4e-08	35.4	1.1	2	107	17	137	16	153	0.81
Nep_mir_jg6887.t1	-	492	Abhydrolase_1	PF00561.21	257	1.8e-11	46.1	0	1	1	7.4e-11	5.5e-08	34.7	0	1	96	154	273	154	275	0.84
Nep_mir_jg28372.t1	-	358	Abhydrolase_1	PF00561.21	257	3.3e-11	45.2	0.1	1	1	4.6e-13	3.4e-10	41.9	0.1	1	106	87	190	87	323	0.64
Nep_mir_jg43627.t1	-	348	Abhydrolase_1	PF00561.21	257	3.4e-11	45.2	0.1	1	1	5.2e-12	3.9e-09	38.5	0	3	107	97	199	95	228	0.88
Nep_mir_jg51846.t1	-	339	Abhydrolase_1	PF00561.21	257	3.5e-11	45.2	0.1	1	1	5.2e-13	3.8e-10	41.7	0.1	5	92	59	153	58	154	0.87
Nep_mir_jg44552.t1	-	267	Abhydrolase_1	PF00561.21	257	5.2e-11	44.6	0.4	1	1	6.7e-13	4.9e-10	41.4	0.4	3	255	21	251	19	253	0.9
Nep_mir_jg48735.t1	-	1039	Abhydrolase_1	PF00561.21	257	5.6e-11	44.5	0.2	1	1	7.5e-09	5.5e-06	28.1	0.1	1	103	592	700	592	722	0.8
Nep_mir_jg17797.t1	-	319	Abhydrolase_1	PF00561.21	257	5.7e-11	44.4	0.2	1	1	4.6e-11	3.4e-08	35.4	0.1	28	107	106	188	90	217	0.85
Nep_mir_jg27851.t1	-	317	Abhydrolase_1	PF00561.21	257	1.1e-10	43.6	0.1	1	1	3.4e-10	2.5e-07	32.5	0.1	25	107	104	188	98	205	0.82
Nep_mir_jg7935.t1	-	321	Abhydrolase_1	PF00561.21	257	1.6e-10	43	0.1	1	1	3.4e-10	2.5e-07	32.5	0.2	3	107	59	168	57	182	0.76
Nep_mir_jg42086.t1	-	348	Abhydrolase_1	PF00561.21	257	1.6e-10	43	0.2	1	1	5.9e-13	4.3e-10	41.6	0.2	2	95	77	168	77	318	0.92
Nep_mir_jg48736.t1	-	961	Abhydrolase_1	PF00561.21	257	2.2e-10	42.6	0.2	1	1	1.6e-08	1.2e-05	27	0.2	1	103	621	729	621	752	0.81
Nep_mir_jg45781.t1	-	430	Abhydrolase_1	PF00561.21	257	6.1e-10	41.1	0.1	1	1	1.3e-12	9.6e-10	40.4	0.1	2	152	110	276	109	410	0.82
Nep_mir_jg6813.t1	-	326	Abhydrolase_1	PF00561.21	257	7.3e-10	40.8	0.2	1	1	7.5e-11	5.5e-08	34.7	0.2	2	254	84	317	83	320	0.85
Nep_mir_jg1694.t1	-	316	Abhydrolase_1	PF00561.21	257	8.5e-10	40.6	0.8	1	1	7.6e-10	5.6e-07	31.4	0.2	2	106	83	185	82	204	0.86
Nep_mir_jg24049.t1	-	348	Abhydrolase_1	PF00561.21	257	9.4e-10	40.5	0	1	1	6e-12	4.4e-09	38.3	0	3	255	66	327	64	329	0.88
Nep_mir_jg40776.t1	-	231	Abhydrolase_1	PF00561.21	257	2.6e-09	39	0	1	1	9.7e-09	7.1e-06	27.8	0	3	106	71	171	69	188	0.86
Nep_mir_jg56296.t1	-	296	Abhydrolase_1	PF00561.21	257	8e-09	37.4	0	1	1	5.9e-10	4.3e-07	31.7	0	19	92	54	126	46	146	0.85
Nep_mir_jg6399.t1	-	346	Abhydrolase_1	PF00561.21	257	8.8e-09	37.3	0	1	1	6.9e-09	5.1e-06	28.2	0	2	128	64	192	63	193	0.86
Nep_mir_jg46907.t1	-	237	Abhydrolase_1	PF00561.21	257	1.3e-08	36.7	0	1	1	2.6e-08	1.9e-05	26.4	0	1	105	34	139	34	146	0.81
Nep_mir_jg68388.t1	-	346	Abhydrolase_1	PF00561.21	257	4.5e-08	35	0	1	1	5.5e-10	4e-07	31.8	0	3	171	33	245	31	257	0.84
Nep_mir_jg39462.t1	-	267	Abhydrolase_1	PF00561.21	257	9.4e-08	33.9	0	1	1	4e-10	2.9e-07	32.3	0	29	255	35	250	19	252	0.9
Nep_mir_jg24820.t1	-	496	Abhydrolase_1	PF00561.21	257	1.5e-07	33.2	0.2	1	1	1.4e-08	1e-05	27.3	0.1	3	107	37	146	35	171	0.84
Nep_mir_jg55653.t1	-	569	Abhydrolase_1	PF00561.21	257	2.4e-07	32.6	0.1	1	1	4.9e-10	3.6e-07	32	0.1	2	118	67	183	66	242	0.86
Nep_mir_jg24791.t1	-	336	Abhydrolase_1	PF00561.21	257	3.8e-07	31.9	0.1	1	1	2.2e-08	1.6e-05	26.6	0.3	3	107	60	176	58	197	0.84
Nep_mir_jg52244.t1	-	107	Abhydrolase_1	PF00561.21	257	6.1e-07	31.2	0	1	1	9.4e-10	6.9e-07	31.1	0	61	123	15	80	5	87	0.82
Nep_mir_jg44328.t1	-	348	Abhydrolase_1	PF00561.21	257	1.6e-06	29.9	0	1	1	9.9e-09	7.3e-06	27.7	0	22	120	67	165	59	196	0.88
Nep_mir_jg40903.t1	-	322	Abhydrolase_1	PF00561.21	257	2e-06	29.6	0	1	1	6.4e-09	4.7e-06	28.4	0	2	95	81	260	80	285	0.77
Nep_mir_jg20587.t1	-	532	Abhydrolase_1	PF00561.21	257	2.5e-06	29.2	0.1	1	1	6.2e-09	4.5e-06	28.4	0.1	2	113	67	175	66	206	0.79
Nep_mir_jg5102.t1	-	482	Abhydrolase_1	PF00561.21	257	3e-06	29	0.1	1	1	8.7e-09	6.4e-06	27.9	0	2	107	116	279	115	299	0.87
Nep_mir_jg7746.t1	-	258	Abhydrolase_2	PF02230.17	217	7.6e-45	155.3	0	1	1	1.5e-48	9.4e-45	155	0	13	214	46	250	40	253	0.93
Nep_mir_jg50.t1	-	255	Abhydrolase_2	PF02230.17	217	1.4e-40	141.3	0	1	1	4e-44	2.5e-40	140.5	0	4	214	24	246	21	249	0.87
Nep_mir_jg7008.t1	-	723	Abhydrolase_2	PF02230.17	217	2.1e-40	140.8	0	1	1	6.2e-44	3.9e-40	139.9	0	5	214	493	714	490	717	0.89
Nep_mir_jg25290.t1	-	258	Abhydrolase_2	PF02230.17	217	4.3e-40	139.7	0	1	1	1.2e-43	7.6e-40	138.9	0	5	214	24	246	21	249	0.89
Nep_mir_jg22227.t1	-	310	Abhydrolase_2	PF02230.17	217	1.5e-35	124.9	0	1	1	4.7e-39	2.9e-35	123.9	0	5	213	73	294	70	297	0.88
Nep_mir_jg18683.t1	-	486	Abhydrolase_3	PF07859.14	211	5.5e-63	214.5	0	1	1	4.4e-66	7.3e-63	214.1	0	1	210	187	450	187	451	0.93
Nep_mir_jg12850.t1	-	486	Abhydrolase_3	PF07859.14	211	5.7e-61	208	0.1	1	1	4.5e-64	7.5e-61	207.6	0.1	1	210	187	450	187	451	0.94
Nep_mir_jg39707.t1	-	346	Abhydrolase_3	PF07859.14	211	3e-60	205.6	0	1	1	9.1e-63	1.5e-59	203.3	0	1	210	108	321	108	322	0.89
Nep_mir_jg9684.t1	-	352	Abhydrolase_3	PF07859.14	211	2.2e-59	202.8	0	1	1	3.2e-62	5.3e-59	201.5	0	1	204	108	315	108	319	0.9
Nep_mir_jg68236.t1	-	347	Abhydrolase_3	PF07859.14	211	3.2e-59	202.2	0	1	1	2.3e-62	3.9e-59	202	0	1	210	108	322	108	323	0.91
Nep_mir_jg56157.t1	-	349	Abhydrolase_3	PF07859.14	211	9e-58	197.5	0	1	1	6.8e-61	1.1e-57	197.2	0	1	210	110	322	110	323	0.89
Nep_mir_jg24959.t1	-	328	Abhydrolase_3	PF07859.14	211	1.1e-57	197.3	0	1	1	8.2e-61	1.4e-57	196.9	0	2	210	79	302	78	303	0.89
Nep_mir_jg61795.t1	-	340	Abhydrolase_3	PF07859.14	211	1.2e-57	197.1	0	1	1	8.7e-61	1.4e-57	196.8	0	1	210	91	310	91	311	0.89
Nep_mir_jg37913.t1	-	358	Abhydrolase_3	PF07859.14	211	1.2e-57	197.1	0	1	1	9.4e-61	1.6e-57	196.7	0	1	210	109	321	109	322	0.9
Nep_mir_jg61792.t1	-	340	Abhydrolase_3	PF07859.14	211	1.7e-57	196.6	0	1	1	1.3e-60	2.1e-57	196.3	0	1	210	91	310	91	311	0.9
Nep_mir_jg61794.t1	-	340	Abhydrolase_3	PF07859.14	211	2e-57	196.4	0	1	1	1.5e-60	2.4e-57	196.1	0	1	210	91	310	91	311	0.89
Nep_mir_jg5257.t1	-	342	Abhydrolase_3	PF07859.14	211	2.8e-57	195.9	0	1	1	2.1e-60	3.6e-57	195.6	0	1	210	99	316	99	317	0.88
Nep_mir_jg61791.t1	-	294	Abhydrolase_3	PF07859.14	211	5.8e-57	194.8	0	1	1	4.3e-60	7.2e-57	194.6	0	1	210	45	264	45	265	0.9
Nep_mir_jg5256.t1	-	309	Abhydrolase_3	PF07859.14	211	2.7e-56	192.7	0	1	1	2e-59	3.4e-56	192.4	0	1	210	67	284	67	285	0.89
Nep_mir_jg49499.t1	-	347	Abhydrolase_3	PF07859.14	211	5.3e-56	191.7	0	1	1	4e-59	6.7e-56	191.4	0	2	210	94	320	93	321	0.89
Nep_mir_jg63515.t1	-	343	Abhydrolase_3	PF07859.14	211	7.4e-56	191.2	0	1	1	5.7e-59	9.5e-56	190.9	0	1	210	95	317	95	318	0.91
Nep_mir_jg56941.t1	-	314	Abhydrolase_3	PF07859.14	211	9.3e-56	190.9	0	1	1	6.9e-59	1.1e-55	190.6	0	1	210	70	288	70	289	0.89
Nep_mir_jg58424.t1	-	328	Abhydrolase_3	PF07859.14	211	1.5e-52	180.4	0	1	1	1.2e-55	1.9e-52	180.1	0	1	208	76	297	76	300	0.92
Nep_mir_jg45060.t1	-	330	Abhydrolase_3	PF07859.14	211	9.9e-50	171.2	0	1	1	7.7e-53	1.3e-49	170.9	0	1	210	87	306	87	307	0.89
Nep_mir_jg20062.t1	-	342	Abhydrolase_3	PF07859.14	211	1.3e-49	170.8	0	1	1	9.8e-53	1.6e-49	170.5	0	1	210	89	311	89	312	0.87
Nep_mir_jg56940.t1	-	303	Abhydrolase_3	PF07859.14	211	1.1e-48	167.8	0	1	1	9e-52	1.5e-48	167.4	0	1	210	70	277	70	278	0.89
Nep_mir_jg20064.t1	-	343	Abhydrolase_3	PF07859.14	211	6.2e-48	165.4	0	1	1	4.6e-51	7.6e-48	165.1	0	1	210	90	312	90	313	0.87
Nep_mir_jg43541.t1	-	357	Abhydrolase_3	PF07859.14	211	6.3e-48	165.3	0.1	1	1	5e-51	8.4e-48	164.9	0.1	1	210	108	332	108	333	0.86
Nep_mir_jg25126.t1	-	303	Abhydrolase_3	PF07859.14	211	4.4e-47	162.6	0.2	1	1	5e-48	8.4e-45	155.1	0.2	1	210	76	279	76	280	0.92
Nep_mir_jg60992.t1	-	690	Abhydrolase_3	PF07859.14	211	1.3e-46	161	0	1	1	1.2e-49	2e-46	160.4	0	1	207	70	284	70	286	0.87
Nep_mir_jg1582.t1	-	307	Abhydrolase_3	PF07859.14	211	4.3e-46	159.3	0.1	1	1	1.7e-47	2.9e-44	153.4	0.1	1	210	77	283	77	284	0.84
Nep_mir_jg55618.t1	-	321	Abhydrolase_3	PF07859.14	211	5.1e-44	152.6	0	1	1	4e-47	6.6e-44	152.2	0	1	210	77	298	77	299	0.85
Nep_mir_jg64480.t1	-	301	Abhydrolase_3	PF07859.14	211	1.4e-43	151.1	1.4	1	1	1.8e-44	3e-41	143.5	1.4	1	210	74	277	74	278	0.9
Nep_mir_jg55620.t1	-	321	Abhydrolase_3	PF07859.14	211	3e-43	150	0	1	1	2.3e-46	3.9e-43	149.7	0	1	210	77	298	77	299	0.84
Nep_mir_jg64477.t1	-	301	Abhydrolase_3	PF07859.14	211	1.4e-42	147.9	1.6	1	1	1.8e-43	3e-40	140.3	1.6	1	210	74	277	74	278	0.9
Nep_mir_jg27939.t1	-	341	Abhydrolase_3	PF07859.14	211	3e-42	146.8	0	1	1	2.4e-45	3.9e-42	146.4	0	1	209	97	317	97	319	0.87
Nep_mir_jg43860.t1	-	341	Abhydrolase_3	PF07859.14	211	1.2e-40	141.6	0	1	1	8.8e-44	1.5e-40	141.3	0	1	204	97	310	97	319	0.86
Nep_mir_jg19213.t1	-	187	Abhydrolase_3	PF07859.14	211	7.7e-34	119.3	0.9	1	1	6e-37	1e-33	118.9	0.9	1	91	82	183	82	185	0.97
Nep_mir_jg9478.t1	-	485	Abhydrolase_3	PF07859.14	211	4.3e-16	61.3	0	1	1	4e-19	6.8e-16	60.7	0	3	207	179	388	177	391	0.86
Nep_mir_jg175.t1	-	430	Abhydrolase_3	PF07859.14	211	4.4e-14	54.8	0	1	1	6.2e-17	1e-13	53.5	0	1	207	160	370	160	373	0.84
Nep_mir_jg56949.t1	-	100	Abhydrolase_3	PF07859.14	211	2.9e-13	52.1	0	1	1	1.8e-16	3e-13	52	0	129	207	4	88	1	92	0.88
Nep_mir_jg48736.t1	-	961	Abhydrolase_3	PF07859.14	211	1.4e-07	33.5	0	1	1	1.9e-10	3.2e-07	32.3	0	48	209	679	832	623	834	0.78
Nep_mir_jg48735.t1	-	1039	Abhydrolase_3	PF07859.14	211	6.3e-07	31.4	0	1	1	9.6e-10	1.6e-06	30.1	0	49	209	651	803	640	805	0.77
Nep_mir_jg19214.t1	-	206	Abhydrolase_3	PF07859.14	211	0.00025	22.9	0	1	1	2.4e-07	0.00039	22.2	0	166	210	3	49	1	50	0.91
Nep_mir_jg6813.t1	-	326	Abhydrolase_3	PF07859.14	211	0.00033	22.5	0	1	1	3.7e-07	0.00062	21.6	0	45	209	134	315	132	317	0.73
Nep_mir_jg41859.t1	-	348	Abhydrolase_4	PF08386.11	103	0.00018	23.4	0	1	1	1.5e-08	0.00034	22.6	0	34	90	260	317	231	324	0.83
Nep_mir_jg15713.t1	-	343	Abhydrolase_4	PF08386.11	103	0.00033	22.6	0	1	1	3e-08	0.00069	21.6	0	33	97	237	302	211	307	0.86
Nep_mir_jg46907.t1	-	237	Abhydrolase_5	PF12695.8	164	5e-07	31.5	0	1	1	1.2e-11	8.1e-07	30.8	0	41	141	92	199	85	212	0.82
Nep_mir_jg28372.t1	-	358	Abhydrolase_6	PF12697.8	220	1.1e-25	93.5	0.3	1	1	1.7e-28	1.5e-25	93	0	1	219	89	328	88	329	0.64
Nep_mir_jg61308.t1	-	680	Abhydrolase_6	PF12697.8	220	2e-23	86	0	1	2	5.7e-13	5e-10	42.2	0	1	211	65	324	65	326	0.57
Nep_mir_jg61308.t1	-	680	Abhydrolase_6	PF12697.8	220	2e-23	86	0	2	2	9.4e-13	8.2e-10	41.5	0	1	211	390	647	390	654	0.56
Nep_mir_jg52240.t1	-	250	Abhydrolase_6	PF12697.8	220	3.3e-23	85.3	0	1	1	4.5e-26	4e-23	85.1	0	1	218	10	237	10	238	0.71
Nep_mir_jg45217.t1	-	373	Abhydrolase_6	PF12697.8	220	1.9e-22	82.8	0	1	1	3.4e-25	3e-22	82.2	0	1	219	101	354	101	355	0.62
Nep_mir_jg12549.t1	-	481	Abhydrolase_6	PF12697.8	220	6.7e-22	81.1	0	1	1	2.2e-24	1.9e-21	79.6	0	2	217	139	456	138	459	0.59
Nep_mir_jg4667.t1	-	321	Abhydrolase_6	PF12697.8	220	9.3e-22	80.6	6.3	1	1	1.6e-24	1.4e-21	80	6.3	1	217	27	305	27	308	0.63
Nep_mir_jg52237.t1	-	262	Abhydrolase_6	PF12697.8	220	1e-21	80.4	0	1	1	1.4e-24	1.3e-21	80.2	0	1	218	10	249	10	250	0.64
Nep_mir_jg52246.t1	-	264	Abhydrolase_6	PF12697.8	220	3.1e-21	78.9	0	1	1	4.3e-24	3.8e-21	78.6	0	1	218	10	251	10	252	0.62
Nep_mir_jg55724.t1	-	373	Abhydrolase_6	PF12697.8	220	4.3e-21	78.4	0.7	1	1	7e-24	6.1e-21	77.9	0.7	1	217	85	361	85	364	0.55
Nep_mir_jg61848.t1	-	320	Abhydrolase_6	PF12697.8	220	7e-20	74.5	0.8	1	1	1.7e-22	1.5e-19	73.4	0.8	1	216	27	307	27	309	0.59
Nep_mir_jg38639.t1	-	1679	Abhydrolase_6	PF12697.8	220	1.7e-19	73.2	0	1	1	6.2e-22	5.4e-19	71.6	0	1	218	1411	1663	1411	1665	0.55
Nep_mir_jg2657.t1	-	500	Abhydrolase_6	PF12697.8	220	1e-18	70.7	0.2	1	1	1.8e-21	1.6e-18	70	0.2	1	216	107	371	107	375	0.56
Nep_mir_jg28607.t1	-	636	Abhydrolase_6	PF12697.8	220	2.3e-18	69.5	0.2	1	1	4.3e-21	3.8e-18	68.8	0.2	1	218	364	625	364	627	0.67
Nep_mir_jg2658.t1	-	466	Abhydrolase_6	PF12697.8	220	4.3e-18	68.6	0.2	1	1	7.4e-21	6.5e-18	68	0.2	1	216	107	371	107	375	0.55
Nep_mir_jg36468.t1	-	453	Abhydrolase_6	PF12697.8	220	4.8e-18	68.5	0.1	1	1	7.9e-21	6.9e-18	67.9	0.1	1	208	176	429	176	440	0.62
Nep_mir_jg35248.t1	-	322	Abhydrolase_6	PF12697.8	220	8.6e-18	67.6	2.4	1	1	1.6e-20	1.4e-17	66.9	2.4	1	219	75	310	75	311	0.62
Nep_mir_jg36442.t1	-	483	Abhydrolase_6	PF12697.8	220	9.8e-18	67.5	0.1	1	1	1.5e-20	1.4e-17	67	0.1	1	208	204	458	204	471	0.65
Nep_mir_jg42086.t1	-	348	Abhydrolase_6	PF12697.8	220	1.2e-17	67.1	0.6	1	1	1.8e-20	1.6e-17	66.7	0.6	1	211	78	317	78	325	0.64
Nep_mir_jg4734.t1	-	385	Abhydrolase_6	PF12697.8	220	1.4e-17	66.9	0	1	1	2.2e-20	2e-17	66.5	0	1	218	110	362	110	364	0.59
Nep_mir_jg15713.t1	-	343	Abhydrolase_6	PF12697.8	220	1.7e-17	66.7	0	1	1	2.5e-20	2.2e-17	66.3	0	1	218	52	289	52	291	0.62
Nep_mir_jg54859.t1	-	707	Abhydrolase_6	PF12697.8	220	2.4e-17	66.2	0	1	1	7.6e-20	6.7e-17	64.7	0	1	219	445	687	445	688	0.58
Nep_mir_jg51846.t1	-	339	Abhydrolase_6	PF12697.8	220	1.1e-16	64	0.3	1	1	1.8e-19	1.6e-16	63.5	0.3	3	217	59	326	57	329	0.65
Nep_mir_jg12790.t1	-	276	Abhydrolase_6	PF12697.8	220	3.9e-16	62.2	0.4	1	1	5.5e-19	4.8e-16	61.9	0.4	1	214	18	259	18	264	0.7
Nep_mir_jg6887.t1	-	492	Abhydrolase_6	PF12697.8	220	9.8e-16	60.9	0.3	1	1	1.6e-18	1.4e-15	60.4	0.3	1	217	156	413	156	414	0.55
Nep_mir_jg9501.t1	-	394	Abhydrolase_6	PF12697.8	220	1.4e-15	60.4	0.1	1	1	2.6e-18	2.3e-15	59.7	0.1	1	219	150	385	150	386	0.63
Nep_mir_jg24866.t1	-	406	Abhydrolase_6	PF12697.8	220	1.4e-15	60.4	0	1	1	2e-18	1.8e-15	60.1	0	1	218	55	293	55	295	0.59
Nep_mir_jg46651.t1	-	485	Abhydrolase_6	PF12697.8	220	8.1e-15	57.9	0	1	1	1.3e-17	1.1e-14	57.4	0	1	207	204	457	204	471	0.58
Nep_mir_jg19105.t1	-	271	Abhydrolase_6	PF12697.8	220	8.6e-15	57.8	0.1	1	1	1.2e-17	1e-14	57.6	0.1	1	218	20	257	20	259	0.65
Nep_mir_jg60959.t1	-	407	Abhydrolase_6	PF12697.8	220	8.7e-15	57.8	0.8	1	1	1.4e-17	1.2e-14	57.4	0.8	1	218	155	393	155	395	0.57
Nep_mir_jg43627.t1	-	348	Abhydrolase_6	PF12697.8	220	1.8e-14	56.8	0	1	1	2.9e-17	2.5e-14	56.3	0	1	215	97	334	97	338	0.62
Nep_mir_jg41859.t1	-	348	Abhydrolase_6	PF12697.8	220	2.6e-14	56.3	0	1	1	4.1e-17	3.6e-14	55.8	0	1	217	74	310	74	313	0.59
Nep_mir_jg44552.t1	-	267	Abhydrolase_6	PF12697.8	220	8.9e-14	54.5	0.6	1	1	1.2e-16	1e-13	54.3	0.6	1	219	21	258	21	259	0.63
Nep_mir_jg45233.t1	-	272	Abhydrolase_6	PF12697.8	220	1.2e-13	54.1	0.1	1	1	1.6e-16	1.4e-13	53.8	0.1	1	218	20	257	20	259	0.65
Nep_mir_jg52239.t1	-	201	Abhydrolase_6	PF12697.8	220	1.4e-13	53.8	0	1	1	1.8e-16	1.6e-13	53.7	0	1	125	10	137	10	196	0.65
Nep_mir_jg19167.t1	-	316	Abhydrolase_6	PF12697.8	220	3e-13	52.8	0	1	1	4.6e-16	4.1e-13	52.4	0	1	216	64	296	64	299	0.57
Nep_mir_jg64575.t1	-	340	Abhydrolase_6	PF12697.8	220	6.2e-13	51.7	0.2	1	1	9.4e-16	8.3e-13	51.3	0.2	26	211	91	323	59	333	0.61
Nep_mir_jg63425.t1	-	815	Abhydrolase_6	PF12697.8	220	9.5e-13	51.2	0	1	1	1.8e-15	1.6e-12	50.4	0	1	140	133	290	133	406	0.55
Nep_mir_jg46663.t1	-	431	Abhydrolase_6	PF12697.8	220	1.2e-12	50.8	0.2	1	1	2.6e-15	2.3e-12	49.9	0	1	211	149	388	149	397	0.62
Nep_mir_jg63509.t1	-	403	Abhydrolase_6	PF12697.8	220	1.7e-12	50.3	0	1	1	3.3e-15	2.9e-12	49.6	0	3	217	145	384	143	387	0.63
Nep_mir_jg6813.t1	-	326	Abhydrolase_6	PF12697.8	220	1.9e-12	50.1	0	1	1	3e-15	2.7e-12	49.7	0	1	218	85	324	85	325	0.58
Nep_mir_jg7935.t1	-	321	Abhydrolase_6	PF12697.8	220	2.9e-12	49.6	0	1	1	5.1e-15	4.5e-12	48.9	0	1	213	59	298	59	305	0.62
Nep_mir_jg6399.t1	-	346	Abhydrolase_6	PF12697.8	220	5.1e-12	48.8	0	1	1	8e-15	7e-12	48.3	0	1	211	65	324	65	333	0.63
Nep_mir_jg5320.t1	-	346	Abhydrolase_6	PF12697.8	220	5.9e-12	48.5	0.7	1	1	1.2e-14	1e-11	47.8	0.7	1	210	66	328	66	334	0.52
Nep_mir_jg41950.t1	-	263	Abhydrolase_6	PF12697.8	220	7.7e-12	48.2	0	1	1	1.1e-14	9.6e-12	47.9	0	1	217	13	251	13	254	0.62
Nep_mir_jg12077.t1	-	504	Abhydrolase_6	PF12697.8	220	1.1e-11	47.7	0.2	1	1	3.3e-14	2.9e-11	46.3	0.1	18	211	211	477	189	486	0.57
Nep_mir_jg15440.t1	-	405	Abhydrolase_6	PF12697.8	220	1.4e-11	47.4	0.1	1	1	2.5e-14	2.2e-11	46.7	0.1	2	113	113	236	112	333	0.64
Nep_mir_jg24049.t1	-	348	Abhydrolase_6	PF12697.8	220	2.1e-11	46.7	0.3	1	1	3.4e-14	3e-11	46.3	0.3	1	211	66	326	66	332	0.62
Nep_mir_jg29359.t1	-	355	Abhydrolase_6	PF12697.8	220	2.8e-11	46.4	0.1	1	1	4.6e-14	4.1e-11	45.8	0.1	1	216	28	300	28	302	0.53
Nep_mir_jg2436.t1	-	382	Abhydrolase_6	PF12697.8	220	4.8e-11	45.6	0	1	1	1.2e-13	1e-10	44.5	0	1	220	128	375	128	375	0.62
Nep_mir_jg62805.t1	-	338	Abhydrolase_6	PF12697.8	220	1.1e-10	44.4	0	1	1	1.9e-13	1.6e-10	43.8	0	1	214	52	293	52	297	0.58
Nep_mir_jg6400.t1	-	1413	Abhydrolase_6	PF12697.8	220	1.3e-10	44.2	0	1	1	2.6e-13	2.3e-10	43.4	0	1	218	121	384	121	386	0.57
Nep_mir_jg54794.t1	-	385	Abhydrolase_6	PF12697.8	220	2.3e-10	43.4	0	1	1	3.6e-13	3.2e-10	42.9	0	26	219	76	303	31	304	0.53
Nep_mir_jg20522.t1	-	301	Abhydrolase_6	PF12697.8	220	2.5e-10	43.3	0	1	1	3.4e-13	3e-10	43	0	1	214	51	280	51	286	0.61
Nep_mir_jg24820.t1	-	496	Abhydrolase_6	PF12697.8	220	2.5e-10	43.3	0.1	1	1	1.4e-12	1.3e-09	40.9	0	1	207	37	267	37	282	0.68
Nep_mir_jg56032.t1	-	513	Abhydrolase_6	PF12697.8	220	7.2e-10	41.7	1.3	1	1	1.2e-12	1.1e-09	41.1	0.6	26	209	202	460	171	470	0.63
Nep_mir_jg44697.t1	-	393	Abhydrolase_6	PF12697.8	220	2.3e-09	40.1	0.2	1	1	3.9e-12	3.5e-09	39.5	0.2	1	211	109	370	109	381	0.54
Nep_mir_jg46907.t1	-	237	Abhydrolase_6	PF12697.8	220	6.1e-09	38.7	0	1	1	1.3e-10	1.2e-07	34.5	0	1	94	36	137	36	158	0.73
Nep_mir_jg36398.t1	-	528	Abhydrolase_6	PF12697.8	220	8.4e-09	38.2	0.1	1	1	1.5e-11	1.4e-08	37.6	0.1	1	217	43	261	43	262	0.65
Nep_mir_jg1694.t1	-	316	Abhydrolase_6	PF12697.8	220	3.5e-08	36.2	0	1	1	1.6e-09	1.4e-06	30.9	0	1	219	84	297	84	298	0.65
Nep_mir_jg24791.t1	-	336	Abhydrolase_6	PF12697.8	220	3.8e-08	36.1	1.9	1	1	5.8e-11	5.1e-08	35.7	1.9	3	211	62	299	60	307	0.65
Nep_mir_jg27540.t1	-	182	Abhydrolase_6	PF12697.8	220	6.9e-08	35.3	0.1	1	1	9.7e-11	8.5e-08	35	0.1	1	104	51	156	51	178	0.63
Nep_mir_jg53975.t1	-	336	Abhydrolase_6	PF12697.8	220	1.1e-07	34.6	0	1	1	1.7e-10	1.5e-07	34.2	0	2	174	67	259	66	318	0.57
Nep_mir_jg68388.t1	-	346	Abhydrolase_6	PF12697.8	220	2.6e-07	33.3	0	1	1	4.2e-10	3.7e-07	32.9	0	1	207	33	263	32	276	0.55
Nep_mir_jg61307.t1	-	354	Abhydrolase_6	PF12697.8	220	2.8e-07	33.3	0	1	1	4.2e-10	3.7e-07	32.9	0	1	211	79	338	79	344	0.53
Nep_mir_jg40608.t1	-	375	Abhydrolase_6	PF12697.8	220	1.1e-06	31.3	0.1	1	1	1.7e-09	1.5e-06	30.9	0.1	26	219	120	364	105	365	0.59
Nep_mir_jg27851.t1	-	317	Abhydrolase_6	PF12697.8	220	1.2e-06	31.2	0.2	1	1	1e-08	9.1e-06	28.3	0	26	140	108	242	90	307	0.62
Nep_mir_jg27635.t1	-	222	Abhydrolase_6	PF12697.8	220	1.9e-06	30.5	0	1	1	3.2e-09	2.8e-06	30	0	1	117	56	186	56	219	0.5
Nep_mir_jg5779.t1	-	374	Abhydrolase_6	PF12697.8	220	2e-06	30.4	0.1	1	1	3.5e-09	3.1e-06	29.9	0.1	1	183	121	328	121	363	0.6
Nep_mir_jg1620.t1	-	405	Abhydrolase_6	PF12697.8	220	4e-06	29.5	0.1	1	1	6.5e-09	5.7e-06	29	0.1	2	104	86	210	86	380	0.75
Nep_mir_jg44328.t1	-	348	Abhydrolase_6	PF12697.8	220	6.9e-06	28.7	0	1	1	1.2e-08	1.1e-05	28.1	0	19	216	63	289	51	291	0.6
Nep_mir_jg39610.t1	-	553	Abhydrolase_6	PF12697.8	220	7.5e-06	28.6	0	1	1	1.9e-08	1.6e-05	27.5	0	51	206	280	481	225	493	0.62
Nep_mir_jg41563.t1	-	561	Abhydrolase_6	PF12697.8	220	7.9e-06	28.5	0.1	1	1	1.7e-08	1.5e-05	27.7	0.1	18	121	184	318	165	482	0.55
Nep_mir_jg12825.t1	-	381	Abhydrolase_6	PF12697.8	220	1.2e-05	27.9	0.2	1	1	2.5e-08	2.2e-05	27.1	0.2	5	195	97	357	93	372	0.45
Nep_mir_jg56899.t1	-	349	Abhydrolase_6	PF12697.8	220	2e-05	27.2	0	1	1	3.3e-08	2.9e-05	26.7	0	21	216	69	289	54	291	0.59
Nep_mir_jg12825.t1	-	381	Abhydro_lipase	PF04083.17	64	2.4e-17	64.1	0	1	1	4.8e-21	8.1e-17	62.4	0	7	63	53	109	49	110	0.96
Nep_mir_jg45781.t1	-	430	Abhydro_lipase	PF04083.17	64	1.8e-16	61.3	0	1	1	2.2e-20	3.7e-16	60.3	0	7	63	70	127	66	128	0.92
Nep_mir_jg1620.t1	-	405	Abhydro_lipase	PF04083.17	64	2.8e-15	57.5	0	1	1	2.9e-19	5e-15	56.7	0	3	63	44	102	42	103	0.93
Nep_mir_jg40929.t1	-	693	Abhydro_lipase	PF04083.17	64	9e-14	52.7	0	1	1	1.2e-17	2.1e-13	51.5	0	2	64	288	342	287	342	0.95
Nep_mir_jg18595.t1	-	771	ACAS_N	PF16177.6	55	1.8e-19	71.3	0.6	1	1	5.2e-24	1.8e-19	71.3	0.6	1	55	137	197	137	197	0.92
Nep_mir_jg47106.t1	-	120	ACBP	PF00887.20	86	1.8e-28	100.6	0.9	1	1	1.5e-32	2.1e-28	100.3	0.9	2	85	5	83	4	84	0.92
Nep_mir_jg19972.t1	-	375	ACBP	PF00887.20	86	1.2e-25	91.5	0	1	1	4.9e-29	6.7e-25	89.1	0	1	85	122	206	122	207	0.91
Nep_mir_jg23562.t1	-	416	ACBP	PF00887.20	86	2e-25	90.8	0.1	1	1	3.1e-29	4.2e-25	89.7	0.1	1	85	125	209	125	210	0.89
Nep_mir_jg18506.t1	-	476	ACBP	PF00887.20	86	1.1e-21	78.8	0.1	1	1	2.1e-25	2.9e-21	77.4	0.1	1	83	350	432	350	435	0.88
Nep_mir_jg24635.t1	-	669	ACBP	PF00887.20	86	4.5e-17	64	0	1	1	7.4e-21	1e-16	62.9	0	19	83	32	98	12	100	0.86
Nep_mir_jg52822.t1	-	812	ACCA	PF03255.15	144	3.6e-54	184.4	0	1	1	5.3e-59	3.6e-54	184.4	0	2	144	150	292	149	292	0.99
Nep_mir_jg28394.t1	-	2193	ACC_central	PF08326.13	727	2.7e-183	613	1.8	1	1	5e-188	3.4e-183	612.7	1.8	1	727	800	1547	800	1547	0.91
Nep_mir_jg52145.t1	-	417	Acetyltransf_1	PF00583.26	117	5e-17	64.1	0	1	1	4.5e-20	1e-16	63.1	0	31	117	64	174	18	174	0.84
Nep_mir_jg62511.t1	-	199	Acetyltransf_1	PF00583.26	117	5.5e-17	64	0.1	1	1	3.3e-20	7.5e-17	63.5	0.1	26	117	51	142	26	142	0.85
Nep_mir_jg12992.t1	-	419	Acetyltransf_1	PF00583.26	117	3e-16	61.6	0	1	1	2.7e-19	6.2e-16	60.6	0	38	117	73	175	36	175	0.84
Nep_mir_jg6270.t1	-	159	Acetyltransf_1	PF00583.26	117	4.9e-16	60.9	0	1	1	3.5e-19	7.9e-16	60.2	0	4	117	23	131	17	131	0.83
Nep_mir_jg19126.t1	-	419	Acetyltransf_1	PF00583.26	117	5.9e-16	60.6	0	1	1	6e-19	1.4e-15	59.5	0	40	117	75	175	38	175	0.92
Nep_mir_jg56041.t1	-	239	Acetyltransf_1	PF00583.26	117	1.4e-15	59.5	0	1	1	8.6e-19	2e-15	58.9	0	27	116	118	210	85	211	0.82
Nep_mir_jg12693.t1	-	210	Acetyltransf_1	PF00583.26	117	1.5e-15	59.3	0.1	1	1	1.1e-18	2.5e-15	58.6	0.1	31	117	39	128	14	128	0.86
Nep_mir_jg37825.t1	-	296	Acetyltransf_1	PF00583.26	117	2.6e-15	58.6	0.1	1	1	2.4e-18	5.5e-15	57.5	0.1	42	117	170	255	82	255	0.86
Nep_mir_jg64579.t1	-	207	Acetyltransf_1	PF00583.26	117	5.7e-15	57.4	0	1	1	3.6e-18	8.1e-15	57	0	17	117	95	194	74	194	0.83
Nep_mir_jg25295.t1	-	165	Acetyltransf_1	PF00583.26	117	7.4e-15	57.1	0	1	1	4e-18	9.2e-15	56.8	0	37	117	51	132	19	132	0.82
Nep_mir_jg6891.t1	-	195	Acetyltransf_1	PF00583.26	117	2.3e-14	55.5	0.1	1	1	1.4e-17	3.3e-14	55	0.1	31	117	39	128	14	128	0.84
Nep_mir_jg51851.t1	-	195	Acetyltransf_1	PF00583.26	117	2.6e-14	55.3	0.1	1	1	1.4e-17	3.3e-14	55	0.1	29	116	92	181	44	182	0.84
Nep_mir_jg62847.t1	-	187	Acetyltransf_1	PF00583.26	117	1.5e-13	52.9	0	1	1	9.1e-17	2.1e-13	52.4	0	31	117	39	127	12	127	0.83
Nep_mir_jg64456.t1	-	473	Acetyltransf_1	PF00583.26	117	3.7e-13	51.6	0	1	1	3.7e-16	8.4e-13	50.5	0	39	117	361	435	316	435	0.72
Nep_mir_jg59717.t1	-	339	Acetyltransf_1	PF00583.26	117	4.4e-13	51.4	0	1	1	3.3e-16	7.5e-13	50.6	0	16	117	183	316	150	316	0.7
Nep_mir_jg12888.t1	-	380	Acetyltransf_1	PF00583.26	117	2.9e-12	48.7	0	1	1	3.2e-15	7.2e-12	47.5	0	38	117	163	274	125	274	0.76
Nep_mir_jg54590.t1	-	259	Acetyltransf_1	PF00583.26	117	7.3e-12	47.4	0	1	1	4.9e-15	1.1e-11	46.8	0	38	117	66	161	25	161	0.81
Nep_mir_jg9484.t1	-	235	Acetyltransf_1	PF00583.26	117	1.7e-11	46.3	0	1	1	1.1e-14	2.6e-11	45.7	0	25	117	88	173	64	173	0.8
Nep_mir_jg52130.t1	-	690	Acetyltransf_1	PF00583.26	117	3.1e-11	45.4	0.1	1	1	3.9e-13	8.8e-10	40.7	0	34	101	573	638	543	650	0.82
Nep_mir_jg55577.t1	-	187	Acetyltransf_1	PF00583.26	117	1.6e-09	39.9	0	1	1	9e-13	2.1e-09	39.5	0	14	117	49	154	32	154	0.83
Nep_mir_jg15128.t1	-	565	Acetyltransf_1	PF00583.26	117	1.6e-09	39.9	0.1	1	1	1.9e-12	4.4e-09	38.5	0.1	2	117	415	551	414	551	0.84
Nep_mir_jg42796.t1	-	178	Acetyltransf_1	PF00583.26	117	2e-09	39.6	0	1	1	1.2e-12	2.6e-09	39.2	0	26	117	48	140	16	140	0.78
Nep_mir_jg41683.t1	-	627	Acetyltransf_1	PF00583.26	117	2.8e-09	39.1	0	1	1	2.5e-12	5.6e-09	38.1	0	24	117	156	266	118	266	0.75
Nep_mir_jg55579.t1	-	187	Acetyltransf_1	PF00583.26	117	5.2e-09	38.2	0	1	1	3e-12	6.7e-09	37.9	0	14	117	49	154	33	154	0.83
Nep_mir_jg22824.t1	-	666	Acetyltransf_1	PF00583.26	117	6.6e-09	37.9	0	1	1	5.2e-12	1.2e-08	37.1	0	37	117	145	225	113	225	0.84
Nep_mir_jg17730.t1	-	284	Acetyltransf_1	PF00583.26	117	1.2e-08	37.1	0	1	1	1e-11	2.3e-08	36.2	0	44	117	164	251	88	251	0.81
Nep_mir_jg35898.t1	-	590	Acetyltransf_1	PF00583.26	117	3.5e-08	35.6	0.1	1	1	2.9e-11	6.7e-08	34.7	0.1	32	117	253	334	226	334	0.81
Nep_mir_jg25121.t1	-	199	Acetyltransf_1	PF00583.26	117	3.3e-07	32.4	0	1	1	2e-10	4.5e-07	32	0	26	117	55	161	30	161	0.78
Nep_mir_jg18541.t1	-	466	Acetyltransf_1	PF00583.26	117	8.5e-06	27.9	0	1	1	1e-08	2.3e-05	26.5	0	43	103	229	288	201	294	0.84
Nep_mir_jg35308.t1	-	314	Acetyltransf_1	PF00583.26	117	1.3e-05	27.3	0	1	1	9e-09	2.1e-05	26.6	0	38	117	180	270	151	270	0.87
Nep_mir_jg64456.t1	-	473	Acetyltransf_10	PF13673.8	128	2.9e-12	48.6	0	1	1	1.5e-15	5.6e-12	47.6	0	37	110	363	438	357	443	0.93
Nep_mir_jg6270.t1	-	159	Acetyltransf_10	PF13673.8	128	6.8e-12	47.4	0	1	1	2.2e-15	8.4e-12	47.1	0	20	109	39	133	19	152	0.84
Nep_mir_jg25295.t1	-	165	Acetyltransf_10	PF13673.8	128	7.2e-12	47.3	0	1	1	2.4e-15	9.1e-12	47	0	25	114	42	139	19	142	0.81
Nep_mir_jg62847.t1	-	187	Acetyltransf_10	PF13673.8	128	5.5e-11	44.4	0	1	1	1.7e-14	6.5e-11	44.2	0	30	110	41	130	21	150	0.83
Nep_mir_jg12693.t1	-	210	Acetyltransf_10	PF13673.8	128	9.4e-11	43.7	0.5	1	1	3.4e-14	1.3e-10	43.2	0.5	32	128	43	151	26	151	0.85
Nep_mir_jg6891.t1	-	195	Acetyltransf_10	PF13673.8	128	2.9e-10	42.1	0.4	1	1	9.9e-14	3.8e-10	41.7	0.4	32	128	43	151	26	151	0.84
Nep_mir_jg37825.t1	-	296	Acetyltransf_10	PF13673.8	128	9.7e-10	40.4	0	1	1	4.1e-13	1.6e-09	39.7	0	50	114	195	262	188	267	0.88
Nep_mir_jg62511.t1	-	199	Acetyltransf_10	PF13673.8	128	1.2e-09	40.1	0	1	1	4.7e-13	1.8e-09	39.5	0	33	114	60	149	57	164	0.83
Nep_mir_jg56041.t1	-	239	Acetyltransf_10	PF13673.8	128	1.6e-08	36.4	0	1	1	7.8e-12	3e-08	35.6	0	21	106	114	210	101	218	0.83
Nep_mir_jg12888.t1	-	380	Acetyltransf_10	PF13673.8	128	1.6e-08	36.4	0.1	1	1	1.2e-11	4.4e-08	35	0.1	50	108	216	275	193	283	0.89
Nep_mir_jg64579.t1	-	207	Acetyltransf_10	PF13673.8	128	3.7e-08	35.3	0.2	1	1	2.7e-10	1e-06	30.6	0.1	39	110	118	197	92	203	0.8
Nep_mir_jg9484.t1	-	235	Acetyltransf_10	PF13673.8	128	5.2e-08	34.8	0	1	1	2.4e-11	9.1e-08	34	0	19	110	82	176	58	182	0.89
Nep_mir_jg59717.t1	-	339	Acetyltransf_10	PF13673.8	128	7.6e-08	34.3	0.1	1	1	4.2e-11	1.6e-07	33.2	0.1	49	111	257	320	248	324	0.82
Nep_mir_jg17730.t1	-	284	Acetyltransf_10	PF13673.8	128	3.8e-06	28.8	0	1	1	1.7e-09	6.4e-06	28.1	0	51	110	194	254	179	259	0.88
Nep_mir_jg35898.t1	-	590	Acetyltransf_10	PF13673.8	128	7.8e-06	27.8	0.1	1	1	4.7e-09	1.8e-05	26.6	0.1	22	110	245	337	226	349	0.79
Nep_mir_jg51851.t1	-	195	Acetyltransf_10	PF13673.8	128	9.6e-06	27.5	0.1	1	1	4.2e-09	1.6e-05	26.8	0	20	111	80	186	66	192	0.76
Nep_mir_jg22824.t1	-	666	Acetyltransf_10	PF13673.8	128	2.8e-05	26	0	1	1	1.5e-08	5.6e-05	25	0	52	115	170	233	119	246	0.81
Nep_mir_jg44316.t1	-	345	Acetyltransf_11	PF13720.7	82	4e-21	77.1	0	1	1	9.3e-26	6.4e-21	76.5	0	1	82	238	329	238	329	0.86
Nep_mir_jg7061.t1	-	413	Acetyltransf_13	PF13880.7	69	2.7e-27	96.4	0	1	1	7.2e-32	4.9e-27	95.5	0	1	69	341	409	341	409	0.99
Nep_mir_jg42796.t1	-	178	Acetyltransf_3	PF13302.8	138	8e-25	90	0	1	1	7.1e-29	9.8e-25	89.7	0	1	137	5	140	5	141	0.91
Nep_mir_jg55579.t1	-	187	Acetyltransf_3	PF13302.8	138	1.4e-24	89.3	0	1	1	1.2e-28	1.6e-24	89	0	2	137	20	154	19	155	0.89
Nep_mir_jg55577.t1	-	187	Acetyltransf_3	PF13302.8	138	1.2e-23	86.2	0	1	1	1e-27	1.4e-23	86	0	3	138	21	155	19	155	0.89
Nep_mir_jg25121.t1	-	199	Acetyltransf_3	PF13302.8	138	1.6e-23	85.8	0	1	1	1.4e-27	2e-23	85.5	0	2	138	13	162	12	162	0.83
Nep_mir_jg62511.t1	-	199	Acetyltransf_3	PF13302.8	138	5.4e-05	25.8	0	1	1	4.6e-09	6.2e-05	25.6	0	54	137	59	142	5	143	0.79
Nep_mir_jg54590.t1	-	259	Acetyltransf_4	PF13420.8	155	2.6e-06	29.5	0.1	1	1	2.5e-10	4.3e-06	28.8	0.1	77	153	104	180	92	182	0.9
Nep_mir_jg25295.t1	-	165	Acetyltransf_4	PF13420.8	155	1.9e-05	26.7	0.2	1	1	1.4e-09	2.5e-05	26.3	0.2	90	144	88	142	32	145	0.74
Nep_mir_jg12693.t1	-	210	Acetyltransf_4	PF13420.8	155	4.1e-05	25.6	0.5	1	1	3.4e-09	5.8e-05	25.1	0.5	46	153	38	147	25	148	0.88
Nep_mir_jg42796.t1	-	178	Acetyltransf_4	PF13420.8	155	7e-05	24.9	0	1	1	5.7e-09	9.7e-05	24.4	0	2	153	9	159	8	161	0.82
Nep_mir_jg19768.t1	-	544	Acetyltransf_6	PF13480.8	142	1.1e-10	43.7	0.1	1	1	2.7e-15	1.9e-10	43	0.1	2	136	283	417	282	423	0.84
Nep_mir_jg6270.t1	-	159	Acetyltransf_7	PF13508.8	78	1.2e-11	46.6	0	1	1	4.2e-15	1.8e-11	46.1	0	11	77	58	132	42	133	0.74
Nep_mir_jg25295.t1	-	165	Acetyltransf_7	PF13508.8	78	2.3e-11	45.7	0.1	1	1	7e-15	3e-11	45.4	0.1	12	77	56	133	34	134	0.72
Nep_mir_jg64456.t1	-	473	Acetyltransf_7	PF13508.8	78	4.8e-10	41.5	0	1	1	2.9e-13	1.2e-09	40.2	0	12	78	366	437	344	437	0.72
Nep_mir_jg62511.t1	-	199	Acetyltransf_7	PF13508.8	78	8.4e-10	40.7	0	1	1	3.2e-13	1.4e-09	40	0	4	77	59	143	56	144	0.78
Nep_mir_jg62847.t1	-	187	Acetyltransf_7	PF13508.8	78	1.4e-09	40	0	1	1	5.2e-13	2.2e-09	39.4	0	4	77	42	128	39	129	0.66
Nep_mir_jg37825.t1	-	296	Acetyltransf_7	PF13508.8	78	4.9e-09	38.3	0.1	1	1	1.9e-12	8.2e-09	37.5	0.1	26	77	196	256	135	257	0.77
Nep_mir_jg59717.t1	-	339	Acetyltransf_7	PF13508.8	78	1.3e-08	36.9	0	1	1	6e-12	2.6e-08	36	0	26	77	257	317	236	318	0.75
Nep_mir_jg52130.t1	-	690	Acetyltransf_7	PF13508.8	78	3.8e-08	35.4	0.1	1	1	3.9e-11	1.7e-07	33.4	0	5	77	574	651	570	652	0.74
Nep_mir_jg64579.t1	-	207	Acetyltransf_7	PF13508.8	78	4e-08	35.4	0.1	1	1	1.5e-11	6.5e-08	34.7	0.1	2	78	107	196	106	196	0.74
Nep_mir_jg51851.t1	-	195	Acetyltransf_7	PF13508.8	78	3.7e-07	32.2	0.1	1	1	1.3e-10	5.7e-07	31.6	0.1	2	75	95	181	94	184	0.75
Nep_mir_jg12693.t1	-	210	Acetyltransf_7	PF13508.8	78	6.3e-07	31.5	0.1	1	1	2.5e-10	1.1e-06	30.7	0.1	5	77	43	129	37	130	0.71
Nep_mir_jg9484.t1	-	235	Acetyltransf_7	PF13508.8	78	6.8e-07	31.4	0	1	1	3.4e-10	1.5e-06	30.3	0	11	77	102	174	68	175	0.69
Nep_mir_jg56041.t1	-	239	Acetyltransf_7	PF13508.8	78	8.2e-07	31.1	0	1	1	3.7e-10	1.6e-06	30.2	0	5	75	127	210	122	210	0.7
Nep_mir_jg6891.t1	-	195	Acetyltransf_7	PF13508.8	78	1.3e-06	30.5	0.1	1	1	5.1e-10	2.2e-06	29.8	0.1	5	71	43	122	36	130	0.69
Nep_mir_jg12888.t1	-	380	Acetyltransf_7	PF13508.8	78	1.7e-06	30.1	0	1	1	8.5e-10	3.7e-06	29.1	0	26	77	216	275	157	276	0.75
Nep_mir_jg40362.t1	-	113	Acetyltransf_CG	PF14542.7	79	8.7e-21	75.7	0	1	1	1.6e-25	1.1e-20	75.3	0	1	79	23	102	23	102	0.89
Nep_mir_jg54899.t1	-	274	Acid_phosphat_B	PF03767.15	230	3e-73	248.1	0	1	1	2.1e-77	3.7e-73	247.8	0	13	229	57	272	49	273	0.98
Nep_mir_jg43353.t1	-	347	Acid_phosphat_B	PF03767.15	230	2.1e-72	245.4	0	1	1	1.6e-76	2.7e-72	245	0	12	229	129	345	120	346	0.98
Nep_mir_jg4688.t1	-	256	Acid_phosphat_B	PF03767.15	230	3.8e-62	211.8	0	1	1	2.6e-66	4.5e-62	211.5	0	12	229	37	254	28	255	0.96
Nep_mir_jg6734.t1	-	293	Acid_phosphat_B	PF03767.15	230	1.2e-13	53.1	0	1	1	2.4e-17	4.2e-13	51.3	0	12	223	78	281	70	287	0.89
Nep_mir_jg44719.t1	-	171	Acid_PPase	PF12689.8	169	6.2e-35	122.4	0.7	1	1	6.4e-37	4.4e-32	113.2	0.7	2	168	20	161	19	162	0.93
Nep_mir_jg13482.t1	-	1003	Aconitase	PF00330.21	461	2.8e-177	592.3	0	1	1	1e-181	3.6e-177	591.9	0	1	461	169	672	169	672	0.94
Nep_mir_jg20548.t1	-	508	Aconitase	PF00330.21	461	3.2e-79	269	0	1	1	1.5e-81	5e-77	261.8	0	2	461	70	497	69	497	0.85
Nep_mir_jg13482.t1	-	1003	Aconitase_C	PF00694.20	131	1.6e-42	146.9	0	1	1	1.1e-46	2.5e-42	146.2	0	2	129	801	928	800	930	0.98
Nep_mir_jg46690.t1	-	226	Aconitase_C	PF00694.20	131	7.6e-18	67	0	1	1	5.2e-22	1.2e-17	66.4	0	66	128	137	198	122	201	0.87
Nep_mir_jg46684.t1	-	667	ACOX	PF01756.20	181	2.6e-53	182.1	0	1	1	3.7e-57	4.3e-53	181.4	0	2	181	482	658	481	658	0.97
Nep_mir_jg36429.t1	-	1471	ACOX	PF01756.20	181	1.4e-50	173.3	0	1	1	2.5e-54	2.8e-50	172.2	0	2	181	1285	1461	1284	1461	0.97
Nep_mir_jg62822.t1	-	702	ACOX	PF01756.20	181	8.8e-24	85.9	0.4	1	1	1.5e-27	1.7e-23	85	0.1	1	146	534	678	534	694	0.94
Nep_mir_jg6296.t1	-	169	ACOX	PF01756.20	181	2.5e-12	48.6	0	1	1	2.9e-16	3.3e-12	48.2	0	56	140	28	112	12	114	0.9
Nep_mir_jg6297.t1	-	690	ACOX	PF01756.20	181	3.7e-09	38.3	0.1	1	1	6.7e-13	7.6e-09	37.2	0.1	8	113	535	639	531	648	0.88
Nep_mir_jg15387.t1	-	179	ACOX	PF01756.20	181	7.8e-06	27.4	0	1	1	2.5e-09	2.9e-05	25.6	0	88	140	97	149	60	151	0.84
Nep_mir_jg12118.t1	-	952	ACPS	PF01648.21	114	1.3e-16	62.6	0.5	1	1	9.4e-21	3.2e-16	61.4	0.1	1	104	177	277	177	304	0.86
Nep_mir_jg5317.t1	-	277	ACPS	PF01648.21	114	1e-14	56.5	0	1	1	5.3e-18	1.8e-13	52.5	0	2	111	117	224	116	227	0.86
Nep_mir_jg36407.t1	-	402	ACP_syn_III	PF08545.11	80	1.3e-27	97.4	3.8	1	1	8.3e-31	2.3e-27	96.5	1.7	1	80	171	250	171	250	0.97
Nep_mir_jg59902.t1	-	383	ACP_syn_III	PF08545.11	80	1e-06	30.4	0	1	1	8.9e-10	2.4e-06	29.2	0	6	64	155	219	153	234	0.81
Nep_mir_jg20058.t1	-	396	ACP_syn_III	PF08545.11	80	1.1e-06	30.2	0	1	1	1.6e-09	4.3e-06	28.4	0	6	68	163	231	161	244	0.82
Nep_mir_jg18610.t1	-	393	ACP_syn_III	PF08545.11	80	2.5e-06	29.1	0.1	1	1	2.1e-09	5.8e-06	28	0.1	5	67	163	231	161	241	0.78
Nep_mir_jg43277.t1	-	394	ACP_syn_III	PF08545.11	80	2.5e-06	29.1	0.1	1	1	2e-09	5.5e-06	28	0.1	4	68	163	233	162	246	0.78
Nep_mir_jg54810.t1	-	392	ACP_syn_III	PF08545.11	80	2.5e-06	29.1	0.1	1	1	2.2e-09	5.9e-06	27.9	0.1	4	66	161	229	160	244	0.78
Nep_mir_jg54815.t1	-	392	ACP_syn_III	PF08545.11	80	2.6e-06	29.1	0.1	1	1	2.1e-09	5.9e-06	27.9	0.1	4	67	161	230	160	245	0.76
Nep_mir_jg23619.t1	-	394	ACP_syn_III	PF08545.11	80	3.7e-06	28.6	0.1	1	1	3.2e-09	8.7e-06	27.4	0.1	4	65	163	231	162	247	0.78
Nep_mir_jg55999.t1	-	453	ACP_syn_III	PF08545.11	80	3.8e-06	28.5	0	1	1	1.5e-08	4.2e-05	25.2	0.1	5	64	162	227	160	242	0.78
Nep_mir_jg40405.t1	-	394	ACP_syn_III	PF08545.11	80	9.1e-06	27.3	0	1	1	7.8e-09	2.1e-05	26.1	0	6	65	165	232	164	246	0.79
Nep_mir_jg43288.t1	-	393	ACP_syn_III	PF08545.11	80	4e-05	25.3	0.1	1	1	3.5e-08	9.7e-05	24	0.1	4	65	162	231	161	246	0.76
Nep_mir_jg43280.t1	-	393	ACP_syn_III	PF08545.11	80	4.8e-05	25	0.1	1	1	4.3e-08	0.00012	23.7	0.1	4	65	162	231	161	246	0.76
Nep_mir_jg43287.t1	-	393	ACP_syn_III	PF08545.11	80	5.1e-05	24.9	0.1	1	1	4.3e-08	0.00012	23.7	0.1	4	65	162	231	161	246	0.76
Nep_mir_jg43286.t1	-	393	ACP_syn_III	PF08545.11	80	5.3e-05	24.9	0.1	1	1	4.9e-08	0.00013	23.6	0.1	4	65	162	231	161	246	0.76
Nep_mir_jg43282.t1	-	393	ACP_syn_III	PF08545.11	80	5.3e-05	24.9	0.1	1	1	4.9e-08	0.00013	23.6	0.1	4	65	162	231	161	246	0.76
Nep_mir_jg43284.t1	-	393	ACP_syn_III	PF08545.11	80	5.3e-05	24.9	0.1	1	1	4.9e-08	0.00013	23.6	0.1	4	65	162	231	161	246	0.76
Nep_mir_jg43281.t1	-	393	ACP_syn_III	PF08545.11	80	5.3e-05	24.9	0.1	1	1	4.9e-08	0.00013	23.6	0.1	4	65	162	231	161	246	0.76
Nep_mir_jg43283.t1	-	393	ACP_syn_III	PF08545.11	80	5.3e-05	24.9	0.1	1	1	4.9e-08	0.00013	23.6	0.1	4	65	162	231	161	246	0.76
Nep_mir_jg43285.t1	-	393	ACP_syn_III	PF08545.11	80	5.3e-05	24.9	0.1	1	1	4.9e-08	0.00013	23.6	0.1	4	65	162	231	161	246	0.76
Nep_mir_jg43278.t1	-	393	ACP_syn_III	PF08545.11	80	5.4e-05	24.8	0.1	1	1	4.9e-08	0.00013	23.6	0.1	4	65	162	231	161	246	0.76
Nep_mir_jg43289.t1	-	393	ACP_syn_III	PF08545.11	80	5.5e-05	24.8	0.1	1	1	4.9e-08	0.00013	23.6	0.1	4	65	162	231	161	246	0.76
Nep_mir_jg40231.t1	-	370	ACP_syn_III	PF08545.11	80	7.7e-05	24.4	1.2	1	1	6.1e-08	0.00017	23.3	0.3	6	75	99	172	96	177	0.79
Nep_mir_jg36407.t1	-	402	ACP_syn_III_C	PF08541.11	90	1.5e-36	126.2	0.4	1	1	6.9e-39	1e-35	123.6	0.2	1	90	311	400	311	400	0.99
Nep_mir_jg6629.t1	-	462	ACP_syn_III_C	PF08541.11	90	2e-16	61.8	0	1	1	1.5e-17	2.2e-14	55.3	0	11	89	334	415	331	416	0.95
Nep_mir_jg49497.t1	-	489	ACP_syn_III_C	PF08541.11	90	2.2e-14	55.3	0	1	1	1e-16	1.5e-13	52.5	0	9	88	375	457	374	459	0.94
Nep_mir_jg24884.t1	-	548	ACP_syn_III_C	PF08541.11	90	1.1e-13	53	0	1	1	9.7e-16	1.4e-12	49.4	0	12	89	443	523	440	524	0.93
Nep_mir_jg35174.t1	-	496	ACP_syn_III_C	PF08541.11	90	7.5e-13	50.3	0	1	1	1.4e-14	2e-11	45.8	0	10	89	383	465	381	466	0.92
Nep_mir_jg35173.t1	-	492	ACP_syn_III_C	PF08541.11	90	2.1e-12	48.9	0	1	1	2.8e-14	4.1e-11	44.8	0	10	89	379	461	377	462	0.92
Nep_mir_jg1593.t1	-	523	ACP_syn_III_C	PF08541.11	90	2.4e-12	48.7	0.2	1	1	5.7e-15	8.3e-12	47	0	12	89	416	496	414	497	0.94
Nep_mir_jg62030.t1	-	462	ACP_syn_III_C	PF08541.11	90	2.9e-12	48.4	0	1	1	4.2e-14	6.1e-11	44.2	0	9	89	333	416	329	417	0.9
Nep_mir_jg38697.t1	-	495	ACP_syn_III_C	PF08541.11	90	4.9e-12	47.7	0	1	1	6.4e-14	9.3e-11	43.6	0	10	89	382	464	380	465	0.94
Nep_mir_jg5570.t1	-	384	ACP_syn_III_C	PF08541.11	90	5e-12	47.7	0	1	1	2e-14	2.9e-11	45.2	0	13	89	283	362	280	363	0.92
Nep_mir_jg44987.t1	-	542	ACP_syn_III_C	PF08541.11	90	5.6e-12	47.5	0.1	1	1	1.1e-14	1.5e-11	46.1	0	12	89	416	496	413	497	0.93
Nep_mir_jg22551.t1	-	531	ACP_syn_III_C	PF08541.11	90	5.9e-12	47.4	0	1	1	3e-14	4.4e-11	44.7	0	11	89	418	499	415	500	0.92
Nep_mir_jg41658.t1	-	530	ACP_syn_III_C	PF08541.11	90	1.4e-11	46.3	0	1	1	4.5e-14	6.6e-11	44.1	0	11	89	418	499	415	500	0.91
Nep_mir_jg61431.t1	-	453	ACP_syn_III_C	PF08541.11	90	1.9e-11	45.8	0	1	1	6.2e-13	9.1e-10	40.4	0	36	89	345	398	327	399	0.89
Nep_mir_jg56954.t1	-	513	ACP_syn_III_C	PF08541.11	90	2e-11	45.7	0	1	1	9.1e-14	1.3e-10	43.1	0	12	89	401	481	398	482	0.93
Nep_mir_jg40508.t1	-	544	ACP_syn_III_C	PF08541.11	90	2.7e-11	45.3	0	1	1	1.4e-13	2e-10	42.5	0	11	89	418	499	415	500	0.91
Nep_mir_jg38696.t1	-	498	ACP_syn_III_C	PF08541.11	90	3.3e-11	45.1	0	1	1	2.5e-13	3.6e-10	41.7	0	10	89	385	467	383	468	0.93
Nep_mir_jg23841.t1	-	513	ACP_syn_III_C	PF08541.11	90	3.7e-11	44.9	0	1	1	1.3e-13	1.9e-10	42.7	0	12	89	401	481	398	482	0.92
Nep_mir_jg61852.t1	-	445	ACP_syn_III_C	PF08541.11	90	4.8e-11	44.5	0	1	1	1e-13	1.5e-10	43	0	10	89	332	414	330	415	0.92
Nep_mir_jg12660.t1	-	491	ACP_syn_III_C	PF08541.11	90	4.9e-11	44.5	0	1	1	1.3e-12	1.9e-09	39.4	0	9	89	377	460	376	461	0.93
Nep_mir_jg40231.t1	-	370	ACP_syn_III_C	PF08541.11	90	5.9e-11	44.3	0	1	1	1.3e-13	2e-10	42.6	0	12	89	263	343	259	344	0.93
Nep_mir_jg68404.t1	-	393	ACP_syn_III_C	PF08541.11	90	7.6e-11	43.9	0	1	1	1.4e-13	2e-10	42.5	0	11	89	273	354	270	355	0.93
Nep_mir_jg68405.t1	-	468	ACP_syn_III_C	PF08541.11	90	1e-10	43.5	0	1	1	4.6e-13	6.6e-10	40.9	0	11	89	348	429	345	430	0.92
Nep_mir_jg54639.t1	-	286	ACP_syn_III_C	PF08541.11	90	1.1e-10	43.4	0	1	1	1.6e-13	2.3e-10	42.3	0	11	89	176	257	173	258	0.95
Nep_mir_jg12765.t1	-	533	ACP_syn_III_C	PF08541.11	90	1.4e-10	43.1	0	1	1	2.7e-13	3.9e-10	41.6	0	12	89	421	501	418	502	0.92
Nep_mir_jg42781.t1	-	480	ACP_syn_III_C	PF08541.11	90	4.4e-10	41.4	0	1	1	1.1e-12	1.6e-09	39.7	0	10	89	364	446	362	447	0.94
Nep_mir_jg55524.t1	-	517	ACP_syn_III_C	PF08541.11	90	6.1e-10	41	0	1	1	1.6e-12	2.3e-09	39.1	0	12	89	403	483	400	484	0.91
Nep_mir_jg20051.t1	-	493	ACP_syn_III_C	PF08541.11	90	7.9e-09	37.4	0	1	1	2.6e-11	3.7e-08	35.3	0	10	89	383	465	380	466	0.91
Nep_mir_jg20058.t1	-	396	ACP_syn_III_C	PF08541.11	90	1.1e-08	37	0.2	1	1	5.5e-11	8e-08	34.2	0.1	15	89	301	385	293	386	0.81
Nep_mir_jg43280.t1	-	393	ACP_syn_III_C	PF08541.11	90	2.3e-07	32.7	0	1	1	6.5e-10	9.5e-07	30.8	0	14	89	301	386	297	387	0.79
Nep_mir_jg43282.t1	-	393	ACP_syn_III_C	PF08541.11	90	2.3e-07	32.7	0	1	1	6.5e-10	9.5e-07	30.8	0	14	89	301	386	297	387	0.79
Nep_mir_jg43284.t1	-	393	ACP_syn_III_C	PF08541.11	90	2.3e-07	32.7	0	1	1	6.5e-10	9.5e-07	30.8	0	14	89	301	386	297	387	0.79
Nep_mir_jg43287.t1	-	393	ACP_syn_III_C	PF08541.11	90	9.2e-07	30.8	0	1	1	2.6e-09	3.8e-06	28.8	0	14	89	301	386	296	387	0.78
Nep_mir_jg43281.t1	-	393	ACP_syn_III_C	PF08541.11	90	9.6e-07	30.8	0	1	1	2.5e-09	3.6e-06	28.9	0	14	89	301	386	292	387	0.79
Nep_mir_jg43283.t1	-	393	ACP_syn_III_C	PF08541.11	90	9.6e-07	30.8	0	1	1	2.5e-09	3.6e-06	28.9	0	14	89	301	386	292	387	0.79
Nep_mir_jg43285.t1	-	393	ACP_syn_III_C	PF08541.11	90	9.6e-07	30.8	0	1	1	2.5e-09	3.6e-06	28.9	0	14	89	301	386	292	387	0.79
Nep_mir_jg43286.t1	-	393	ACP_syn_III_C	PF08541.11	90	1e-06	30.7	0	1	1	2.6e-09	3.8e-06	28.8	0	14	89	301	386	294	387	0.79
Nep_mir_jg43278.t1	-	393	ACP_syn_III_C	PF08541.11	90	1e-06	30.7	0	1	1	2.7e-09	3.9e-06	28.8	0	14	89	301	386	294	387	0.79
Nep_mir_jg43288.t1	-	393	ACP_syn_III_C	PF08541.11	90	1e-06	30.7	0	1	1	2.7e-09	3.9e-06	28.8	0	14	89	301	386	294	387	0.79
Nep_mir_jg43289.t1	-	393	ACP_syn_III_C	PF08541.11	90	1.9e-06	29.8	0	1	1	5.7e-09	8.3e-06	27.8	0	14	89	301	386	295	387	0.81
Nep_mir_jg18610.t1	-	393	ACP_syn_III_C	PF08541.11	90	2.8e-06	29.3	0	1	1	7.4e-09	1.1e-05	27.4	0	15	88	302	385	297	387	0.78
Nep_mir_jg54815.t1	-	392	ACP_syn_III_C	PF08541.11	90	4.5e-06	28.6	0	1	1	9.1e-09	1.3e-05	27.1	0	14	89	300	385	294	386	0.81
Nep_mir_jg43279.t1	-	150	ACP_syn_III_C	PF08541.11	90	4.8e-06	28.5	0.1	1	1	1e-08	1.5e-05	26.9	0.1	13	84	69	138	61	149	0.76
Nep_mir_jg43277.t1	-	394	ACP_syn_III_C	PF08541.11	90	5.1e-06	28.4	0	1	1	1e-08	1.5e-05	26.9	0	14	89	302	387	294	388	0.8
Nep_mir_jg41230.t1	-	445	ACT	PF01842.26	67	1.7e-40	138.3	0.9	1	4	3.6e-10	9.3e-07	30.4	0	2	54	34	83	33	87	0.93
Nep_mir_jg41230.t1	-	445	ACT	PF01842.26	67	1.7e-40	138.3	0.9	2	4	2.5e-12	6.4e-09	37.3	0	2	66	127	197	126	198	0.94
Nep_mir_jg41230.t1	-	445	ACT	PF01842.26	67	1.7e-40	138.3	0.9	3	4	2.4e-09	6.1e-06	27.8	0	2	60	262	321	261	331	0.78
Nep_mir_jg41230.t1	-	445	ACT	PF01842.26	67	1.7e-40	138.3	0.9	4	4	1.1e-12	2.9e-09	38.4	0.1	3	65	341	400	339	405	0.81
Nep_mir_jg11557.t1	-	462	ACT	PF01842.26	67	5.7e-36	123.8	0.3	1	2	4.2e-11	1.1e-07	33.4	0	3	59	135	188	133	192	0.89
Nep_mir_jg11557.t1	-	462	ACT	PF01842.26	67	5.7e-36	123.8	0.3	2	2	4.6e-15	1.2e-11	46.1	0	3	56	345	395	343	408	0.78
Nep_mir_jg28758.t1	-	442	ACT	PF01842.26	67	4e-34	117.9	0.1	1	2	2e-10	4.9e-07	31.3	0	3	51	116	161	114	170	0.85
Nep_mir_jg28758.t1	-	442	ACT	PF01842.26	67	4e-34	117.9	0.1	2	2	2.5e-14	6.3e-11	43.7	0	5	64	327	386	324	389	0.88
Nep_mir_jg39276.t1	-	450	ACT	PF01842.26	67	2.6e-33	115.3	0.3	1	2	5.1e-14	1.3e-10	42.7	0	1	53	126	175	126	194	0.77
Nep_mir_jg39276.t1	-	450	ACT	PF01842.26	67	2.6e-33	115.3	0.3	2	2	3.2e-11	8.1e-08	33.8	0.1	4	63	340	399	337	403	0.74
Nep_mir_jg38619.t1	-	447	ACT	PF01842.26	67	5.2e-33	114.4	1.1	1	2	3.9e-10	1e-06	30.3	0.1	1	61	38	95	38	100	0.92
Nep_mir_jg38619.t1	-	447	ACT	PF01842.26	67	5.2e-33	114.4	1.1	2	2	2.8e-12	7.1e-09	37.2	0	1	45	124	174	124	196	0.74
Nep_mir_jg18638.t1	-	434	ACT	PF01842.26	67	5.8e-31	107.8	1.5	1	2	5.7e-12	1.4e-08	36.2	0	1	52	117	165	117	175	0.82
Nep_mir_jg18638.t1	-	434	ACT	PF01842.26	67	5.8e-31	107.8	1.5	2	2	1e-10	2.6e-07	32.1	0	3	59	334	390	333	394	0.87
Nep_mir_jg46758.t1	-	442	ACT	PF01842.26	67	8.5e-31	107.3	0.3	1	1	2.5e-12	6.4e-09	37.3	0	3	57	325	376	323	387	0.82
Nep_mir_jg35076.t1	-	450	ACT	PF01842.26	67	1.1e-30	107	0.9	1	3	2.3e-09	5.9e-06	27.8	0	2	55	38	88	37	98	0.93
Nep_mir_jg35076.t1	-	450	ACT	PF01842.26	67	1.1e-30	107	0.9	2	3	1.3e-11	3.2e-08	35.1	0	1	65	126	192	126	196	0.8
Nep_mir_jg35076.t1	-	450	ACT	PF01842.26	67	1.1e-30	107	0.9	3	3	1.8e-10	4.5e-07	31.4	0	7	64	343	400	338	403	0.83
Nep_mir_jg49341.t1	-	491	ACT	PF01842.26	67	1e-23	84.6	1.2	1	2	1e-13	2.6e-10	41.7	0.3	1	63	87	147	87	151	0.96
Nep_mir_jg49341.t1	-	491	ACT	PF01842.26	67	1e-23	84.6	1.2	2	2	1.6e-13	4.1e-10	41.1	0	1	66	321	386	321	387	0.96
Nep_mir_jg4863.t1	-	488	ACT	PF01842.26	67	1.6e-21	77.6	0.7	1	2	4.8e-14	1.2e-10	42.8	0.2	1	66	83	146	83	147	0.97
Nep_mir_jg4863.t1	-	488	ACT	PF01842.26	67	1.6e-21	77.6	0.7	2	2	7.6e-11	1.9e-07	32.6	0	1	66	316	381	316	382	0.97
Nep_mir_jg40539.t1	-	916	ACT	PF01842.26	67	1.7e-19	71.2	0.3	1	2	1.2e-12	3e-09	38.3	0	6	66	415	469	410	470	0.95
Nep_mir_jg40539.t1	-	916	ACT	PF01842.26	67	1.7e-19	71.2	0.3	2	2	5.6e-10	1.4e-06	29.8	0	7	51	497	538	492	547	0.82
Nep_mir_jg15280.t1	-	500	ACT	PF01842.26	67	8.3e-19	68.9	0.1	1	1	4.6e-11	1.2e-07	33.3	0	1	65	137	207	137	209	0.93
Nep_mir_jg5862.t1	-	554	ACT	PF01842.26	67	3.2e-15	57.5	0.2	1	1	2.9e-11	7.5e-08	33.9	0	1	56	196	257	196	268	0.76
Nep_mir_jg24141.t1	-	448	ACT	PF01842.26	67	3.5e-14	54.1	0	1	1	3.3e-10	8.3e-07	30.5	0	2	60	111	167	110	173	0.8
Nep_mir_jg64665.t1	-	445	ACT	PF01842.26	67	9.6e-14	52.7	0	1	1	1.5e-09	3.9e-06	28.4	0	3	63	147	205	145	207	0.93
Nep_mir_jg5861.t1	-	366	ACT	PF01842.26	67	7.5e-13	49.9	0.2	1	1	2.9e-11	7.3e-08	33.9	0	2	56	25	85	24	96	0.75
Nep_mir_jg5860.t1	-	450	ACT	PF01842.26	67	9.4e-12	46.4	0.2	1	1	5.2e-11	1.3e-07	33.1	0	2	64	25	93	24	96	0.82
Nep_mir_jg5863.t1	-	366	ACT	PF01842.26	67	1.7e-11	45.6	0.1	1	1	4.1e-11	1e-07	33.4	0	2	64	25	93	24	96	0.83
Nep_mir_jg27774.t1	-	695	ACT	PF01842.26	67	3.5e-11	44.5	0.3	1	1	3.9e-13	9.9e-10	39.9	0.1	1	66	403	466	403	467	0.97
Nep_mir_jg68182.t1	-	684	ACT	PF01842.26	67	7.3e-11	43.5	1	1	1	8.5e-13	2.2e-09	38.8	0.1	1	66	327	390	327	391	0.97
Nep_mir_jg46257.t1	-	561	ACT	PF01842.26	67	1.4e-10	42.6	0.1	1	1	1.1e-13	2.7e-10	41.7	0.1	3	66	24	85	22	86	0.96
Nep_mir_jg35782.t1	-	561	ACT	PF01842.26	67	2.6e-10	41.7	0.1	1	1	1.9e-13	4.9e-10	40.9	0.1	3	66	24	85	22	86	0.96
Nep_mir_jg53748.t1	-	561	ACT	PF01842.26	67	5e-10	40.8	0.1	1	1	3.7e-13	9.4e-10	40	0.1	3	66	24	85	22	86	0.96
Nep_mir_jg44916.t1	-	619	ACT	PF01842.26	67	5.6e-08	34.3	0.1	1	1	6.8e-11	1.7e-07	32.7	0.1	3	62	546	603	544	608	0.9
Nep_mir_jg35815.t1	-	1291	ACT	PF01842.26	67	6.7e-08	34	0.1	1	1	5e-10	1.3e-06	30	0	1	66	1148	1213	1148	1214	0.97
Nep_mir_jg18394.t1	-	575	ACT	PF01842.26	67	5e-07	31.3	0	1	1	4.3e-10	1.1e-06	30.1	0	2	51	182	228	181	246	0.81
Nep_mir_jg1623.t1	-	621	ACT	PF01842.26	67	5.9e-07	31	0	1	1	7.4e-10	1.9e-06	29.4	0	2	65	548	609	547	611	0.89
Nep_mir_jg40879.t1	-	901	Act-Frag_cataly	PF09192.11	282	8.2e-44	152	0	1	1	2e-48	1.4e-43	151.2	0	2	188	109	333	108	344	0.93
Nep_mir_jg42673.t1	-	378	Actin	PF00022.20	385	8.6e-147	490.7	0	1	1	2.9e-150	9.8e-147	490.5	0	2	385	5	377	4	377	0.98
Nep_mir_jg52010.t1	-	378	Actin	PF00022.20	385	3.8e-146	488.6	0	1	1	1.3e-149	4.3e-146	488.4	0	2	385	5	377	4	377	0.98
Nep_mir_jg42104.t1	-	378	Actin	PF00022.20	385	5.4e-145	484.8	0	1	1	1.8e-148	6.1e-145	484.6	0	2	385	5	377	4	377	0.98
Nep_mir_jg4548.t1	-	446	Actin	PF00022.20	385	2.3e-142	476.1	0	1	1	7.7e-146	2.6e-142	475.9	0	1	384	4	444	4	445	0.96
Nep_mir_jg45149.t1	-	361	Actin	PF00022.20	385	6.6e-142	474.6	0	1	1	2.2e-145	7.4e-142	474.5	0	16	385	2	360	1	360	0.98
Nep_mir_jg18838.t1	-	361	Actin	PF00022.20	385	8.9e-142	474.2	0	1	1	2.9e-145	9.9e-142	474	0	16	385	2	360	1	360	0.98
Nep_mir_jg62581.t1	-	361	Actin	PF00022.20	385	8.9e-142	474.2	0	1	1	2.9e-145	9.9e-142	474	0	16	385	2	360	1	360	0.98
Nep_mir_jg12927.t1	-	383	Actin	PF00022.20	385	2e-121	407.2	0	1	1	7.3e-125	2.5e-121	406.9	0	69	385	82	382	70	382	0.97
Nep_mir_jg45759.t1	-	391	Actin	PF00022.20	385	2.7e-101	341	0	1	1	8.7e-105	3e-101	340.8	0	2	385	2	389	1	389	0.94
Nep_mir_jg9591.t1	-	915	Actin	PF00022.20	385	5.9e-83	280.6	0	1	1	2.4e-86	8.3e-83	280.1	0	4	381	55	467	52	469	0.88
Nep_mir_jg49431.t1	-	486	Actin	PF00022.20	385	2.7e-81	275.1	0	1	1	9.8e-85	3.4e-81	274.8	0	4	354	3	415	1	423	0.95
Nep_mir_jg40527.t1	-	362	Actin	PF00022.20	385	1.8e-73	249.4	0	1	1	6e-77	2.1e-73	249.2	0	5	385	2	361	1	361	0.9
Nep_mir_jg11972.t1	-	362	Actin	PF00022.20	385	2.6e-72	245.5	0	1	1	8.6e-76	2.9e-72	245.3	0	5	385	2	361	1	361	0.91
Nep_mir_jg6779.t1	-	416	Actin	PF00022.20	385	3.8e-58	198.9	0	1	2	1.4e-17	4.9e-14	53.7	0	103	188	12	166	9	172	0.97
Nep_mir_jg6779.t1	-	416	Actin	PF00022.20	385	3.8e-58	198.9	0	2	2	7.6e-45	2.6e-41	143.5	0	231	379	169	305	165	309	0.97
Nep_mir_jg42108.t1	-	741	Actin	PF00022.20	385	9.2e-56	191	0	1	2	1.6e-33	5.3e-30	106.2	0	6	248	21	279	17	322	0.81
Nep_mir_jg42108.t1	-	741	Actin	PF00022.20	385	9.2e-56	191	0	2	2	2.4e-26	8.3e-23	82.6	0	246	382	586	713	515	715	0.95
Nep_mir_jg13533.t1	-	529	Actin	PF00022.20	385	5.9e-36	125.8	0	1	1	4.2e-36	1.4e-32	114.7	0	83	354	176	438	166	445	0.85
Nep_mir_jg55533.t1	-	596	Actin	PF00022.20	385	2.6e-31	110.6	0	1	1	5.2e-33	1.8e-29	104.5	0	5	374	19	568	16	577	0.82
Nep_mir_jg44472.t1	-	466	Actin	PF00022.20	385	1e-18	69.1	0	1	1	4.2e-22	1.5e-18	68.6	0	114	246	210	334	207	360	0.91
Nep_mir_jg40526.t1	-	215	Actin	PF00022.20	385	1.1e-17	65.7	0	1	1	3.8e-21	1.3e-17	65.5	0	277	385	104	214	84	214	0.86
Nep_mir_jg1835.t1	-	505	Actin	PF00022.20	385	1.3e-15	58.8	0	1	1	5.6e-19	1.9e-15	58.3	0	117	246	1	122	1	175	0.92
Nep_mir_jg4863.t1	-	488	ACT_5	PF13710.7	62	1.3e-23	84.4	0.9	1	2	3.4e-14	2.6e-10	41.9	0.5	2	62	92	151	91	151	0.95
Nep_mir_jg4863.t1	-	488	ACT_5	PF13710.7	62	1.3e-23	84.4	0.9	2	2	9e-14	6.9e-10	40.5	0	1	62	324	386	324	386	0.98
Nep_mir_jg49341.t1	-	491	ACT_5	PF13710.7	62	1.5e-19	71.5	0.2	1	2	9.1e-10	6.9e-06	27.7	0.5	2	62	96	155	95	155	0.95
Nep_mir_jg49341.t1	-	491	ACT_5	PF13710.7	62	1.5e-19	71.5	0.2	2	2	6.6e-14	5.1e-10	40.9	0	1	62	329	391	329	391	0.97
Nep_mir_jg35815.t1	-	1291	ACT_5	PF13710.7	62	1.3e-12	49.3	0.2	1	1	1.7e-12	1.3e-08	36.4	0	1	58	1156	1214	1156	1218	0.96
Nep_mir_jg46257.t1	-	561	ACT_5	PF13710.7	62	2e-10	42.2	0.6	1	1	5.3e-14	4e-10	41.3	0.6	2	62	31	90	30	90	0.94
Nep_mir_jg27774.t1	-	695	ACT_5	PF13710.7	62	7.3e-10	40.4	0.2	1	1	2.2e-13	1.7e-09	39.3	0.2	3	62	413	471	411	471	0.93
Nep_mir_jg68182.t1	-	684	ACT_5	PF13710.7	62	7.9e-10	40.3	0.8	1	1	3e-13	2.3e-09	38.8	0.3	3	62	337	395	335	395	0.93
Nep_mir_jg53748.t1	-	561	ACT_5	PF13710.7	62	1.9e-09	39.1	0.9	1	1	5.1e-13	3.9e-09	38.1	0.9	2	61	31	89	30	89	0.94
Nep_mir_jg35782.t1	-	561	ACT_5	PF13710.7	62	3.5e-09	38.2	0.5	1	1	9.5e-13	7.2e-09	37.2	0.5	2	61	31	89	30	89	0.94
Nep_mir_jg22529.t1	-	540	ACT_5	PF13710.7	62	1.1e-06	30.3	0.4	1	1	3.1e-10	2.3e-06	29.2	0.4	9	61	17	68	16	68	0.94
Nep_mir_jg11557.t1	-	462	ACT_6	PF13740.7	76	3e-13	51.4	0.3	1	1	4.6e-11	2.4e-07	32.5	0	7	49	137	179	135	201	0.8
Nep_mir_jg28758.t1	-	442	ACT_6	PF13740.7	76	7.6e-11	43.7	0.1	1	1	2.2e-09	1.1e-05	27.1	0	7	43	118	154	116	179	0.91
Nep_mir_jg39276.t1	-	450	ACT_6	PF13740.7	76	7.8e-10	40.5	0.6	1	1	1.5e-10	8.1e-07	30.8	0	5	49	128	172	127	200	0.84
Nep_mir_jg18638.t1	-	434	ACT_6	PF13740.7	76	2.7e-09	38.8	2	1	1	2.5e-08	0.00013	23.7	0	5	46	119	160	118	172	0.86
Nep_mir_jg46758.t1	-	442	ACT_6	PF13740.7	76	8.7e-09	37.1	0.7	1	1	9.1e-09	4.8e-05	25.1	0	7	47	118	158	116	181	0.89
Nep_mir_jg5863.t1	-	366	ACT_6	PF13740.7	76	1.3e-08	36.6	0.4	1	1	8e-10	4.2e-06	28.5	0.1	7	54	28	75	26	99	0.84
Nep_mir_jg38619.t1	-	447	ACT_6	PF13740.7	76	2.8e-08	35.5	3.1	1	1	1.9e-08	0.0001	24.1	0	5	49	126	170	126	195	0.85
Nep_mir_jg35076.t1	-	450	ACT_6	PF13740.7	76	7.9e-08	34.1	2.5	1	1	1e-08	5.5e-05	25	0.1	5	49	128	172	127	199	0.82
Nep_mir_jg5861.t1	-	366	ACT_6	PF13740.7	76	1.6e-07	33	0.3	1	1	7.2e-09	3.8e-05	25.5	0	7	49	28	70	26	105	0.85
Nep_mir_jg5860.t1	-	450	ACT_6	PF13740.7	76	1.6e-06	29.9	0.2	1	1	2.9e-08	0.00015	23.5	0	7	49	28	70	26	94	0.88
Nep_mir_jg5862.t1	-	554	ACT_6	PF13740.7	76	1.6e-06	29.8	0.2	1	1	1.3e-08	6.9e-05	24.6	0	7	49	200	242	198	277	0.85
Nep_mir_jg40539.t1	-	916	ACT_7	PF13840.7	65	1.3e-17	65.2	1.7	1	2	1.5e-10	1e-05	27.1	0.2	3	64	403	466	401	467	0.94
Nep_mir_jg40539.t1	-	916	ACT_7	PF13840.7	65	1.3e-17	65.2	1.7	2	2	1.3e-13	8.6e-09	36.9	0.1	4	65	485	548	482	548	0.96
Nep_mir_jg39537.t1	-	384	Acyl-ACP_TE	PF01643.18	248	2.4e-89	300.8	0	1	1	3.8e-93	2.9e-89	300.5	0	1	247	91	378	91	379	0.98
Nep_mir_jg41955.t1	-	487	Acyl-ACP_TE	PF01643.18	248	1.8e-82	278.3	0	1	1	7.8e-86	6e-82	276.6	0	1	247	204	468	204	469	0.93
Nep_mir_jg40.t1	-	424	Acyl-ACP_TE	PF01643.18	248	9.8e-81	272.6	0	1	1	5e-84	3.8e-80	270.7	0	1	247	140	405	140	406	0.94
Nep_mir_jg49401.t1	-	425	Acyl-ACP_TE	PF01643.18	248	1.6e-80	271.9	0	1	1	5.1e-84	3.9e-80	270.6	0	2	247	143	406	142	407	0.95
Nep_mir_jg12770.t1	-	415	Acyl-ACP_TE	PF01643.18	248	2.8e-72	244.9	0	1	1	4.5e-76	3.4e-72	244.6	0	2	247	143	399	142	400	0.95
Nep_mir_jg12768.t1	-	415	Acyl-ACP_TE	PF01643.18	248	5e-71	240.8	0	1	1	8e-75	6.1e-71	240.5	0	2	247	143	399	142	400	0.94
Nep_mir_jg28442.t1	-	415	Acyl-ACP_TE	PF01643.18	248	3.6e-68	231.4	0	1	1	5.8e-72	4.4e-68	231.2	0	2	247	143	399	142	400	0.95
Nep_mir_jg53960.t1	-	483	Acyl-ACP_TE	PF01643.18	248	1.1e-61	210.2	0	1	1	1.9e-65	1.5e-61	209.8	0	3	247	213	468	211	469	0.95
Nep_mir_jg12769.t1	-	377	Acyl-ACP_TE	PF01643.18	248	3.3e-49	169.3	0	1	2	1.2e-15	9.1e-12	46.7	0	2	70	143	216	142	218	0.98
Nep_mir_jg12769.t1	-	377	Acyl-ACP_TE	PF01643.18	248	3.3e-49	169.3	0	2	2	1.6e-38	1.2e-34	121.6	0	108	247	217	361	216	362	0.91
Nep_mir_jg25168.t1	-	410	Acyl-CoA_dh_1	PF00441.25	150	3.1e-42	146.2	0	1	1	3.4e-46	4.7e-42	145.6	0	1	149	257	405	257	406	0.99
Nep_mir_jg48824.t1	-	834	Acyl-CoA_dh_1	PF00441.25	150	7.2e-32	112.6	6	1	1	9.4e-36	1.3e-31	111.7	6	1	147	677	825	677	828	0.98
Nep_mir_jg29126.t1	-	482	Acyl-CoA_dh_1	PF00441.25	150	2.4e-20	75.2	0	1	1	3.8e-24	5.2e-20	74.1	0	8	127	304	423	300	429	0.95
Nep_mir_jg62822.t1	-	702	Acyl-CoA_dh_1	PF00441.25	150	9.4e-10	40.8	0	1	1	1.8e-13	2.4e-09	39.4	0	5	149	329	488	326	489	0.93
Nep_mir_jg6297.t1	-	690	Acyl-CoA_dh_1	PF00441.25	150	1.7e-09	39.9	0	1	1	2.9e-13	3.9e-09	38.8	0	5	149	332	488	331	489	0.92
Nep_mir_jg25168.t1	-	410	Acyl-CoA_dh_2	PF08028.12	134	2.2e-12	49.3	0	1	1	1.3e-16	4.3e-12	48.3	0	2	127	273	388	272	395	0.89
Nep_mir_jg48824.t1	-	834	Acyl-CoA_dh_2	PF08028.12	134	4e-06	29	5.9	1	1	2e-10	6.8e-06	28.3	5.9	3	117	694	800	692	811	0.89
Nep_mir_jg25168.t1	-	410	Acyl-CoA_dh_M	PF02770.20	97	5.2e-26	92.5	0.1	1	1	8.7e-30	8.5e-26	91.8	0.1	1	97	150	245	150	245	0.92
Nep_mir_jg29126.t1	-	482	Acyl-CoA_dh_M	PF02770.20	97	7.2e-22	79.2	0.1	1	1	1.4e-25	1.3e-21	78.4	0.1	1	97	194	286	194	286	0.94
Nep_mir_jg48824.t1	-	834	Acyl-CoA_dh_M	PF02770.20	97	3.2e-18	67.5	0	1	1	6.1e-22	6e-18	66.6	0	1	97	564	665	564	665	0.89
Nep_mir_jg62822.t1	-	702	Acyl-CoA_dh_M	PF02770.20	97	4.3e-14	54.3	0	1	1	7.5e-18	7.3e-14	53.5	0	1	97	181	297	181	297	0.88
Nep_mir_jg6297.t1	-	690	Acyl-CoA_dh_M	PF02770.20	97	7.6e-13	50.3	0	1	1	1.6e-16	1.6e-12	49.3	0	1	97	191	300	191	300	0.91
Nep_mir_jg36429.t1	-	1471	Acyl-CoA_dh_M	PF02770.20	97	8e-12	47	0	1	1	1.5e-15	1.5e-11	46.1	0	1	97	940	1053	940	1053	0.86
Nep_mir_jg46684.t1	-	667	Acyl-CoA_dh_M	PF02770.20	97	2.8e-11	45.3	0	1	1	5e-15	4.9e-11	44.5	0	1	96	137	249	137	250	0.83
Nep_mir_jg25168.t1	-	410	Acyl-CoA_dh_N	PF02771.17	113	9.1e-35	121.6	0	1	1	7.4e-39	1.7e-34	120.7	0	2	113	33	146	32	146	0.98
Nep_mir_jg29126.t1	-	482	Acyl-CoA_dh_N	PF02771.17	113	2.6e-24	87.9	0	1	1	2.4e-28	5.5e-24	86.9	0	1	111	79	188	79	190	0.98
Nep_mir_jg48824.t1	-	834	Acyl-CoA_dh_N	PF02771.17	113	1.1e-06	31.1	0	1	1	2.7e-10	6.1e-06	28.7	0	6	112	419	559	417	560	0.81
Nep_mir_jg46684.t1	-	667	Acyl-CoA_ox_N	PF14749.7	125	2.4e-30	107.5	0.2	1	1	1.3e-34	4.5e-30	106.6	0.2	2	125	21	135	20	135	0.94
Nep_mir_jg36429.t1	-	1471	Acyl-CoA_ox_N	PF14749.7	125	1.2e-28	102	0.3	1	1	6.4e-33	2.2e-28	101.2	0.3	1	125	823	938	823	938	0.95
Nep_mir_jg40.t1	-	424	Acyl-thio_N	PF12590.9	130	3.4e-53	181.5	0.2	1	1	6.5e-57	5.6e-53	180.8	0.2	1	130	1	129	1	129	0.97
Nep_mir_jg49401.t1	-	425	Acyl-thio_N	PF12590.9	130	3.5e-53	181.5	0.3	1	1	6.8e-57	5.8e-53	180.8	0.3	1	130	1	131	1	131	0.98
Nep_mir_jg41955.t1	-	487	Acyl-thio_N	PF12590.9	130	1.5e-45	156.8	0.5	1	1	2.9e-49	2.5e-45	156.1	0.5	5	130	74	193	71	193	0.93
Nep_mir_jg12770.t1	-	415	Acyl-thio_N	PF12590.9	130	2.6e-29	104.2	0.1	1	1	4.9e-33	4.2e-29	103.6	0.1	1	130	1	131	1	131	0.96
Nep_mir_jg12769.t1	-	377	Acyl-thio_N	PF12590.9	130	4.3e-27	97.1	0.6	1	1	8e-31	6.9e-27	96.4	0.6	1	130	1	131	1	131	0.96
Nep_mir_jg12768.t1	-	415	Acyl-thio_N	PF12590.9	130	6e-27	96.6	0.1	1	1	1.1e-30	9.3e-27	96	0.1	1	130	1	131	1	131	0.96
Nep_mir_jg28442.t1	-	415	Acyl-thio_N	PF12590.9	130	1e-26	95.9	0.4	1	1	1.9e-30	1.6e-26	95.2	0.4	1	130	1	131	1	131	0.94
Nep_mir_jg12153.t1	-	166	Acylphosphatase	PF00708.19	85	1.2e-22	81.9	0	1	1	2.3e-27	1.6e-22	81.5	0	2	84	72	154	71	155	0.96
Nep_mir_jg61042.t1	-	430	Acyltransferase	PF01553.22	135	7.3e-28	98.8	0	1	1	5.5e-31	1.9e-27	97.4	0	1	135	244	371	244	371	0.95
Nep_mir_jg1585.t1	-	314	Acyltransferase	PF01553.22	135	9.7e-21	75.7	0	1	1	4.4e-24	1.5e-20	75.1	0	3	135	52	207	48	207	0.88
Nep_mir_jg12940.t1	-	287	Acyltransferase	PF01553.22	135	1.2e-20	75.4	0	1	1	5.1e-24	1.7e-20	74.9	0	4	134	38	178	35	179	0.85
Nep_mir_jg5086.t1	-	501	Acyltransferase	PF01553.22	135	1.6e-20	75	0	1	1	7.9e-24	2.7e-20	74.2	0	2	134	115	260	114	261	0.85
Nep_mir_jg60066.t1	-	244	Acyltransferase	PF01553.22	135	7.1e-18	66.4	0	1	1	3e-21	1e-17	65.9	0	14	134	3	147	2	148	0.84
Nep_mir_jg59960.t1	-	415	Acyltransferase	PF01553.22	135	2e-17	65	0.1	1	1	1.1e-20	3.7e-17	64.1	0.1	5	134	153	271	149	272	0.86
Nep_mir_jg48877.t1	-	388	Acyltransferase	PF01553.22	135	5e-17	63.7	0	1	1	2.4e-20	8.2e-17	63	0	8	134	76	228	67	229	0.91
Nep_mir_jg24482.t1	-	345	Acyltransferase	PF01553.22	135	7.2e-17	63.2	0	1	1	3.6e-20	1.2e-16	62.4	0	13	133	47	185	32	191	0.82
Nep_mir_jg44016.t1	-	396	Acyltransferase	PF01553.22	135	7.7e-16	59.8	0	1	1	6.1e-19	2.1e-15	58.4	0	12	132	185	303	174	306	0.8
Nep_mir_jg36563.t1	-	447	Acyltransferase	PF01553.22	135	5.8e-15	57	0	1	1	2.8e-18	9.6e-15	56.3	0	4	125	209	353	206	365	0.81
Nep_mir_jg20505.t1	-	384	Acyltransferase	PF01553.22	135	1.5e-14	55.6	0	1	1	7.9e-18	2.7e-14	54.8	0	13	134	83	228	66	229	0.88
Nep_mir_jg41466.t1	-	586	Acyltransferase	PF01553.22	135	2.2e-12	48.7	0	1	1	1.4e-15	4.8e-12	47.5	0	9	131	167	278	161	282	0.86
Nep_mir_jg11995.t1	-	501	Acyltransferase	PF01553.22	135	3.9e-08	34.9	0	1	1	2.4e-11	8.1e-08	33.8	0	13	119	298	390	271	400	0.82
Nep_mir_jg5990.t1	-	561	Acyltransferase	PF01553.22	135	6.6e-08	34.1	0	1	1	4.3e-11	1.5e-07	33	0	5	130	346	451	340	459	0.83
Nep_mir_jg6762.t1	-	484	Acyltransferase	PF01553.22	135	8e-08	33.9	0	1	1	4.8e-11	1.6e-07	32.9	0	13	119	295	387	282	397	0.82
Nep_mir_jg36888.t1	-	536	Acyltransferase	PF01553.22	135	1.9e-06	29.4	0	1	1	1.3e-09	4.4e-06	28.2	0	12	134	314	416	302	417	0.77
Nep_mir_jg63685.t1	-	505	Acyltransferase	PF01553.22	135	2e-06	29.3	0	1	1	1.2e-09	4.1e-06	28.3	0	10	118	289	383	277	396	0.81
Nep_mir_jg41529.t1	-	507	Acyltransferase	PF01553.22	135	2.3e-06	29.2	0	1	1	1.4e-09	4.9e-06	28.1	0	15	119	307	397	294	407	0.8
Nep_mir_jg6763.t1	-	489	Acyltransferase	PF01553.22	135	3.5e-05	25.3	0	1	1	2.5e-08	8.6e-05	24.1	0	12	119	291	384	277	406	0.76
Nep_mir_jg20505.t1	-	384	Acyltransf_C	PF16076.6	75	3.4e-23	83.4	0	1	1	5.3e-27	6.1e-23	82.6	0	1	75	239	312	239	312	0.97
Nep_mir_jg48877.t1	-	388	Acyltransf_C	PF16076.6	75	1.4e-21	78.2	0	1	1	2.2e-25	2.5e-21	77.4	0	1	75	239	312	239	312	0.97
Nep_mir_jg24482.t1	-	345	Acyltransf_C	PF16076.6	75	4.4e-19	70.2	0	1	1	6.6e-23	7.6e-19	69.4	0	2	75	204	276	203	276	0.98
Nep_mir_jg60066.t1	-	244	Acyltransf_C	PF16076.6	75	3.6e-17	64.1	0	1	1	1.1e-20	1.3e-16	62.3	0	4	60	159	214	156	229	0.83
Nep_mir_jg1585.t1	-	314	Acyltransf_C	PF16076.6	75	2.7e-16	61.2	0	1	1	4.9e-20	5.6e-16	60.2	0	4	58	218	273	215	289	0.87
Nep_mir_jg24116.t1	-	240	Acyltransf_C	PF16076.6	75	2.1e-12	48.8	0	1	1	2.7e-16	3.1e-12	48.2	0	19	75	1	56	1	56	0.97
Nep_mir_jg22500.t1	-	428	Acyl_CoA_thio	PF02551.16	132	4.3e-28	99.7	0	1	1	6.9e-29	2.4e-24	87.6	0	26	132	305	412	282	412	0.87
Nep_mir_jg40447.t1	-	558	Acyl_CoA_thio	PF02551.16	132	4.7e-25	89.8	0	1	1	3.3e-26	1.1e-21	78.9	0	32	132	342	442	326	442	0.96
Nep_mir_jg57438.t1	-	359	Acyl_transf_1	PF00698.22	319	1.8e-26	95.3	0.1	1	1	3.4e-31	2.3e-26	95	0.1	2	255	57	324	56	349	0.87
Nep_mir_jg38439.t1	-	165	AD	PF09793.10	90	3.2e-23	83.5	0	1	1	6.3e-28	4.3e-23	83.1	0	3	90	67	149	65	149	0.96
Nep_mir_jg12245.t1	-	387	Adaptin_binding	PF10199.10	121	2e-17	65.8	1.5	1	1	5e-22	3.4e-17	65	1.5	1	119	214	368	214	370	0.81
Nep_mir_jg46852.t1	-	830	Adaptin_N	PF01602.21	524	3.2e-160	536.1	14.8	1	1	1.2e-163	4.3e-160	535.6	14.8	4	522	15	533	12	535	0.97
Nep_mir_jg204.t1	-	1238	Adaptin_N	PF01602.21	524	1.5e-140	471.2	8.8	1	1	5.3e-144	1.9e-140	470.8	8.8	2	523	386	938	385	939	0.96
Nep_mir_jg45001.t1	-	992	Adaptin_N	PF01602.21	524	5.8e-129	432.9	3.4	1	1	2.1e-132	7.7e-129	432.5	3.4	6	520	134	644	129	647	0.95
Nep_mir_jg24038.t1	-	1061	Adaptin_N	PF01602.21	524	2.3e-113	381.5	0.1	1	1	8.5e-117	3.1e-113	381.1	0.1	4	522	28	582	25	584	0.95
Nep_mir_jg12643.t1	-	1110	Adaptin_N	PF01602.21	524	1.6e-99	335.8	3.3	1	1	6.1e-103	2.2e-99	335.3	3.3	11	520	39	637	33	639	0.93
Nep_mir_jg5792.t1	-	833	Adaptin_N	PF01602.21	524	1.9e-91	309.1	2.9	1	1	7.1e-95	2.6e-91	308.7	2.9	18	521	40	552	24	554	0.92
Nep_mir_jg28478.t1	-	950	Adaptin_N	PF01602.21	524	8.6e-90	303.7	12.7	1	1	3.9e-93	1.4e-89	303	12.7	7	450	20	468	17	488	0.93
Nep_mir_jg29109.t1	-	962	Adaptin_N	PF01602.21	524	1.5e-83	283.1	5.5	1	1	6.7e-87	2.4e-83	282.4	5.5	18	520	61	593	41	597	0.87
Nep_mir_jg17805.t1	-	951	Adaptin_N	PF01602.21	524	1.3e-78	266.8	0.9	1	1	6.9e-82	2.5e-78	265.9	0.9	8	471	40	520	35	541	0.9
Nep_mir_jg40348.t1	-	184	Adaptin_N	PF01602.21	524	1e-15	59.2	0	1	1	3.4e-19	1.2e-15	59	0	346	463	37	156	36	171	0.92
Nep_mir_jg2597.t1	-	305	Adaptin_N	PF01602.21	524	5.4e-15	56.9	0	1	1	1.9e-18	7e-15	56.5	0	346	463	158	277	157	290	0.92
Nep_mir_jg9730.t1	-	313	Adaptin_N	PF01602.21	524	5.6e-15	56.8	0	1	1	2e-18	7.4e-15	56.4	0	346	463	166	285	165	298	0.92
Nep_mir_jg38130.t1	-	227	Adaptin_N	PF01602.21	524	2.1e-14	54.9	0	1	1	7.6e-18	2.7e-14	54.5	0	346	462	103	221	102	224	0.92
Nep_mir_jg47589.t1	-	118	Adaptin_N	PF01602.21	524	2.4e-14	54.7	0.1	1	1	7.9e-18	2.8e-14	54.5	0.1	7	100	20	117	17	117	0.97
Nep_mir_jg1590.t1	-	517	Adaptin_N	PF01602.21	524	2.9e-13	51.2	0	1	1	2.5e-15	9.2e-12	46.2	0	267	486	179	387	165	408	0.88
Nep_mir_jg13488.t1	-	182	Adaptin_N	PF01602.21	524	7.4e-13	49.8	0	1	1	2.5e-16	9.1e-13	49.5	0	353	463	41	154	32	168	0.91
Nep_mir_jg38358.t1	-	429	Adap_comp_sub	PF00928.22	264	1.6e-92	311.5	0	1	1	4.3e-96	2e-92	311.2	0	1	264	159	427	159	427	0.98
Nep_mir_jg225.t1	-	429	Adap_comp_sub	PF00928.22	264	5.7e-90	303.2	0	1	1	1.5e-93	7e-90	302.9	0	1	264	159	427	159	427	0.98
Nep_mir_jg47025.t1	-	439	Adap_comp_sub	PF00928.22	264	1.3e-87	295.4	0.1	1	1	3.6e-91	1.6e-87	295.1	0.1	2	263	167	437	166	438	0.98
Nep_mir_jg22464.t1	-	452	Adap_comp_sub	PF00928.22	264	3.6e-71	241.5	0	1	1	1e-74	4.7e-71	241.2	0	11	264	182	451	177	451	0.97
Nep_mir_jg56124.t1	-	416	Adap_comp_sub	PF00928.22	264	5.2e-62	211.5	0	1	1	1.4e-65	6.3e-62	211.2	0	1	263	167	414	167	415	0.98
Nep_mir_jg24773.t1	-	533	Adap_comp_sub	PF00928.22	264	3.6e-29	103.8	0	1	1	1.4e-32	6.2e-29	103.1	0	11	238	284	504	275	528	0.92
Nep_mir_jg24671.t1	-	572	Adap_comp_sub	PF00928.22	264	1.2e-28	102.1	0	1	1	4.3e-32	2e-28	101.4	0	11	240	327	549	318	570	0.92
Nep_mir_jg42826.t1	-	637	Adap_comp_sub	PF00928.22	264	3.3e-14	54.8	0	1	1	6.8e-16	3.1e-12	48.3	0	2	83	307	384	306	408	0.9
Nep_mir_jg24803.t1	-	93	Adap_comp_sub	PF00928.22	264	3e-08	35.3	0	1	1	6.6e-12	3e-08	35.3	0	194	261	16	81	5	84	0.73
Nep_mir_jg55047.t1	-	283	Adap_comp_sub	PF00928.22	264	7.7e-08	33.9	0.5	1	1	3.9e-11	1.8e-07	32.7	0	189	261	201	271	111	273	0.75
Nep_mir_jg7853.t1	-	430	Adap_comp_sub	PF00928.22	264	1.7e-07	32.8	0	1	1	8.3e-11	3.8e-07	31.7	0	189	261	348	418	260	420	0.74
Nep_mir_jg35393.t1	-	349	Adenine_glyco	PF03352.14	177	2.7e-62	211.6	0	1	1	2.8e-66	3.9e-62	211.1	0	3	176	166	337	164	338	0.98
Nep_mir_jg68213.t1	-	1418	Adenine_glyco	PF03352.14	177	1.5e-61	209.1	0	1	1	2.5e-65	3.4e-61	208	0	3	176	165	336	163	337	0.97
Nep_mir_jg54022.t1	-	381	Adenine_glyco	PF03352.14	177	1.2e-59	203	0	1	1	1.2e-63	1.7e-59	202.5	0	4	176	161	333	156	334	0.98
Nep_mir_jg18517.t1	-	328	Adenine_glyco	PF03352.14	177	2e-59	202.2	0	1	1	2.6e-63	3.5e-59	201.4	0	4	176	136	308	131	309	0.97
Nep_mir_jg68040.t1	-	314	Adenine_glyco	PF03352.14	177	1.2e-52	180.2	0	1	1	1.1e-56	1.5e-52	179.8	0	3	176	125	298	121	299	0.98
Nep_mir_jg42925.t1	-	516	Adenylsucc_synt	PF00709.22	419	4.7e-171	571.3	0	1	1	8.1e-176	5.5e-171	571	0	3	419	75	492	73	492	0.96
Nep_mir_jg54656.t1	-	354	ADH_N	PF08240.13	109	1.4e-30	107.2	4.3	1	1	8.9e-34	1.4e-30	107.2	4.3	1	109	30	141	30	141	0.97
Nep_mir_jg54657.t1	-	367	ADH_N	PF08240.13	109	8.9e-30	104.7	0.8	1	1	1e-32	1.7e-29	103.8	0.8	1	109	43	154	43	154	0.97
Nep_mir_jg19009.t1	-	361	ADH_N	PF08240.13	109	1.2e-27	97.8	1.8	1	1	1.4e-30	2.2e-27	97	1.8	2	109	38	152	37	152	0.91
Nep_mir_jg52336.t1	-	353	ADH_N	PF08240.13	109	2.7e-27	96.6	5.5	1	1	3.3e-30	5.3e-27	95.7	5.5	2	108	30	143	29	144	0.9
Nep_mir_jg7158.t1	-	361	ADH_N	PF08240.13	109	6e-27	95.5	2.7	1	1	6.5e-30	1e-26	94.8	2.7	1	108	36	150	36	151	0.94
Nep_mir_jg52314.t1	-	353	ADH_N	PF08240.13	109	7.3e-27	95.3	5.6	1	1	8.9e-30	1.4e-26	94.4	5.6	2	108	30	143	29	144	0.9
Nep_mir_jg52315.t1	-	353	ADH_N	PF08240.13	109	1e-26	94.8	5.7	1	1	1.2e-29	1.9e-26	93.9	5.7	2	108	30	143	29	144	0.9
Nep_mir_jg18366.t1	-	360	ADH_N	PF08240.13	109	1.6e-26	94.2	7.8	1	1	1.9e-29	3.1e-26	93.3	7.8	2	109	35	149	34	149	0.92
Nep_mir_jg61788.t1	-	360	ADH_N	PF08240.13	109	4.6e-26	92.7	3.6	1	1	4.8e-29	7.7e-26	92	3.6	2	108	38	151	37	152	0.91
Nep_mir_jg18365.t1	-	401	ADH_N	PF08240.13	109	8.5e-26	91.8	8	1	1	1e-28	1.6e-25	90.9	8	2	109	78	192	77	192	0.93
Nep_mir_jg61786.t1	-	360	ADH_N	PF08240.13	109	2.1e-25	90.6	3.3	1	1	2.3e-28	3.6e-25	89.8	3.3	2	108	38	151	37	152	0.9
Nep_mir_jg61789.t1	-	360	ADH_N	PF08240.13	109	4.6e-25	89.5	3	1	1	5e-28	8e-25	88.7	3	2	109	38	152	37	152	0.92
Nep_mir_jg68319.t1	-	386	ADH_N	PF08240.13	109	7.3e-25	88.8	2.4	1	1	1.1e-27	1.8e-24	87.6	2.4	2	108	35	162	34	163	0.86
Nep_mir_jg49381.t1	-	388	ADH_N	PF08240.13	109	1.5e-24	87.9	0.3	1	1	2.5e-27	4e-24	86.5	0.3	3	109	42	169	40	169	0.9
Nep_mir_jg68320.t1	-	380	ADH_N	PF08240.13	109	3.3e-24	86.7	2	1	1	6e-27	9.6e-24	85.2	2	2	108	35	162	34	163	0.86
Nep_mir_jg49380.t1	-	383	ADH_N	PF08240.13	109	7.1e-24	85.7	0.5	1	1	1.1e-26	1.8e-23	84.4	0.5	3	109	42	169	40	169	0.9
Nep_mir_jg43275.t1	-	364	ADH_N	PF08240.13	109	7.2e-24	85.6	1.5	1	1	7.2e-27	1.1e-23	85	1.5	2	109	37	153	36	153	0.93
Nep_mir_jg49379.t1	-	383	ADH_N	PF08240.13	109	7.3e-24	85.6	0.4	1	1	1.1e-26	1.8e-23	84.4	0.4	3	108	42	168	40	169	0.87
Nep_mir_jg22597.t1	-	390	ADH_N	PF08240.13	109	1e-23	85.2	2.1	1	1	1.8e-26	2.8e-23	83.7	2.1	3	108	44	171	42	172	0.86
Nep_mir_jg54817.t1	-	440	ADH_N	PF08240.13	109	1.7e-23	84.4	2.4	1	1	1.8e-26	2.8e-23	83.7	2.4	2	109	35	150	34	150	0.95
Nep_mir_jg40331.t1	-	381	ADH_N	PF08240.13	109	4.8e-23	83	0.6	1	1	7.3e-26	1.2e-22	81.8	0.6	2	106	36	161	35	164	0.88
Nep_mir_jg40329.t1	-	381	ADH_N	PF08240.13	109	6.2e-23	82.6	0.7	1	1	9.4e-26	1.5e-22	81.4	0.7	3	106	37	161	35	164	0.88
Nep_mir_jg15709.t1	-	388	ADH_N	PF08240.13	109	9.2e-23	82.1	0.8	1	1	1.5e-25	2.4e-22	80.7	0.8	3	106	43	168	41	171	0.79
Nep_mir_jg40328.t1	-	439	ADH_N	PF08240.13	109	1.2e-22	81.8	0.7	1	1	1.6e-25	2.6e-22	80.6	0.7	3	106	95	219	93	222	0.88
Nep_mir_jg64207.t1	-	356	ADH_N	PF08240.13	109	1.5e-22	81.4	3.5	1	1	1.4e-25	2.2e-22	80.9	3.5	2	109	36	150	35	150	0.89
Nep_mir_jg53798.t1	-	376	ADH_N	PF08240.13	109	2e-22	81	4.9	1	1	2.5e-25	3.9e-22	80.1	4.9	1	102	36	157	36	164	0.82
Nep_mir_jg52313.t1	-	321	ADH_N	PF08240.13	109	8.3e-14	53.3	3.6	1	1	1.2e-16	1.8e-13	52.2	3.6	37	108	32	111	24	112	0.87
Nep_mir_jg64209.t1	-	190	ADH_N	PF08240.13	109	1e-11	46.5	3.3	1	1	9.9e-15	1.6e-11	45.9	3.3	37	109	6	87	2	87	0.88
Nep_mir_jg7920.t1	-	326	ADH_N	PF08240.13	109	1.3e-10	42.9	0.1	1	1	1e-12	1.6e-09	39.4	0	2	61	28	87	27	91	0.95
Nep_mir_jg39529.t1	-	332	ADH_N	PF08240.13	109	2.2e-10	42.3	0	1	1	4.7e-13	7.4e-10	40.5	0	2	63	34	97	33	106	0.92
Nep_mir_jg63823.t1	-	349	ADH_N	PF08240.13	109	6.4e-10	40.8	0	1	1	5.9e-12	9.4e-09	37	0	2	60	39	97	38	101	0.95
Nep_mir_jg35318.t1	-	393	ADH_N	PF08240.13	109	1.7e-09	39.4	1.2	1	1	2.6e-12	4.1e-09	38.2	0	2	63	112	174	111	184	0.92
Nep_mir_jg35316.t1	-	383	ADH_N	PF08240.13	109	1.8e-09	39.3	1.2	1	1	1.9e-12	3.1e-09	38.6	0	2	64	38	101	37	123	0.93
Nep_mir_jg35317.t1	-	461	ADH_N	PF08240.13	109	2.4e-09	38.9	1.8	1	1	2.8e-12	4.4e-09	38.1	0.1	2	63	180	242	179	252	0.93
Nep_mir_jg45312.t1	-	260	ADH_N	PF08240.13	109	2.6e-09	38.8	0.2	1	1	3.5e-12	5.5e-09	37.7	0.2	33	109	16	98	8	98	0.8
Nep_mir_jg63824.t1	-	349	ADH_N	PF08240.13	109	3.3e-09	38.5	0	1	1	2e-11	3.1e-08	35.3	0	2	61	39	98	38	103	0.93
Nep_mir_jg64210.t1	-	383	ADH_N	PF08240.13	109	1.6e-08	36.3	2.1	1	1	2.8e-10	4.4e-07	31.6	2.1	24	72	106	152	97	177	0.76
Nep_mir_jg52805.t1	-	374	ADH_N	PF08240.13	109	2.7e-08	35.5	0	1	1	4.8e-11	7.7e-08	34.1	0	1	61	65	127	65	135	0.92
Nep_mir_jg44448.t1	-	634	ADH_N	PF08240.13	109	6.5e-08	34.3	0	1	1	2.2e-10	3.5e-07	32	0	2	62	317	381	316	388	0.9
Nep_mir_jg54888.t1	-	658	ADH_N	PF08240.13	109	7.4e-08	34.1	0.7	1	1	1.1e-10	1.8e-07	32.9	0.1	2	61	85	143	84	164	0.94
Nep_mir_jg54893.t1	-	404	ADH_N	PF08240.13	109	5.6e-07	31.3	1	1	1	8.8e-10	1.4e-06	30	0.1	2	61	105	163	104	173	0.93
Nep_mir_jg38033.t1	-	448	ADH_N	PF08240.13	109	8e-07	30.8	0	1	1	1.1e-09	1.7e-06	29.7	0	2	64	68	130	67	148	0.93
Nep_mir_jg41462.t1	-	313	ADH_N	PF08240.13	109	3.3e-06	28.8	0	1	1	5.4e-09	8.7e-06	27.5	0	1	62	30	90	30	117	0.94
Nep_mir_jg23573.t1	-	341	ADH_N_2	PF16884.6	108	1.5e-24	87.8	0	1	1	7.5e-28	2.9e-24	87	0	1	101	9	111	9	119	0.89
Nep_mir_jg54907.t1	-	348	ADH_N_2	PF16884.6	108	1.7e-24	87.7	0	1	1	8.8e-28	3.3e-24	86.7	0	1	107	9	123	9	124	0.89
Nep_mir_jg51737.t1	-	350	ADH_N_2	PF16884.6	108	1.1e-23	85.1	0	1	1	5.6e-27	2.1e-23	84.2	0	1	107	11	125	11	126	0.91
Nep_mir_jg56214.t1	-	348	ADH_N_2	PF16884.6	108	1.9e-23	84.3	0	1	1	1.1e-26	4.2e-23	83.2	0	27	105	41	121	10	124	0.8
Nep_mir_jg23588.t1	-	341	ADH_N_2	PF16884.6	108	2.4e-23	84	0	1	1	1.2e-26	4.7e-23	83	0	1	104	9	115	9	119	0.88
Nep_mir_jg51735.t1	-	350	ADH_N_2	PF16884.6	108	9.1e-23	82.1	0	1	1	4.4e-26	1.7e-22	81.3	0	1	107	11	125	11	126	0.9
Nep_mir_jg23601.t1	-	341	ADH_N_2	PF16884.6	108	1.7e-22	81.2	0	1	1	8.7e-26	3.3e-22	80.3	0	1	107	9	118	9	119	0.89
Nep_mir_jg23576.t1	-	341	ADH_N_2	PF16884.6	108	1.7e-22	81.2	0	1	1	8.7e-26	3.3e-22	80.3	0	1	107	9	118	9	119	0.89
Nep_mir_jg23595.t1	-	341	ADH_N_2	PF16884.6	108	1.8e-22	81.2	0	1	1	8.7e-26	3.3e-22	80.3	0	1	107	9	118	9	119	0.89
Nep_mir_jg23597.t1	-	341	ADH_N_2	PF16884.6	108	1.8e-22	81.2	0	1	1	8.7e-26	3.3e-22	80.3	0	1	107	9	118	9	119	0.89
Nep_mir_jg23599.t1	-	341	ADH_N_2	PF16884.6	108	1.8e-22	81.2	0	1	1	8.7e-26	3.3e-22	80.3	0	1	107	9	118	9	119	0.89
Nep_mir_jg51736.t1	-	350	ADH_N_2	PF16884.6	108	2.2e-22	80.9	0	1	1	1.1e-25	4.1e-22	80	0	1	107	11	125	11	126	0.91
Nep_mir_jg23581.t1	-	341	ADH_N_2	PF16884.6	108	7e-22	79.3	0	1	1	3.7e-25	1.4e-21	78.3	0	1	104	9	115	9	119	0.86
Nep_mir_jg7029.t1	-	348	ADH_N_2	PF16884.6	108	8.5e-13	50	0	1	1	3.5e-16	1.3e-12	49.4	0	3	107	11	123	9	124	0.83
Nep_mir_jg23585.t1	-	85	ADH_N_2	PF16884.6	108	3.9e-11	44.7	0	1	1	1.3e-14	4.8e-11	44.4	0	1	68	9	78	9	80	0.86
Nep_mir_jg23592.t1	-	85	ADH_N_2	PF16884.6	108	3.9e-11	44.7	0	1	1	1.3e-14	4.8e-11	44.4	0	1	68	9	78	9	80	0.86
Nep_mir_jg23583.t1	-	246	ADH_N_2	PF16884.6	108	1.2e-07	33.5	0	1	1	6.3e-11	2.4e-07	32.5	0	65	107	18	61	2	62	0.83
Nep_mir_jg23590.t1	-	246	ADH_N_2	PF16884.6	108	1.2e-07	33.5	0	1	1	6.3e-11	2.4e-07	32.5	0	65	107	18	61	2	62	0.83
Nep_mir_jg15192.t1	-	332	adh_short	PF00106.26	195	2.1e-65	221.7	7.3	1	1	3.4e-68	2.6e-65	221.4	7.3	2	193	90	282	89	284	0.99
Nep_mir_jg24900.t1	-	293	adh_short	PF00106.26	195	5.3e-51	174.8	0.4	1	1	8.8e-54	6.8e-51	174.4	0.4	1	190	16	207	16	212	0.97
Nep_mir_jg7572.t1	-	316	adh_short	PF00106.26	195	6e-51	174.6	0	1	1	1.1e-53	8.1e-51	174.2	0	1	191	19	210	19	214	0.97
Nep_mir_jg42691.t1	-	283	adh_short	PF00106.26	195	2.1e-50	172.8	0.3	1	1	3.3e-53	2.5e-50	172.5	0.3	3	190	22	210	20	215	0.98
Nep_mir_jg61385.t1	-	318	adh_short	PF00106.26	195	2.9e-50	172.3	0.4	1	1	4.9e-53	3.8e-50	172	0.4	2	193	65	257	64	259	0.98
Nep_mir_jg19902.t1	-	266	adh_short	PF00106.26	195	3.9e-50	171.9	0.2	1	1	6e-53	4.6e-50	171.7	0.2	2	192	16	207	15	210	0.98
Nep_mir_jg36011.t1	-	291	adh_short	PF00106.26	195	6.1e-50	171.3	0.9	1	1	1.1e-52	8.2e-50	170.9	0.9	1	189	21	209	21	213	0.95
Nep_mir_jg36013.t1	-	291	adh_short	PF00106.26	195	6.1e-50	171.3	0.9	1	1	1.1e-52	8.2e-50	170.9	0.9	1	189	21	209	21	213	0.95
Nep_mir_jg51842.t1	-	283	adh_short	PF00106.26	195	3.7e-49	168.7	0.7	1	1	5.9e-52	4.5e-49	168.5	0.7	1	190	20	211	20	216	0.95
Nep_mir_jg6562.t1	-	333	adh_short	PF00106.26	195	5.3e-49	168.2	0.2	1	1	8.3e-52	6.4e-49	168	0.2	2	190	81	270	80	275	0.98
Nep_mir_jg36007.t1	-	285	adh_short	PF00106.26	195	5.4e-49	168.2	2	1	1	8.9e-52	6.8e-49	167.9	2	1	190	21	210	21	215	0.95
Nep_mir_jg36009.t1	-	288	adh_short	PF00106.26	195	7.6e-49	167.7	0.8	1	1	1.2e-51	9.6e-49	167.4	0.8	1	192	18	209	18	212	0.95
Nep_mir_jg6561.t1	-	310	adh_short	PF00106.26	195	1.5e-48	166.8	1	1	1	1.9e-51	1.5e-48	166.8	1	2	192	58	249	57	252	0.98
Nep_mir_jg4644.t1	-	267	adh_short	PF00106.26	195	8.8e-48	164.2	2.7	1	1	1.4e-50	1.1e-47	163.9	2.7	2	187	18	212	17	220	0.95
Nep_mir_jg64532.t1	-	283	adh_short	PF00106.26	195	1.3e-47	163.7	0.6	1	1	2.1e-50	1.6e-47	163.4	0.6	1	187	15	202	15	206	0.97
Nep_mir_jg51839.t1	-	306	adh_short	PF00106.26	195	2.5e-47	162.7	0.6	1	1	4.7e-50	3.6e-47	162.3	0.6	1	189	43	233	43	238	0.96
Nep_mir_jg24538.t1	-	327	adh_short	PF00106.26	195	2.8e-47	162.6	0	1	1	4.9e-50	3.8e-47	162.2	0	2	186	45	234	44	242	0.95
Nep_mir_jg64533.t1	-	282	adh_short	PF00106.26	195	4.7e-47	161.9	0.7	1	1	8.8e-50	6.8e-47	161.4	0.7	1	187	18	205	18	212	0.96
Nep_mir_jg36010.t1	-	283	adh_short	PF00106.26	195	5.4e-47	161.7	0.4	1	1	8.9e-50	6.9e-47	161.3	0.4	1	190	19	208	19	213	0.94
Nep_mir_jg36012.t1	-	283	adh_short	PF00106.26	195	5.4e-47	161.7	0.4	1	1	8.9e-50	6.9e-47	161.3	0.4	1	190	19	208	19	213	0.94
Nep_mir_jg6563.t1	-	305	adh_short	PF00106.26	195	7.8e-47	161.2	0.3	1	1	1.2e-49	9.4e-47	160.9	0.3	2	190	53	242	52	247	0.98
Nep_mir_jg41732.t1	-	268	adh_short	PF00106.26	195	8.3e-47	161.1	0	1	1	1.6e-49	1.3e-46	160.5	0	1	187	12	199	12	207	0.97
Nep_mir_jg36003.t1	-	287	adh_short	PF00106.26	195	8.5e-47	161	1.3	1	1	1.4e-49	1.1e-46	160.7	1.3	1	190	22	212	22	216	0.95
Nep_mir_jg18622.t1	-	301	adh_short	PF00106.26	195	9.7e-47	160.9	0.3	1	1	1.8e-49	1.3e-46	160.4	0.3	1	190	37	226	37	228	0.97
Nep_mir_jg36008.t1	-	283	adh_short	PF00106.26	195	2.4e-46	159.6	0.3	1	1	4e-49	3e-46	159.2	0.3	1	190	19	208	19	213	0.95
Nep_mir_jg22795.t1	-	293	adh_short	PF00106.26	195	5.2e-46	158.5	0.1	1	1	3.6e-47	2.8e-44	152.8	0.1	1	193	18	232	18	234	0.88
Nep_mir_jg44448.t1	-	634	adh_short	PF00106.26	195	5.5e-46	158.4	0.4	1	1	3.1e-45	2.4e-42	146.5	0	3	191	9	208	8	211	0.89
Nep_mir_jg4691.t1	-	297	adh_short	PF00106.26	195	6.9e-46	158.1	1.4	1	1	1.2e-48	9.3e-46	157.7	1.4	1	189	35	222	35	227	0.98
Nep_mir_jg55627.t1	-	334	adh_short	PF00106.26	195	1.3e-45	157.2	0	1	1	2.1e-48	1.6e-45	156.9	0	2	192	40	231	39	234	0.96
Nep_mir_jg35999.t1	-	275	adh_short	PF00106.26	195	2.4e-45	156.3	2.6	1	1	4.1e-48	3.1e-45	155.9	2.6	1	187	10	197	10	205	0.95
Nep_mir_jg55769.t1	-	269	adh_short	PF00106.26	195	2.5e-45	156.2	0.4	1	1	4e-48	3.1e-45	156	0.4	2	186	21	212	20	221	0.93
Nep_mir_jg5110.t1	-	344	adh_short	PF00106.26	195	2.5e-45	156.2	0	1	1	4.8e-48	3.7e-45	155.7	0	1	190	93	288	93	293	0.91
Nep_mir_jg36005.t1	-	289	adh_short	PF00106.26	195	4.5e-45	155.4	2	1	1	7.6e-48	5.8e-45	155	2	1	189	24	213	24	217	0.95
Nep_mir_jg22793.t1	-	293	adh_short	PF00106.26	195	5.7e-45	155.1	0.3	1	1	3.7e-46	2.9e-43	149.5	0.3	1	193	18	232	18	234	0.89
Nep_mir_jg36006.t1	-	284	adh_short	PF00106.26	195	8.3e-45	154.5	0.2	1	1	1.4e-47	1.1e-44	154.2	0.2	1	188	18	206	18	213	0.95
Nep_mir_jg19755.t1	-	247	adh_short	PF00106.26	195	4.3e-43	148.9	0	1	1	7.5e-46	5.8e-43	148.5	0	2	189	14	209	13	213	0.94
Nep_mir_jg64167.t1	-	254	adh_short	PF00106.26	195	5.6e-42	145.3	2.6	1	1	9.1e-45	7e-42	145	2.6	1	191	11	199	11	203	0.95
Nep_mir_jg5284.t1	-	1528	adh_short	PF00106.26	195	1.3e-41	144.1	0.1	1	1	2.8e-44	2.2e-41	143.4	0.1	3	189	1261	1455	1259	1461	0.95
Nep_mir_jg68151.t1	-	325	adh_short	PF00106.26	195	1.4e-41	144.1	0.2	1	1	2.1e-44	1.6e-41	143.8	0.2	2	194	54	252	53	253	0.92
Nep_mir_jg49588.t1	-	261	adh_short	PF00106.26	195	1.7e-39	137.2	0	1	2	4.8e-32	3.7e-29	103.5	0	2	141	13	152	12	158	0.97
[truncated: 44,876 more rows]

## Sheet: TableS6
Table S6. K number assigned to predicted Nepenthes mirabilis protein-coding genes using BlastKOALA.
Gene ID	K number
Nep_mir_jg38067.t1	K13412
Nep_mir_jg37815.t1	K15015
Nep_mir_jg38033.t1	K07512
Nep_mir_jg37931.t1	K18577
Nep_mir_jg38043.t1	K20782
Nep_mir_jg37977.t1	K00128
Nep_mir_jg38011.t1	K08511
Nep_mir_jg37913.t1	K14493
Nep_mir_jg38140.t1	K13412
Nep_mir_jg38156.t1	K02896
Nep_mir_jg38083.t1	K00454
Nep_mir_jg37871.t1	K00995
Nep_mir_jg37851.t1	K19861
Nep_mir_jg38103.t1	K20217
Nep_mir_jg37789.t1	K26095
Nep_mir_jg37867.t1	K12843
Nep_mir_jg38042.t1	K01114
Nep_mir_jg37861.t1	K00306
Nep_mir_jg38035.t1	K11982
Nep_mir_jg37920.t1	K22696
Nep_mir_jg37924.t1	K10664
Nep_mir_jg37970.t1	K11096
Nep_mir_jg37972.t1	K05546
Nep_mir_jg38034.t1	K20474
Nep_mir_jg37979.t1	K17872
Nep_mir_jg38029.t1	K17800
Nep_mir_jg37844.t1	K06199
Nep_mir_jg37818.t1	K15015
Nep_mir_jg37848.t1	K19729
Nep_mir_jg38048.t1	K17098
Nep_mir_jg37968.t1	K09422
Nep_mir_jg37834.t1	K14833
Nep_mir_jg37850.t1	K19861
Nep_mir_jg37821.t1	K12666
Nep_mir_jg37896.t1	K08867
Nep_mir_jg37865.t1	K21888
Nep_mir_jg38066.t1	K00392
Nep_mir_jg37795.t1	K09291
Nep_mir_jg37911.t1	K04565
Nep_mir_jg37873.t1	K00939
Nep_mir_jg37806.t1	K20182
Nep_mir_jg38018.t1	K18835
Nep_mir_jg37943.t1	K02836
Nep_mir_jg37853.t1	K19861
Nep_mir_jg37832.t1	K03139
Nep_mir_jg37884.t1	K11583
Nep_mir_jg37890.t1	K16277
Nep_mir_jg38041.t1	K01640
Nep_mir_jg37881.t1	K06269
Nep_mir_jg38097.t1	K07542
Nep_mir_jg37918.t1	K11843
Nep_mir_jg37925.t1	K07432
Nep_mir_jg37941.t1	K12848
Nep_mir_jg38016.t1	K23541
Nep_mir_jg37785.t1	K12592
Nep_mir_jg38056.t1	K00858
Nep_mir_jg38019.t1	K03240
Nep_mir_jg37828.t1	K09872
Nep_mir_jg38143.t1	K09503
Nep_mir_jg37852.t1	K19861
Nep_mir_jg37891.t1	K14484
Nep_mir_jg38073.t1	K11253
Nep_mir_jg37978.t1	K17872
Nep_mir_jg38038.t1	K18158
Nep_mir_jg37857.t1	K07195
Nep_mir_jg38030.t1	K14963
Nep_mir_jg37940.t1	K09584
Nep_mir_jg38115.t1	K16860
Nep_mir_jg38137.t1	K12605
Nep_mir_jg38070.t1	K14514
Nep_mir_jg37883.t1	K25203
Nep_mir_jg37905.t1	K14565
Nep_mir_jg38054.t1	K09527
Nep_mir_jg38059.t1	K00858
Nep_mir_jg38071.t1	K24444
Nep_mir_jg38028.t1	K06670
Nep_mir_jg38146.t1	K02962
Nep_mir_jg38022.t1	K22389
Nep_mir_jg38123.t1	K00799
Nep_mir_jg37906.t1	K14289
Nep_mir_jg37986.t1	K18443
Nep_mir_jg37845.t1	K04079
Nep_mir_jg38139.t1	K09013
Nep_mir_jg37870.t1	K11206
Nep_mir_jg38069.t1	K03167
Nep_mir_jg37912.t1	K11251
Nep_mir_jg38039.t1	K21777
Nep_mir_jg37966.t1	K20093
Nep_mir_jg37945.t1	K12858
Nep_mir_jg38055.t1	K12876
Nep_mir_jg38026.t1	K13065
Nep_mir_jg37998.t1	K03320
Nep_mir_jg37831.t1	K03139
Nep_mir_jg38025.t1	K16569
Nep_mir_jg37961.t1	K00789
Nep_mir_jg38155.t1	K09571
Nep_mir_jg37914.t1	K14490
Nep_mir_jg37846.t1	K03263
Nep_mir_jg38120.t1	K01613
Nep_mir_jg37958.t1	K25639
Nep_mir_jg38006.t1	K13156
Nep_mir_jg38108.t1	K08288
Nep_mir_jg37888.t1	K20456
Nep_mir_jg38134.t1	K15032
Nep_mir_jg37933.t1	K03444
Nep_mir_jg37862.t1	K23558
Nep_mir_jg38075.t1	K09285
Nep_mir_jg37895.t1	K01456
Nep_mir_jg37935.t1	K12849
Nep_mir_jg37946.t1	K01358
Nep_mir_jg37885.t1	K21437
Nep_mir_jg38150.t1	K01373
Nep_mir_jg38135.t1	K24405
Nep_mir_jg38002.t1	K05749
Nep_mir_jg37864.t1	K14791
Nep_mir_jg37879.t1	K15095
Nep_mir_jg38148.t1	K22074
Nep_mir_jg38121.t1	K00963
Nep_mir_jg37856.t1	K01179
Nep_mir_jg37892.t1	K25784
Nep_mir_jg37926.t1	K08066
Nep_mir_jg37951.t1	K15042
Nep_mir_jg37814.t1	K15015
Nep_mir_jg38079.t1	K14777
Nep_mir_jg38130.t1	K11824
Nep_mir_jg38052.t1	K00844
Nep_mir_jg38105.t1	K15164
Nep_mir_jg42571.t1	K14638
Nep_mir_jg41925.t1	K22936
Nep_mir_jg42140.t1	K15196
Nep_mir_jg41956.t1	K03453
Nep_mir_jg42113.t1	K15683
Nep_mir_jg42484.t1	K15710
Nep_mir_jg42103.t1	K06001
Nep_mir_jg42079.t1	K00227
Nep_mir_jg42106.t1	K06941
Nep_mir_jg42674.t1	K13114
Nep_mir_jg42013.t1	K13096
Nep_mir_jg42482.t1	K08991
Nep_mir_jg42511.t1	K18213
Nep_mir_jg42664.t1	K01915
Nep_mir_jg42108.t1	K11672
Nep_mir_jg42586.t1	K24193
Nep_mir_jg41914.t1	K16290
Nep_mir_jg42095.t1	K18749
Nep_mir_jg42446.t1	K07407
Nep_mir_jg41934.t1	K03798
Nep_mir_jg42553.t1	K07456
Nep_mir_jg42643.t1	K07199
Nep_mir_jg41936.t1	K12897
Nep_mir_jg41939.t1	K08242
Nep_mir_jg41955.t1	K10781
Nep_mir_jg41929.t1	K03781
Nep_mir_jg42088.t1	K01602
Nep_mir_jg41958.t1	K15639
Nep_mir_jg42051.t1	K09264
Nep_mir_jg41977.t1	K10632
Nep_mir_jg42669.t1	K23327
Nep_mir_jg42014.t1	K13096
Nep_mir_jg42532.t1	K23166
Nep_mir_jg42508.t1	K21444
Nep_mir_jg42683.t1	K09377
Nep_mir_jg41976.t1	K24260
Nep_mir_jg42522.t1	K14297
Nep_mir_jg42568.t1	K07375
Nep_mir_jg42676.t1	K07277
Nep_mir_jg42058.t1	K09422
Nep_mir_jg42012.t1	K22279
Nep_mir_jg42153.t1	K10903
Nep_mir_jg41937.t1	K02638
Nep_mir_jg41962.t1	K08286
Nep_mir_jg42679.t1	K13993
Nep_mir_jg42105.t1	K01803
Nep_mir_jg42471.t1	K14492
Nep_mir_jg42438.t1	K02734
Nep_mir_jg42145.t1	K23978
Nep_mir_jg41926.t1	K08472
Nep_mir_jg42060.t1	K03845
Nep_mir_jg42653.t1	K11406
Nep_mir_jg42595.t1	K08695
Nep_mir_jg41991.t1	K03098
Nep_mir_jg42619.t1	K00658
Nep_mir_jg41940.t1	K19037
Nep_mir_jg41988.t1	K24193
Nep_mir_jg42691.t1	K08081
Nep_mir_jg42689.t1	K12657
Nep_mir_jg42617.t1	K13412
Nep_mir_jg41997.t1	K10255
Nep_mir_jg41922.t1	K25507
Nep_mir_jg42488.t1	K02966
Nep_mir_jg42092.t1	K21444
Nep_mir_jg42693.t1	K13945
Nep_mir_jg42645.t1	K11267
Nep_mir_jg42540.t1	K09286
Nep_mir_jg41965.t1	K12845
Nep_mir_jg42631.t1	K18045
Nep_mir_jg41935.t1	K01176
Nep_mir_jg41959.t1	K22763
Nep_mir_jg41993.t1	K18179
Nep_mir_jg42144.t1	K01568
Nep_mir_jg42044.t1	K23280
Nep_mir_jg42448.t1	K23518
Nep_mir_jg42561.t1	K15047
Nep_mir_jg42002.t1	K06693
Nep_mir_jg42660.t1	K12881
Nep_mir_jg42584.t1	K24193
Nep_mir_jg41908.t1	K00895
Nep_mir_jg42119.t1	K19033
Nep_mir_jg42569.t1	K14638
Nep_mir_jg41957.t1	K03066
Nep_mir_jg42611.t1	K24081
Nep_mir_jg41972.t1	K25796
Nep_mir_jg42667.t1	K09419
Nep_mir_jg42554.t1	K07456
Nep_mir_jg41930.t1	K03781
Nep_mir_jg42135.t1	K01100
Nep_mir_jg42672.t1	K14432
Nep_mir_jg42606.t1	K19371
Nep_mir_jg41947.t1	K14432
Nep_mir_jg41990.t1	K01076
Nep_mir_jg42587.t1	K13125
Nep_mir_jg42634.t1	K12462
Nep_mir_jg42501.t1	K22069
Nep_mir_jg42500.t1	K01535
Nep_mir_jg42468.t1	K15542
Nep_mir_jg42052.t1	K13379
Nep_mir_jg42644.t1	K03955
Nep_mir_jg42514.t1	K00703
Nep_mir_jg42005.t1	K10666
Nep_mir_jg42665.t1	K03934
Nep_mir_jg42633.t1	K12462
Nep_mir_jg41979.t1	K06617
Nep_mir_jg41913.t1	K00021
Nep_mir_jg41981.t1	K20043
Nep_mir_jg42621.t1	K00658
Nep_mir_jg42123.t1	K09872
Nep_mir_jg42570.t1	K00615
Nep_mir_jg41923.t1	K15362
Nep_mir_jg42620.t1	K00658
Nep_mir_jg42535.t1	K14486
Nep_mir_jg42608.t1	K09338
Nep_mir_jg41961.t1	K13946
Nep_mir_jg42637.t1	K00857
Nep_mir_jg42439.t1	K01736
Nep_mir_jg42574.t1	K14638
Nep_mir_jg42094.t1	K06630
Nep_mir_jg41985.t1	K03715
Nep_mir_jg42067.t1	K02898
Nep_mir_jg42252.t1	K04079
Nep_mir_jg41978.t1	K20168
Nep_mir_jg41919.t1	K22184
Nep_mir_jg42004.t1	K11000
Nep_mir_jg42583.t1	K24193
Nep_mir_jg41906.t1	K08869
Nep_mir_jg42451.t1	K04506
Nep_mir_jg42050.t1	K09264
Nep_mir_jg42623.t1	K06997
Nep_mir_jg42499.t1	K01535
Nep_mir_jg42056.t1	K13448
Nep_mir_jg42673.t1	K10355
Nep_mir_jg42042.t1	K13648
Nep_mir_jg42526.t1	K05658
Nep_mir_jg42670.t1	K03949
Nep_mir_jg42440.t1	K10365
Nep_mir_jg42104.t1	K10355
Nep_mir_jg42010.t1	K05917
Nep_mir_jg24487.t1	K12275
Nep_mir_jg24713.t1	K18081
Nep_mir_jg24826.t1	K03283
Nep_mir_jg23938.t1	K11593
Nep_mir_jg24795.t1	K02996
Nep_mir_jg24562.t1	K09839
Nep_mir_jg24883.t1	K09903
Nep_mir_jg23864.t1	K01883
Nep_mir_jg24034.t1	K15280
Nep_mir_jg24705.t1	K00695
Nep_mir_jg23942.t1	K02183
Nep_mir_jg24732.t1	K08511
Nep_mir_jg24627.t1	K12890
Nep_mir_jg24167.t1	K03178
Nep_mir_jg24080.t1	K11838
Nep_mir_jg24198.t1	K07374
Nep_mir_jg24870.t1	K19893
Nep_mir_jg24083.t1	K08505
Nep_mir_jg24622.t1	K10268
Nep_mir_jg23993.t1	K18812
Nep_mir_jg24656.t1	K03444
Nep_mir_jg24140.t1	K11254
Nep_mir_jg23797.t1	K09422
Nep_mir_jg23922.t1	K03231
Nep_mir_jg24786.t1	K16298
Nep_mir_jg24527.t1	K01188
Nep_mir_jg24721.t1	K21995
Nep_mir_jg24006.t1	K07904
Nep_mir_jg23811.t1	K06173
Nep_mir_jg24743.t1	K14404
Nep_mir_jg23977.t1	K09422
Nep_mir_jg24492.t1	K00844
Nep_mir_jg24112.t1	K03248
Nep_mir_jg23817.t1	K11793
Nep_mir_jg24110.t1	K07904
Nep_mir_jg23838.t1	K11584
Nep_mir_jg24114.t1	K17943
Nep_mir_jg24714.t1	K09287
Nep_mir_jg24723.t1	K07213
Nep_mir_jg23774.t1	K06889
Nep_mir_jg23786.t1	K14497
Nep_mir_jg24779.t1	K01728
Nep_mir_jg24169.t1	K17479
Nep_mir_jg24858.t1	K15015
Nep_mir_jg23775.t1	K06995
Nep_mir_jg23953.t1	K00036
Nep_mir_jg24818.t1	K01859
Nep_mir_jg24655.t1	K03444
Nep_mir_jg24619.t1	K10406
Nep_mir_jg23934.t1	K10643
Nep_mir_jg23772.t1	K08955
Nep_mir_jg24064.t1	K12581
Nep_mir_jg24142.t1	K11252
Nep_mir_jg23777.t1	K20295
Nep_mir_jg24536.t1	K02923
Nep_mir_jg23917.t1	K18734
Nep_mir_jg23910.t1	K22683
Nep_mir_jg23869.t1	K12858
Nep_mir_jg24751.t1	K06678
Nep_mir_jg24546.t1	K18045
Nep_mir_jg24311.t1	K14505
Nep_mir_jg23849.t1	K21971
Nep_mir_jg24602.t1	K16315
Nep_mir_jg24711.t1	K14768
Nep_mir_jg24885.t1	K14641
Nep_mir_jg24649.t1	K10664
Nep_mir_jg24121.t1	K07025
Nep_mir_jg24675.t1	K02920
Nep_mir_jg24744.t1	K14514
Nep_mir_jg23865.t1	K07192
Nep_mir_jg23806.t1	K14291
Nep_mir_jg24867.t1	K06691
Nep_mir_jg24696.t1	K08960
Nep_mir_jg23846.t1	K21776
Nep_mir_jg23941.t1	K07199
Nep_mir_jg23974.t1	K09775
Nep_mir_jg24673.t1	K20003
Nep_mir_jg24535.t1	K10750
Nep_mir_jg24652.t1	K21456
Nep_mir_jg24624.t1	K06269
Nep_mir_jg23978.t1	K20855
Nep_mir_jg24011.t1	K01595
Nep_mir_jg24105.t1	K01689
Nep_mir_jg24484.t1	K02603
Nep_mir_jg23767.t1	K12446
Nep_mir_jg23996.t1	K20729
Nep_mir_jg24783.t1	K14553
Nep_mir_jg23805.t1	K10752
Nep_mir_jg23842.t1	K01662
Nep_mir_jg24880.t1	K17086
Nep_mir_jg23935.t1	K09284
Nep_mir_jg24576.t1	K03686
Nep_mir_jg24095.t1	K06215
Nep_mir_jg23877.t1	K14491
Nep_mir_jg24864.t1	K00134
Nep_mir_jg24021.t1	K07904
Nep_mir_jg24644.t1	K01897
Nep_mir_jg24093.t1	K05857
Nep_mir_jg24831.t1	K00430
Nep_mir_jg23919.t1	K09873
Nep_mir_jg24659.t1	K03444
Nep_mir_jg23897.t1	K02948
Nep_mir_jg23967.t1	K10143
Nep_mir_jg24204.t1	K12900
Nep_mir_jg23794.t1	K23052
Nep_mir_jg24654.t1	K03444
Nep_mir_jg24068.t1	K25841
Nep_mir_jg23943.t1	K17086
Nep_mir_jg24709.t1	K07889
Nep_mir_jg24524.t1	K09422
Nep_mir_jg24760.t1	K10867
Nep_mir_jg23948.t1	K01535
Nep_mir_jg24607.t1	K05953
Nep_mir_jg24004.t1	K00793
Nep_mir_jg24754.t1	K25898
Nep_mir_jg24816.t1	K23802
Nep_mir_jg24685.t1	K11275
Nep_mir_jg24747.t1	K06692
Nep_mir_jg24621.t1	K02885
Nep_mir_jg23764.t1	K00615
Nep_mir_jg24683.t1	K15156
Nep_mir_jg23904.t1	K22746
Nep_mir_jg24081.t1	K08864
Nep_mir_jg23844.t1	K00417
Nep_mir_jg24611.t1	K23025
Nep_mir_jg24583.t1	K00901
Nep_mir_jg23841.t1	K15397
Nep_mir_jg24065.t1	K08857
Nep_mir_jg24014.t1	K03243
Nep_mir_jg23950.t1	K16285
Nep_mir_jg24735.t1	K07195
Nep_mir_jg24515.t1	K09419
Nep_mir_jg24035.t1	K15365
Nep_mir_jg23908.t1	K12617
Nep_mir_jg24063.t1	K10704
Nep_mir_jg23928.t1	K20195
Nep_mir_jg24152.t1	K03539
Nep_mir_jg24192.t1	K04523
Nep_mir_jg24639.t1	K08065
Nep_mir_jg24491.t1	K00392
Nep_mir_jg24059.t1	K03549
Nep_mir_jg24596.t1	K19801
Nep_mir_jg24862.t1	K08486
Nep_mir_jg23900.t1	K16297
Nep_mir_jg23868.t1	K07192
Nep_mir_jg23875.t1	K22763
Nep_mir_jg24120.t1	K08956
Nep_mir_jg23771.t1	K21737
Nep_mir_jg24193.t1	K04523
Nep_mir_jg24523.t1	K06892
Nep_mir_jg24528.t1	K25918
Nep_mir_jg23807.t1	K01369
Nep_mir_jg24131.t1	K01803
Nep_mir_jg24742.t1	K14802
Nep_mir_jg23923.t1	K03231
Nep_mir_jg23815.t1	K01867
Nep_mir_jg23863.t1	K23568
Nep_mir_jg24520.t1	K11886
Nep_mir_jg23867.t1	K12858
Nep_mir_jg23824.t1	K01759
Nep_mir_jg24090.t1	K12834
Nep_mir_jg23926.t1	K00908
Nep_mir_jg23916.t1	K08235
Nep_mir_jg23936.t1	K01103
Nep_mir_jg24530.t1	K13093
Nep_mir_jg24107.t1	K03020
Nep_mir_jg23779.t1	K03257
Nep_mir_jg23852.t1	K14515
Nep_mir_jg24512.t1	K14409
Nep_mir_jg24077.t1	K25796
Nep_mir_jg24206.t1	K03016
Nep_mir_jg24769.t1	K14944
Nep_mir_jg24108.t1	K13993
Nep_mir_jg24884.t1	K15397
Nep_mir_jg24533.t1	K03921
Nep_mir_jg24641.t1	K06634
Nep_mir_jg24023.t1	K03798
Nep_mir_jg24216.t1	K00208
Nep_mir_jg24708.t1	K00799
Nep_mir_jg24485.t1	K09422
Nep_mir_jg24482.t1	K13523
Nep_mir_jg23831.t1	K02922
Nep_mir_jg24144.t1	K07901
Nep_mir_jg24016.t1	K14455
Nep_mir_jg24827.t1	K10575
Nep_mir_jg24030.t1	K05757
Nep_mir_jg23981.t1	K05387
Nep_mir_jg24041.t1	K13680
Nep_mir_jg24814.t1	K16546
Nep_mir_jg24275.t1	K14411
Nep_mir_jg23988.t1	K24345
Nep_mir_jg24024.t1	K10664
Nep_mir_jg23962.t1	K08867
Nep_mir_jg24700.t1	K22809
Nep_mir_jg24514.t1	K16912
Nep_mir_jg24005.t1	K05863
Nep_mir_jg24681.t1	K25784
Nep_mir_jg24017.t1	K02868
Nep_mir_jg24637.t1	K10732
Nep_mir_jg24860.t1	K00927
Nep_mir_jg24558.t1	K15747
Nep_mir_jg24164.t1	K03237
Nep_mir_jg24538.t1	K11165
Nep_mir_jg24757.t1	K03626
Nep_mir_jg23956.t1	K00036
Nep_mir_jg24470.t1	K08857
Nep_mir_jg24628.t1	K10364
Nep_mir_jg24741.t1	K06067
Nep_mir_jg24143.t1	K05765
Nep_mir_jg23871.t1	K02949
Nep_mir_jg23787.t1	K08776
Nep_mir_jg24066.t1	K22745
Nep_mir_jg24529.t1	K02144
Nep_mir_jg24702.t1	K15430
Nep_mir_jg24805.t1	K08907
Nep_mir_jg24710.t1	K13946
Nep_mir_jg24664.t1	K11251
Nep_mir_jg24651.t1	K14724
Nep_mir_jg23768.t1	K11418
Nep_mir_jg23892.t1	K11982
Nep_mir_jg24848.t1	K03549
Nep_mir_jg24821.t1	K12373
Nep_mir_jg24185.t1	K21772
Nep_mir_jg24472.t1	K07238
Nep_mir_jg23954.t1	K00736
Nep_mir_jg23907.t1	K20367
Nep_mir_jg24092.t1	K05857
Nep_mir_jg23859.t1	K02109
Nep_mir_jg24812.t1	K09539
Nep_mir_jg24806.t1	K06688
Nep_mir_jg23792.t1	K18787
Nep_mir_jg24597.t1	K09422
Nep_mir_jg24539.t1	K03969
Nep_mir_jg24537.t1	K11111
Nep_mir_jg23765.t1	K00615
Nep_mir_jg24038.t1	K11824
Nep_mir_jg24820.t1	K18368
Nep_mir_jg24559.t1	K08511
Nep_mir_jg24773.t1	K20471
Nep_mir_jg23963.t1	K14411
Nep_mir_jg23828.t1	K11090
Nep_mir_jg24676.t1	K08819
Nep_mir_jg24050.t1	K02326
Nep_mir_jg24033.t1	K00006
Nep_mir_jg24133.t1	K12471
Nep_mir_jg24214.t1	K04506
Nep_mir_jg24799.t1	K09580
Nep_mir_jg24031.t1	K05290
Nep_mir_jg24753.t1	K24815
Nep_mir_jg24184.t1	K14317
Nep_mir_jg24739.t1	K06067
Nep_mir_jg23899.t1	K12859
Nep_mir_jg23845.t1	K09566
Nep_mir_jg24115.t1	K13523
Nep_mir_jg24116.t1	K13523
Nep_mir_jg24620.t1	K01115
Nep_mir_jg24736.t1	K13126
Nep_mir_jg24793.t1	K10960
Nep_mir_jg24767.t1	K06063
Nep_mir_jg23795.t1	K13525
Nep_mir_jg24601.t1	K08245
Nep_mir_jg24770.t1	K00051
Nep_mir_jg24493.t1	K06688
Nep_mir_jg24850.t1	K15382
Nep_mir_jg23911.t1	K00457
Nep_mir_jg24633.t1	K22991
Nep_mir_jg24671.t1	K20471
Nep_mir_jg23986.t1	K00430
Nep_mir_jg24029.t1	K01647
Nep_mir_jg24156.t1	K23025
Nep_mir_jg24682.t1	K15156
Nep_mir_jg24149.t1	K22755
Nep_mir_jg24648.t1	K10849
Nep_mir_jg24604.t1	K25639
Nep_mir_jg23933.t1	K02138
Nep_mir_jg24003.t1	K06692
Nep_mir_jg24490.t1	K13412
Nep_mir_jg23832.t1	K11816
Nep_mir_jg23810.t1	K00850
Nep_mir_jg23816.t1	K01867
Nep_mir_jg45545.t1	K19307
Nep_mir_jg45786.t1	K13448
Nep_mir_jg45219.t1	K01762
Nep_mir_jg45756.t1	K03676
Nep_mir_jg45701.t1	K09840
Nep_mir_jg45268.t1	K00924
Nep_mir_jg45084.t1	K14012
Nep_mir_jg45604.t1	K03809
Nep_mir_jg45176.t1	K12898
Nep_mir_jg45653.t1	K02134
Nep_mir_jg45187.t1	K01735
Nep_mir_jg45226.t1	K02320
Nep_mir_jg45543.t1	K19307
Nep_mir_jg45128.t1	K04799
Nep_mir_jg45231.t1	K00430
Nep_mir_jg45605.t1	K11251
Nep_mir_jg45714.t1	K09422
Nep_mir_jg45411.t1	K01535
Nep_mir_jg45592.t1	K14769
Nep_mir_jg45350.t1	K02904
Nep_mir_jg45218.t1	K01762
Nep_mir_jg45304.t1	K09338
Nep_mir_jg45656.t1	K19600
Nep_mir_jg45796.t1	K00235
Nep_mir_jg45721.t1	K03549
Nep_mir_jg45663.t1	K20523
Nep_mir_jg45546.t1	K19307
Nep_mir_jg45139.t1	K05278
Nep_mir_jg45316.t1	K09285
Nep_mir_jg45250.t1	K10436
Nep_mir_jg45797.t1	K13993
Nep_mir_jg45079.t1	K14153
Nep_mir_jg45534.t1	K12880
Nep_mir_jg45601.t1	K10357
Nep_mir_jg45729.t1	K15436
Nep_mir_jg45166.t1	K22848
Nep_mir_jg45741.t1	K24273
Nep_mir_jg45636.t1	K16054
Nep_mir_jg45784.t1	K13448
Nep_mir_jg45168.t1	K22848
Nep_mir_jg45659.t1	K03353
Nep_mir_jg45114.t1	K25870
Nep_mir_jg45082.t1	K02639
Nep_mir_jg45536.t1	K09422
Nep_mir_jg45712.t1	K03009
Nep_mir_jg45172.t1	K14564
Nep_mir_jg45189.t1	K03029
Nep_mir_jg45790.t1	K00413
Nep_mir_jg45340.t1	K09338
Nep_mir_jg45148.t1	K00416
Nep_mir_jg45579.t1	K03131
Nep_mir_jg45285.t1	K12356
Nep_mir_jg45641.t1	K17506
Nep_mir_jg45652.t1	K12741
Nep_mir_jg45188.t1	K19366
Nep_mir_jg45347.t1	K15334
Nep_mir_jg45544.t1	K19307
Nep_mir_jg45130.t1	K11000
Nep_mir_jg45745.t1	K08738
Nep_mir_jg45755.t1	K15559
Nep_mir_jg45789.t1	K00231
Nep_mir_jg45783.t1	K13448
Nep_mir_jg45603.t1	K08869
Nep_mir_jg45542.t1	K10903
Nep_mir_jg45574.t1	K17790
Nep_mir_jg45177.t1	K22384
Nep_mir_jg45728.t1	K15979
Nep_mir_jg45581.t1	K12199
Nep_mir_jg45251.t1	K07937
Nep_mir_jg45290.t1	K17508
Nep_mir_jg45573.t1	K01051
Nep_mir_jg45711.t1	K03541
Nep_mir_jg45269.t1	K22533
Nep_mir_jg45085.t1	K16075
Nep_mir_jg45715.t1	K02935
Nep_mir_jg45169.t1	K08852
Nep_mir_jg45196.t1	K09264
Nep_mir_jg45367.t1	K12875
Nep_mir_jg45089.t1	K15029
Nep_mir_jg45781.t1	K01052
Nep_mir_jg45137.t1	K11816
Nep_mir_jg45204.t1	K23050
Nep_mir_jg45731.t1	K08472
Nep_mir_jg45212.t1	K03444
Nep_mir_jg45724.t1	K22733
Nep_mir_jg45245.t1	K13692
Nep_mir_jg45742.t1	K01528
Nep_mir_jg45157.t1	K10807
Nep_mir_jg45349.t1	K21766
Nep_mir_jg45779.t1	K06617
Nep_mir_jg45127.t1	K12120
Nep_mir_jg45374.t1	K13566
Nep_mir_jg45620.t1	K05350
Nep_mir_jg45244.t1	K04508
Nep_mir_jg45287.t1	K09338
Nep_mir_jg45775.t1	K19784
Nep_mir_jg45092.t1	K13173
Nep_mir_jg45760.t1	K00020
Nep_mir_jg45305.t1	K00703
Nep_mir_jg45759.t1	K17260
Nep_mir_jg45149.t1	K10355
Nep_mir_jg45590.t1	K14861
Nep_mir_jg45275.t1	K09874
Nep_mir_jg45740.t1	K24273
Nep_mir_jg45116.t1	K10903
Nep_mir_jg45739.t1	K06679
Nep_mir_jg45550.t1	K06268
Nep_mir_jg45257.t1	K09286
Nep_mir_jg45692.t1	K11380
Nep_mir_jg45345.t1	K11253
Nep_mir_jg45785.t1	K13448
Nep_mir_jg45787.t1	K13448
Nep_mir_jg45120.t1	K02717
Nep_mir_jg45583.t1	K16732
Nep_mir_jg45782.t1	K13448
Nep_mir_jg45223.t1	K01455
Nep_mir_jg45800.t1	K11548
Nep_mir_jg45638.t1	K03327
Nep_mir_jg45131.t1	K15340
Nep_mir_jg45266.t1	K17496
Nep_mir_jg45774.t1	K01191
Nep_mir_jg45554.t1	K23343
Nep_mir_jg45161.t1	K13415
Nep_mir_jg45746.t1	K07874
Nep_mir_jg45733.t1	K01179
Nep_mir_jg45081.t1	K08472
Nep_mir_jg45126.t1	K12120
Nep_mir_jg45080.t1	K14498
Nep_mir_jg45744.t1	K17108
Nep_mir_jg45136.t1	K03132
Nep_mir_jg45597.t1	K03522
Nep_mir_jg45587.t1	K22184
Nep_mir_jg45585.t1	K22139
Nep_mir_jg45695.t1	K12852
Nep_mir_jg45624.t1	K20241
Nep_mir_jg45655.t1	K03627
Nep_mir_jg45788.t1	K13448
Nep_mir_jg45567.t1	K14398
Nep_mir_jg45551.t1	K00787
Nep_mir_jg45679.t1	K07375
Nep_mir_jg45306.t1	K23333
Nep_mir_jg45087.t1	K12639
Nep_mir_jg45738.t1	K12839
Nep_mir_jg45286.t1	K01262
Nep_mir_jg45541.t1	K19307
Nep_mir_jg45159.t1	K00891
Nep_mir_jg45752.t1	K07904
Nep_mir_jg45700.t1	K03842
Nep_mir_jg45611.t1	K20307
Nep_mir_jg45761.t1	K00020
Nep_mir_jg45708.t1	K10950
Nep_mir_jg45216.t1	K19600
Nep_mir_jg45300.t1	K19001
Nep_mir_jg45129.t1	K11000
Nep_mir_jg45750.t1	K07904
Nep_mir_jg45696.t1	K12852
Nep_mir_jg45713.t1	K07442
Nep_mir_jg45133.t1	K07910
Nep_mir_jg45748.t1	K07904
Nep_mir_jg45578.t1	K17275
Nep_mir_jg45093.t1	K00889
Nep_mir_jg45335.t1	K15104
Nep_mir_jg45138.t1	K11816
Nep_mir_jg45802.t1	K00020
Nep_mir_jg45134.t1	K07910
Nep_mir_jg45651.t1	K01462
Nep_mir_jg45237.t1	K14487
Nep_mir_jg38762.t1	K12879
Nep_mir_jg38940.t1	K15446
Nep_mir_jg39539.t1	K03553
Nep_mir_jg38287.t1	K13993
Nep_mir_jg39583.t1	K11816
Nep_mir_jg39541.t1	K14009
Nep_mir_jg39637.t1	K10532
Nep_mir_jg38750.t1	K14494
Nep_mir_jg38601.t1	K16075
Nep_mir_jg39685.t1	K02358
Nep_mir_jg38500.t1	K15040
Nep_mir_jg38310.t1	K08287
Nep_mir_jg39004.t1	K00477
Nep_mir_jg39345.t1	K07953
Nep_mir_jg39600.t1	K01593
Nep_mir_jg39648.t1	K01051
Nep_mir_jg39569.t1	K01728
Nep_mir_jg39460.t1	K06442
Nep_mir_jg38544.t1	K09422
Nep_mir_jg38160.t1	K00430
Nep_mir_jg39398.t1	K13648
Nep_mir_jg38494.t1	K09338
Nep_mir_jg38576.t1	K02180
Nep_mir_jg39622.t1	K10999
Nep_mir_jg39621.t1	K11375
Nep_mir_jg39324.t1	K06611
Nep_mir_jg39630.t1	K03921
Nep_mir_jg39645.t1	K00695
Nep_mir_jg39459.t1	K17888
Nep_mir_jg38589.t1	K18211
Nep_mir_jg39273.t1	K18730
Nep_mir_jg38276.t1	K10730
Nep_mir_jg38439.t1	K23643
Nep_mir_jg38200.t1	K13260
Nep_mir_jg38627.t1	K10754
Nep_mir_jg39652.t1	K11129
Nep_mir_jg38417.t1	K00128
Nep_mir_jg39370.t1	K14516
Nep_mir_jg39682.t1	K05391
Nep_mir_jg39515.t1	K02149
Nep_mir_jg39579.t1	K16578
Nep_mir_jg38350.t1	K20892
Nep_mir_jg38671.t1	K09287
Nep_mir_jg39253.t1	K18999
Nep_mir_jg38743.t1	K08912
Nep_mir_jg38217.t1	K00002
Nep_mir_jg39392.t1	K09286
Nep_mir_jg38575.t1	K06981
Nep_mir_jg38301.t1	K14398
Nep_mir_jg39649.t1	K01051
Nep_mir_jg38543.t1	K02183
Nep_mir_jg38169.t1	K12448
Nep_mir_jg39529.t1	K00224
Nep_mir_jg39559.t1	K00430
Nep_mir_jg38239.t1	K09840
Nep_mir_jg39723.t1	K20177
Nep_mir_jg39698.t1	K19600
Nep_mir_jg39443.t1	K02974
Nep_mir_jg38564.t1	K18443
Nep_mir_jg38489.t1	K03671
Nep_mir_jg38176.t1	K09338
Nep_mir_jg39363.t1	K08880
Nep_mir_jg39268.t1	K07195
Nep_mir_jg38412.t1	K15014
Nep_mir_jg38185.t1	K23146
Nep_mir_jg39299.t1	K01897
Nep_mir_jg38766.t1	K00133
Nep_mir_jg39561.t1	K00430
Nep_mir_jg39608.t1	K12450
Nep_mir_jg38416.t1	K08235
Nep_mir_jg38268.t1	K03595
Nep_mir_jg39270.t1	K03676
Nep_mir_jg38697.t1	K15397
Nep_mir_jg38272.t1	K00454
Nep_mir_jg38588.t1	K22390
Nep_mir_jg38673.t1	K10525
Nep_mir_jg38959.t1	K09486
Nep_mir_jg39288.t1	K09489
Nep_mir_jg39707.t1	K14493
Nep_mir_jg38178.t1	K07375
Nep_mir_jg39587.t1	K06630
Nep_mir_jg39008.t1	K00858
Nep_mir_jg39387.t1	K08504
Nep_mir_jg39428.t1	K09272
Nep_mir_jg38746.t1	K03377
Nep_mir_jg38530.t1	K01510
Nep_mir_jg39358.t1	K10841
Nep_mir_jg38568.t1	K11593
Nep_mir_jg38455.t1	K00430
Nep_mir_jg38688.t1	K08827
Nep_mir_jg38448.t1	K00430
Nep_mir_jg38394.t1	K18819
Nep_mir_jg39402.t1	K14484
Nep_mir_jg38344.t1	K00700
Nep_mir_jg39046.t1	K13946
Nep_mir_jg39445.t1	K14963
Nep_mir_jg38552.t1	K03349
Nep_mir_jg39385.t1	K24070
Nep_mir_jg38684.t1	K25841
Nep_mir_jg39667.t1	K15095
Nep_mir_jg38380.t1	K03549
Nep_mir_jg38556.t1	K01409
Nep_mir_jg39556.t1	K22762
Nep_mir_jg39399.t1	K02721
Nep_mir_jg39633.t1	K03921
Nep_mir_jg39716.t1	K05750
Nep_mir_jg38732.t1	K11374
Nep_mir_jg38664.t1	K13115
Nep_mir_jg38400.t1	K17609
Nep_mir_jg38421.t1	K03549
Nep_mir_jg38508.t1	K09338
Nep_mir_jg38410.t1	K12816
Nep_mir_jg39355.t1	K01933
Nep_mir_jg38771.t1	K13448
Nep_mir_jg38695.t1	K05387
Nep_mir_jg39386.t1	K06072
Nep_mir_jg38774.t1	K15305
Nep_mir_jg38658.t1	K08360
Nep_mir_jg38196.t1	K24104
Nep_mir_jg38521.t1	K03869
Nep_mir_jg38386.t1	K01304
Nep_mir_jg38184.t1	K20798
Nep_mir_jg38563.t1	K20352
Nep_mir_jg38189.t1	K19706
Nep_mir_jg39693.t1	K03676
Nep_mir_jg39353.t1	K09517
Nep_mir_jg38761.t1	K01658
Nep_mir_jg38371.t1	K14788
Nep_mir_jg39750.t1	K03190
Nep_mir_jg38297.t1	K07399
Nep_mir_jg39705.t1	K14549
Nep_mir_jg39700.t1	K03108
Nep_mir_jg38572.t1	K20027
Nep_mir_jg39731.t1	K13338
Nep_mir_jg38501.t1	K01176
Nep_mir_jg39748.t1	K00602
Nep_mir_jg38411.t1	K16287
Nep_mir_jg39339.t1	K14769
Nep_mir_jg38507.t1	K09422
Nep_mir_jg39567.t1	K22390
Nep_mir_jg38782.t1	K15166
Nep_mir_jg38561.t1	K23280
Nep_mir_jg39575.t1	K08511
Nep_mir_jg39715.t1	K04120
Nep_mir_jg38454.t1	K00430
Nep_mir_jg39400.t1	K00383
Nep_mir_jg39696.t1	K14485
Nep_mir_jg39745.t1	K25162
Nep_mir_jg38244.t1	K04125
Nep_mir_jg39457.t1	K11717
Nep_mir_jg38381.t1	K19042
Nep_mir_jg38481.t1	K00799
Nep_mir_jg38506.t1	K15275
Nep_mir_jg38396.t1	K24265
Nep_mir_jg39611.t1	K12450
Nep_mir_jg39537.t1	K10782
Nep_mir_jg38393.t1	K07937
Nep_mir_jg38337.t1	K00737
Nep_mir_jg38960.t1	K04125
Nep_mir_jg39521.t1	K09569
Nep_mir_jg39724.t1	K10745
Nep_mir_jg38632.t1	K10908
Nep_mir_jg39740.t1	K14319
Nep_mir_jg38204.t1	K13260
Nep_mir_jg38524.t1	K02915
Nep_mir_jg38518.t1	K17279
Nep_mir_jg39644.t1	K01213
Nep_mir_jg38271.t1	K01427
Nep_mir_jg39714.t1	K04120
Nep_mir_jg39642.t1	K14801
Nep_mir_jg38549.t1	K08901
Nep_mir_jg38757.t1	K14713
Nep_mir_jg39437.t1	K02895
Nep_mir_jg38280.t1	K00134
Nep_mir_jg39668.t1	K15095
Nep_mir_jg39421.t1	K25870
Nep_mir_jg38229.t1	K08150
Nep_mir_jg39448.t1	K01937
Nep_mir_jg39678.t1	K03679
Nep_mir_jg38351.t1	K00276
Nep_mir_jg39269.t1	K07195
Nep_mir_jg39598.t1	K01593
Nep_mir_jg39373.t1	K17907
Nep_mir_jg38758.t1	K03873
Nep_mir_jg38208.t1	K13260
Nep_mir_jg38203.t1	K13260
Nep_mir_jg38313.t1	K08287
Nep_mir_jg39316.t1	K06611
Nep_mir_jg39446.t1	K07765
Nep_mir_jg38470.t1	K26077
Nep_mir_jg39449.t1	K03575
Nep_mir_jg39357.t1	K15685
Nep_mir_jg38488.t1	K03671
Nep_mir_jg39298.t1	K12820
Nep_mir_jg38254.t1	K17616
Nep_mir_jg38267.t1	K18342
Nep_mir_jg39272.t1	K07195
Nep_mir_jg38175.t1	K20818
Nep_mir_jg39711.t1	K03444
Nep_mir_jg39055.t1	K17545
Nep_mir_jg39352.t1	K09422
Nep_mir_jg39574.t1	K01918
Nep_mir_jg39406.t1	K02151
Nep_mir_jg39397.t1	K03593
Nep_mir_jg38166.t1	K12191
Nep_mir_jg38173.t1	K16219
Nep_mir_jg39709.t1	K03444
Nep_mir_jg38597.t1	K23870
Nep_mir_jg39725.t1	K01092
Nep_mir_jg39710.t1	K14487
Nep_mir_jg39334.t1	K02210
Nep_mir_jg38631.t1	K10908
Nep_mir_jg39285.t1	K02685
Nep_mir_jg39424.t1	K08857
Nep_mir_jg38784.t1	K19891
Nep_mir_jg38735.t1	K01623
Nep_mir_jg39427.t1	K01968
Nep_mir_jg38655.t1	K13128
Nep_mir_jg38363.t1	K02575
Nep_mir_jg38479.t1	K19986
Nep_mir_jg38206.t1	K13260
Nep_mir_jg38228.t1	K03676
Nep_mir_jg38487.t1	K03671
Nep_mir_jg39638.t1	K15042
Nep_mir_jg39614.t1	K20888
Nep_mir_jg38648.t1	K07023
Nep_mir_jg38232.t1	K11517
Nep_mir_jg39634.t1	K03921
Nep_mir_jg39266.t1	K07195
Nep_mir_jg38534.t1	K01166
Nep_mir_jg39605.t1	K25918
Nep_mir_jg38654.t1	K01595
Nep_mir_jg39577.t1	K06995
Nep_mir_jg38191.t1	K22395
Nep_mir_jg38696.t1	K15397
Nep_mir_jg39405.t1	K01695
Nep_mir_jg39686.t1	K00432
Nep_mir_jg39511.t1	K02912
Nep_mir_jg38962.t1	K04125
Nep_mir_jg39713.t1	K24758
Nep_mir_jg39528.t1	K00224
Nep_mir_jg39674.t1	K15095
Nep_mir_jg39743.t1	K10268
Nep_mir_jg39677.t1	K15095
Nep_mir_jg38358.t1	K12393
Nep_mir_jg38482.t1	K09510
Nep_mir_jg39660.t1	K16275
Nep_mir_jg39348.t1	K00924
Nep_mir_jg39297.t1	K11324
Nep_mir_jg39543.t1	K08235
Nep_mir_jg38558.t1	K13681
Nep_mir_jg38680.t1	K14431
Nep_mir_jg39571.t1	K05841
Nep_mir_jg39383.t1	K12930
Nep_mir_jg39659.t1	K14859
Nep_mir_jg39512.t1	K20714
Nep_mir_jg39411.t1	K09566
Nep_mir_jg38187.t1	K12486
Nep_mir_jg38593.t1	K00012
Nep_mir_jg39675.t1	K15095
Nep_mir_jg38610.t1	K09264
Nep_mir_jg38438.t1	K23877
Nep_mir_jg39384.t1	K02151
Nep_mir_jg38678.t1	K06891
Nep_mir_jg39681.t1	K05391
Nep_mir_jg38474.t1	K14492
Nep_mir_jg39552.t1	K02872
Nep_mir_jg38222.t1	K15032
Nep_mir_jg38186.t1	K19788
Nep_mir_jg39431.t1	K08851
Nep_mir_jg38289.t1	K14491
Nep_mir_jg39647.t1	K05387
Nep_mir_jg39692.t1	K00799
Nep_mir_jg39520.t1	K09571
Nep_mir_jg38215.t1	K01593
Nep_mir_jg39566.t1	K17275
Nep_mir_jg39617.t1	K14484
Nep_mir_jg38240.t1	K04507
Nep_mir_jg38469.t1	K11644
Nep_mir_jg39620.t1	K07393
Nep_mir_jg38779.t1	K13464
Nep_mir_jg38635.t1	K09487
Nep_mir_jg39320.t1	K01164
Nep_mir_jg38535.t1	K14413
Nep_mir_jg38385.t1	K24824
Nep_mir_jg38471.t1	K00161
Nep_mir_jg39594.t1	K22382
Nep_mir_jg39702.t1	K13207
Nep_mir_jg39673.t1	K15095
Nep_mir_jg39553.t1	K23490
Nep_mir_jg38174.t1	K15501
Nep_mir_jg39694.t1	K03676
Nep_mir_jg38486.t1	K00002
Nep_mir_jg38382.t1	K24824
Nep_mir_jg39538.t1	K06628
Nep_mir_jg39672.t1	K15095
Nep_mir_jg39688.t1	K13339
Nep_mir_jg38158.t1	K02542
Nep_mir_jg38247.t1	K04798
Nep_mir_jg39586.t1	K10357
Nep_mir_jg38623.t1	K09716
Nep_mir_jg39503.t1	K07904
Nep_mir_jg39488.t1	K17888
Nep_mir_jg38190.t1	K19706
Nep_mir_jg38243.t1	K10609
Nep_mir_jg38274.t1	K08818
Nep_mir_jg38211.t1	K10683
Nep_mir_jg38168.t1	K17268
Nep_mir_jg38423.t1	K16055
Nep_mir_jg39263.t1	K07195
Nep_mir_jg39047.t1	K07555
Nep_mir_jg38249.t1	K09832
Nep_mir_jg39670.t1	K15095
Nep_mir_jg39719.t1	K02437
Nep_mir_jg38413.t1	K15014
Nep_mir_jg38384.t1	K19042
Nep_mir_jg38744.t1	K08912
Nep_mir_jg38341.t1	K13946
Nep_mir_jg39591.t1	K21989
Nep_mir_jg38167.t1	K21198
Nep_mir_jg38406.t1	K01673
Nep_mir_jg38362.t1	K08244
Nep_mir_jg39733.t1	K20353
Nep_mir_jg38378.t1	K01648
Nep_mir_jg39012.t1	K07375
Nep_mir_jg38691.t1	K15925
Nep_mir_jg39640.t1	K00770
Nep_mir_jg38294.t1	K10251
Nep_mir_jg38492.t1	K17081
Nep_mir_jg39367.t1	K06636
Nep_mir_jg39325.t1	K06611
Nep_mir_jg39359.t1	K20069
Nep_mir_jg39368.t1	K19996
Nep_mir_jg39580.t1	K01183
Nep_mir_jg38707.t1	K10760
Nep_mir_jg38724.t1	K15115
Nep_mir_jg38355.t1	K14272
Nep_mir_jg39300.t1	K08193
Nep_mir_jg39742.t1	K10268
Nep_mir_jg38264.t1	K14308
Nep_mir_jg39545.t1	K10949
Nep_mir_jg38633.t1	K09487
Nep_mir_jg39408.t1	K11251
Nep_mir_jg38644.t1	K01611
Nep_mir_jg39557.t1	K15289
Nep_mir_jg38300.t1	K09497
Nep_mir_jg38216.t1	K21989
Nep_mir_jg38609.t1	K09264
Nep_mir_jg38639.t1	K14759
Nep_mir_jg38459.t1	K00006
Nep_mir_jg38683.t1	K03456
Nep_mir_jg39395.t1	K11275
Nep_mir_jg38443.t1	K22614
Nep_mir_jg38397.t1	K17609
Nep_mir_jg39335.t1	K08737
Nep_mir_jg12375.t1	K13341
Nep_mir_jg12200.t1	K17616
Nep_mir_jg12705.t1	K19045
Nep_mir_jg12719.t1	K11592
Nep_mir_jg12323.t1	K12184
Nep_mir_jg12289.t1	K14173
Nep_mir_jg12591.t1	K05909
Nep_mir_jg12701.t1	K00465
Nep_mir_jg12268.t1	K14173
Nep_mir_jg12564.t1	K00031
Nep_mir_jg12275.t1	K14173
Nep_mir_jg12245.t1	K23878
Nep_mir_jg12163.t1	K06672
Nep_mir_jg12651.t1	K03680
Nep_mir_jg12734.t1	K15227
Nep_mir_jg12625.t1	K04802
Nep_mir_jg12736.t1	K05756
Nep_mir_jg12169.t1	K20867
Nep_mir_jg12768.t1	K10781
Nep_mir_jg12278.t1	K14173
Nep_mir_jg12723.t1	K02990
Nep_mir_jg12671.t1	K04506
Nep_mir_jg12769.t1	K10781
Nep_mir_jg12605.t1	K10257
Nep_mir_jg12702.t1	K00465
Nep_mir_jg12195.t1	K06171
Nep_mir_jg12240.t1	K13989
Nep_mir_jg12211.t1	K19861
Nep_mir_jg12733.t1	K03104
Nep_mir_jg12269.t1	K14173
Nep_mir_jg12170.t1	K00012
Nep_mir_jg12331.t1	K03252
Nep_mir_jg12773.t1	K03094
Nep_mir_jg12592.t1	K10875
Nep_mir_jg12539.t1	K23872
Nep_mir_jg12209.t1	K19861
Nep_mir_jg12332.t1	K03644
Nep_mir_jg12325.t1	K12867
Nep_mir_jg12658.t1	K10839
Nep_mir_jg12378.t1	K14324
Nep_mir_jg12735.t1	K03715
Nep_mir_jg12164.t1	K02966
Nep_mir_jg12490.t1	K13024
Nep_mir_jg12276.t1	K14173
Nep_mir_jg12181.t1	K01188
Nep_mir_jg12693.t1	K20791
Nep_mir_jg12596.t1	K03103
Nep_mir_jg12303.t1	K07441
Nep_mir_jg12782.t1	K05298
Nep_mir_jg12665.t1	K22856
Nep_mir_jg12703.t1	K00465
Nep_mir_jg12761.t1	K20891
Nep_mir_jg12230.t1	K14012
Nep_mir_jg12606.t1	K10257
Nep_mir_jg12680.t1	K09590
Nep_mir_jg12565.t1	K01535
Nep_mir_jg12336.t1	K12589
Nep_mir_jg12781.t1	K10899
Nep_mir_jg12345.t1	K15109
Nep_mir_jg12492.t1	K11253
Nep_mir_jg12609.t1	K05857
Nep_mir_jg12604.t1	K10257
Nep_mir_jg12340.t1	K25840
Nep_mir_jg12708.t1	K13096
Nep_mir_jg12751.t1	K11434
Nep_mir_jg12282.t1	K14173
Nep_mir_jg12694.t1	K22803
Nep_mir_jg12326.t1	K03424
Nep_mir_jg12190.t1	K02258
Nep_mir_jg12172.t1	K09422
Nep_mir_jg12603.t1	K10257
Nep_mir_jg12160.t1	K12486
Nep_mir_jg12379.t1	K14324
Nep_mir_jg12561.t1	K23518
Nep_mir_jg12654.t1	K12197
Nep_mir_jg12624.t1	K09377
Nep_mir_jg12684.t1	K14207
Nep_mir_jg12541.t1	K20782
Nep_mir_jg12264.t1	K14173
Nep_mir_jg12594.t1	K03103
Nep_mir_jg12309.t1	K09571
Nep_mir_jg12363.t1	K13117
Nep_mir_jg12171.t1	K00012
Nep_mir_jg12681.t1	K13379
Nep_mir_jg12770.t1	K10781
Nep_mir_jg12771.t1	K12355
Nep_mir_jg12228.t1	K00658
Nep_mir_jg12310.t1	K03885
Nep_mir_jg12474.t1	K14324
Nep_mir_jg12682.t1	K09264
Nep_mir_jg12473.t1	K02132
Nep_mir_jg12346.t1	K23012
Nep_mir_jg12756.t1	K03426
Nep_mir_jg12180.t1	K01188
Nep_mir_jg12645.t1	K12900
Nep_mir_jg12261.t1	K10405
Nep_mir_jg12517.t1	K02705
Nep_mir_jg12737.t1	K11366
Nep_mir_jg12337.t1	K20310
Nep_mir_jg12780.t1	K00898
Nep_mir_jg12196.t1	K01724
Nep_mir_jg12704.t1	K10999
Nep_mir_jg12272.t1	K14173
Nep_mir_jg12246.t1	K09338
Nep_mir_jg12271.t1	K14173
Nep_mir_jg12283.t1	K14173
Nep_mir_jg12640.t1	K01802
Nep_mir_jg12267.t1	K14173
Nep_mir_jg12194.t1	K21867
Nep_mir_jg12212.t1	K19861
Nep_mir_jg12187.t1	K14297
Nep_mir_jg12216.t1	K19729
Nep_mir_jg12602.t1	K08518
Nep_mir_jg12393.t1	K03936
Nep_mir_jg12353.t1	K09286
Nep_mir_jg12480.t1	K16279
Nep_mir_jg12552.t1	K04773
Nep_mir_jg12661.t1	K18753
Nep_mir_jg12669.t1	K01358
Nep_mir_jg12329.t1	K19995
Nep_mir_jg12215.t1	K19861
Nep_mir_jg12238.t1	K10047
Nep_mir_jg12643.t1	K12397
Nep_mir_jg12224.t1	K15152
Nep_mir_jg12266.t1	K14173
Nep_mir_jg12688.t1	K14005
Nep_mir_jg12660.t1	K15397
Nep_mir_jg12219.t1	K09264
Nep_mir_jg12499.t1	K15095
Nep_mir_jg12612.t1	K14318
Nep_mir_jg12725.t1	K17569
Nep_mir_jg12593.t1	K00522
Nep_mir_jg12244.t1	K21995
Nep_mir_jg12757.t1	K00326
Nep_mir_jg12784.t1	K07760
Nep_mir_jg12213.t1	K19861
Nep_mir_jg12380.t1	K14324
Nep_mir_jg12621.t1	K21483
Nep_mir_jg12186.t1	K14297
Nep_mir_jg12683.t1	K01076
Nep_mir_jg12210.t1	K19729
Nep_mir_jg12227.t1	K00605
Nep_mir_jg12161.t1	K14638
Nep_mir_jg12342.t1	K03010
Nep_mir_jg12687.t1	K15078
Nep_mir_jg12307.t1	K15601
Nep_mir_jg12553.t1	K12878
Nep_mir_jg12649.t1	K02987
Nep_mir_jg12555.t1	K14156
Nep_mir_jg12557.t1	K21752
Nep_mir_jg12742.t1	K00737
Nep_mir_jg12711.t1	K05391
Nep_mir_jg12550.t1	K12874
Nep_mir_jg12731.t1	K17866
Nep_mir_jg12293.t1	K14173
Nep_mir_jg12226.t1	K19891
Nep_mir_jg12159.t1	K13421
Nep_mir_jg12327.t1	K03885
Nep_mir_jg12789.t1	K19037
Nep_mir_jg12547.t1	K22991
Nep_mir_jg12700.t1	K00002
Nep_mir_jg12237.t1	K08272
Nep_mir_jg12670.t1	K04506
Nep_mir_jg12574.t1	K14840
Nep_mir_jg12765.t1	K15397
Nep_mir_jg12767.t1	K18404
Nep_mir_jg12364.t1	K03405
Nep_mir_jg12739.t1	K22390
Nep_mir_jg12573.t1	K11492
Nep_mir_jg12730.t1	K07964
Nep_mir_jg12638.t1	K17943
Nep_mir_jg12185.t1	K02183
Nep_mir_jg12718.t1	K14491
Nep_mir_jg12758.t1	K13960
Nep_mir_jg12313.t1	K20884
Nep_mir_jg12225.t1	K05359
Nep_mir_jg12709.t1	K03686
Nep_mir_jg1725.t1	K00844
Nep_mir_jg1927.t1	K00999
Nep_mir_jg1834.t1	K01537
Nep_mir_jg1841.t1	K02372
Nep_mir_jg1851.t1	K02180
Nep_mir_jg2556.t1	K22685
Nep_mir_jg2696.t1	K01728
Nep_mir_jg2381.t1	K10632
Nep_mir_jg1637.t1	K05387
Nep_mir_jg1878.t1	K22314
Nep_mir_jg1741.t1	K13606
Nep_mir_jg2563.t1	K11593
Nep_mir_jg1723.t1	K00844
Nep_mir_jg1842.t1	K17470
Nep_mir_jg2537.t1	K11517
Nep_mir_jg1750.t1	K01802
Nep_mir_jg1669.t1	K24773
Nep_mir_jg1809.t1	K01535
Nep_mir_jg1658.t1	K13201
Nep_mir_jg2602.t1	K13082
Nep_mir_jg1942.t1	K08330
Nep_mir_jg1727.t1	K15507
Nep_mir_jg1966.t1	K15166
Nep_mir_jg1923.t1	K10752
Nep_mir_jg2421.t1	K00430
Nep_mir_jg1655.t1	K20826
Nep_mir_jg1688.t1	K02218
Nep_mir_jg1796.t1	K18667
Nep_mir_jg2542.t1	K14832
Nep_mir_jg2442.t1	K05759
Nep_mir_jg2623.t1	K05681
Nep_mir_jg1838.t1	K18753
Nep_mir_jg2616.t1	K21483
Nep_mir_jg1959.t1	K07942
Nep_mir_jg2364.t1	K15728
Nep_mir_jg2503.t1	K22048
Nep_mir_jg2689.t1	K13413
Nep_mir_jg1713.t1	K07874
Nep_mir_jg2607.t1	K08241
Nep_mir_jg1954.t1	K16055
Nep_mir_jg2611.t1	K08241
Nep_mir_jg2561.t1	K04498
Nep_mir_jg2663.t1	K25841
Nep_mir_jg1717.t1	K01412
Nep_mir_jg2655.t1	K03139
Nep_mir_jg2399.t1	K20286
Nep_mir_jg1670.t1	K03868
Nep_mir_jg2613.t1	K08241
Nep_mir_jg2516.t1	K02914
Nep_mir_jg2614.t1	K21483
Nep_mir_jg2675.t1	K03439
Nep_mir_jg2626.t1	K05681
Nep_mir_jg1793.t1	K01537
Nep_mir_jg2610.t1	K08241
Nep_mir_jg1710.t1	K02140
Nep_mir_jg1600.t1	K08900
Nep_mir_jg1593.t1	K15397
Nep_mir_jg1783.t1	K18532
Nep_mir_jg2590.t1	K14503
Nep_mir_jg1895.t1	K01626
Nep_mir_jg2581.t1	K11968
Nep_mir_jg2578.t1	K01723
Nep_mir_jg2047.t1	K06617
Nep_mir_jg1914.t1	K05765
Nep_mir_jg1759.t1	K00586
Nep_mir_jg1794.t1	K18811
Nep_mir_jg1819.t1	K11842
Nep_mir_jg1996.t1	K25900
Nep_mir_jg1687.t1	K09422
Nep_mir_jg2609.t1	K01535
Nep_mir_jg1720.t1	K13989
Nep_mir_jg1817.t1	K12842
Nep_mir_jg2545.t1	K00921
Nep_mir_jg2531.t1	K09422
Nep_mir_jg1671.t1	K15082
Nep_mir_jg2634.t1	K05681
Nep_mir_jg1861.t1	K07374
Nep_mir_jg1641.t1	K00963
Nep_mir_jg1656.t1	K13789
Nep_mir_jg2438.t1	K14484
Nep_mir_jg1711.t1	K12194
Nep_mir_jg2061.t1	K14432
Nep_mir_jg2606.t1	K08241
Nep_mir_jg1674.t1	K05894
Nep_mir_jg2566.t1	K11593
Nep_mir_jg2625.t1	K05681
Nep_mir_jg1604.t1	K14573
Nep_mir_jg2377.t1	K17824
Nep_mir_jg2484.t1	K02903
Nep_mir_jg1721.t1	K01051
Nep_mir_jg1700.t1	K24939
Nep_mir_jg1703.t1	K20359
Nep_mir_jg1603.t1	K18649
Nep_mir_jg1663.t1	K07052
Nep_mir_jg1782.t1	K14411
Nep_mir_jg1614.t1	K02155
Nep_mir_jg2557.t1	K09264
Nep_mir_jg1665.t1	K22913
Nep_mir_jg2570.t1	K14998
Nep_mir_jg2471.t1	K06901
Nep_mir_jg2529.t1	K09422
Nep_mir_jg1715.t1	K09422
Nep_mir_jg2423.t1	K02265
Nep_mir_jg1953.t1	K14950
Nep_mir_jg2393.t1	K06664
Nep_mir_jg1906.t1	K11393
Nep_mir_jg2504.t1	K22048
Nep_mir_jg1859.t1	K16296
Nep_mir_jg1743.t1	K09419
Nep_mir_jg1742.t1	K11816
Nep_mir_jg1764.t1	K14486
Nep_mir_jg1664.t1	K15028
Nep_mir_jg2420.t1	K06215
Nep_mir_jg1624.t1	K15199
Nep_mir_jg1991.t1	K14505
Nep_mir_jg1760.t1	K13811
Nep_mir_jg1948.t1	K02267
Nep_mir_jg1770.t1	K15378
Nep_mir_jg1695.t1	K00279
Nep_mir_jg2636.t1	K05681
Nep_mir_jg1666.t1	K02730
Nep_mir_jg1590.t1	K17267
Nep_mir_jg1734.t1	K14484
Nep_mir_jg1610.t1	K11498
Nep_mir_jg1960.t1	K01805
Nep_mir_jg2481.t1	K20359
Nep_mir_jg1758.t1	K22520
Nep_mir_jg2622.t1	K05681
Nep_mir_jg1814.t1	K11842
Nep_mir_jg1678.t1	K22048
Nep_mir_jg1716.t1	K12403
Nep_mir_jg2403.t1	K16196
Nep_mir_jg1769.t1	K03327
Nep_mir_jg1583.t1	K03120
Nep_mir_jg2573.t1	K05287
Nep_mir_jg2528.t1	K03126
Nep_mir_jg2361.t1	K17867
Nep_mir_jg1939.t1	K11804
Nep_mir_jg1585.t1	K13513
Nep_mir_jg2494.t1	K22048
Nep_mir_jg2621.t1	K25786
Nep_mir_jg1813.t1	K21483
Nep_mir_jg2550.t1	K02135
Nep_mir_jg2536.t1	K13201
Nep_mir_jg2574.t1	K23544
Nep_mir_jg2338.t1	K09419
Nep_mir_jg1726.t1	K17795
Nep_mir_jg1932.t1	K03094
Nep_mir_jg2406.t1	K08711
Nep_mir_jg1864.t1	K02938
Nep_mir_jg1872.t1	K17744
Nep_mir_jg1645.t1	K22522
Nep_mir_jg1818.t1	K21483
Nep_mir_jg2515.t1	K11279
Nep_mir_jg1732.t1	K09286
Nep_mir_jg2585.t1	K20893
Nep_mir_jg2638.t1	K07056
Nep_mir_jg1831.t1	K21444
Nep_mir_jg1605.t1	K05236
Nep_mir_jg1606.t1	K05236
Nep_mir_jg2541.t1	K13993
Nep_mir_jg2597.t1	K11824
Nep_mir_jg2417.t1	K23040
Nep_mir_jg1986.t1	K06627
Nep_mir_jg1613.t1	K07071
Nep_mir_jg2408.t1	K08711
Nep_mir_jg2548.t1	K03691
Nep_mir_jg2522.t1	K10357
Nep_mir_jg2568.t1	K14961
Nep_mir_jg1623.t1	K00058
Nep_mir_jg1935.t1	K12837
Nep_mir_jg2495.t1	K22048
Nep_mir_jg1945.t1	K02377
Nep_mir_jg2502.t1	K22048
Nep_mir_jg2593.t1	K17508
Nep_mir_jg2518.t1	K17794
Nep_mir_jg2605.t1	K08241
Nep_mir_jg2639.t1	K10688
Nep_mir_jg1826.t1	K22285
Nep_mir_jg1820.t1	K21483
Nep_mir_jg1636.t1	K15272
Nep_mir_jg1881.t1	K01431
Nep_mir_jg1632.t1	K10661
Nep_mir_jg2505.t1	K22048
Nep_mir_jg2409.t1	K07767
Nep_mir_jg2547.t1	K14790
Nep_mir_jg1745.t1	K08737
Nep_mir_jg2697.t1	K09873
Nep_mir_jg1965.t1	K13464
Nep_mir_jg1709.t1	K14213
Nep_mir_jg1977.t1	K01535
Nep_mir_jg2492.t1	K22048
Nep_mir_jg2592.t1	K20783
Nep_mir_jg2603.t1	K08241
Nep_mir_jg1597.t1	K00975
Nep_mir_jg1855.t1	K09422
Nep_mir_jg1786.t1	K16296
Nep_mir_jg1957.t1	K00901
Nep_mir_jg1900.t1	K17506
Nep_mir_jg1586.t1	K00888
Nep_mir_jg1807.t1	K09285
Nep_mir_jg1768.t1	K18328
Nep_mir_jg1662.t1	K14488
Nep_mir_jg2422.t1	K00413
Nep_mir_jg1673.t1	K05894
Nep_mir_jg1612.t1	K03965
Nep_mir_jg2558.t1	K23025
Nep_mir_jg1805.t1	K21398
Nep_mir_jg1781.t1	K09285
Nep_mir_jg2690.t1	K08248
Nep_mir_jg2443.t1	K03024
Nep_mir_jg1620.t1	K01052
Nep_mir_jg2608.t1	K21483
Nep_mir_jg1679.t1	K12191
Nep_mir_jg1790.t1	K24104
Nep_mir_jg1870.t1	K00511
Nep_mir_jg2653.t1	K23338
Nep_mir_jg1677.t1	K15176
Nep_mir_jg1712.t1	K14664
Nep_mir_jg2046.t1	K11406
Nep_mir_jg1629.t1	K14505
Nep_mir_jg1970.t1	K12877
Nep_mir_jg2544.t1	K22913
Nep_mir_jg2499.t1	K22048
Nep_mir_jg1886.t1	K01673
Nep_mir_jg2587.t1	K10666
Nep_mir_jg2500.t1	K22048
Nep_mir_jg2445.t1	K03024
Nep_mir_jg1647.t1	K01872
Nep_mir_jg2401.t1	K09580
Nep_mir_jg1635.t1	K01810
Nep_mir_jg1922.t1	K25785
Nep_mir_jg2483.t1	K21604
Nep_mir_jg1779.t1	K21989
Nep_mir_jg2604.t1	K08241
Nep_mir_jg1901.t1	K01580
Nep_mir_jg1798.t1	K13993
Nep_mir_jg1631.t1	K13126
Nep_mir_jg1967.t1	K19891
Nep_mir_jg1941.t1	K08330
Nep_mir_jg1691.t1	K14508
Nep_mir_jg1776.t1	K00826
Nep_mir_jg1984.t1	K01904
Nep_mir_jg1777.t1	K21989
Nep_mir_jg2635.t1	K05681
Nep_mir_jg1746.t1	K19042
Nep_mir_jg1919.t1	K16732
Nep_mir_jg1916.t1	K09422
Nep_mir_jg1812.t1	K02068
Nep_mir_jg2497.t1	K22048
Nep_mir_jg1867.t1	K00511
Nep_mir_jg1879.t1	K17065
Nep_mir_jg2543.t1	K12162
Nep_mir_jg1801.t1	K22419
Nep_mir_jg1682.t1	K13993
Nep_mir_jg2013.t1	K13126
Nep_mir_jg2475.t1	K06901
Nep_mir_jg1684.t1	K10357
Nep_mir_jg2615.t1	K08241
Nep_mir_jg1692.t1	K12818
Nep_mir_jg1685.t1	K15263
Nep_mir_jg1921.t1	K14852
Nep_mir_jg1845.t1	K17783
Nep_mir_jg1926.t1	K19042
Nep_mir_jg2524.t1	K15121
Nep_mir_jg1815.t1	K21483
Nep_mir_jg1840.t1	K08917
Nep_mir_jg2565.t1	K11593
Nep_mir_jg1934.t1	K10581
Nep_mir_jg1850.t1	K02180
Nep_mir_jg61751.t1	K06688
Nep_mir_jg61991.t1	K14003
Nep_mir_jg61798.t1	K18443
Nep_mir_jg61341.t1	K11838
Nep_mir_jg61799.t1	K14488
Nep_mir_jg61928.t1	K21444
Nep_mir_jg61850.t1	K15382
Nep_mir_jg61289.t1	K01414
Nep_mir_jg61018.t1	K12581
Nep_mir_jg60898.t1	K08869
Nep_mir_jg61763.t1	K08057
Nep_mir_jg61942.t1	K21437
Nep_mir_jg61006.t1	K07964
Nep_mir_jg61810.t1	K02327
Nep_mir_jg61884.t1	K10664
Nep_mir_jg61124.t1	K09458
Nep_mir_jg61041.t1	K14765
Nep_mir_jg61273.t1	K00053
Nep_mir_jg61732.t1	K09422
Nep_mir_jg61326.t1	K06620
Nep_mir_jg61290.t1	K01414
Nep_mir_jg62036.t1	K00164
Nep_mir_jg61081.t1	K03526
Nep_mir_jg60934.t1	K04424
Nep_mir_jg61999.t1	K16298
Nep_mir_jg62113.t1	K01850
Nep_mir_jg60997.t1	K00759
Nep_mir_jg62000.t1	K00111
Nep_mir_jg61098.t1	K02138
Nep_mir_jg61921.t1	K10046
Nep_mir_jg62025.t1	K05681
Nep_mir_jg61355.t1	K01657
Nep_mir_jg61749.t1	K00830
Nep_mir_jg61864.t1	K15718
Nep_mir_jg62057.t1	K00002
Nep_mir_jg61085.t1	K09338
Nep_mir_jg60947.t1	K00924
Nep_mir_jg60926.t1	K12737
Nep_mir_jg61948.t1	K03553
Nep_mir_jg61831.t1	K01535
Nep_mir_jg61142.t1	K02933
Nep_mir_jg61803.t1	K15188
Nep_mir_jg61961.t1	K19347
Nep_mir_jg61955.t1	K09522
Nep_mir_jg61239.t1	K11806
Nep_mir_jg61017.t1	K12581
Nep_mir_jg61140.t1	K08341
Nep_mir_jg61720.t1	K11592
Nep_mir_jg62075.t1	K23553
Nep_mir_jg60943.t1	K09422
Nep_mir_jg60912.t1	K17686
Nep_mir_jg61117.t1	K14300
Nep_mir_jg61042.t1	K00655
Nep_mir_jg62024.t1	K18624
Nep_mir_jg61302.t1	K12196
Nep_mir_jg61004.t1	K00696
Nep_mir_jg61903.t1	K13207
Nep_mir_jg61836.t1	K03133
Nep_mir_jg61297.t1	K02943
Nep_mir_jg61244.t1	K12581
Nep_mir_jg61980.t1	K17479
Nep_mir_jg61701.t1	K11253
Nep_mir_jg61352.t1	K01657
Nep_mir_jg60935.t1	K06268
Nep_mir_jg61030.t1	K04564
Nep_mir_jg61019.t1	K12581
Nep_mir_jg61818.t1	K14489
Nep_mir_jg61900.t1	K02920
Nep_mir_jg61697.t1	K14514
Nep_mir_jg61638.t1	K25378
Nep_mir_jg61748.t1	K22733
Nep_mir_jg61158.t1	K15341
Nep_mir_jg62042.t1	K01011
Nep_mir_jg61335.t1	K25796
Nep_mir_jg61337.t1	K02890
Nep_mir_jg61945.t1	K03320
Nep_mir_jg60919.t1	K17968
Nep_mir_jg62005.t1	K10775
Nep_mir_jg60933.t1	K06118
Nep_mir_jg60946.t1	K08850
Nep_mir_jg61823.t1	K00789
Nep_mir_jg61221.t1	K20628
Nep_mir_jg61025.t1	K25507
Nep_mir_jg61109.t1	K12741
Nep_mir_jg61068.t1	K06185
Nep_mir_jg61895.t1	K11251
Nep_mir_jg61764.t1	K11752
Nep_mir_jg61387.t1	K03122
Nep_mir_jg61375.t1	K12599
Nep_mir_jg61070.t1	K04565
Nep_mir_jg61079.t1	K24741
Nep_mir_jg61334.t1	K21343
Nep_mir_jg62030.t1	K15397
Nep_mir_jg61976.t1	K22255
Nep_mir_jg61067.t1	K01904
Nep_mir_jg61301.t1	K11293
Nep_mir_jg62047.t1	K14709
Nep_mir_jg61852.t1	K15397
Nep_mir_jg61410.t1	K08678
Nep_mir_jg61014.t1	K00811
Nep_mir_jg61859.t1	K15601
Nep_mir_jg61974.t1	K24611
Nep_mir_jg61195.t1	K18812
Nep_mir_jg61235.t1	K01530
Nep_mir_jg61065.t1	K13525
Nep_mir_jg61750.t1	K03404
Nep_mir_jg61139.t1	K05359
Nep_mir_jg61863.t1	K02350
Nep_mir_jg61754.t1	K12876
Nep_mir_jg60961.t1	K01867
Nep_mir_jg61055.t1	K03648
Nep_mir_jg61129.t1	K06676
Nep_mir_jg61360.t1	K01657
Nep_mir_jg60942.t1	K12125
Nep_mir_jg61056.t1	K17839
Nep_mir_jg61967.t1	K06067
Nep_mir_jg61373.t1	K17362
Nep_mir_jg61427.t1	K13195
Nep_mir_jg61868.t1	K01875
Nep_mir_jg61087.t1	K22218
Nep_mir_jg60931.t1	K20771
Nep_mir_jg61973.t1	K02975
Nep_mir_jg61957.t1	K24405
Nep_mir_jg62114.t1	K22987
Nep_mir_jg61849.t1	K07575
Nep_mir_jg61828.t1	K20303
Nep_mir_jg62028.t1	K02725
Nep_mir_jg61114.t1	K14489
Nep_mir_jg61718.t1	K03327
Nep_mir_jg61698.t1	K14514
Nep_mir_jg60922.t1	K14497
Nep_mir_jg61274.t1	K10580
Nep_mir_jg61196.t1	K01593
Nep_mir_jg60923.t1	K14497
Nep_mir_jg61872.t1	K13754
Nep_mir_jg61705.t1	K09955
Nep_mir_jg61965.t1	K12190
Nep_mir_jg60905.t1	K09613
Nep_mir_jg61782.t1	K00430
Nep_mir_jg61125.t1	K04459
Nep_mir_jg61913.t1	K11498
Nep_mir_jg61350.t1	K17506
Nep_mir_jg60994.t1	K01115
Nep_mir_jg61941.t1	K08960
Nep_mir_jg61204.t1	K08908
Nep_mir_jg61439.t1	K15113
Nep_mir_jg61358.t1	K06215
Nep_mir_jg61426.t1	K11252
Nep_mir_jg61233.t1	K05863
Nep_mir_jg61364.t1	K15235
Nep_mir_jg62021.t1	K12129
Nep_mir_jg61797.t1	K13173
Nep_mir_jg61940.t1	K14137
Nep_mir_jg61440.t1	K15113
Nep_mir_jg62034.t1	K18059
Nep_mir_jg61930.t1	K14509
Nep_mir_jg60971.t1	K03978
Nep_mir_jg61032.t1	K04797
Nep_mir_jg61230.t1	K05863
Nep_mir_jg61826.t1	K00924
Nep_mir_jg61040.t1	K17592
Nep_mir_jg60978.t1	K09510
Nep_mir_jg61205.t1	K13648
Nep_mir_jg61861.t1	K08065
Nep_mir_jg62117.t1	K11592
Nep_mir_jg61827.t1	K07937
Nep_mir_jg60916.t1	K02985
Nep_mir_jg60966.t1	K09286
Nep_mir_jg62022.t1	K11377
Nep_mir_jg61419.t1	K15276
Nep_mir_jg61873.t1	K03363
Nep_mir_jg62031.t1	K02918
Nep_mir_jg60980.t1	K00837
Nep_mir_jg61880.t1	K10664
Nep_mir_jg61147.t1	K01469
Nep_mir_jg61288.t1	K16075
Nep_mir_jg61395.t1	K01262
Nep_mir_jg61771.t1	K13379
Nep_mir_jg61108.t1	K16285
Nep_mir_jg61727.t1	K08678
Nep_mir_jg61285.t1	K02219
Nep_mir_jg60929.t1	K22522
Nep_mir_jg61875.t1	K03363
Nep_mir_jg61011.t1	K02552
Nep_mir_jg61342.t1	K16297
Nep_mir_jg62015.t1	K03231
Nep_mir_jg60915.t1	K09422
Nep_mir_jg61007.t1	K22827
Nep_mir_jg61026.t1	K23901
Nep_mir_jg61281.t1	K02435
Nep_mir_jg61240.t1	K09510
Nep_mir_jg61034.t1	K15601
Nep_mir_jg62019.t1	K02864
Nep_mir_jg62106.t1	K00432
Nep_mir_jg61968.t1	K13412
Nep_mir_jg61418.t1	K15276
Nep_mir_jg61431.t1	K15397
Nep_mir_jg61033.t1	K11982
Nep_mir_jg61780.t1	K17362
Nep_mir_jg61987.t1	K14841
Nep_mir_jg60967.t1	K00103
Nep_mir_jg61769.t1	K06965
Nep_mir_jg61351.t1	K23952
Nep_mir_jg61730.t1	K00423
Nep_mir_jg61950.t1	K02291
Nep_mir_jg62072.t1	K23877
Nep_mir_jg61808.t1	K03495
Nep_mir_jg61952.t1	K18881
Nep_mir_jg61328.t1	K14488
Nep_mir_jg61977.t1	K02962
Nep_mir_jg61385.t1	K08081
Nep_mir_jg61923.t1	K16277
Nep_mir_jg61383.t1	K07904
Nep_mir_jg61141.t1	K12951
Nep_mir_jg62023.t1	K00799
Nep_mir_jg61912.t1	K01738
Nep_mir_jg62013.t1	K03231
Nep_mir_jg61978.t1	K12198
Nep_mir_jg61413.t1	K05765
Nep_mir_jg61842.t1	K15042
Nep_mir_jg60981.t1	K08711
Nep_mir_jg61374.t1	K00688
Nep_mir_jg61672.t1	K13095
Nep_mir_jg61020.t1	K12581
Nep_mir_jg61015.t1	K00811
Nep_mir_jg60974.t1	K02349
Nep_mir_jg61728.t1	K08678
Nep_mir_jg61242.t1	K25870
Nep_mir_jg61309.t1	K14431
Nep_mir_jg61951.t1	K17839
Nep_mir_jg61345.t1	K08505
Nep_mir_jg62067.t1	K09338
Nep_mir_jg61755.t1	K05681
Nep_mir_jg61947.t1	K08339
Nep_mir_jg61680.t1	K00430
Nep_mir_jg61035.t1	K15601
Nep_mir_jg61881.t1	K10664
Nep_mir_jg60992.t1	K12812
Nep_mir_jg61438.t1	K17508
Nep_mir_jg61330.t1	K25841
Nep_mir_jg61990.t1	K18678
Nep_mir_jg61893.t1	K03444
Nep_mir_jg61311.t1	K13448
Nep_mir_jg62033.t1	K21888
Nep_mir_jg61800.t1	K09580
Nep_mir_jg61467.t1	K00487
Nep_mir_jg61855.t1	K03065
Nep_mir_jg61356.t1	K03885
Nep_mir_jg61080.t1	K07566
Nep_mir_jg61722.t1	K17800
Nep_mir_jg61023.t1	K12947
Nep_mir_jg61073.t1	K11000
Nep_mir_jg61917.t1	K02984
Nep_mir_jg61236.t1	K09286
Nep_mir_jg62058.t1	K08869
Nep_mir_jg61031.t1	K17605
Nep_mir_jg61278.t1	K14502
Nep_mir_jg61287.t1	K15280
Nep_mir_jg62032.t1	K12830
Nep_mir_jg61083.t1	K02870
Nep_mir_jg61046.t1	K12824
Nep_mir_jg60989.t1	K13103
Nep_mir_jg62061.t1	K08869
Nep_mir_jg61953.t1	K03798
Nep_mir_jg61847.t1	K01051
Nep_mir_jg61005.t1	K22390
Nep_mir_jg61411.t1	K12881
Nep_mir_jg62066.t1	K17506
Nep_mir_jg61316.t1	K00430
Nep_mir_jg61415.t1	K15276
Nep_mir_jg61126.t1	K09286
Nep_mir_jg61104.t1	K14514
Nep_mir_jg61136.t1	K14009
Nep_mir_jg61819.t1	K22207
Nep_mir_jg61022.t1	K12581
Nep_mir_jg61883.t1	K10664
Nep_mir_jg62082.t1	K12158
Nep_mir_jg61327.t1	K13206
Nep_mir_jg61176.t1	K15341
Nep_mir_jg61814.t1	K11096
Nep_mir_jg62080.t1	K14834
Nep_mir_jg61283.t1	K01114
Nep_mir_jg61300.t1	K18213
Nep_mir_jg60984.t1	K14803
Nep_mir_jg61099.t1	K00434
Nep_mir_jg61812.t1	K05282
Nep_mir_jg61310.t1	K02865
Nep_mir_jg61736.t1	K01640
Nep_mir_jg61296.t1	K05359
Nep_mir_jg61747.t1	K17098
Nep_mir_jg61825.t1	K00818
Nep_mir_jg61045.t1	K17498
Nep_mir_jg61152.t1	K08235
Nep_mir_jg61277.t1	K00430
Nep_mir_jg61077.t1	K09503
Nep_mir_jg61134.t1	K08245
Nep_mir_jg62017.t1	K09284
Nep_mir_jg61199.t1	K05894
Nep_mir_jg61716.t1	K09422
Nep_mir_jg61733.t1	K03635
Nep_mir_jg61721.t1	K11968
Nep_mir_jg62070.t1	K10846
Nep_mir_jg61384.t1	K14497
Nep_mir_jg62090.t1	K19893
Nep_mir_jg61656.t1	K09422
Nep_mir_jg61897.t1	K13832
Nep_mir_jg61459.t1	K18270
Nep_mir_jg61376.t1	K07375
Nep_mir_jg61390.t1	K17943
Nep_mir_jg62093.t1	K24772
Nep_mir_jg44607.t1	K19513
Nep_mir_jg44747.t1	K21596
Nep_mir_jg43982.t1	K22390
Nep_mir_jg44971.t1	K01373
Nep_mir_jg43448.t1	K01051
Nep_mir_jg44854.t1	K14500
Nep_mir_jg44790.t1	K15032
Nep_mir_jg43816.t1	K04354
Nep_mir_jg44862.t1	K19998
Nep_mir_jg44401.t1	K01527
Nep_mir_jg43837.t1	K15075
Nep_mir_jg45027.t1	K01897
Nep_mir_jg44828.t1	K11804
Nep_mir_jg43574.t1	K09286
Nep_mir_jg44947.t1	K14488
Nep_mir_jg44859.t1	K00485
Nep_mir_jg44957.t1	K01583
Nep_mir_jg43463.t1	K17908
Nep_mir_jg45013.t1	K10760
Nep_mir_jg45001.t1	K17267
Nep_mir_jg44797.t1	K10590
Nep_mir_jg43797.t1	K11279
Nep_mir_jg43727.t1	K01535
Nep_mir_jg43528.t1	K13963
Nep_mir_jg44791.t1	K02731
Nep_mir_jg44553.t1	K18811
Nep_mir_jg44713.t1	K17065
Nep_mir_jg45065.t1	K22521
Nep_mir_jg44529.t1	K09285
Nep_mir_jg43974.t1	K16075
Nep_mir_jg44858.t1	K00485
Nep_mir_jg44808.t1	K22736
Nep_mir_jg43911.t1	K08711
Nep_mir_jg43661.t1	K01785
Nep_mir_jg43985.t1	K18587
Nep_mir_jg44449.t1	K13280
Nep_mir_jg44379.t1	K08333
Nep_mir_jg43729.t1	K03061
Nep_mir_jg44958.t1	K14016
Nep_mir_jg44923.t1	K23279
Nep_mir_jg43565.t1	K03124
Nep_mir_jg44826.t1	K19219
Nep_mir_jg44406.t1	K15190
Nep_mir_jg43967.t1	K09753
Nep_mir_jg43617.t1	K05291
Nep_mir_jg44910.t1	K14505
Nep_mir_jg43913.t1	K08711
Nep_mir_jg44478.t1	K14488
Nep_mir_jg43422.t1	K03444
Nep_mir_jg44571.t1	K01535
Nep_mir_jg43473.t1	K05894
Nep_mir_jg44956.t1	K02155
Nep_mir_jg44700.t1	K01507
Nep_mir_jg43863.t1	K18660
Nep_mir_jg43465.t1	K08679
Nep_mir_jg43984.t1	K09705
Nep_mir_jg43648.t1	K05863
Nep_mir_jg43664.t1	K05391
Nep_mir_jg43926.t1	K11864
Nep_mir_jg43488.t1	K10357
Nep_mir_jg43908.t1	K04124
Nep_mir_jg44962.t1	K01179
Nep_mir_jg44579.t1	K21483
Nep_mir_jg44719.t1	K17619
Nep_mir_jg43553.t1	K01176
Nep_mir_jg45048.t1	K00485
Nep_mir_jg43823.t1	K02903
Nep_mir_jg43677.t1	K10798
Nep_mir_jg44336.t1	K01762
Nep_mir_jg44701.t1	K23677
Nep_mir_jg44411.t1	K03013
Nep_mir_jg44824.t1	K11406
Nep_mir_jg44738.t1	K21483
Nep_mir_jg43899.t1	K14484
Nep_mir_jg44508.t1	K21444
Nep_mir_jg44518.t1	K09338
Nep_mir_jg44647.t1	K23877
Nep_mir_jg44507.t1	K24917
Nep_mir_jg44016.t1	K13510
Nep_mir_jg43890.t1	K17302
Nep_mir_jg44745.t1	K17506
Nep_mir_jg44809.t1	K22736
Nep_mir_jg43878.t1	K10393
Nep_mir_jg44612.t1	K13947
Nep_mir_jg43996.t1	K14794
Nep_mir_jg44459.t1	K12173
Nep_mir_jg43835.t1	K14484
Nep_mir_jg44902.t1	K23260
Nep_mir_jg43962.t1	K10268
Nep_mir_jg44637.t1	K02180
Nep_mir_jg43642.t1	K10406
Nep_mir_jg44555.t1	K00759
Nep_mir_jg43425.t1	K16302
Nep_mir_jg43791.t1	K03257
Nep_mir_jg44689.t1	K07374
Nep_mir_jg44804.t1	K25785
Nep_mir_jg44987.t1	K15397
Nep_mir_jg43499.t1	K03553
Nep_mir_jg44578.t1	K21483
Nep_mir_jg43653.t1	K14315
Nep_mir_jg44521.t1	K21989
Nep_mir_jg44522.t1	K01762
Nep_mir_jg43995.t1	K09458
Nep_mir_jg43923.t1	K02265
Nep_mir_jg43763.t1	K08336
Nep_mir_jg44624.t1	K09533
Nep_mir_jg44424.t1	K17710
Nep_mir_jg43928.t1	K01213
Nep_mir_jg44810.t1	K09872
Nep_mir_jg43881.t1	K06215
Nep_mir_jg43557.t1	K13174
Nep_mir_jg44913.t1	K07937
Nep_mir_jg43464.t1	K18798
Nep_mir_jg44818.t1	K02520
Nep_mir_jg43607.t1	K19562
Nep_mir_jg44687.t1	K09761
Nep_mir_jg43496.t1	K09419
Nep_mir_jg44691.t1	K13449
Nep_mir_jg43991.t1	K14486
Nep_mir_jg44711.t1	K09264
Nep_mir_jg43811.t1	K12638
Nep_mir_jg43682.t1	K13413
Nep_mir_jg43829.t1	K04485
Nep_mir_jg43548.t1	K14499
Nep_mir_jg43954.t1	K14504
Nep_mir_jg44925.t1	K00899
Nep_mir_jg44846.t1	K22522
Nep_mir_jg43697.t1	K15032
Nep_mir_jg44734.t1	K14396
Nep_mir_jg43680.t1	K14427
Nep_mir_jg43482.t1	K07466
Nep_mir_jg44771.t1	K01803
Nep_mir_jg44976.t1	K01586
Nep_mir_jg44480.t1	K14486
Nep_mir_jg43707.t1	K13120
Nep_mir_jg43719.t1	K02937
Nep_mir_jg43827.t1	K00469
Nep_mir_jg44398.t1	K07151
Nep_mir_jg44475.t1	K14488
Nep_mir_jg44991.t1	K02899
Nep_mir_jg44693.t1	K13449
Nep_mir_jg43733.t1	K04554
Nep_mir_jg44737.t1	K21483
Nep_mir_jg43626.t1	K09651
Nep_mir_jg43826.t1	K12194
Nep_mir_jg43454.t1	K11498
Nep_mir_jg44999.t1	K04536
Nep_mir_jg43591.t1	K14495
Nep_mir_jg44509.t1	K19035
Nep_mir_jg44620.t1	K14298
Nep_mir_jg44598.t1	K21483
Nep_mir_jg43757.t1	K20623
Nep_mir_jg43526.t1	K04122
Nep_mir_jg43455.t1	K01051
Nep_mir_jg44415.t1	K18914
Nep_mir_jg43662.t1	K25730
Nep_mir_jg44349.t1	K01893
Nep_mir_jg43452.t1	K11975
Nep_mir_jg44589.t1	K17943
Nep_mir_jg44561.t1	K13348
Nep_mir_jg43718.t1	K14696
Nep_mir_jg43999.t1	K02520
Nep_mir_jg43552.t1	K01176
Nep_mir_jg44627.t1	K24935
Nep_mir_jg44369.t1	K01412
Nep_mir_jg43469.t1	K05894
Nep_mir_jg45046.t1	K15223
Nep_mir_jg44684.t1	K16296
Nep_mir_jg43631.t1	K03650
Nep_mir_jg44994.t1	K17261
Nep_mir_jg44909.t1	K01110
Nep_mir_jg44605.t1	K18162
Nep_mir_jg43987.t1	K13464
[truncated: 7,515 more rows]

## Sheet: TableS7
Table S7. Angiosperm taxa included in OrthoFinder analysis.
Group	Species	Link	# of genes (primary/longest transcripts only)	Notes	Repetive element proportion
out	Aquilegia coerulea	https://phytozome.jgi.doe.gov/pz/portal.html#!info?alias=Org_Acoerulea	30023	File states 'primary transcript only'
out	Arabidopsis thaliana	https://phytozome.jgi.doe.gov/pz/portal.html#!info?alias=Org_Athaliana	27416	File states 'primary transcript only'
out	Daucus carota	https://phytozome.jgi.doe.gov/pz/portal.html#!info?alias=Org_Dcarota	32113	File states 'primary transcript only'
out	Mimulus guttatus	https://phytozome.jgi.doe.gov/pz/portal.html#!info?alias=Org_Mguttatus	28140	File states 'primary transcript only'
out	Populus trichocarpa,	https://phytozome.jgi.doe.gov/pz/portal.html#!info?alias=Org_Ptrichocarpa	34699	File states 'primary transcript only'
out	Vitis vinifera	https://phytozome.jgi.doe.gov/pz/portal.html#!info?alias=Org_Vvinifera	26346	File states 'primary transcript only'
out	Amborella trichopoda	http://plants.ensembl.org/Amborella_trichopoda/Info/Index	27313
Rosid	Cephalotus follicularis	https://genomevolution.org/coge/GenomeInfo.pl?gid=29002	36,503 (a)		0.77
Asterid	Utricularia gibba	https://genomevolution.org/coge/GenomeInfo.pl?gid=29027	29,666 (b)		0.03
asterids	Genlisea aurea	https://ftp.ncbi.nlm.nih.gov/genomes/all/GCA/000/441/915/GCA_000441915.1_GenAur_1.0/GCA_000441915.1_GenAur_1.0_protein.faa.gz	17,685 (c)
car 'core;	Portulaca amilis	https://data.jgi.doe.gov/refine-download/phytozome?organism=Pamilis&expanded=692	52,037 (d)	File states 'primary transcript only'	0.4696
car 'core'	Beta vulgaris	https://data.jgi.doe.gov/refine-download/phytozome?organism=Bvulgaris&expanded=548	24,255 (e)	File states 'primary transcript only'	42.3
car 'core"	Amaranthus hypochondriacus	https://data.jgi.doe.gov/refine-download/phytozome?organism=Ahypochondriacus&expanded=459	23,843 (f)	File states 'primary transcript only'	0.48
car car	Aldrovanda vesiculosa	https://www.biozentrum.uni-wuerzburg.de/fileadmin/EXT00317/user_upload/2020/Aldrovanda/Av_proteins.fa.gz	25,123 (g)		0.2
car car	Dionaea muscipula	https://www.biozentrum.uni-wuerzburg.de/fileadmin/EXT00317/user_upload/2020/Dionea/Dm_proteins.fa.gz	21,135 (g)		0.85
car car	Drosera spatulata	https://www.biozentrum.uni-wuerzburg.de/fileadmin/EXT00317/user_upload/2020/Drosera/Ds_proteins.fa.gz	18,111 (g)		0.06
car not core	Fagopyrum esculentum	http://mbkbase.org/Pinku1/	31,839 (h)		71
(a) Downloaded protein file has 36667, which is the count of CDS. Filtered to retain accessions from the same locus with the longest protein product.
(b) Downloaded protein file has 31511. Genbank entry (https://www.ncbi.nlm.nih.gov/assembly/GCA_002189035.1) doesn't appear to have any CDS or protein files available. Website https://genomevolution.org/coge/GenomeInfo.pl?gid=29027 has a prot sequence file, but it's screwed up - full of stop codons. Using a manually translated file from the CDS sequences.
(c) Paper states 17,775. Will use the file with 17,685; from what I can see, it doesn't contain isoforms.
(d) primaryTranscriptsOnlyfile. Phytozyme page states "The final annotation contained 53,094 gene models with 58,732 unique coding sequences".
(e) primaryTranscriptsOnlyfile. Phytozyme page states "24,255 loci containing protein-coding genes".
(f) primaryTranscriptsOnlyfile. Phytozyme page states "23,847 loci containing protein-coding transcripts" and "23,883 protein-coding transcripts".
(g) It’s unclear if the proteome files contain primary transcripts only. I emailed the authors for clarification 10Feb2022. Reply 14/02/2022: Jörg Schultz says "we did not predict any splice forms. Thus, the files only contain a single protein sequence per gene."
(h) The website and paper say 33,366 genes, but the two annotaions (HERA and V2) that can be downloaded have 36,613 and 31,839, respectively (in the *.long* files, which contain the longest isoform only for each gene. I will use the 31,839 file from V2.

## Sheet: TableS8
Table S8. Genomescope genome size estimation results, PacBio CCS data, K = 31.
Property	min	max
Heterozygosity	0.0214817	0.0216063
Genome Haploid Length	926,337,000 bp	927,686,503 bp
Genome Repeat Length	258,019,584 bp	258,395,472 bp
Genome Unique Length	668,317,416 bp	669,291,032 bp
Model Fit	0.955126	0.97986
Read Error Rate	0.00276683	0.00276683

## Sheet: TableS9
Table S9. Assembly statistics of the Nepenthes mirabilis genome and comparison to other selected carniverous plant genomes.
Species	Genome assembly size (Mb)	G+C content (%)	No. scaffolds	Scaffold N50 (Mb)	Reference
Nepenthes mirabilis	1003.66	39.8	67	20.0884	This study
﻿Cephalotus follicularis	1610	39.33	16307	0.287	Fukushima, K., Fang, X., Alvarez-Ponce, D. et al. Genome of the pitcher plant Cephalotus reveals genetic changes associated with carnivory. Nat Ecol Evol 1, 0059 (2017). https://doi.org/10.1038/s41559-016-0059
Utricularia gibba	100.689	41.12	518	3.44636	Ibarra-Laclette, E., Lyons, E., Hernández-Guzmán, G. et al. Architecture and evolution of a minute plant genome. Nature 498, 94–98 (2013). https://doi.org/10.1038/nature12132
Genlisea aurea	43.4	40.5	10762	5.8	Leushkin, E.V., Sutormin, R.A., Nabieva, E.R. et al. The miniature genome of a carnivorous plant Genlisea aurea contains a low number of genes and short non-coding sequences. BMC Genomics 14, 476 (2013). https://doi.org/10.1186/1471-2164-14-476
Aldrovanda vesiculosa	420.29	39.7	2408	0.31	Palfalvi G, Hackl T, Terhoeven N, Shibata TF, Nishiyama T, Ankenbrand M, Becker D, Förster F, Freund M, Iosip A, Kreuzer I, Saul F, Kamida C, Fukushima K, Shigenobu S, Tamada Y, Adamec L, Hoshi Y, Ueda K, Winkelmann T, Fuchs J, Schubert I, Schwacke R, Al-Rasheid K, Schultz J, Hasebe M, Hedrich R. Genomes of the Venus Flytrap and Close Relatives Unveil the Roots of Plant Carnivory. Curr Biol. 2020…
Dionaea muscipula	1500	Unknown	104847	0.035	Palfalvi G, Hackl T, Terhoeven N, Shibata TF, Nishiyama T, Ankenbrand M, Becker D, Förster F, Freund M, Iosip A, Kreuzer I, Saul F, Kamida C, Fukushima K, Shigenobu S, Tamada Y, Adamec L, Hoshi Y, Ueda K, Winkelmann T, Fuchs J, Schubert I, Schwacke R, Al-Rasheid K, Schultz J, Hasebe M, Hedrich R. Genomes of the Venus Flytrap and Close Relatives Unveil the Roots of Plant Carnivory. Curr Biol. 2020…
Drosera spatulata	237.8	37.4	1061	0.71	Palfalvi G, Hackl T, Terhoeven N, Shibata TF, Nishiyama T, Ankenbrand M, Becker D, Förster F, Freund M, Iosip A, Kreuzer I, Saul F, Kamida C, Fukushima K, Shigenobu S, Tamada Y, Adamec L, Hoshi Y, Ueda K, Winkelmann T, Fuchs J, Schubert I, Schwacke R, Al-Rasheid K, Schultz J, Hasebe M, Hedrich R. Genomes of the Venus Flytrap and Close Relatives Unveil the Roots of Plant Carnivory. Curr Biol. 2020…

## Sheet: TableS10
Table S10. Gene annotation statistics of the Nepenthes mirabilis genome and comparison to other selected carniverous plant genomes.
Species	Number of protein-coding genes*	BUSCO (eudicotyledons_odb10)
Nepenthes mirabilis	29806	C:93.6%[S:88.2%,D:5.4%],F:3.4%,M:3.0%,n:2121
﻿Cephalotus follicularis	36503	C:94.9%[S:91.3%,D:3.6%],F:1.7%,M:3.4%,n:2121
Utricularia gibba	29666	C:73.1%[S:69.0%,D:4.1%],F:9.0%,M:17.9%,n:2121
Genlisea aurea	17685	C:70.0%[S:67.5%,D:2.5%],F:12.7%,M:17.3%,n:2121
Aldrovanda vesiculosa	25123	C:88.2%[S:74.9%,D:13.3%],F:3.3%,M:8.5%,n:2121
Dionaea muscipula	21135	C:76.5%[S:72.1%,D:4.4%],F:8.5%,M:15.0%,n:2121
Drosera spatulata	18111	C:86.8%[S:82.4%,D:4.4%],F:3.8%,M:9.4%,n:2121
*Counting a single isoform per gene

[truncated: 7 more sheets: TableS11, TableS12, TableS13, TableS14, TableS15, TableS16, TableS17]
