# Supplementary material for: A high quality genome of the common swamp pitcher plant (Nepenthes mirabilis) using PacBio HiFi sequencing
Source: PLoS One. 2025 Jul 10;20(7):e0322885. doi: 10.1371/journal.pone.0322885 (PMC12244726; doi:10.1371/journal.pone.0322885)
Supplement: S3 File — (ZIP) [file pone.0322885.s003.zip › InterProScan_annotation.tsv]

Nep_mir_jg46767.t1	87405ee4e60d90c9ac786daf7f7f6ab3	470	Gene3D	G3DSA:3.40.640.10	-	187	307	1.4E-22	T	28-01-2022	IPR015421	Pyridoxal phosphate-dependent transferase, major domain	GO:0003824
Nep_mir_jg46767.t1	87405ee4e60d90c9ac786daf7f7f6ab3	470	PRINTS	PR00753	1-aminocyclopropane-1-carboxylate synthase signature	191	207	7.8E-27	T	28-01-2022	-	-
Nep_mir_jg46767.t1	87405ee4e60d90c9ac786daf7f7f6ab3	470	PRINTS	PR00753	1-aminocyclopropane-1-carboxylate synthase signature	250	271	7.8E-27	T	28-01-2022	-	-
Nep_mir_jg46767.t1	87405ee4e60d90c9ac786daf7f7f6ab3	470	PRINTS	PR00753	1-aminocyclopropane-1-carboxylate synthase signature	155	181	7.8E-27	T	28-01-2022	-	-
Nep_mir_jg46767.t1	87405ee4e60d90c9ac786daf7f7f6ab3	470	PRINTS	PR00753	1-aminocyclopropane-1-carboxylate synthase signature	228	248	7.8E-27	T	28-01-2022	-	-
Nep_mir_jg46767.t1	87405ee4e60d90c9ac786daf7f7f6ab3	470	Gene3D	G3DSA:3.90.1150.10	Aspartate Aminotransferase	330	463	5.3E-30	T	28-01-2022	IPR015422	Pyridoxal phosphate-dependent transferase domain 1	GO:0003824
Nep_mir_jg46767.t1	87405ee4e60d90c9ac786daf7f7f6ab3	470	Gene3D	G3DSA:3.90.1150.10	Aspartate Aminotransferase	114	180	5.5E-13	T	28-01-2022	IPR015422	Pyridoxal phosphate-dependent transferase domain 1	GO:0003824
Nep_mir_jg46767.t1	87405ee4e60d90c9ac786daf7f7f6ab3	470	SUPERFAMILY	SSF53383	PLP-dependent transferases	122	462	2.56E-50	T	28-01-2022	IPR015424	Pyridoxal phosphate-dependent transferase	-
Nep_mir_jg46767.t1	87405ee4e60d90c9ac786daf7f7f6ab3	470	PANTHER	PTHR43795	BIFUNCTIONAL ASPARTATE AMINOTRANSFERASE AND GLUTAMATE/ASPARTATE-PREPHENATE AMINOTRANSFERASE-RELATED	365	467	3.9E-190	T	28-01-2022	-	-
Nep_mir_jg46767.t1	87405ee4e60d90c9ac786daf7f7f6ab3	470	PANTHER	PTHR43795	BIFUNCTIONAL ASPARTATE AMINOTRANSFERASE AND GLUTAMATE/ASPARTATE-PREPHENATE AMINOTRANSFERASE-RELATED	304	365	3.9E-190	T	28-01-2022	-	-
Nep_mir_jg46767.t1	87405ee4e60d90c9ac786daf7f7f6ab3	470	MobiDBLite	mobidb-lite	consensus disorder prediction	70	91	-	T	28-01-2022	-	-
Nep_mir_jg46767.t1	87405ee4e60d90c9ac786daf7f7f6ab3	470	PANTHER	PTHR43795	BIFUNCTIONAL ASPARTATE AMINOTRANSFERASE AND GLUTAMATE/ASPARTATE-PREPHENATE AMINOTRANSFERASE-RELATED	26	305	3.9E-190	T	28-01-2022	-	-
Nep_mir_jg46767.t1	87405ee4e60d90c9ac786daf7f7f6ab3	470	PANTHER	PTHR43795:SF46	AMINOTRANSFERASE ACS12-RELATED	365	467	3.9E-190	T	28-01-2022	-	-
Nep_mir_jg46767.t1	87405ee4e60d90c9ac786daf7f7f6ab3	470	PANTHER	PTHR43795:SF46	AMINOTRANSFERASE ACS12-RELATED	304	365	3.9E-190	T	28-01-2022	-	-
Nep_mir_jg46767.t1	87405ee4e60d90c9ac786daf7f7f6ab3	470	PANTHER	PTHR43795:SF46	AMINOTRANSFERASE ACS12-RELATED	26	305	3.9E-190	T	28-01-2022	-	-
Nep_mir_jg46767.t1	87405ee4e60d90c9ac786daf7f7f6ab3	470	MobiDBLite	mobidb-lite	consensus disorder prediction	72	88	-	T	28-01-2022	-	-
Nep_mir_jg46767.t1	87405ee4e60d90c9ac786daf7f7f6ab3	470	Pfam	PF00155	Aminotransferase class I and II	154	302	1.3E-20	T	28-01-2022	IPR004839	Aminotransferase, class I/classII	GO:0009058|GO:0030170
Nep_mir_jg46767.t1	87405ee4e60d90c9ac786daf7f7f6ab3	470	Pfam	PF00155	Aminotransferase class I and II	364	459	4.5E-14	T	28-01-2022	IPR004839	Aminotransferase, class I/classII	GO:0009058|GO:0030170
Nep_mir_jg19630.t1	52b8a6eb1b40166735554b208ba42fb1	334	Pfam	PF14364	Domain of unknown function (DUF4408)	41	73	9.6E-15	T	28-01-2022	IPR025520	Domain of unknown function DUF4408	-
Nep_mir_jg19630.t1	52b8a6eb1b40166735554b208ba42fb1	334	PANTHER	PTHR33098	COTTON FIBER (DUF761)	4	333	5.2E-110	T	28-01-2022	-	-
Nep_mir_jg19630.t1	52b8a6eb1b40166735554b208ba42fb1	334	MobiDBLite	mobidb-lite	consensus disorder prediction	279	300	-	T	28-01-2022	-	-
Nep_mir_jg19630.t1	52b8a6eb1b40166735554b208ba42fb1	334	PANTHER	PTHR33098:SF65	COTTON FIBER EXPRESSED PROTEIN 1-LIKE PROTEIN	4	333	5.2E-110	T	28-01-2022	-	-
Nep_mir_jg19630.t1	52b8a6eb1b40166735554b208ba42fb1	334	MobiDBLite	mobidb-lite	consensus disorder prediction	228	259	-	T	28-01-2022	-	-
Nep_mir_jg19630.t1	52b8a6eb1b40166735554b208ba42fb1	334	Pfam	PF05553	Cotton fibre expressed protein	296	329	1.9E-15	T	28-01-2022	IPR008480	Protein of unknown function DUF761, plant	-
Nep_mir_jg39772.t1	901999cd77775049c702afd2aebec020	213	SUPERFAMILY	SSF47113	Histone-fold	113	167	3.09E-11	T	28-01-2022	IPR009072	Histone-fold	GO:0046982
Nep_mir_jg39772.t1	901999cd77775049c702afd2aebec020	213	PANTHER	PTHR22980	CORTISTATIN	80	205	9.7E-54	T	28-01-2022	-	-
Nep_mir_jg39772.t1	901999cd77775049c702afd2aebec020	213	MobiDBLite	mobidb-lite	consensus disorder prediction	177	213	-	T	28-01-2022	-	-
Nep_mir_jg39772.t1	901999cd77775049c702afd2aebec020	213	MobiDBLite	mobidb-lite	consensus disorder prediction	178	201	-	T	28-01-2022	-	-
Nep_mir_jg39772.t1	901999cd77775049c702afd2aebec020	213	Gene3D	G3DSA:1.10.20.10	Histone	73	191	1.3E-27	T	28-01-2022	IPR009072	Histone-fold	GO:0046982
Nep_mir_jg39772.t1	901999cd77775049c702afd2aebec020	213	Pfam	PF15630	CENP-S protein	99	166	7.4E-19	T	28-01-2022	IPR029003	CENP-S/Mhf1	GO:0071821
Nep_mir_jg39772.t1	901999cd77775049c702afd2aebec020	213	PANTHER	PTHR22980:SF0	CENTROMERE PROTEIN S	80	205	9.7E-54	T	28-01-2022	-	-
Nep_mir_jg23541.t1	eb4a5a86eb370a4f4de4788782008514	2340	ProSiteProfiles	PS50082	Trp-Asp (WD) repeats profile.	1541	1574	10.909	T	28-01-2022	IPR001680	WD40 repeat	GO:0005515
Nep_mir_jg23541.t1	eb4a5a86eb370a4f4de4788782008514	2340	SUPERFAMILY	SSF81837	BEACH domain	344	592	6.67E-75	T	28-01-2022	IPR036372	BEACH domain superfamily	-
Nep_mir_jg23541.t1	eb4a5a86eb370a4f4de4788782008514	2340	ProSiteProfiles	PS50011	Protein kinase domain profile.	85	802	9.065	T	28-01-2022	IPR000719	Protein kinase domain	GO:0004672|GO:0005524|GO:0006468
Nep_mir_jg23541.t1	eb4a5a86eb370a4f4de4788782008514	2340	Gene3D	G3DSA:2.130.10.10	-	1302	1502	2.3E-13	T	28-01-2022	IPR015943	WD40/YVTN repeat-like-containing domain superfamily	GO:0005515
Nep_mir_jg23541.t1	eb4a5a86eb370a4f4de4788782008514	2340	SMART	SM01026	Beach_2	360	592	2.0E-91	T	28-01-2022	IPR000409	BEACH domain	-
Nep_mir_jg23541.t1	eb4a5a86eb370a4f4de4788782008514	2340	ProSiteProfiles	PS50882	YTH domain profile.	2013	2154	51.896	T	28-01-2022	IPR007275	YTH domain	GO:0003723
Nep_mir_jg23541.t1	eb4a5a86eb370a4f4de4788782008514	2340	SUPERFAMILY	SSF56112	Protein kinase-like (PK-like)	215	319	9.96E-18	T	28-01-2022	IPR011009	Protein kinase-like domain superfamily	-
Nep_mir_jg23541.t1	eb4a5a86eb370a4f4de4788782008514	2340	PANTHER	PTHR46866	GH12955P	2	1656	0.0	T	28-01-2022	-	-
Nep_mir_jg23541.t1	eb4a5a86eb370a4f4de4788782008514	2340	MobiDBLite	mobidb-lite	consensus disorder prediction	1816	1860	-	T	28-01-2022	-	-
Nep_mir_jg23541.t1	eb4a5a86eb370a4f4de4788782008514	2340	Gene3D	G3DSA:2.130.10.10	-	1503	1646	1.1E-15	T	28-01-2022	IPR015943	WD40/YVTN repeat-like-containing domain superfamily	GO:0005515
Nep_mir_jg23541.t1	eb4a5a86eb370a4f4de4788782008514	2340	Gene3D	G3DSA:1.10.510.10	Transferase(Phosphotransferase) domain 1	718	815	1.3E-10	T	28-01-2022	-	-
Nep_mir_jg23541.t1	eb4a5a86eb370a4f4de4788782008514	2340	SUPERFAMILY	SSF56112	Protein kinase-like (PK-like)	728	828	4.22E-11	T	28-01-2022	IPR011009	Protein kinase-like domain superfamily	-
Nep_mir_jg23541.t1	eb4a5a86eb370a4f4de4788782008514	2340	SMART	SM00220	serkin_6	178	802	0.0029	T	28-01-2022	IPR000719	Protein kinase domain	GO:0004672|GO:0005524|GO:0006468
Nep_mir_jg23541.t1	eb4a5a86eb370a4f4de4788782008514	2340	Gene3D	G3DSA:1.10.1540.10	BEACH domain	359	591	3.2E-50	T	28-01-2022	IPR036372	BEACH domain superfamily	-
Nep_mir_jg23541.t1	eb4a5a86eb370a4f4de4788782008514	2340	Gene3D	G3DSA:3.10.590.10	ph1033 like domains	1998	2169	5.1E-69	T	28-01-2022	-	-
Nep_mir_jg23541.t1	eb4a5a86eb370a4f4de4788782008514	2340	SMART	SM00320	WD40_4	1353	1390	0.51	T	28-01-2022	IPR001680	WD40 repeat	GO:0005515
Nep_mir_jg23541.t1	eb4a5a86eb370a4f4de4788782008514	2340	SMART	SM00320	WD40_4	1307	1350	120.0	T	28-01-2022	IPR001680	WD40 repeat	GO:0005515
Nep_mir_jg23541.t1	eb4a5a86eb370a4f4de4788782008514	2340	SMART	SM00320	WD40_4	1435	1472	180.0	T	28-01-2022	IPR001680	WD40 repeat	GO:0005515
Nep_mir_jg23541.t1	eb4a5a86eb370a4f4de4788782008514	2340	SMART	SM00320	WD40_4	1534	1572	1.3E-6	T	28-01-2022	IPR001680	WD40 repeat	GO:0005515
Nep_mir_jg23541.t1	eb4a5a86eb370a4f4de4788782008514	2340	CDD	cd00180	PKc	220	301	1.22821E-12	T	28-01-2022	-	-
Nep_mir_jg23541.t1	eb4a5a86eb370a4f4de4788782008514	2340	MobiDBLite	mobidb-lite	consensus disorder prediction	1948	1973	-	T	28-01-2022	-	-
Nep_mir_jg23541.t1	eb4a5a86eb370a4f4de4788782008514	2340	ProSiteProfiles	PS50294	Trp-Asp (WD) repeats circular profile.	1541	1581	10.153	T	28-01-2022	IPR017986	WD40-repeat-containing domain	GO:0005515
Nep_mir_jg23541.t1	eb4a5a86eb370a4f4de4788782008514	2340	CDD	cd06071	Beach	362	592	8.71377E-82	T	28-01-2022	IPR000409	BEACH domain	-
Nep_mir_jg23541.t1	eb4a5a86eb370a4f4de4788782008514	2340	SUPERFAMILY	SSF48371	ARM repeat	791	1114	4.46E-7	T	28-01-2022	IPR016024	Armadillo-type fold	-
Nep_mir_jg23541.t1	eb4a5a86eb370a4f4de4788782008514	2340	ProSitePatterns	PS00678	Trp-Asp (WD) repeats signature.	1559	1573	-	T	28-01-2022	IPR019775	WD40 repeat, conserved site	-
Nep_mir_jg23541.t1	eb4a5a86eb370a4f4de4788782008514	2340	ProSiteProfiles	PS50197	BEACH domain profile.	348	616	15.499	T	28-01-2022	IPR000409	BEACH domain	-
Nep_mir_jg23541.t1	eb4a5a86eb370a4f4de4788782008514	2340	Pfam	PF04146	YT521-B-like domain	2013	2155	6.6E-37	T	28-01-2022	IPR007275	YTH domain	GO:0003723
Nep_mir_jg23541.t1	eb4a5a86eb370a4f4de4788782008514	2340	Pfam	PF02138	Beige/BEACH domain	362	571	5.6E-43	T	28-01-2022	IPR000409	BEACH domain	-
Nep_mir_jg23541.t1	eb4a5a86eb370a4f4de4788782008514	2340	SUPERFAMILY	SSF50978	WD40 repeat-like	1310	1628	2.51E-28	T	28-01-2022	IPR036322	WD40-repeat-containing domain superfamily	GO:0005515
Nep_mir_jg23541.t1	eb4a5a86eb370a4f4de4788782008514	2340	Gene3D	G3DSA:1.10.510.10	Transferase(Phosphotransferase) domain 1	212	358	5.0E-13	T	28-01-2022	-	-
Nep_mir_jg19828.t1	b82d0a05baf1a6c3d5bdd49ddc8129b4	126	PANTHER	PTHR23155:SF955	-	2	99	4.3E-12	T	28-01-2022	-	-
Nep_mir_jg19828.t1	b82d0a05baf1a6c3d5bdd49ddc8129b4	126	PANTHER	PTHR23155	DISEASE RESISTANCE PROTEIN RP	2	99	4.3E-12	T	28-01-2022	-	-
Nep_mir_jg19828.t1	b82d0a05baf1a6c3d5bdd49ddc8129b4	126	SUPERFAMILY	SSF52047	RNI-like	2	91	1.26E-9	T	28-01-2022	-	-
Nep_mir_jg19828.t1	b82d0a05baf1a6c3d5bdd49ddc8129b4	126	Gene3D	G3DSA:3.80.10.10	Ribonuclease Inhibitor	1	107	1.5E-14	T	28-01-2022	IPR032675	Leucine-rich repeat domain superfamily	-
Nep_mir_jg29218.t1	6b7a0f7ace7e9e6e7c08439cddabd209	336	PANTHER	PTHR45932:SF20	PATELLIN-LIKE PROTEIN	243	336	7.3E-48	T	28-01-2022	-	-
Nep_mir_jg29218.t1	6b7a0f7ace7e9e6e7c08439cddabd209	336	Gene3D	G3DSA:2.30.29.30	-	8	120	4.0E-6	T	28-01-2022	IPR011993	PH-like domain superfamily	-
Nep_mir_jg29218.t1	6b7a0f7ace7e9e6e7c08439cddabd209	336	SMART	SM01100	CRAL_TRIO_N_2	242	267	8.2E-7	T	28-01-2022	IPR011074	CRAL/TRIO, N-terminal domain	-
Nep_mir_jg29218.t1	6b7a0f7ace7e9e6e7c08439cddabd209	336	SUPERFAMILY	SSF46938	CRAL/TRIO N-terminal domain	243	283	2.49E-12	T	28-01-2022	IPR036273	CRAL/TRIO, N-terminal domain superfamily	-
Nep_mir_jg29218.t1	6b7a0f7ace7e9e6e7c08439cddabd209	336	Pfam	PF03765	CRAL/TRIO, N-terminal domain	243	266	1.8E-7	T	28-01-2022	IPR011074	CRAL/TRIO, N-terminal domain	-
Nep_mir_jg29218.t1	6b7a0f7ace7e9e6e7c08439cddabd209	336	Gene3D	G3DSA:3.40.525.10	Phosphatidylinositol Transfer Protein Sec14p	228	336	1.1E-18	T	28-01-2022	IPR036865	CRAL-TRIO lipid binding domain superfamily	-
Nep_mir_jg29218.t1	6b7a0f7ace7e9e6e7c08439cddabd209	336	PANTHER	PTHR45932	PATELLIN-1	243	336	7.3E-48	T	28-01-2022	-	-
Nep_mir_jg50504.t1	10c39e24560ab40c5b3c117cf824cb0e	475	PANTHER	PTHR33047	PROTEIN TAR1	75	127	1.6E-75	T	28-01-2022	-	-
Nep_mir_jg50504.t1	10c39e24560ab40c5b3c117cf824cb0e	475	MobiDBLite	mobidb-lite	consensus disorder prediction	111	161	-	T	28-01-2022	-	-
Nep_mir_jg50504.t1	10c39e24560ab40c5b3c117cf824cb0e	475	PANTHER	PTHR33047	PROTEIN TAR1	168	301	1.6E-75	T	28-01-2022	-	-
Nep_mir_jg50504.t1	10c39e24560ab40c5b3c117cf824cb0e	475	MobiDBLite	mobidb-lite	consensus disorder prediction	118	133	-	T	28-01-2022	-	-
Nep_mir_jg50504.t1	10c39e24560ab40c5b3c117cf824cb0e	475	PANTHER	PTHR33047:SF25	-	168	301	1.6E-75	T	28-01-2022	-	-
Nep_mir_jg50504.t1	10c39e24560ab40c5b3c117cf824cb0e	475	PANTHER	PTHR33047:SF25	-	75	127	1.6E-75	T	28-01-2022	-	-
Nep_mir_jg50504.t1	10c39e24560ab40c5b3c117cf824cb0e	475	MobiDBLite	mobidb-lite	consensus disorder prediction	244	264	-	T	28-01-2022	-	-
Nep_mir_jg13385.t1	6e0ce21cac6c3fefd7ed2cb5b1e59fe9	178	PANTHER	PTHR19315	ER MEMBRANE PROTEIN COMPLEX SUBUNIT 4	9	176	1.6E-72	T	28-01-2022	IPR009445	TMEM85/ER membrane protein complex subunit 4	-
Nep_mir_jg13385.t1	6e0ce21cac6c3fefd7ed2cb5b1e59fe9	178	MobiDBLite	mobidb-lite	consensus disorder prediction	1	55	-	T	28-01-2022	-	-
Nep_mir_jg13385.t1	6e0ce21cac6c3fefd7ed2cb5b1e59fe9	178	PIRSF	PIRSF017207	UCP017207_Tmem85	1	175	5.2E-52	T	28-01-2022	IPR009445	TMEM85/ER membrane protein complex subunit 4	-
Nep_mir_jg13385.t1	6e0ce21cac6c3fefd7ed2cb5b1e59fe9	178	Pfam	PF06417	Protein of unknown function (DUF1077)	50	162	1.9E-38	T	28-01-2022	IPR009445	TMEM85/ER membrane protein complex subunit 4	-
Nep_mir_jg20041.t1	e5b432292999c8cd2127a963d3d94cf2	347	SUPERFAMILY	SSF53613	Ribokinase-like	26	342	1.5E-89	T	28-01-2022	IPR029056	Ribokinase-like	-
Nep_mir_jg20041.t1	e5b432292999c8cd2127a963d3d94cf2	347	Gene3D	G3DSA:3.40.1190.20	-	23	347	1.3E-108	T	28-01-2022	IPR029056	Ribokinase-like	-
Nep_mir_jg20041.t1	e5b432292999c8cd2127a963d3d94cf2	347	Pfam	PF00294	pfkB family carbohydrate kinase	28	334	6.0E-80	T	28-01-2022	IPR011611	Carbohydrate kinase PfkB	-
Nep_mir_jg20041.t1	e5b432292999c8cd2127a963d3d94cf2	347	ProSitePatterns	PS00583	pfkB family of carbohydrate kinases signature 1.	58	82	-	T	28-01-2022	IPR002173	Carbohydrate/purine kinase, PfkB, conserved site	GO:0016773
Nep_mir_jg20041.t1	e5b432292999c8cd2127a963d3d94cf2	347	ProSitePatterns	PS00584	pfkB family of carbohydrate kinases signature 2.	279	292	-	T	28-01-2022	IPR002173	Carbohydrate/purine kinase, PfkB, conserved site	GO:0016773
Nep_mir_jg20041.t1	e5b432292999c8cd2127a963d3d94cf2	347	PANTHER	PTHR43085	HEXOKINASE FAMILY MEMBER	16	347	3.4E-190	T	28-01-2022	-	-
Nep_mir_jg20041.t1	e5b432292999c8cd2127a963d3d94cf2	347	CDD	cd01167	bac_FRK	28	329	2.51919E-127	T	28-01-2022	-	-
Nep_mir_jg20041.t1	e5b432292999c8cd2127a963d3d94cf2	347	PANTHER	PTHR43085:SF38	PUTATIVE-RELATED	16	347	3.4E-190	T	28-01-2022	-	-
Nep_mir_jg20041.t1	e5b432292999c8cd2127a963d3d94cf2	347	PRINTS	PR00990	Ribokinase signature	250	261	1.2E-6	T	28-01-2022	IPR002139	Ribokinase/fructokinase	GO:0016301
Nep_mir_jg20041.t1	e5b432292999c8cd2127a963d3d94cf2	347	PRINTS	PR00990	Ribokinase signature	53	72	1.2E-6	T	28-01-2022	IPR002139	Ribokinase/fructokinase	GO:0016301
Nep_mir_jg20041.t1	e5b432292999c8cd2127a963d3d94cf2	347	PRINTS	PR00990	Ribokinase signature	208	223	1.2E-6	T	28-01-2022	IPR002139	Ribokinase/fructokinase	GO:0016301
Nep_mir_jg64534.t1	131e5cbd9b82a52538fdbc42c4313c4b	437	Pfam	PF07687	Peptidase dimerisation domain	217	314	9.6E-9	T	28-01-2022	IPR011650	Peptidase M20, dimerisation domain	-
Nep_mir_jg64534.t1	131e5cbd9b82a52538fdbc42c4313c4b	437	Pfam	PF01546	Peptidase family M20/M25/M40	108	422	9.1E-32	T	28-01-2022	IPR002933	Peptidase M20	GO:0016787
Nep_mir_jg64534.t1	131e5cbd9b82a52538fdbc42c4313c4b	437	Gene3D	G3DSA:3.30.70.360	-	216	334	2.2E-131	T	28-01-2022	-	-
Nep_mir_jg64534.t1	131e5cbd9b82a52538fdbc42c4313c4b	437	PIRSF	PIRSF005962	Amidohydrol_AmhX	37	430	3.1E-121	T	28-01-2022	IPR017439	Amidohydrolase	GO:0016787
Nep_mir_jg64534.t1	131e5cbd9b82a52538fdbc42c4313c4b	437	TIGRFAM	TIGR01891	amidohydrolases: amidohydrolase	52	414	1.3E-122	T	28-01-2022	IPR017439	Amidohydrolase	GO:0016787
Nep_mir_jg64534.t1	131e5cbd9b82a52538fdbc42c4313c4b	437	SUPERFAMILY	SSF55031	Bacterial exopeptidase dimerisation domain	216	335	8.64E-29	T	28-01-2022	IPR036264	Bacterial exopeptidase dimerisation domain	-
Nep_mir_jg64534.t1	131e5cbd9b82a52538fdbc42c4313c4b	437	SUPERFAMILY	SSF53187	Zn-dependent exopeptidases	46	427	1.26E-85	T	28-01-2022	-	-
Nep_mir_jg64534.t1	131e5cbd9b82a52538fdbc42c4313c4b	437	CDD	cd08017	M20_IAA_Hyd	51	426	0.0	T	28-01-2022	-	-
Nep_mir_jg64534.t1	131e5cbd9b82a52538fdbc42c4313c4b	437	Gene3D	G3DSA:3.40.630.10	Zn peptidases	53	410	2.2E-131	T	28-01-2022	-	-
Nep_mir_jg64534.t1	131e5cbd9b82a52538fdbc42c4313c4b	437	PANTHER	PTHR11014	PEPTIDASE M20 FAMILY MEMBER	5	432	1.9E-235	T	28-01-2022	-	-
Nep_mir_jg64534.t1	131e5cbd9b82a52538fdbc42c4313c4b	437	PANTHER	PTHR11014:SF108	IAA-AMINO ACID HYDROLASE ILR1	5	432	1.9E-235	T	28-01-2022	-	-
Nep_mir_jg51262.t1	c75beb76b1c33d50955fd1b993e526d7	248	Pfam	PF04640	PLATZ transcription factor	62	133	4.6E-24	T	28-01-2022	IPR006734	PLATZ transcription factor	-
Nep_mir_jg51262.t1	c75beb76b1c33d50955fd1b993e526d7	248	PANTHER	PTHR31065	PLATZ TRANSCRIPTION FACTOR FAMILY PROTEIN	6	248	7.7E-73	T	28-01-2022	-	-
Nep_mir_jg51262.t1	c75beb76b1c33d50955fd1b993e526d7	248	SUPERFAMILY	SSF57845	B-box zinc-binding domain	23	66	7.1E-5	T	28-01-2022	-	-
Nep_mir_jg51262.t1	c75beb76b1c33d50955fd1b993e526d7	248	PANTHER	PTHR31065:SF52	BNAA09G38660D PROTEIN	6	248	7.7E-73	T	28-01-2022	-	-
Nep_mir_jg51262.t1	c75beb76b1c33d50955fd1b993e526d7	248	MobiDBLite	mobidb-lite	consensus disorder prediction	214	248	-	T	28-01-2022	-	-
Nep_mir_jg51262.t1	c75beb76b1c33d50955fd1b993e526d7	248	ProSiteProfiles	PS50119	Zinc finger B-box type profile.	23	61	9.499	T	28-01-2022	IPR000315	B-box-type zinc finger	GO:0008270
Nep_mir_jg43537.t1	c758d301eb00c97e342225892ce402f8	636	Pfam	PF00149	Calcineurin-like phosphoesterase	417	617	1.5E-10	T	28-01-2022	IPR004843	Calcineurin-like phosphoesterase domain, ApaH type	GO:0016787
Nep_mir_jg43537.t1	c758d301eb00c97e342225892ce402f8	636	SUPERFAMILY	SSF56300	Metallo-dependent phosphatases	412	615	1.33E-15	T	28-01-2022	-	-
Nep_mir_jg43537.t1	c758d301eb00c97e342225892ce402f8	636	PANTHER	PTHR34211	CALCINEURIN-LIKE METALLO-PHOSPHOESTERASE SUPERFAMILY PROTEIN	49	632	0.0	T	28-01-2022	-	-
Nep_mir_jg43537.t1	c758d301eb00c97e342225892ce402f8	636	PANTHER	PTHR34211:SF5	-	49	632	0.0	T	28-01-2022	-	-
Nep_mir_jg12272.t1	9506620fb387b4b91f5902aeba861c1d	268	PANTHER	PTHR31225	OS04G0344100 PROTEIN-RELATED	31	267	1.8E-60	T	28-01-2022	-	-
Nep_mir_jg12272.t1	9506620fb387b4b91f5902aeba861c1d	268	SUPERFAMILY	SSF48239	Terpenoid cyclases/Protein prenyltransferases	39	237	1.41E-53	T	28-01-2022	IPR008930	Terpenoid cyclases/protein prenyltransferase alpha-alpha toroid	-
Nep_mir_jg12272.t1	9506620fb387b4b91f5902aeba861c1d	268	SUPERFAMILY	SSF48576	Terpenoid synthases	240	267	2.73E-6	T	28-01-2022	IPR008949	Isoprenoid synthase domain superfamily	-
Nep_mir_jg12272.t1	9506620fb387b4b91f5902aeba861c1d	268	Gene3D	G3DSA:1.50.10.130	-	58	254	2.2E-59	T	28-01-2022	IPR036965	Terpene synthase, N-terminal domain superfamily	GO:0010333|GO:0016829
Nep_mir_jg12272.t1	9506620fb387b4b91f5902aeba861c1d	268	PANTHER	PTHR31225:SF94	ALPHA-FARNESENE SYNTHASE	31	267	1.8E-60	T	28-01-2022	-	-
Nep_mir_jg12272.t1	9506620fb387b4b91f5902aeba861c1d	268	Pfam	PF01397	Terpene synthase, N-terminal domain	43	197	4.8E-43	T	28-01-2022	IPR001906	Terpene synthase, N-terminal domain	GO:0010333|GO:0016829
Nep_mir_jg22764.t1	5d394e5fa7516afc24abb2a8d075e654	398	PANTHER	PTHR22883	ZINC FINGER DHHC DOMAIN CONTAINING PROTEIN	4	343	7.3E-150	T	28-01-2022	-	-
Nep_mir_jg22764.t1	5d394e5fa7516afc24abb2a8d075e654	398	Pfam	PF01529	DHHC palmitoyltransferase	138	259	3.3E-35	T	28-01-2022	IPR001594	Palmitoyltransferase, DHHC domain	GO:0016409
Nep_mir_jg22764.t1	5d394e5fa7516afc24abb2a8d075e654	398	ProSiteProfiles	PS50216	DHHC domain profile.	139	189	27.818	T	28-01-2022	-	-
Nep_mir_jg22764.t1	5d394e5fa7516afc24abb2a8d075e654	398	PANTHER	PTHR22883:SF321	S-ACYLTRANSFERASE	4	343	7.3E-150	T	28-01-2022	-	-
Nep_mir_jg6120.t1	68c7e1bc83af37488003af490b68385f	172	MobiDBLite	mobidb-lite	consensus disorder prediction	57	86	-	T	28-01-2022	-	-
Nep_mir_jg6120.t1	68c7e1bc83af37488003af490b68385f	172	MobiDBLite	mobidb-lite	consensus disorder prediction	57	172	-	T	28-01-2022	-	-
Nep_mir_jg6120.t1	68c7e1bc83af37488003af490b68385f	172	MobiDBLite	mobidb-lite	consensus disorder prediction	140	172	-	T	28-01-2022	-	-
Nep_mir_jg6120.t1	68c7e1bc83af37488003af490b68385f	172	MobiDBLite	mobidb-lite	consensus disorder prediction	97	127	-	T	28-01-2022	-	-
Nep_mir_jg40067.t1	d319f48479a8bd9d53f9e734b1ad2955	241	MobiDBLite	mobidb-lite	consensus disorder prediction	220	241	-	T	28-01-2022	-	-
Nep_mir_jg40067.t1	d319f48479a8bd9d53f9e734b1ad2955	241	ProSiteProfiles	PS51257	Prokaryotic membrane lipoprotein lipid attachment site profile.	1	24	5.0	T	28-01-2022	-	-
Nep_mir_jg40067.t1	d319f48479a8bd9d53f9e734b1ad2955	241	MobiDBLite	mobidb-lite	consensus disorder prediction	120	162	-	T	28-01-2022	-	-
Nep_mir_jg41882.t1	a398131b41eb1651ceb3bbe2c328b3cb	370	ProSiteProfiles	PS51032	AP2/ERF domain profile.	196	253	22.418	T	28-01-2022	IPR001471	AP2/ERF domain	GO:0003700|GO:0006355
Nep_mir_jg41882.t1	a398131b41eb1651ceb3bbe2c328b3cb	370	PANTHER	PTHR31657:SF46	ETHYLENE-RESPONSIVE TRANSCRIPTION FACTOR RAP2-4	1	367	1.1E-103	T	28-01-2022	-	-
Nep_mir_jg41882.t1	a398131b41eb1651ceb3bbe2c328b3cb	370	SUPERFAMILY	SSF54171	DNA-binding domain	196	254	4.97E-22	T	28-01-2022	IPR016177	DNA-binding domain superfamily	GO:0003677
Nep_mir_jg41882.t1	a398131b41eb1651ceb3bbe2c328b3cb	370	CDD	cd00018	AP2	195	255	2.44059E-33	T	28-01-2022	IPR001471	AP2/ERF domain	GO:0003700|GO:0006355
Nep_mir_jg41882.t1	a398131b41eb1651ceb3bbe2c328b3cb	370	Pfam	PF00847	AP2 domain	197	245	1.3E-13	T	28-01-2022	IPR001471	AP2/ERF domain	GO:0003700|GO:0006355
Nep_mir_jg41882.t1	a398131b41eb1651ceb3bbe2c328b3cb	370	SMART	SM00380	rav1_2	196	259	3.0E-37	T	28-01-2022	IPR001471	AP2/ERF domain	GO:0003700|GO:0006355
Nep_mir_jg41882.t1	a398131b41eb1651ceb3bbe2c328b3cb	370	Gene3D	G3DSA:3.30.730.10	-	195	255	1.2E-30	T	28-01-2022	IPR036955	AP2/ERF domain superfamily	GO:0003700|GO:0006355
Nep_mir_jg41882.t1	a398131b41eb1651ceb3bbe2c328b3cb	370	PRINTS	PR00367	Ethylene responsive element binding protein signature	219	235	3.0E-10	T	28-01-2022	IPR001471	AP2/ERF domain	GO:0003700|GO:0006355
Nep_mir_jg41882.t1	a398131b41eb1651ceb3bbe2c328b3cb	370	PRINTS	PR00367	Ethylene responsive element binding protein signature	197	208	3.0E-10	T	28-01-2022	IPR001471	AP2/ERF domain	GO:0003700|GO:0006355
Nep_mir_jg41882.t1	a398131b41eb1651ceb3bbe2c328b3cb	370	PANTHER	PTHR31657	ETHYLENE-RESPONSIVE TRANSCRIPTION FACTOR ERF061	1	367	1.1E-103	T	28-01-2022	-	-
Nep_mir_jg36842.t1	65b298cc4de0e1144b3467899619f7a4	860	PANTHER	PTHR13038	APG9 AUTOPHAGY 9	1	858	0.0	T	28-01-2022	IPR007241	Autophagy-related protein 9	GO:0006914
Nep_mir_jg36842.t1	65b298cc4de0e1144b3467899619f7a4	860	Pfam	PF04109	Autophagy protein Apg9	64	557	8.5E-165	T	28-01-2022	IPR007241	Autophagy-related protein 9	GO:0006914
Nep_mir_jg36842.t1	65b298cc4de0e1144b3467899619f7a4	860	PANTHER	PTHR13038:SF18	AUTOPHAGY-RELATED PROTEIN 9	1	858	0.0	T	28-01-2022	-	-
Nep_mir_jg39817.t1	bc28d4001c02d86195ba7be09196c554	128	PANTHER	PTHR10266:SF13	CYTOCHROME C1-1, HEME PROTEIN, MITOCHONDRIAL	23	103	4.3E-25	T	28-01-2022	-	-
Nep_mir_jg39817.t1	bc28d4001c02d86195ba7be09196c554	128	Gene3D	G3DSA:1.10.760.10	Cytochrome c	20	109	6.6E-12	T	28-01-2022	IPR036909	Cytochrome c-like domain superfamily	GO:0009055|GO:0020037
Nep_mir_jg39817.t1	bc28d4001c02d86195ba7be09196c554	128	SUPERFAMILY	SSF46626	Cytochrome c	24	95	6.59E-7	T	28-01-2022	IPR036909	Cytochrome c-like domain superfamily	GO:0009055|GO:0020037
Nep_mir_jg39817.t1	bc28d4001c02d86195ba7be09196c554	128	Pfam	PF02167	Cytochrome C1 family	24	95	1.0E-11	T	28-01-2022	IPR002326	Cytochrome c1	GO:0009055|GO:0020037
Nep_mir_jg39817.t1	bc28d4001c02d86195ba7be09196c554	128	PANTHER	PTHR10266	CYTOCHROME C1	23	103	4.3E-25	T	28-01-2022	IPR002326	Cytochrome c1	GO:0009055|GO:0020037
Nep_mir_jg58359.t1	4d977d743a6b136614d5216e60529bff	111	Pfam	PF17032	zinc-ribbon family	23	108	9.7E-22	T	28-01-2022	IPR031493	Zinc-ribbon 15	-
Nep_mir_jg58359.t1	4d977d743a6b136614d5216e60529bff	111	PANTHER	PTHR36718	OS05G0435400 PROTEIN	1	111	1.7E-48	T	28-01-2022	-	-
Nep_mir_jg61932.t1	2c9b3bcd812c401e8dc14907c8b5444c	290	MobiDBLite	mobidb-lite	consensus disorder prediction	1	85	-	T	28-01-2022	-	-
Nep_mir_jg61932.t1	2c9b3bcd812c401e8dc14907c8b5444c	290	MobiDBLite	mobidb-lite	consensus disorder prediction	212	232	-	T	28-01-2022	-	-
Nep_mir_jg61932.t1	2c9b3bcd812c401e8dc14907c8b5444c	290	PANTHER	PTHR31100:SF8	AT-HOOK MOTIF NUCLEAR-LOCALIZED PROTEIN 19	12	290	1.4E-123	T	28-01-2022	-	-
Nep_mir_jg61932.t1	2c9b3bcd812c401e8dc14907c8b5444c	290	CDD	cd11378	DUF296	89	164	1.18716E-19	T	28-01-2022	IPR005175	PPC domain	-
Nep_mir_jg61932.t1	2c9b3bcd812c401e8dc14907c8b5444c	290	MobiDBLite	mobidb-lite	consensus disorder prediction	13	31	-	T	28-01-2022	-	-
Nep_mir_jg61932.t1	2c9b3bcd812c401e8dc14907c8b5444c	290	ProSiteProfiles	PS51742	PPC domain profile profile.	85	222	35.562	T	28-01-2022	IPR005175	PPC domain	-
Nep_mir_jg61932.t1	2c9b3bcd812c401e8dc14907c8b5444c	290	PANTHER	PTHR31100	AT-HOOK MOTIF NUCLEAR-LOCALIZED PROTEIN 15	12	290	1.4E-123	T	28-01-2022	IPR014476	AT-hook motif nuclear-localized protein 15-29	GO:0003680
Nep_mir_jg61932.t1	2c9b3bcd812c401e8dc14907c8b5444c	290	PIRSF	PIRSF016021	ESCAROLA	8	290	1.5E-102	T	28-01-2022	IPR014476	AT-hook motif nuclear-localized protein 15-29	GO:0003680
Nep_mir_jg61932.t1	2c9b3bcd812c401e8dc14907c8b5444c	290	Pfam	PF03479	Plants and Prokaryotes Conserved (PCC) domain	89	203	1.7E-29	T	28-01-2022	IPR005175	PPC domain	-
Nep_mir_jg61932.t1	2c9b3bcd812c401e8dc14907c8b5444c	290	Gene3D	G3DSA:3.30.1330.80	Hypothetical protein	88	215	2.7E-10	T	28-01-2022	-	-
Nep_mir_jg61932.t1	2c9b3bcd812c401e8dc14907c8b5444c	290	MobiDBLite	mobidb-lite	consensus disorder prediction	39	59	-	T	28-01-2022	-	-
Nep_mir_jg61932.t1	2c9b3bcd812c401e8dc14907c8b5444c	290	SUPERFAMILY	SSF117856	AF0104/ALDC/Ptd012-like	85	214	6.8E-33	T	28-01-2022	-	-
Nep_mir_jg29051.t1	8c7b2e19351770a135ad4ab4bb9297fc	175	Pfam	PF14226	non-haem dioxygenase in morphine synthesis N-terminal	62	156	5.5E-16	T	28-01-2022	IPR026992	Non-haem dioxygenase N-terminal domain	-
Nep_mir_jg29051.t1	8c7b2e19351770a135ad4ab4bb9297fc	175	Gene3D	G3DSA:2.60.120.330	-	14	174	6.3E-36	T	28-01-2022	IPR027443	Isopenicillin N synthase-like	-
Nep_mir_jg29051.t1	8c7b2e19351770a135ad4ab4bb9297fc	175	PANTHER	PTHR10209:SF752	1-AMINOCYCLOPROPANE-1-CARBOXYLATE OXIDASE-LIKE PROTEIN 12	11	171	1.9E-48	T	28-01-2022	-	-
Nep_mir_jg29051.t1	8c7b2e19351770a135ad4ab4bb9297fc	175	SUPERFAMILY	SSF51197	Clavaminate synthase-like	21	167	2.61E-27	T	28-01-2022	-	-
Nep_mir_jg29051.t1	8c7b2e19351770a135ad4ab4bb9297fc	175	PANTHER	PTHR10209	OXIDOREDUCTASE, 2OG-FE II OXYGENASE FAMILY PROTEIN	11	171	1.9E-48	T	28-01-2022	-	-
Nep_mir_jg26800.t1	0876bc199392e414f05f99bb5eee3374	3201	PANTHER	PTHR35577	CYSTEINE-RICH, ACIDIC INTEGRAL MEMBRANE PROTEIN-RELATED	2624	2864	8.2E-14	T	28-01-2022	-	-
Nep_mir_jg26800.t1	0876bc199392e414f05f99bb5eee3374	3201	PANTHER	PTHR35577:SF3	-	2624	2864	8.2E-14	T	28-01-2022	-	-
Nep_mir_jg14849.t1	da50cc86b03599c29b7520448ff467b1	5160	SUPERFAMILY	SSF63829	Calcium-dependent phosphotriesterase	4130	4363	4.25E-5	T	28-01-2022	-	-
Nep_mir_jg14849.t1	da50cc86b03599c29b7520448ff467b1	5160	Coils	Coil	Coil	5160	5160	-	T	28-01-2022	-	-
Nep_mir_jg63660.t1	e9582426fb2e5105787f409054a94bdf	473	Gene3D	G3DSA:1.25.40.10	-	71	224	3.2E-10	T	28-01-2022	IPR011990	Tetratricopeptide-like helical domain superfamily	GO:0005515
Nep_mir_jg63660.t1	e9582426fb2e5105787f409054a94bdf	473	PANTHER	PTHR16263	TETRATRICOPEPTIDE REPEAT PROTEIN 38	8	471	3.4E-188	T	28-01-2022	IPR033891	Tetratricopeptide repeat protein 38	-
Nep_mir_jg63660.t1	e9582426fb2e5105787f409054a94bdf	473	CDD	cd05804	StaR_like	51	412	3.08032E-109	T	28-01-2022	IPR033891	Tetratricopeptide repeat protein 38	-
Nep_mir_jg63660.t1	e9582426fb2e5105787f409054a94bdf	473	SUPERFAMILY	SSF48452	TPR-like	126	466	8.47E-10	T	28-01-2022	IPR011990	Tetratricopeptide-like helical domain superfamily	GO:0005515
Nep_mir_jg18742.t1	6d0f3dd5681a2aadfd93678e5497eb38	422	MobiDBLite	mobidb-lite	consensus disorder prediction	367	381	-	T	28-01-2022	-	-
Nep_mir_jg18742.t1	6d0f3dd5681a2aadfd93678e5497eb38	422	CDD	cd14703	bZIP_plant_RF2	276	324	8.00155E-16	T	28-01-2022	-	-
Nep_mir_jg18742.t1	6d0f3dd5681a2aadfd93678e5497eb38	422	PANTHER	PTHR46835:SF7	-	44	411	7.3E-132	T	28-01-2022	-	-
Nep_mir_jg18742.t1	6d0f3dd5681a2aadfd93678e5497eb38	422	SUPERFAMILY	SSF57959	Leucine zipper domain	285	327	9.85E-6	T	28-01-2022	-	-
Nep_mir_jg18742.t1	6d0f3dd5681a2aadfd93678e5497eb38	422	MobiDBLite	mobidb-lite	consensus disorder prediction	367	422	-	T	28-01-2022	-	-
Nep_mir_jg18742.t1	6d0f3dd5681a2aadfd93678e5497eb38	422	MobiDBLite	mobidb-lite	consensus disorder prediction	241	262	-	T	28-01-2022	-	-
Nep_mir_jg18742.t1	6d0f3dd5681a2aadfd93678e5497eb38	422	SMART	SM00338	brlzneu	274	333	0.0023	T	28-01-2022	IPR004827	Basic-leucine zipper domain	GO:0003700|GO:0006355
Nep_mir_jg18742.t1	6d0f3dd5681a2aadfd93678e5497eb38	422	PANTHER	PTHR46835	BASIC-LEUCINE ZIPPER (BZIP) TRANSCRIPTION FACTOR FAMILY PROTEIN-RELATED	44	411	7.3E-132	T	28-01-2022	-	-
Nep_mir_jg18742.t1	6d0f3dd5681a2aadfd93678e5497eb38	422	Coils	Coil	Coil	289	344	-	T	28-01-2022	-	-
Nep_mir_jg18742.t1	6d0f3dd5681a2aadfd93678e5497eb38	422	MobiDBLite	mobidb-lite	consensus disorder prediction	227	265	-	T	28-01-2022	-	-
Nep_mir_jg29906.t1	69df34b264aeb2650a36e51500cd4f8b	188	PANTHER	PTHR33047	PROTEIN TAR1	1	119	4.1E-147	T	28-01-2022	-	-
Nep_mir_jg29906.t1	69df34b264aeb2650a36e51500cd4f8b	188	PANTHER	PTHR33047	PROTEIN TAR1	124	184	4.1E-147	T	28-01-2022	-	-
Nep_mir_jg29906.t1	69df34b264aeb2650a36e51500cd4f8b	188	PANTHER	PTHR33047:SF22	SENESCENCE-ASSOCIATED PROTEIN	1	119	4.1E-147	T	28-01-2022	-	-
Nep_mir_jg29906.t1	69df34b264aeb2650a36e51500cd4f8b	188	PANTHER	PTHR33047:SF22	SENESCENCE-ASSOCIATED PROTEIN	124	184	4.1E-147	T	28-01-2022	-	-
Nep_mir_jg29906.t1	69df34b264aeb2650a36e51500cd4f8b	188	MobiDBLite	mobidb-lite	consensus disorder prediction	89	111	-	T	28-01-2022	-	-
Nep_mir_jg50629.t1	6b400259aa054fa579e01509b6869d01	738	PANTHER	PTHR35846	PROTEIN CBG05131	140	304	2.4E-20	T	28-01-2022	-	-
Nep_mir_jg50629.t1	6b400259aa054fa579e01509b6869d01	738	MobiDBLite	mobidb-lite	consensus disorder prediction	525	548	-	T	28-01-2022	-	-
Nep_mir_jg50629.t1	6b400259aa054fa579e01509b6869d01	738	MobiDBLite	mobidb-lite	consensus disorder prediction	133	153	-	T	28-01-2022	-	-
Nep_mir_jg50639.t1	6b400259aa054fa579e01509b6869d01	738	PANTHER	PTHR35846	PROTEIN CBG05131	140	304	2.4E-20	T	28-01-2022	-	-
Nep_mir_jg50639.t1	6b400259aa054fa579e01509b6869d01	738	MobiDBLite	mobidb-lite	consensus disorder prediction	525	548	-	T	28-01-2022	-	-
Nep_mir_jg50639.t1	6b400259aa054fa579e01509b6869d01	738	MobiDBLite	mobidb-lite	consensus disorder prediction	133	153	-	T	28-01-2022	-	-
Nep_mir_jg33258.t1	6b400259aa054fa579e01509b6869d01	738	PANTHER	PTHR35846	PROTEIN CBG05131	140	304	2.4E-20	T	28-01-2022	-	-
Nep_mir_jg33258.t1	6b400259aa054fa579e01509b6869d01	738	MobiDBLite	mobidb-lite	consensus disorder prediction	525	548	-	T	28-01-2022	-	-
Nep_mir_jg33258.t1	6b400259aa054fa579e01509b6869d01	738	MobiDBLite	mobidb-lite	consensus disorder prediction	133	153	-	T	28-01-2022	-	-
Nep_mir_jg50669.t1	6b400259aa054fa579e01509b6869d01	738	PANTHER	PTHR35846	PROTEIN CBG05131	140	304	2.4E-20	T	28-01-2022	-	-
Nep_mir_jg50669.t1	6b400259aa054fa579e01509b6869d01	738	MobiDBLite	mobidb-lite	consensus disorder prediction	525	548	-	T	28-01-2022	-	-
Nep_mir_jg50669.t1	6b400259aa054fa579e01509b6869d01	738	MobiDBLite	mobidb-lite	consensus disorder prediction	133	153	-	T	28-01-2022	-	-
Nep_mir_jg33266.t1	6b400259aa054fa579e01509b6869d01	738	PANTHER	PTHR35846	PROTEIN CBG05131	140	304	2.4E-20	T	28-01-2022	-	-
Nep_mir_jg33266.t1	6b400259aa054fa579e01509b6869d01	738	MobiDBLite	mobidb-lite	consensus disorder prediction	525	548	-	T	28-01-2022	-	-
Nep_mir_jg33266.t1	6b400259aa054fa579e01509b6869d01	738	MobiDBLite	mobidb-lite	consensus disorder prediction	133	153	-	T	28-01-2022	-	-
Nep_mir_jg61115.t1	216a3782a49e4ddd1df03c38f52ecc49	515	Pfam	PF16312	Coiled-coil region of Oberon	381	500	1.9E-42	T	28-01-2022	IPR032535	Oberon, coiled-coil region	-
Nep_mir_jg61115.t1	216a3782a49e4ddd1df03c38f52ecc49	515	PANTHER	PTHR21736:SF37	PROTEIN OBERON 2	3	496	3.4E-264	T	28-01-2022	-	-
Nep_mir_jg61115.t1	216a3782a49e4ddd1df03c38f52ecc49	515	Coils	Coil	Coil	373	444	-	T	28-01-2022	-	-
Nep_mir_jg61115.t1	216a3782a49e4ddd1df03c38f52ecc49	515	MobiDBLite	mobidb-lite	consensus disorder prediction	489	515	-	T	28-01-2022	-	-
Nep_mir_jg61115.t1	216a3782a49e4ddd1df03c38f52ecc49	515	MobiDBLite	mobidb-lite	consensus disorder prediction	1	26	-	T	28-01-2022	-	-
Nep_mir_jg61115.t1	216a3782a49e4ddd1df03c38f52ecc49	515	MobiDBLite	mobidb-lite	consensus disorder prediction	10	26	-	T	28-01-2022	-	-
Nep_mir_jg61115.t1	216a3782a49e4ddd1df03c38f52ecc49	515	PIRSF	PIRSF025218	UCP025218	4	508	5.3E-226	T	28-01-2022	IPR004082	Protein OBERON	-
Nep_mir_jg61115.t1	216a3782a49e4ddd1df03c38f52ecc49	515	PANTHER	PTHR21736	VERNALIZATION-INSENSITIVE PROTEIN 3	3	496	3.4E-264	T	28-01-2022	IPR004082	Protein OBERON	-
Nep_mir_jg61115.t1	216a3782a49e4ddd1df03c38f52ecc49	515	SMART	SM00249	PHD_3	197	257	0.0069	T	28-01-2022	IPR001965	Zinc finger, PHD-type	-
Nep_mir_jg61115.t1	216a3782a49e4ddd1df03c38f52ecc49	515	CDD	cd15612	PHD_OBE1_like	197	256	1.00336E-25	T	28-01-2022	-	-
Nep_mir_jg61115.t1	216a3782a49e4ddd1df03c38f52ecc49	515	Pfam	PF07227	PHD - plant homeodomain finger protein	167	290	7.9E-41	T	28-01-2022	IPR032881	Oberon, PHD finger domain	-
Nep_mir_jg61115.t1	216a3782a49e4ddd1df03c38f52ecc49	515	PRINTS	PR01544	Arabidopsis thaliana 130.7kDa hypothetical protein signature	204	224	5.4E-73	T	28-01-2022	IPR004082	Protein OBERON	-
Nep_mir_jg61115.t1	216a3782a49e4ddd1df03c38f52ecc49	515	PRINTS	PR01544	Arabidopsis thaliana 130.7kDa hypothetical protein signature	117	132	5.4E-73	T	28-01-2022	IPR004082	Protein OBERON	-
Nep_mir_jg61115.t1	216a3782a49e4ddd1df03c38f52ecc49	515	PRINTS	PR01544	Arabidopsis thaliana 130.7kDa hypothetical protein signature	277	296	5.4E-73	T	28-01-2022	IPR004082	Protein OBERON	-
Nep_mir_jg61115.t1	216a3782a49e4ddd1df03c38f52ecc49	515	PRINTS	PR01544	Arabidopsis thaliana 130.7kDa hypothetical protein signature	416	436	5.4E-73	T	28-01-2022	IPR004082	Protein OBERON	-
Nep_mir_jg61115.t1	216a3782a49e4ddd1df03c38f52ecc49	515	PRINTS	PR01544	Arabidopsis thaliana 130.7kDa hypothetical protein signature	75	97	5.4E-73	T	28-01-2022	IPR004082	Protein OBERON	-
Nep_mir_jg61115.t1	216a3782a49e4ddd1df03c38f52ecc49	515	PRINTS	PR01544	Arabidopsis thaliana 130.7kDa hypothetical protein signature	455	477	5.4E-73	T	28-01-2022	IPR004082	Protein OBERON	-
Nep_mir_jg61115.t1	216a3782a49e4ddd1df03c38f52ecc49	515	PRINTS	PR01544	Arabidopsis thaliana 130.7kDa hypothetical protein signature	132	147	5.4E-73	T	28-01-2022	IPR004082	Protein OBERON	-
Nep_mir_jg61115.t1	216a3782a49e4ddd1df03c38f52ecc49	515	PRINTS	PR01544	Arabidopsis thaliana 130.7kDa hypothetical protein signature	158	179	5.4E-73	T	28-01-2022	IPR004082	Protein OBERON	-
Nep_mir_jg33164.t1	c3091364da396a039e47b2b7274780fa	997	MobiDBLite	mobidb-lite	consensus disorder prediction	784	806	-	T	28-01-2022	-	-
Nep_mir_jg33164.t1	c3091364da396a039e47b2b7274780fa	997	PANTHER	PTHR35846	PROTEIN CBG05131	448	542	3.7E-32	T	28-01-2022	-	-
Nep_mir_jg33164.t1	c3091364da396a039e47b2b7274780fa	997	PANTHER	PTHR35846	PROTEIN CBG05131	206	311	3.7E-32	T	28-01-2022	-	-
Nep_mir_jg34445.t1	8c815361a3021107c508830bff969c25	380	MobiDBLite	mobidb-lite	consensus disorder prediction	323	380	-	T	28-01-2022	-	-
Nep_mir_jg34445.t1	8c815361a3021107c508830bff969c25	380	MobiDBLite	mobidb-lite	consensus disorder prediction	111	169	-	T	28-01-2022	-	-
Nep_mir_jg34445.t1	8c815361a3021107c508830bff969c25	380	PANTHER	PTHR33047	PROTEIN TAR1	75	115	1.2E-66	T	28-01-2022	-	-
Nep_mir_jg34445.t1	8c815361a3021107c508830bff969c25	380	PANTHER	PTHR33047:SF25	-	75	115	1.2E-66	T	28-01-2022	-	-
Nep_mir_jg34445.t1	8c815361a3021107c508830bff969c25	380	PANTHER	PTHR33047:SF25	-	176	308	1.2E-66	T	28-01-2022	-	-
Nep_mir_jg34445.t1	8c815361a3021107c508830bff969c25	380	PANTHER	PTHR33047	PROTEIN TAR1	176	308	1.2E-66	T	28-01-2022	-	-
Nep_mir_jg34445.t1	8c815361a3021107c508830bff969c25	380	MobiDBLite	mobidb-lite	consensus disorder prediction	348	367	-	T	28-01-2022	-	-
Nep_mir_jg34445.t1	8c815361a3021107c508830bff969c25	380	MobiDBLite	mobidb-lite	consensus disorder prediction	127	141	-	T	28-01-2022	-	-
Nep_mir_jg34937.t1	8c815361a3021107c508830bff969c25	380	MobiDBLite	mobidb-lite	consensus disorder prediction	323	380	-	T	28-01-2022	-	-
Nep_mir_jg34937.t1	8c815361a3021107c508830bff969c25	380	MobiDBLite	mobidb-lite	consensus disorder prediction	111	169	-	T	28-01-2022	-	-
Nep_mir_jg34937.t1	8c815361a3021107c508830bff969c25	380	PANTHER	PTHR33047	PROTEIN TAR1	75	115	1.2E-66	T	28-01-2022	-	-
Nep_mir_jg34937.t1	8c815361a3021107c508830bff969c25	380	PANTHER	PTHR33047:SF25	-	75	115	1.2E-66	T	28-01-2022	-	-
Nep_mir_jg34937.t1	8c815361a3021107c508830bff969c25	380	PANTHER	PTHR33047:SF25	-	176	308	1.2E-66	T	28-01-2022	-	-
Nep_mir_jg34937.t1	8c815361a3021107c508830bff969c25	380	PANTHER	PTHR33047	PROTEIN TAR1	176	308	1.2E-66	T	28-01-2022	-	-
Nep_mir_jg34937.t1	8c815361a3021107c508830bff969c25	380	MobiDBLite	mobidb-lite	consensus disorder prediction	348	367	-	T	28-01-2022	-	-
Nep_mir_jg34937.t1	8c815361a3021107c508830bff969c25	380	MobiDBLite	mobidb-lite	consensus disorder prediction	127	141	-	T	28-01-2022	-	-
Nep_mir_jg53937.t1	2a404db0d0a6fcbb7da838cb8370ed2e	166	Pfam	PF00366	Ribosomal protein S17	71	134	9.6E-26	T	28-01-2022	IPR000266	Ribosomal protein S17/S11	GO:0003735|GO:0005840|GO:0006412
Nep_mir_jg53937.t1	2a404db0d0a6fcbb7da838cb8370ed2e	166	SUPERFAMILY	SSF50249	Nucleic acid-binding proteins	66	162	1.2E-26	T	28-01-2022	IPR012340	Nucleic acid-binding, OB-fold	-
Nep_mir_jg53937.t1	2a404db0d0a6fcbb7da838cb8370ed2e	166	PRINTS	PR00973	Ribosomal protein S17 family signature	85	108	4.9E-10	T	28-01-2022	IPR000266	Ribosomal protein S17/S11	GO:0003735|GO:0005840|GO:0006412
Nep_mir_jg53937.t1	2a404db0d0a6fcbb7da838cb8370ed2e	166	PRINTS	PR00973	Ribosomal protein S17 family signature	117	127	4.9E-10	T	28-01-2022	IPR000266	Ribosomal protein S17/S11	GO:0003735|GO:0005840|GO:0006412
Nep_mir_jg53937.t1	2a404db0d0a6fcbb7da838cb8370ed2e	166	PRINTS	PR00973	Ribosomal protein S17 family signature	127	134	4.9E-10	T	28-01-2022	IPR000266	Ribosomal protein S17/S11	GO:0003735|GO:0005840|GO:0006412
Nep_mir_jg53937.t1	2a404db0d0a6fcbb7da838cb8370ed2e	166	PANTHER	PTHR10744:SF7	30S RIBOSOMAL PROTEIN S17, CHLOROPLASTIC	40	165	1.9E-58	T	28-01-2022	-	-
Nep_mir_jg53937.t1	2a404db0d0a6fcbb7da838cb8370ed2e	166	ProSitePatterns	PS00056	Ribosomal protein S17 signature.	117	129	-	T	28-01-2022	IPR019979	Ribosomal protein S17, conserved site	GO:0003735|GO:0005840|GO:0006412
Nep_mir_jg53937.t1	2a404db0d0a6fcbb7da838cb8370ed2e	166	TIGRFAM	TIGR03635	uS17_bact: ribosomal protein uS17	67	134	3.4E-27	T	28-01-2022	IPR019984	30S ribosomal protein S17	GO:0003735|GO:0005840|GO:0006412
Nep_mir_jg53937.t1	2a404db0d0a6fcbb7da838cb8370ed2e	166	Gene3D	G3DSA:2.40.50.140	-	62	142	3.8E-27	T	28-01-2022	-	-
Nep_mir_jg53937.t1	2a404db0d0a6fcbb7da838cb8370ed2e	166	PANTHER	PTHR10744	40S RIBOSOMAL PROTEIN S11 FAMILY MEMBER	40	165	1.9E-58	T	28-01-2022	IPR000266	Ribosomal protein S17/S11	GO:0003735|GO:0005840|GO:0006412
Nep_mir_jg53937.t1	2a404db0d0a6fcbb7da838cb8370ed2e	166	MobiDBLite	mobidb-lite	consensus disorder prediction	147	166	-	T	28-01-2022	-	-
Nep_mir_jg49302.t1	21aad7251d6727cd1d14f32c4883e289	501	ProSitePatterns	PS00086	Cytochrome P450 cysteine heme-iron ligand signature.	431	440	-	T	28-01-2022	IPR017972	Cytochrome P450, conserved site	GO:0016705
Nep_mir_jg49302.t1	21aad7251d6727cd1d14f32c4883e289	501	Gene3D	G3DSA:1.10.630.10	Cytochrome p450	23	495	3.6E-126	T	28-01-2022	IPR036396	Cytochrome P450 superfamily	GO:0005506|GO:0016705|GO:0020037
Nep_mir_jg49302.t1	21aad7251d6727cd1d14f32c4883e289	501	PANTHER	PTHR47956:SF94	CYTOCHROME P450 71D10	15	495	7.1E-188	T	28-01-2022	-	-
Nep_mir_jg49302.t1	21aad7251d6727cd1d14f32c4883e289	501	PANTHER	PTHR47956	CYTOCHROME P450 71B11-RELATED	15	495	7.1E-188	T	28-01-2022	-	-
Nep_mir_jg49302.t1	21aad7251d6727cd1d14f32c4883e289	501	SUPERFAMILY	SSF48264	Cytochrome P450	38	492	7.47E-119	T	28-01-2022	IPR036396	Cytochrome P450 superfamily	GO:0005506|GO:0016705|GO:0020037
Nep_mir_jg49302.t1	21aad7251d6727cd1d14f32c4883e289	501	PRINTS	PR00385	P450 superfamily signature	429	438	1.2E-8	T	28-01-2022	IPR001128	Cytochrome P450	GO:0005506|GO:0016705|GO:0020037
Nep_mir_jg49302.t1	21aad7251d6727cd1d14f32c4883e289	501	PRINTS	PR00385	P450 superfamily signature	352	363	1.2E-8	T	28-01-2022	IPR001128	Cytochrome P450	GO:0005506|GO:0016705|GO:0020037
Nep_mir_jg49302.t1	21aad7251d6727cd1d14f32c4883e289	501	PRINTS	PR00385	P450 superfamily signature	299	316	1.2E-8	T	28-01-2022	IPR001128	Cytochrome P450	GO:0005506|GO:0016705|GO:0020037
Nep_mir_jg49302.t1	21aad7251d6727cd1d14f32c4883e289	501	Pfam	PF00067	Cytochrome P450	38	485	1.3E-97	T	28-01-2022	IPR001128	Cytochrome P450	GO:0005506|GO:0016705|GO:0020037
Nep_mir_jg49302.t1	21aad7251d6727cd1d14f32c4883e289	501	PRINTS	PR00463	E-class P450 group I signature	438	461	4.1E-41	T	28-01-2022	IPR002401	Cytochrome P450, E-class, group I	GO:0005506|GO:0016705|GO:0020037
Nep_mir_jg49302.t1	21aad7251d6727cd1d14f32c4883e289	501	PRINTS	PR00463	E-class P450 group I signature	392	416	4.1E-41	T	28-01-2022	IPR002401	Cytochrome P450, E-class, group I	GO:0005506|GO:0016705|GO:0020037
Nep_mir_jg49302.t1	21aad7251d6727cd1d14f32c4883e289	501	PRINTS	PR00463	E-class P450 group I signature	428	438	4.1E-41	T	28-01-2022	IPR002401	Cytochrome P450, E-class, group I	GO:0005506|GO:0016705|GO:0020037
Nep_mir_jg49302.t1	21aad7251d6727cd1d14f32c4883e289	501	PRINTS	PR00463	E-class P450 group I signature	67	86	4.1E-41	T	28-01-2022	IPR002401	Cytochrome P450, E-class, group I	GO:0005506|GO:0016705|GO:0020037
Nep_mir_jg49302.t1	21aad7251d6727cd1d14f32c4883e289	501	PRINTS	PR00463	E-class P450 group I signature	308	334	4.1E-41	T	28-01-2022	IPR002401	Cytochrome P450, E-class, group I	GO:0005506|GO:0016705|GO:0020037
Nep_mir_jg49302.t1	21aad7251d6727cd1d14f32c4883e289	501	PRINTS	PR00463	E-class P450 group I signature	351	369	4.1E-41	T	28-01-2022	IPR002401	Cytochrome P450, E-class, group I	GO:0005506|GO:0016705|GO:0020037
Nep_mir_jg49302.t1	21aad7251d6727cd1d14f32c4883e289	501	PRINTS	PR00463	E-class P450 group I signature	91	112	4.1E-41	T	28-01-2022	IPR002401	Cytochrome P450, E-class, group I	GO:0005506|GO:0016705|GO:0020037
Nep_mir_jg49302.t1	21aad7251d6727cd1d14f32c4883e289	501	PRINTS	PR00463	E-class P450 group I signature	288	305	4.1E-41	T	28-01-2022	IPR002401	Cytochrome P450, E-class, group I	GO:0005506|GO:0016705|GO:0020037
Nep_mir_jg29761.t1	8d3941349bcab74ef09c0bfe183132bd	689	PANTHER	PTHR35846	PROTEIN CBG05131	147	311	1.5E-18	T	28-01-2022	-	-
Nep_mir_jg29761.t1	8d3941349bcab74ef09c0bfe183132bd	689	MobiDBLite	mobidb-lite	consensus disorder prediction	140	160	-	T	28-01-2022	-	-
Nep_mir_jg56878.t1	6ac4d047c277b526291d987fa2fb449a	442	PANTHER	PTHR33541:SF12	PROTEIN BIG GRAIN 1-LIKE B	1	436	1.0E-109	T	28-01-2022	-	-
Nep_mir_jg56878.t1	6ac4d047c277b526291d987fa2fb449a	442	MobiDBLite	mobidb-lite	consensus disorder prediction	156	171	-	T	28-01-2022	-	-
Nep_mir_jg56878.t1	6ac4d047c277b526291d987fa2fb449a	442	MobiDBLite	mobidb-lite	consensus disorder prediction	138	185	-	T	28-01-2022	-	-
Nep_mir_jg56878.t1	6ac4d047c277b526291d987fa2fb449a	442	MobiDBLite	mobidb-lite	consensus disorder prediction	1	18	-	T	28-01-2022	-	-
Nep_mir_jg56878.t1	6ac4d047c277b526291d987fa2fb449a	442	PANTHER	PTHR33541	PROTEIN BIG GRAIN 1-LIKE A-RELATED	1	436	1.0E-109	T	28-01-2022	IPR039621	Protein BIG GRAIN 1-like	GO:0009734
Nep_mir_jg56878.t1	6ac4d047c277b526291d987fa2fb449a	442	MobiDBLite	mobidb-lite	consensus disorder prediction	1	25	-	T	28-01-2022	-	-
Nep_mir_jg60070.t1	8a894a751196f72757d0628f62d27697	405	PANTHER	PTHR33985	OS02G0491300 PROTEIN-RELATED	25	356	7.6E-130	T	28-01-2022	-	-
Nep_mir_jg60070.t1	8a894a751196f72757d0628f62d27697	405	SUPERFAMILY	SSF82153	FAS1 domain	62	180	3.53E-10	T	28-01-2022	IPR036378	FAS1 domain superfamily	-
Nep_mir_jg60070.t1	8a894a751196f72757d0628f62d27697	405	SMART	SM00554	fasc_3	97	191	0.0041	T	28-01-2022	IPR000782	FAS1 domain	-
Nep_mir_jg60070.t1	8a894a751196f72757d0628f62d27697	405	SMART	SM00554	fasc_3	253	349	2.0	T	28-01-2022	IPR000782	FAS1 domain	-
Nep_mir_jg60070.t1	8a894a751196f72757d0628f62d27697	405	ProSiteProfiles	PS50213	FAS1/BIgH3 domain profile.	50	187	10.566	T	28-01-2022	IPR000782	FAS1 domain	-
Nep_mir_jg60070.t1	8a894a751196f72757d0628f62d27697	405	Gene3D	G3DSA:2.30.180.10	FAS1 domain	69	181	2.4E-5	T	28-01-2022	IPR036378	FAS1 domain superfamily	-
Nep_mir_jg60070.t1	8a894a751196f72757d0628f62d27697	405	Pfam	PF02469	Fasciclin domain	94	179	4.9E-5	T	28-01-2022	IPR000782	FAS1 domain	-
Nep_mir_jg60070.t1	8a894a751196f72757d0628f62d27697	405	PANTHER	PTHR33985:SF22	FASCICLIN-LIKE ARABINOGALACTAN PROTEIN 21	25	356	7.6E-130	T	28-01-2022	-	-
Nep_mir_jg60070.t1	8a894a751196f72757d0628f62d27697	405	SUPERFAMILY	SSF82153	FAS1 domain	220	336	1.31E-5	T	28-01-2022	IPR036378	FAS1 domain superfamily	-
Nep_mir_jg44326.t1	23cd2b2f7754df09d8c614e82b7bf9f4	149	SUPERFAMILY	SSF103506	Mitochondrial carrier	3	118	8.5E-28	T	28-01-2022	IPR023395	Mitochondrial carrier domain superfamily	-
Nep_mir_jg44326.t1	23cd2b2f7754df09d8c614e82b7bf9f4	149	Gene3D	G3DSA:1.50.40.10	Mitochondrial carrier domain	2	140	6.9E-32	T	28-01-2022	IPR023395	Mitochondrial carrier domain superfamily	-
Nep_mir_jg44326.t1	23cd2b2f7754df09d8c614e82b7bf9f4	149	Pfam	PF00153	Mitochondrial carrier protein	34	124	9.1E-21	T	28-01-2022	IPR018108	Mitochondrial substrate/solute carrier	-
Nep_mir_jg44326.t1	23cd2b2f7754df09d8c614e82b7bf9f4	149	ProSiteProfiles	PS50920	Solute carrier (Solcar) repeat profile.	33	122	22.363	T	28-01-2022	IPR018108	Mitochondrial substrate/solute carrier	-
Nep_mir_jg44326.t1	23cd2b2f7754df09d8c614e82b7bf9f4	149	PANTHER	PTHR24089:SF463	GRAVES DISEASE MITOCHONDRIAL SOLUTE CARRIER PROTEIN-LIKE	2	131	1.0E-48	T	28-01-2022	-	-
Nep_mir_jg44326.t1	23cd2b2f7754df09d8c614e82b7bf9f4	149	PANTHER	PTHR24089	SOLUTE CARRIER FAMILY 25	2	131	1.0E-48	T	28-01-2022	-	-
Nep_mir_jg68025.t1	759e15babccd5df8d1c10fa656739396	262	Coils	Coil	Coil	2	22	-	T	28-01-2022	-	-
Nep_mir_jg68025.t1	759e15babccd5df8d1c10fa656739396	262	PANTHER	PTHR31003:SF16	TRANSCRIPTION FACTOR HHO2	8	257	5.7E-92	T	28-01-2022	-	-
Nep_mir_jg68025.t1	759e15babccd5df8d1c10fa656739396	262	TIGRFAM	TIGR01557	myb_SHAQKYF: myb-like DNA-binding domain, SHAQKYF class	207	258	2.2E-24	T	28-01-2022	IPR006447	Myb domain, plants	GO:0003677
Nep_mir_jg68025.t1	759e15babccd5df8d1c10fa656739396	262	MobiDBLite	mobidb-lite	consensus disorder prediction	194	209	-	T	28-01-2022	-	-
Nep_mir_jg68025.t1	759e15babccd5df8d1c10fa656739396	262	PANTHER	PTHR31003	MYB FAMILY TRANSCRIPTION FACTOR	8	257	5.7E-92	T	28-01-2022	-	-
Nep_mir_jg68025.t1	759e15babccd5df8d1c10fa656739396	262	SUPERFAMILY	SSF46689	Homeodomain-like	205	258	4.66E-13	T	28-01-2022	IPR009057	Homeobox-like domain superfamily	-
Nep_mir_jg68025.t1	759e15babccd5df8d1c10fa656739396	262	MobiDBLite	mobidb-lite	consensus disorder prediction	184	209	-	T	28-01-2022	-	-
Nep_mir_jg68025.t1	759e15babccd5df8d1c10fa656739396	262	ProSiteProfiles	PS51294	Myb-type HTH DNA-binding domain profile.	204	262	13.162	T	28-01-2022	IPR017930	Myb domain	-
Nep_mir_jg68025.t1	759e15babccd5df8d1c10fa656739396	262	MobiDBLite	mobidb-lite	consensus disorder prediction	85	121	-	T	28-01-2022	-	-
Nep_mir_jg68025.t1	759e15babccd5df8d1c10fa656739396	262	Gene3D	G3DSA:1.10.10.60	-	203	260	1.1E-21	T	28-01-2022	-	-
Nep_mir_jg68025.t1	759e15babccd5df8d1c10fa656739396	262	MobiDBLite	mobidb-lite	consensus disorder prediction	85	99	-	T	28-01-2022	-	-
Nep_mir_jg38941.t1	a17abade87470c3233925176e5c14cf7	231	CDD	cd07817	SRPBCC_8	89	224	2.79006E-42	T	28-01-2022	-	-
Nep_mir_jg38941.t1	a17abade87470c3233925176e5c14cf7	231	PANTHER	PTHR33824:SF7	POLYKETIDE CYCLASE/DEHYDRASE AND LIPID TRANSPORT SUPERFAMILY PROTEIN	52	229	2.6E-87	T	28-01-2022	-	-
Nep_mir_jg38941.t1	a17abade87470c3233925176e5c14cf7	231	Pfam	PF03364	Polyketide cyclase / dehydrase and lipid transport	91	208	2.1E-11	T	28-01-2022	IPR005031	Coenzyme Q-binding protein COQ10, START domain	-
Nep_mir_jg38941.t1	a17abade87470c3233925176e5c14cf7	231	PANTHER	PTHR33824	POLYKETIDE CYCLASE/DEHYDRASE AND LIPID TRANSPORT SUPERFAMILY PROTEIN	52	229	2.6E-87	T	28-01-2022	-	-
Nep_mir_jg38941.t1	a17abade87470c3233925176e5c14cf7	231	Gene3D	G3DSA:3.30.530.20	-	85	228	2.6E-29	T	28-01-2022	IPR023393	START-like domain superfamily	-
Nep_mir_jg38941.t1	a17abade87470c3233925176e5c14cf7	231	SUPERFAMILY	SSF55961	Bet v1-like	86	225	3.14E-20	T	28-01-2022	-	-
Nep_mir_jg5823.t1	98b0865d2f197b17895fd4d0cdca2a6c	291	ProSiteProfiles	PS51762	Glycosyl hydrolases family 16 (GH16) domain profile.	21	215	30.789	T	28-01-2022	IPR000757	Glycoside hydrolase family 16	GO:0004553|GO:0005975
Nep_mir_jg5823.t1	98b0865d2f197b17895fd4d0cdca2a6c	291	PANTHER	PTHR31062:SF178	XYLOGLUCAN ENDOTRANSGLUCOSYLASE/HYDROLASE	11	289	1.7E-160	T	28-01-2022	-	-
Nep_mir_jg5823.t1	98b0865d2f197b17895fd4d0cdca2a6c	291	Pfam	PF00722	Glycosyl hydrolases family 16	28	208	9.2E-62	T	28-01-2022	IPR000757	Glycoside hydrolase family 16	GO:0004553|GO:0005975
Nep_mir_jg5823.t1	98b0865d2f197b17895fd4d0cdca2a6c	291	SUPERFAMILY	SSF49899	Concanavalin A-like lectins/glucanases	27	290	1.32E-84	T	28-01-2022	IPR013320	Concanavalin A-like lectin/glucanase domain superfamily	-
Nep_mir_jg5823.t1	98b0865d2f197b17895fd4d0cdca2a6c	291	CDD	cd02176	GH16_XET	22	287	7.7042E-158	T	28-01-2022	-	-
Nep_mir_jg5823.t1	98b0865d2f197b17895fd4d0cdca2a6c	291	Gene3D	G3DSA:2.60.120.200	-	12	290	3.2E-107	T	28-01-2022	-	-
Nep_mir_jg5823.t1	98b0865d2f197b17895fd4d0cdca2a6c	291	PIRSF	PIRSF005604	EndGlu_transf	1	291	3.9E-122	T	28-01-2022	IPR016455	Xyloglucan endotransglucosylase/hydrolase	GO:0010411|GO:0016762|GO:0042546
Nep_mir_jg5823.t1	98b0865d2f197b17895fd4d0cdca2a6c	291	ProSitePatterns	PS01034	Glycosyl hydrolases family 16 active sites.	101	111	-	T	28-01-2022	IPR008263	Glycoside hydrolase, family 16, active site	GO:0004553|GO:0005975
Nep_mir_jg5823.t1	98b0865d2f197b17895fd4d0cdca2a6c	291	PANTHER	PTHR31062	XYLOGLUCAN ENDOTRANSGLUCOSYLASE/HYDROLASE PROTEIN 8-RELATED	11	289	1.7E-160	T	28-01-2022	-	-
Nep_mir_jg5823.t1	98b0865d2f197b17895fd4d0cdca2a6c	291	Pfam	PF06955	Xyloglucan endo-transglycosylase (XET) C-terminus	244	287	4.1E-23	T	28-01-2022	IPR010713	Xyloglucan endo-transglycosylase, C-terminal	GO:0005618|GO:0006073|GO:0016762|GO:0048046
Nep_mir_jg38700.t1	da11d6786f3dd2d30258d253b1ef6c99	240	MobiDBLite	mobidb-lite	consensus disorder prediction	176	198	-	T	28-01-2022	-	-
Nep_mir_jg38700.t1	da11d6786f3dd2d30258d253b1ef6c99	240	ProSiteProfiles	PS50891	LOB domain profile.	3	109	16.464	T	28-01-2022	IPR004883	Lateral organ boundaries, LOB	-
Nep_mir_jg38700.t1	da11d6786f3dd2d30258d253b1ef6c99	240	Pfam	PF03195	Lateral organ boundaries (LOB) domain	4	103	3.7E-24	T	28-01-2022	IPR004883	Lateral organ boundaries, LOB	-
Nep_mir_jg38700.t1	da11d6786f3dd2d30258d253b1ef6c99	240	PANTHER	PTHR31304	LOB DOMAIN-CONTAINING PROTEIN 38	1	237	1.2E-90	T	28-01-2022	-	-
Nep_mir_jg38700.t1	da11d6786f3dd2d30258d253b1ef6c99	240	MobiDBLite	mobidb-lite	consensus disorder prediction	165	226	-	T	28-01-2022	-	-
Nep_mir_jg38700.t1	da11d6786f3dd2d30258d253b1ef6c99	240	PANTHER	PTHR31304:SF9	LOB DOMAIN-CONTAINING PROTEIN 40	1	237	1.2E-90	T	28-01-2022	-	-
Nep_mir_jg43974.t1	2877afad435780d027df5a50d4229b48	470	Gene3D	G3DSA:1.20.58.340	Magnesium transport protein CorA	333	401	2.7E-13	T	28-01-2022	-	-
Nep_mir_jg43974.t1	2877afad435780d027df5a50d4229b48	470	Gene3D	G3DSA:1.20.58.340	Magnesium transport protein CorA	183	302	6.7E-26	T	28-01-2022	-	-
Nep_mir_jg43974.t1	2877afad435780d027df5a50d4229b48	470	Gene3D	G3DSA:2.40.128.330	-	72	153	7.4E-13	T	28-01-2022	-	-
Nep_mir_jg43974.t1	2877afad435780d027df5a50d4229b48	470	PANTHER	PTHR13890	RNA SPLICING PROTEIN MRS2, MITOCHONDRIAL	33	470	4.6E-237	T	28-01-2022	IPR039204	Magnesium transporter MRS2-like	-
Nep_mir_jg43974.t1	2877afad435780d027df5a50d4229b48	470	CDD	cd12823	Mrs2_Mfm1p-like	82	467	3.15202E-126	T	28-01-2022	IPR039204	Magnesium transporter MRS2-like	-
Nep_mir_jg43974.t1	2877afad435780d027df5a50d4229b48	470	Pfam	PF01544	CorA-like Mg2+ transporter protein	361	458	7.5E-7	T	28-01-2022	IPR002523	Mg2+ transporter protein, CorA-like/Zinc transport protein ZntB	GO:0016020|GO:0030001|GO:0046873|GO:0055085
Nep_mir_jg43974.t1	2877afad435780d027df5a50d4229b48	470	Gene3D	G3DSA:1.20.58.340	Magnesium transport protein CorA	408	466	8.8E-6	T	28-01-2022	-	-
Nep_mir_jg43974.t1	2877afad435780d027df5a50d4229b48	470	Coils	Coil	Coil	250	277	-	T	28-01-2022	-	-
Nep_mir_jg43974.t1	2877afad435780d027df5a50d4229b48	470	PANTHER	PTHR13890:SF40	MAGNESIUM TRANSPORTER MRS2-10	33	470	4.6E-237	T	28-01-2022	-	-
Nep_mir_jg43974.t1	2877afad435780d027df5a50d4229b48	470	SUPERFAMILY	SSF144083	Magnesium transport protein CorA, transmembrane region	407	458	7.98E-7	T	28-01-2022	-	-
Nep_mir_jg4846.t1	eeb8b0681b6f05dde4760d03cba7a620	420	Pfam	PF01344	Kelch motif	177	217	1.3E-8	T	28-01-2022	IPR006652	Kelch repeat type 1	GO:0005515
Nep_mir_jg4846.t1	eeb8b0681b6f05dde4760d03cba7a620	420	SMART	SM00256	fbox_2	44	84	3.8E-6	T	28-01-2022	IPR001810	F-box domain	GO:0005515
Nep_mir_jg4846.t1	eeb8b0681b6f05dde4760d03cba7a620	420	PANTHER	PTHR24414:SF60	LOW PROTEIN: COATOMER SUBUNIT ALPHA-1-LIKE PROTEIN	8	418	1.4E-86	T	28-01-2022	-	-
Nep_mir_jg4846.t1	eeb8b0681b6f05dde4760d03cba7a620	420	ProSiteProfiles	PS50181	F-box domain profile.	38	83	11.114	T	28-01-2022	IPR001810	F-box domain	GO:0005515
Nep_mir_jg4846.t1	eeb8b0681b6f05dde4760d03cba7a620	420	Pfam	PF00646	F-box domain	40	78	3.4E-7	T	28-01-2022	IPR001810	F-box domain	GO:0005515
Nep_mir_jg4846.t1	eeb8b0681b6f05dde4760d03cba7a620	420	Gene3D	G3DSA:2.120.10.80	-	113	322	1.8E-27	T	28-01-2022	IPR015915	Kelch-type beta propeller	GO:0005515
Nep_mir_jg4846.t1	eeb8b0681b6f05dde4760d03cba7a620	420	Gene3D	G3DSA:1.20.1280.50	-	35	82	2.9E-7	T	28-01-2022	-	-
Nep_mir_jg4846.t1	eeb8b0681b6f05dde4760d03cba7a620	420	SMART	SM00612	kelc_smart	149	188	13.0	T	28-01-2022	IPR006652	Kelch repeat type 1	GO:0005515
Nep_mir_jg4846.t1	eeb8b0681b6f05dde4760d03cba7a620	420	SMART	SM00612	kelc_smart	189	232	6.4E-7	T	28-01-2022	IPR006652	Kelch repeat type 1	GO:0005515
Nep_mir_jg4846.t1	eeb8b0681b6f05dde4760d03cba7a620	420	PANTHER	PTHR24414	F-BOX/KELCH-REPEAT PROTEIN SKIP4	8	418	1.4E-86	T	28-01-2022	-	-
Nep_mir_jg4846.t1	eeb8b0681b6f05dde4760d03cba7a620	420	SUPERFAMILY	SSF117281	Kelch motif	136	417	2.48E-30	T	28-01-2022	IPR015915	Kelch-type beta propeller	GO:0005515
Nep_mir_jg4846.t1	eeb8b0681b6f05dde4760d03cba7a620	420	SUPERFAMILY	SSF81383	F-box domain	39	95	1.19E-10	T	28-01-2022	IPR036047	F-box-like domain superfamily	GO:0005515
Nep_mir_jg50165.t1	244c9e92b3f962fa6078c73d186ff7ad	1043	MobiDBLite	mobidb-lite	consensus disorder prediction	830	853	-	T	28-01-2022	-	-
Nep_mir_jg50165.t1	244c9e92b3f962fa6078c73d186ff7ad	1043	PANTHER	PTHR35846	PROTEIN CBG05131	233	357	3.5E-34	T	28-01-2022	-	-
Nep_mir_jg61974.t1	064277c3f0e2153996bfaa29a276950a	212	PANTHER	PTHR13016	AMMECR1 HOMOLOG	1	208	7.4E-118	T	28-01-2022	IPR023473	AMMECR1	-
Nep_mir_jg61974.t1	064277c3f0e2153996bfaa29a276950a	212	Gene3D	G3DSA:3.30.1490.150	Hypothetical protein ph0010; domain 2	107	183	3.9E-26	T	28-01-2022	-	-
Nep_mir_jg61974.t1	064277c3f0e2153996bfaa29a276950a	212	Gene3D	G3DSA:3.30.700.20	Hypothetical protein ph0010; domain 1	26	106	3.9E-26	T	28-01-2022	IPR027485	AMMECR1, N-terminal	-
Nep_mir_jg61974.t1	064277c3f0e2153996bfaa29a276950a	212	Pfam	PF01871	AMMECR1	11	183	1.1E-46	T	28-01-2022	IPR002733	AMMECR1 domain	-
Nep_mir_jg61974.t1	064277c3f0e2153996bfaa29a276950a	212	TIGRFAM	TIGR00296	TIGR00296: uncharacterized protein, PH0010 family	34	184	1.1E-30	T	28-01-2022	IPR023473	AMMECR1	-
Nep_mir_jg61974.t1	064277c3f0e2153996bfaa29a276950a	212	PANTHER	PTHR13016:SF4	AMMECR1 DOMAIN-CONTAINING PROTEIN-RELATED	1	208	7.4E-118	T	28-01-2022	-	-
Nep_mir_jg61974.t1	064277c3f0e2153996bfaa29a276950a	212	ProSiteProfiles	PS51112	AMMECR1 domain profile.	1	194	29.947	T	28-01-2022	IPR002733	AMMECR1 domain	-
Nep_mir_jg61974.t1	064277c3f0e2153996bfaa29a276950a	212	SUPERFAMILY	SSF143447	AMMECR1-like	4	196	7.32E-54	T	28-01-2022	IPR036071	AMMECR1 domain superfamily	-
Nep_mir_jg44662.t1	c0c2c058747d148214f9eee22adec575	662	Coils	Coil	Coil	422	463	-	T	28-01-2022	-	-
Nep_mir_jg44662.t1	c0c2c058747d148214f9eee22adec575	662	Coils	Coil	Coil	400	420	-	T	28-01-2022	-	-
Nep_mir_jg44662.t1	c0c2c058747d148214f9eee22adec575	662	Coils	Coil	Coil	8	35	-	T	28-01-2022	-	-
Nep_mir_jg44662.t1	c0c2c058747d148214f9eee22adec575	662	PANTHER	PTHR35712	MYOSIN HEAVY CHAIN-LIKE PROTEIN	1	653	8.8E-250	T	28-01-2022	-	-
Nep_mir_jg44662.t1	c0c2c058747d148214f9eee22adec575	662	Coils	Coil	Coil	137	164	-	T	28-01-2022	-	-
Nep_mir_jg44662.t1	c0c2c058747d148214f9eee22adec575	662	Coils	Coil	Coil	236	256	-	T	28-01-2022	-	-
Nep_mir_jg44662.t1	c0c2c058747d148214f9eee22adec575	662	Coils	Coil	Coil	53	80	-	T	28-01-2022	-	-
Nep_mir_jg61249.t1	4d092627b1547a1f702b539e7d89e76b	372	Pfam	PF14226	non-haem dioxygenase in morphine synthesis N-terminal	69	168	3.4E-20	T	28-01-2022	IPR026992	Non-haem dioxygenase N-terminal domain	-
Nep_mir_jg61249.t1	4d092627b1547a1f702b539e7d89e76b	372	ProSiteProfiles	PS51471	Fe(2+) 2-oxoglutarate dioxygenase domain profile.	221	321	12.788	T	28-01-2022	IPR005123	Oxoglutarate/iron-dependent dioxygenase	GO:0016491
Nep_mir_jg61249.t1	4d092627b1547a1f702b539e7d89e76b	372	Gene3D	G3DSA:2.60.120.330	-	21	355	8.3E-108	T	28-01-2022	IPR027443	Isopenicillin N synthase-like	-
Nep_mir_jg61249.t1	4d092627b1547a1f702b539e7d89e76b	372	Pfam	PF03171	2OG-Fe(II) oxygenase superfamily	228	319	8.8E-26	T	28-01-2022	IPR005123	Oxoglutarate/iron-dependent dioxygenase	GO:0016491
Nep_mir_jg61249.t1	4d092627b1547a1f702b539e7d89e76b	372	PANTHER	PTHR10209	OXIDOREDUCTASE, 2OG-FE II OXYGENASE FAMILY PROTEIN	12	371	5.3E-162	T	28-01-2022	-	-
Nep_mir_jg61249.t1	4d092627b1547a1f702b539e7d89e76b	372	SUPERFAMILY	SSF51197	Clavaminate synthase-like	28	362	6.87E-99	T	28-01-2022	-	-
Nep_mir_jg61249.t1	4d092627b1547a1f702b539e7d89e76b	372	PANTHER	PTHR10209:SF783	1-AMINOCYCLOPROPANE-1-CARBOXYLATE OXIDASE-LIKE PROTEIN	12	371	5.3E-162	T	28-01-2022	-	-
Nep_mir_jg42727.t1	9a317e588f575378ed75d044af4db41b	466	MobiDBLite	mobidb-lite	consensus disorder prediction	86	101	-	T	28-01-2022	-	-
Nep_mir_jg42727.t1	9a317e588f575378ed75d044af4db41b	466	CDD	cd12327	RRM2_DAZAP1	108	187	4.3186E-47	T	28-01-2022	IPR034131	DAZ-associated protein 1, RNA recognition motif 2	GO:0003723
Nep_mir_jg42727.t1	9a317e588f575378ed75d044af4db41b	466	ProSiteProfiles	PS50102	Eukaryotic RNA Recognition Motif (RRM) profile.	6	82	16.927	T	28-01-2022	IPR000504	RNA recognition motif domain	GO:0003676
Nep_mir_jg42727.t1	9a317e588f575378ed75d044af4db41b	466	CDD	cd12325	RRM1_hnRNPA_hnRNPD_like	8	78	2.76587E-37	T	28-01-2022	-	-
Nep_mir_jg42727.t1	9a317e588f575378ed75d044af4db41b	466	SUPERFAMILY	SSF54928	RNA-binding domain, RBD	109	217	4.3E-26	T	28-01-2022	IPR035979	RNA-binding domain superfamily	GO:0003676
Nep_mir_jg42727.t1	9a317e588f575378ed75d044af4db41b	466	MobiDBLite	mobidb-lite	consensus disorder prediction	192	218	-	T	28-01-2022	-	-
Nep_mir_jg42727.t1	9a317e588f575378ed75d044af4db41b	466	PANTHER	PTHR48035	HETEROGENEOUS NUCLEAR RIBONUCLEOPROTEIN 1	1	464	3.9E-189	T	28-01-2022	-	-
Nep_mir_jg42727.t1	9a317e588f575378ed75d044af4db41b	466	SUPERFAMILY	SSF54928	RNA-binding domain, RBD	3	105	2.28E-26	T	28-01-2022	IPR035979	RNA-binding domain superfamily	GO:0003676
Nep_mir_jg42727.t1	9a317e588f575378ed75d044af4db41b	466	Gene3D	G3DSA:3.30.70.330	-	105	185	1.9E-25	T	28-01-2022	IPR012677	Nucleotide-binding alpha-beta plait domain superfamily	-
Nep_mir_jg42727.t1	9a317e588f575378ed75d044af4db41b	466	ProSiteProfiles	PS50102	Eukaryotic RNA Recognition Motif (RRM) profile.	110	187	18.359	T	28-01-2022	IPR000504	RNA recognition motif domain	GO:0003676
Nep_mir_jg42727.t1	9a317e588f575378ed75d044af4db41b	466	MobiDBLite	mobidb-lite	consensus disorder prediction	423	466	-	T	28-01-2022	-	-
Nep_mir_jg42727.t1	9a317e588f575378ed75d044af4db41b	466	MobiDBLite	mobidb-lite	consensus disorder prediction	185	218	-	T	28-01-2022	-	-
Nep_mir_jg42727.t1	9a317e588f575378ed75d044af4db41b	466	SMART	SM00360	rrm1_1	7	78	4.6E-21	T	28-01-2022	IPR000504	RNA recognition motif domain	GO:0003676
Nep_mir_jg42727.t1	9a317e588f575378ed75d044af4db41b	466	SMART	SM00360	rrm1_1	111	183	4.1E-23	T	28-01-2022	IPR000504	RNA recognition motif domain	GO:0003676
Nep_mir_jg42727.t1	9a317e588f575378ed75d044af4db41b	466	Gene3D	G3DSA:3.30.70.330	-	1	93	2.2E-24	T	28-01-2022	IPR012677	Nucleotide-binding alpha-beta plait domain superfamily	-
Nep_mir_jg42727.t1	9a317e588f575378ed75d044af4db41b	466	MobiDBLite	mobidb-lite	consensus disorder prediction	78	101	-	T	28-01-2022	-	-
Nep_mir_jg42727.t1	9a317e588f575378ed75d044af4db41b	466	MobiDBLite	mobidb-lite	consensus disorder prediction	423	443	-	T	28-01-2022	-	-
Nep_mir_jg42727.t1	9a317e588f575378ed75d044af4db41b	466	Pfam	PF00076	RNA recognition motif. (a.k.a. RRM, RBD, or RNP domain)	112	170	2.3E-15	T	28-01-2022	IPR000504	RNA recognition motif domain	GO:0003676
Nep_mir_jg42727.t1	9a317e588f575378ed75d044af4db41b	466	Pfam	PF00076	RNA recognition motif. (a.k.a. RRM, RBD, or RNP domain)	8	75	4.5E-14	T	28-01-2022	IPR000504	RNA recognition motif domain	GO:0003676
Nep_mir_jg21715.t1	e4b6d789ad0e614201aecf95ee6b7928	888	PANTHER	PTHR47415	-	255	503	1.6E-12	T	28-01-2022	-	-
Nep_mir_jg12570.t1	09084042bee812d46c8f78e2a1799246	267	Pfam	PF12776	Myb/SANT-like DNA-binding domain	11	111	1.2E-11	T	28-01-2022	IPR024752	Myb/SANT-like domain	-
Nep_mir_jg12570.t1	09084042bee812d46c8f78e2a1799246	267	PANTHER	PTHR46250	MYB/SANT-LIKE DNA-BINDING DOMAIN PROTEIN-RELATED	2	265	6.4E-60	T	28-01-2022	-	-
Nep_mir_jg51045.t1	4bc88e64fefb0bde12e719591ba24b8d	574	MobiDBLite	mobidb-lite	consensus disorder prediction	360	385	-	T	28-01-2022	-	-
Nep_mir_jg47583.t1	10772c21bb18536c377724ea86ec3537	123	MobiDBLite	mobidb-lite	consensus disorder prediction	74	93	-	T	28-01-2022	-	-
Nep_mir_jg47583.t1	10772c21bb18536c377724ea86ec3537	123	MobiDBLite	mobidb-lite	consensus disorder prediction	1	59	-	T	28-01-2022	-	-
Nep_mir_jg63119.t1	98d11d1b44747dc580239bfc7c4cca16	323	Pfam	PF00929	Exonuclease	121	290	1.6E-12	T	28-01-2022	IPR013520	Exonuclease, RNase T/DNA polymerase III	-
Nep_mir_jg63119.t1	98d11d1b44747dc580239bfc7c4cca16	323	PANTHER	PTHR23044:SF68	OS06G0353400 PROTEIN	47	323	3.3E-152	T	28-01-2022	-	-
Nep_mir_jg63119.t1	98d11d1b44747dc580239bfc7c4cca16	323	CDD	cd06133	ERI-1_3'hExo_like	115	294	2.17627E-57	T	28-01-2022	-	-
Nep_mir_jg63119.t1	98d11d1b44747dc580239bfc7c4cca16	323	Gene3D	G3DSA:3.30.420.10	-	103	321	1.4E-53	T	28-01-2022	IPR036397	Ribonuclease H superfamily	GO:0003676
Nep_mir_jg63119.t1	98d11d1b44747dc580239bfc7c4cca16	323	SUPERFAMILY	SSF53098	Ribonuclease H-like	109	297	8.1E-21	T	28-01-2022	IPR012337	Ribonuclease H-like superfamily	-
Nep_mir_jg63119.t1	98d11d1b44747dc580239bfc7c4cca16	323	SMART	SM00479	exoiiiendus	114	299	0.0021	T	28-01-2022	IPR013520	Exonuclease, RNase T/DNA polymerase III	-
Nep_mir_jg63119.t1	98d11d1b44747dc580239bfc7c4cca16	323	PANTHER	PTHR23044	3'-5' EXONUCLEASE ERI1-RELATED	47	323	3.3E-152	T	28-01-2022	-	-
Nep_mir_jg36398.t1	f082ff1ea52d9418a5cd65c0b86ecf6d	527	PANTHER	PTHR15913	ACID CLUSTER PROTEIN 33	3	319	9.2E-156	T	28-01-2022	IPR026151	Maspardin	-
Nep_mir_jg36398.t1	f082ff1ea52d9418a5cd65c0b86ecf6d	527	SUPERFAMILY	SSF53474	alpha/beta-Hydrolases	18	265	1.59E-30	T	28-01-2022	IPR029058	Alpha/Beta hydrolase fold	-
Nep_mir_jg36398.t1	f082ff1ea52d9418a5cd65c0b86ecf6d	527	MobiDBLite	mobidb-lite	consensus disorder prediction	365	383	-	T	28-01-2022	-	-
Nep_mir_jg36398.t1	f082ff1ea52d9418a5cd65c0b86ecf6d	527	Pfam	PF00561	alpha/beta hydrolase fold	41	164	6.5E-12	T	28-01-2022	IPR000073	Alpha/beta hydrolase fold-1	-
Nep_mir_jg36398.t1	f082ff1ea52d9418a5cd65c0b86ecf6d	527	MobiDBLite	mobidb-lite	consensus disorder prediction	386	401	-	T	28-01-2022	-	-
Nep_mir_jg36398.t1	f082ff1ea52d9418a5cd65c0b86ecf6d	527	MobiDBLite	mobidb-lite	consensus disorder prediction	291	307	-	T	28-01-2022	-	-
Nep_mir_jg36398.t1	f082ff1ea52d9418a5cd65c0b86ecf6d	527	MobiDBLite	mobidb-lite	consensus disorder prediction	402	432	-	T	28-01-2022	-	-
Nep_mir_jg36398.t1	f082ff1ea52d9418a5cd65c0b86ecf6d	527	MobiDBLite	mobidb-lite	consensus disorder prediction	325	364	-	T	28-01-2022	-	-
Nep_mir_jg36398.t1	f082ff1ea52d9418a5cd65c0b86ecf6d	527	MobiDBLite	mobidb-lite	consensus disorder prediction	276	433	-	T	28-01-2022	-	-
Nep_mir_jg36398.t1	f082ff1ea52d9418a5cd65c0b86ecf6d	527	Gene3D	G3DSA:3.40.50.1820	-	15	275	6.9E-28	T	28-01-2022	IPR029058	Alpha/Beta hydrolase fold	-
Nep_mir_jg43959.t1	0f80664c1970e350f017233bb67a6dc6	195	PANTHER	PTHR33132	OSJNBB0118P14.9 PROTEIN	4	193	1.5E-66	T	28-01-2022	-	-
Nep_mir_jg43959.t1	0f80664c1970e350f017233bb67a6dc6	195	PANTHER	PTHR33132:SF53	SERINE-RICH PROTEIN-LIKE PROTEIN	4	193	1.5E-66	T	28-01-2022	-	-
Nep_mir_jg48977.t1	dff8fcdba3dc24c6961c077393ad3af4	132	Pfam	PF14111	Domain of unknown function (DUF4283)	47	112	4.9E-10	T	28-01-2022	IPR025558	Domain of unknown function DUF4283	-
Nep_mir_jg38229.t1	615d0156706aec45316c6cb8773e0739	571	Pfam	PF00083	Sugar (and other) transporter	450	553	2.5E-27	T	28-01-2022	IPR005828	Major facilitator, sugar transporter-like	GO:0016021|GO:0022857|GO:0055085
Nep_mir_jg38229.t1	615d0156706aec45316c6cb8773e0739	571	Pfam	PF00083	Sugar (and other) transporter	30	366	1.2E-98	T	28-01-2022	IPR005828	Major facilitator, sugar transporter-like	GO:0016021|GO:0022857|GO:0055085
Nep_mir_jg38229.t1	615d0156706aec45316c6cb8773e0739	571	SUPERFAMILY	SSF103473	MFS general substrate transporter	18	552	1.44E-73	T	28-01-2022	IPR036259	MFS transporter superfamily	-
Nep_mir_jg38229.t1	615d0156706aec45316c6cb8773e0739	571	ProSiteProfiles	PS50850	Major facilitator superfamily (MFS) profile.	29	543	57.763	T	28-01-2022	IPR020846	Major facilitator superfamily domain	GO:0022857
Nep_mir_jg38229.t1	615d0156706aec45316c6cb8773e0739	571	PANTHER	PTHR48020:SF15	INOSITOL TRANSPORTER 2-RELATED	1	567	0.0	T	28-01-2022	-	-
Nep_mir_jg38229.t1	615d0156706aec45316c6cb8773e0739	571	CDD	cd17360	MFS_HMIT_like	32	541	6.91697E-170	T	28-01-2022	-	-
Nep_mir_jg38229.t1	615d0156706aec45316c6cb8773e0739	571	PANTHER	PTHR48020	PROTON MYO-INOSITOL COTRANSPORTER	1	567	0.0	T	28-01-2022	-	-
Nep_mir_jg38229.t1	615d0156706aec45316c6cb8773e0739	571	TIGRFAM	TIGR00879	SP: MFS transporter, sugar porter (SP) family	22	370	3.2E-96	T	28-01-2022	IPR003663	Sugar/inositol transporter	GO:0016020|GO:0022857|GO:0055085
Nep_mir_jg38229.t1	615d0156706aec45316c6cb8773e0739	571	ProSitePatterns	PS00217	Sugar transport proteins signature 2.	128	153	-	T	28-01-2022	IPR005829	Sugar transporter, conserved site	GO:0016021|GO:0022857|GO:0055085
Nep_mir_jg38229.t1	615d0156706aec45316c6cb8773e0739	571	Gene3D	G3DSA:1.20.1250.20	MFS general substrate transporter like domains	418	558	9.1E-33	T	28-01-2022	-	-
Nep_mir_jg38229.t1	615d0156706aec45316c6cb8773e0739	571	Gene3D	G3DSA:1.20.1250.20	MFS general substrate transporter like domains	19	398	9.8E-102	T	28-01-2022	-	-
Nep_mir_jg38229.t1	615d0156706aec45316c6cb8773e0739	571	PRINTS	PR00171	Sugar transporter signature	123	142	5.0E-27	T	28-01-2022	IPR003663	Sugar/inositol transporter	GO:0016020|GO:0022857|GO:0055085
Nep_mir_jg38229.t1	615d0156706aec45316c6cb8773e0739	571	PRINTS	PR00171	Sugar transporter signature	455	476	5.0E-27	T	28-01-2022	IPR003663	Sugar/inositol transporter	GO:0016020|GO:0022857|GO:0055085
Nep_mir_jg38229.t1	615d0156706aec45316c6cb8773e0739	571	PRINTS	PR00171	Sugar transporter signature	37	47	5.0E-27	T	28-01-2022	IPR003663	Sugar/inositol transporter	GO:0016020|GO:0022857|GO:0055085
Nep_mir_jg38229.t1	615d0156706aec45316c6cb8773e0739	571	PRINTS	PR00171	Sugar transporter signature	284	294	5.0E-27	T	28-01-2022	IPR003663	Sugar/inositol transporter	GO:0016020|GO:0022857|GO:0055085
Nep_mir_jg38229.t1	615d0156706aec45316c6cb8773e0739	571	PRINTS	PR00171	Sugar transporter signature	478	490	5.0E-27	T	28-01-2022	IPR003663	Sugar/inositol transporter	GO:0016020|GO:0022857|GO:0055085
Nep_mir_jg17663.t1	40dda97e4e778cdbac750fe440cf3949	345	Pfam	PF05770	Inositol 1,3,4-trisphosphate 5/6-kinase ATP-grasp domain	121	315	4.5E-91	T	28-01-2022	IPR040464	Inositol 1,3,4-trisphosphate 5/6-kinase, ATP-grasp domain	-
Nep_mir_jg17663.t1	40dda97e4e778cdbac750fe440cf3949	345	PIRSF	PIRSF038186	ITPK	5	329	9.2E-135	T	28-01-2022	IPR008656	Inositol-tetrakisphosphate 1-kinase	GO:0000287|GO:0005524|GO:0032957|GO:0047325|GO:0052725|GO:0052726
Nep_mir_jg17663.t1	40dda97e4e778cdbac750fe440cf3949	345	SUPERFAMILY	SSF56059	Glutathione synthetase ATP-binding domain-like	95	303	7.95E-10	T	28-01-2022	-	-
Nep_mir_jg17663.t1	40dda97e4e778cdbac750fe440cf3949	345	Pfam	PF17927	Inositol 1,3,4-trisphosphate 5/6-kinase pre-ATP-grasp domain	20	99	3.6E-35	T	28-01-2022	IPR041429	Inositol-tetrakisphosphate 1-kinase, N-terminal	-
Nep_mir_jg17663.t1	40dda97e4e778cdbac750fe440cf3949	345	Gene3D	G3DSA:3.40.50.11370	-	21	310	1.2E-58	T	28-01-2022	-	-
Nep_mir_jg17663.t1	40dda97e4e778cdbac750fe440cf3949	345	Gene3D	G3DSA:3.30.470.100	-	95	299	1.2E-58	T	28-01-2022	-	-
Nep_mir_jg17663.t1	40dda97e4e778cdbac750fe440cf3949	345	PANTHER	PTHR14217:SF19	INOSITOL-TETRAKISPHOSPHATE 1-KINASE 2	15	325	2.3E-169	T	28-01-2022	-	-
Nep_mir_jg17663.t1	40dda97e4e778cdbac750fe440cf3949	345	PANTHER	PTHR14217	INOSITOL-TETRAKISPHOSPHATE 1-KINASE	15	325	2.3E-169	T	28-01-2022	IPR008656	Inositol-tetrakisphosphate 1-kinase	GO:0000287|GO:0005524|GO:0032957|GO:0047325|GO:0052725|GO:0052726
Nep_mir_jg45578.t1	c2be691d0875bf26bdabc75a22b4fb3b	926	SUPERFAMILY	SSF47473	EF-hand	256	338	5.96E-5	T	28-01-2022	IPR011992	EF-hand domain pair	-
Nep_mir_jg45578.t1	c2be691d0875bf26bdabc75a22b4fb3b	926	MobiDBLite	mobidb-lite	consensus disorder prediction	873	900	-	T	28-01-2022	-	-
Nep_mir_jg45578.t1	c2be691d0875bf26bdabc75a22b4fb3b	926	CDD	cd00014	CH	644	739	4.90026E-16	T	28-01-2022	IPR001715	Calponin homology domain	GO:0005515
Nep_mir_jg45578.t1	c2be691d0875bf26bdabc75a22b4fb3b	926	ProSitePatterns	PS00020	Actinin-type actin-binding domain signature 2.	713	737	-	T	28-01-2022	IPR001589	Actinin-type actin-binding domain, conserved site	-
Nep_mir_jg45578.t1	c2be691d0875bf26bdabc75a22b4fb3b	926	PANTHER	PTHR19961	FIMBRIN/PLASTIN	258	923	0.0	T	28-01-2022	IPR039959	Fimbrin/Plastin	GO:0051015|GO:0051017
Nep_mir_jg45578.t1	c2be691d0875bf26bdabc75a22b4fb3b	926	SUPERFAMILY	SSF47576	Calponin-homology domain, CH-domain	365	861	8.28E-164	T	28-01-2022	IPR036872	CH domain superfamily	-
Nep_mir_jg45578.t1	c2be691d0875bf26bdabc75a22b4fb3b	926	Pfam	PF00307	Calponin homology (CH) domain	759	862	2.4E-16	T	28-01-2022	IPR001715	Calponin homology domain	GO:0005515
Nep_mir_jg45578.t1	c2be691d0875bf26bdabc75a22b4fb3b	926	Pfam	PF00307	Calponin homology (CH) domain	511	612	5.5E-20	T	28-01-2022	IPR001715	Calponin homology domain	GO:0005515
Nep_mir_jg45578.t1	c2be691d0875bf26bdabc75a22b4fb3b	926	Pfam	PF00307	Calponin homology (CH) domain	395	479	4.7E-18	T	28-01-2022	IPR001715	Calponin homology domain	GO:0005515
Nep_mir_jg45578.t1	c2be691d0875bf26bdabc75a22b4fb3b	926	Pfam	PF00307	Calponin homology (CH) domain	639	740	2.3E-19	T	28-01-2022	IPR001715	Calponin homology domain	GO:0005515
Nep_mir_jg45578.t1	c2be691d0875bf26bdabc75a22b4fb3b	926	ProSitePatterns	PS00020	Actinin-type actin-binding domain signature 2.	454	478	-	T	28-01-2022	IPR001589	Actinin-type actin-binding domain, conserved site	-
Nep_mir_jg45578.t1	c2be691d0875bf26bdabc75a22b4fb3b	926	ProSiteProfiles	PS50021	Calponin homology (CH) domain profile.	635	741	23.574	T	28-01-2022	IPR001715	Calponin homology domain	GO:0005515
Nep_mir_jg45578.t1	c2be691d0875bf26bdabc75a22b4fb3b	926	SMART	SM00033	ch_5	512	611	1.2E-19	T	28-01-2022	IPR001715	Calponin homology domain	GO:0005515
Nep_mir_jg45578.t1	c2be691d0875bf26bdabc75a22b4fb3b	926	SMART	SM00033	ch_5	637	739	8.3E-27	T	28-01-2022	IPR001715	Calponin homology domain	GO:0005515
Nep_mir_jg45578.t1	c2be691d0875bf26bdabc75a22b4fb3b	926	SMART	SM00033	ch_5	367	480	3.2E-20	T	28-01-2022	IPR001715	Calponin homology domain	GO:0005515
Nep_mir_jg45578.t1	c2be691d0875bf26bdabc75a22b4fb3b	926	SMART	SM00033	ch_5	758	862	1.4E-16	T	28-01-2022	IPR001715	Calponin homology domain	GO:0005515
Nep_mir_jg45578.t1	c2be691d0875bf26bdabc75a22b4fb3b	926	ProSiteProfiles	PS50021	Calponin homology (CH) domain profile.	365	482	21.408	T	28-01-2022	IPR001715	Calponin homology domain	GO:0005515
Nep_mir_jg45578.t1	c2be691d0875bf26bdabc75a22b4fb3b	926	Gene3D	G3DSA:1.10.418.10	-	631	748	1.5E-38	T	28-01-2022	IPR036872	CH domain superfamily	-
Nep_mir_jg45578.t1	c2be691d0875bf26bdabc75a22b4fb3b	926	Gene3D	G3DSA:1.10.418.10	-	750	861	1.6E-36	T	28-01-2022	IPR036872	CH domain superfamily	-
Nep_mir_jg45578.t1	c2be691d0875bf26bdabc75a22b4fb3b	926	ProSiteProfiles	PS50021	Calponin homology (CH) domain profile.	756	864	19.915	T	28-01-2022	IPR001715	Calponin homology domain	GO:0005515
Nep_mir_jg45578.t1	c2be691d0875bf26bdabc75a22b4fb3b	926	Gene3D	G3DSA:1.10.418.10	-	488	616	6.0E-36	T	28-01-2022	IPR036872	CH domain superfamily	-
Nep_mir_jg45578.t1	c2be691d0875bf26bdabc75a22b4fb3b	926	PANTHER	PTHR19961:SF62	FIMBRIN-1	258	923	0.0	T	28-01-2022	-	-
Nep_mir_jg45578.t1	c2be691d0875bf26bdabc75a22b4fb3b	926	CDD	cd00014	CH	391	480	1.35203E-20	T	28-01-2022	IPR001715	Calponin homology domain	GO:0005515
Nep_mir_jg45578.t1	c2be691d0875bf26bdabc75a22b4fb3b	926	Pfam	PF00999	Sodium/hydrogen exchanger family	9	160	5.5E-15	T	28-01-2022	IPR006153	Cation/H+ exchanger	GO:0006812|GO:0015299|GO:0016021|GO:0055085
Nep_mir_jg45578.t1	c2be691d0875bf26bdabc75a22b4fb3b	926	ProSiteProfiles	PS50021	Calponin homology (CH) domain profile.	510	613	21.568	T	28-01-2022	IPR001715	Calponin homology domain	GO:0005515
Nep_mir_jg45578.t1	c2be691d0875bf26bdabc75a22b4fb3b	926	CDD	cd00014	CH	511	611	9.20405E-17	T	28-01-2022	IPR001715	Calponin homology domain	GO:0005515
Nep_mir_jg45578.t1	c2be691d0875bf26bdabc75a22b4fb3b	926	Gene3D	G3DSA:1.10.418.10	-	362	487	3.3E-39	T	28-01-2022	IPR036872	CH domain superfamily	-
Nep_mir_jg4680.t1	662330aa641aa4b75e41e13070c97a94	683	Pfam	PF08263	Leucine rich repeat N-terminal domain	99	132	1.1E-5	T	28-01-2022	IPR013210	Leucine-rich repeat-containing N-terminal, plant-type	-
Nep_mir_jg4680.t1	662330aa641aa4b75e41e13070c97a94	683	MobiDBLite	mobidb-lite	consensus disorder prediction	496	541	-	T	28-01-2022	-	-
Nep_mir_jg4680.t1	662330aa641aa4b75e41e13070c97a94	683	Gene3D	G3DSA:3.80.10.10	Ribonuclease Inhibitor	92	259	5.5E-34	T	28-01-2022	IPR032675	Leucine-rich repeat domain superfamily	-
Nep_mir_jg4680.t1	662330aa641aa4b75e41e13070c97a94	683	MobiDBLite	mobidb-lite	consensus disorder prediction	635	649	-	T	28-01-2022	-	-
Nep_mir_jg4680.t1	662330aa641aa4b75e41e13070c97a94	683	MobiDBLite	mobidb-lite	consensus disorder prediction	421	444	-	T	28-01-2022	-	-
Nep_mir_jg4680.t1	662330aa641aa4b75e41e13070c97a94	683	PANTHER	PTHR32093:SF115	LEUCINE-RICH REPEAT EXTENSIN-LIKE PROTEIN 2	33	679	5.0E-214	T	28-01-2022	-	-
Nep_mir_jg4680.t1	662330aa641aa4b75e41e13070c97a94	683	Pfam	PF13855	Leucine rich repeat	169	225	7.5E-9	T	28-01-2022	IPR001611	Leucine-rich repeat	GO:0005515
Nep_mir_jg4680.t1	662330aa641aa4b75e41e13070c97a94	683	PANTHER	PTHR32093	LEUCINE-RICH REPEAT EXTENSIN-LIKE PROTEIN 3-RELATED	33	679	5.0E-214	T	28-01-2022	-	-
Nep_mir_jg4680.t1	662330aa641aa4b75e41e13070c97a94	683	MobiDBLite	mobidb-lite	consensus disorder prediction	496	660	-	T	28-01-2022	-	-
Nep_mir_jg4680.t1	662330aa641aa4b75e41e13070c97a94	683	MobiDBLite	mobidb-lite	consensus disorder prediction	564	578	-	T	28-01-2022	-	-
Nep_mir_jg4680.t1	662330aa641aa4b75e41e13070c97a94	683	SUPERFAMILY	SSF52058	L domain-like	96	375	3.57E-50	T	28-01-2022	-	-
Nep_mir_jg4680.t1	662330aa641aa4b75e41e13070c97a94	683	Gene3D	G3DSA:3.80.10.10	Ribonuclease Inhibitor	260	405	1.3E-25	T	28-01-2022	IPR032675	Leucine-rich repeat domain superfamily	-
Nep_mir_jg4680.t1	662330aa641aa4b75e41e13070c97a94	683	MobiDBLite	mobidb-lite	consensus disorder prediction	620	634	-	T	28-01-2022	-	-
Nep_mir_jg57534.t1	dae1b506a0d625558408b7abe790f601	204	PANTHER	PTHR13002	C3ORF1 PROTEIN-RELATED	18	202	1.0E-58	T	28-01-2022	-	-
Nep_mir_jg57534.t1	dae1b506a0d625558408b7abe790f601	204	Pfam	PF02466	Tim17/Tim22/Tim23/Pmp24 family	25	155	3.3E-9	T	28-01-2022	-	-
Nep_mir_jg24037.t1	9c48a19e8b34a7cc97bb3386adbf404e	398	PANTHER	PTHR31038	EXPRESSED PROTEIN-RELATED	17	381	8.1E-170	T	28-01-2022	-	-
Nep_mir_jg24037.t1	9c48a19e8b34a7cc97bb3386adbf404e	398	Pfam	PF11891	Protein RETICULATA-related	184	362	6.4E-65	T	28-01-2022	IPR021825	Protein RETICULATA-related	-
Nep_mir_jg24037.t1	9c48a19e8b34a7cc97bb3386adbf404e	398	MobiDBLite	mobidb-lite	consensus disorder prediction	84	117	-	T	28-01-2022	-	-
Nep_mir_jg24037.t1	9c48a19e8b34a7cc97bb3386adbf404e	398	PANTHER	PTHR31038:SF18	PROTEIN RETICULATA-RELATED 1, CHLOROPLASTIC	17	381	8.1E-170	T	28-01-2022	-	-
Nep_mir_jg47554.t1	37932fec98823fef0a16c3da1b1c863c	319	PANTHER	PTHR24320	RETINOL DEHYDROGENASE	2	312	3.2E-164	T	28-01-2022	-	-
Nep_mir_jg47554.t1	37932fec98823fef0a16c3da1b1c863c	319	CDD	cd05327	retinol-DH_like_SDR_c_like	32	305	2.24379E-107	T	28-01-2022	-	-
Nep_mir_jg47554.t1	37932fec98823fef0a16c3da1b1c863c	319	SUPERFAMILY	SSF51735	NAD(P)-binding Rossmann-fold domains	31	289	2.04E-52	T	28-01-2022	IPR036291	NAD(P)-binding domain superfamily	-
Nep_mir_jg47554.t1	37932fec98823fef0a16c3da1b1c863c	319	PANTHER	PTHR24320:SF230	NAD(P)-BINDING ROSSMANN-FOLD PROTEIN	2	312	3.2E-164	T	28-01-2022	-	-
Nep_mir_jg47554.t1	37932fec98823fef0a16c3da1b1c863c	319	PRINTS	PR00080	Short-chain dehydrogenase/reductase (SDR) superfamily signature	107	118	3.6E-6	T	28-01-2022	IPR002347	Short-chain dehydrogenase/reductase SDR	GO:0016491
Nep_mir_jg47554.t1	37932fec98823fef0a16c3da1b1c863c	319	PRINTS	PR00080	Short-chain dehydrogenase/reductase (SDR) superfamily signature	198	217	3.6E-6	T	28-01-2022	IPR002347	Short-chain dehydrogenase/reductase SDR	GO:0016491
Nep_mir_jg47554.t1	37932fec98823fef0a16c3da1b1c863c	319	PRINTS	PR00080	Short-chain dehydrogenase/reductase (SDR) superfamily signature	163	171	3.6E-6	T	28-01-2022	IPR002347	Short-chain dehydrogenase/reductase SDR	GO:0016491
Nep_mir_jg47554.t1	37932fec98823fef0a16c3da1b1c863c	319	Pfam	PF00106	short chain dehydrogenase	32	173	3.8E-26	T	28-01-2022	IPR002347	Short-chain dehydrogenase/reductase SDR	GO:0016491
Nep_mir_jg47554.t1	37932fec98823fef0a16c3da1b1c863c	319	Gene3D	G3DSA:3.40.50.720	-	26	316	6.0E-82	T	28-01-2022	-	-
Nep_mir_jg47554.t1	37932fec98823fef0a16c3da1b1c863c	319	PRINTS	PR00081	Glucose/ribitol dehydrogenase family signature	198	217	3.5E-17	T	28-01-2022	IPR002347	Short-chain dehydrogenase/reductase SDR	GO:0016491
Nep_mir_jg47554.t1	37932fec98823fef0a16c3da1b1c863c	319	PRINTS	PR00081	Glucose/ribitol dehydrogenase family signature	221	238	3.5E-17	T	28-01-2022	IPR002347	Short-chain dehydrogenase/reductase SDR	GO:0016491
Nep_mir_jg47554.t1	37932fec98823fef0a16c3da1b1c863c	319	PRINTS	PR00081	Glucose/ribitol dehydrogenase family signature	107	118	3.5E-17	T	28-01-2022	IPR002347	Short-chain dehydrogenase/reductase SDR	GO:0016491
Nep_mir_jg47554.t1	37932fec98823fef0a16c3da1b1c863c	319	PRINTS	PR00081	Glucose/ribitol dehydrogenase family signature	157	173	3.5E-17	T	28-01-2022	IPR002347	Short-chain dehydrogenase/reductase SDR	GO:0016491
Nep_mir_jg47554.t1	37932fec98823fef0a16c3da1b1c863c	319	PRINTS	PR00081	Glucose/ribitol dehydrogenase family signature	31	48	3.5E-17	T	28-01-2022	IPR002347	Short-chain dehydrogenase/reductase SDR	GO:0016491
Nep_mir_jg19728.t1	07a874f8eaf750101778b779a3ac1ccd	378	Pfam	PF14416	PMR5 N terminal Domain	43	94	9.5E-24	T	28-01-2022	IPR025846	PMR5 N-terminal domain	-
Nep_mir_jg19728.t1	07a874f8eaf750101778b779a3ac1ccd	378	PANTHER	PTHR32285:SF206	PROTEIN TRICHOME BIREFRINGENCE-LIKE 38	34	367	2.0E-145	T	28-01-2022	-	-
Nep_mir_jg19728.t1	07a874f8eaf750101778b779a3ac1ccd	378	PANTHER	PTHR32285	PROTEIN TRICHOME BIREFRINGENCE-LIKE 9-RELATED	34	367	2.0E-145	T	28-01-2022	IPR029962	Trichome birefringence-like family	-
Nep_mir_jg19728.t1	07a874f8eaf750101778b779a3ac1ccd	378	Pfam	PF13839	GDSL/SGNH-like Acyl-Esterase family found in Pmr5 and Cas1p	96	362	5.4E-84	T	28-01-2022	IPR026057	PC-Esterase	-
Nep_mir_jg55933.t1	2b82ccb13849b0ff3fad69b1afb79054	216	Pfam	PF13855	Leucine rich repeat	93	152	1.3E-7	T	28-01-2022	IPR001611	Leucine-rich repeat	GO:0005515
Nep_mir_jg55933.t1	2b82ccb13849b0ff3fad69b1afb79054	216	PANTHER	PTHR48054:SF26	LEUCINE-RICH REPEAT PROTEIN 1	14	201	1.2E-89	T	28-01-2022	-	-
Nep_mir_jg55933.t1	2b82ccb13849b0ff3fad69b1afb79054	216	Pfam	PF08263	Leucine rich repeat N-terminal domain	26	65	3.3E-11	T	28-01-2022	IPR013210	Leucine-rich repeat-containing N-terminal, plant-type	-
Nep_mir_jg55933.t1	2b82ccb13849b0ff3fad69b1afb79054	216	SUPERFAMILY	SSF52058	L domain-like	27	186	1.02E-38	T	28-01-2022	-	-
Nep_mir_jg55933.t1	2b82ccb13849b0ff3fad69b1afb79054	216	Pfam	PF00560	Leucine Rich Repeat	165	183	1.4	T	28-01-2022	IPR001611	Leucine-rich repeat	GO:0005515
Nep_mir_jg55933.t1	2b82ccb13849b0ff3fad69b1afb79054	216	PANTHER	PTHR48054	RECEPTOR KINASE-LIKE PROTEIN XA21	14	201	1.2E-89	T	28-01-2022	-	-
Nep_mir_jg55933.t1	2b82ccb13849b0ff3fad69b1afb79054	216	Gene3D	G3DSA:3.80.10.10	Ribonuclease Inhibitor	20	208	9.3E-60	T	28-01-2022	IPR032675	Leucine-rich repeat domain superfamily	-
Nep_mir_jg51090.t1	dd493253134576cc9365faa6647bd1b5	560	PANTHER	PTHR35846	PROTEIN CBG05131	214	323	6.5E-12	T	28-01-2022	-	-
Nep_mir_jg51090.t1	dd493253134576cc9365faa6647bd1b5	560	MobiDBLite	mobidb-lite	consensus disorder prediction	347	370	-	T	28-01-2022	-	-
Nep_mir_jg27939.t1	0ad01e3cb688e7ae445b3d0f5695f300	340	Gene3D	G3DSA:3.40.50.1820	-	23	340	3.0E-66	T	28-01-2022	IPR029058	Alpha/Beta hydrolase fold	-
Nep_mir_jg27939.t1	0ad01e3cb688e7ae445b3d0f5695f300	340	PANTHER	PTHR23024:SF551	2-HYDROXYISOFLAVANONE DEHYDRATASE-LIKE ISOFORM X1	26	338	3.1E-108	T	28-01-2022	-	-
Nep_mir_jg27939.t1	0ad01e3cb688e7ae445b3d0f5695f300	340	PANTHER	PTHR23024	ARYLACETAMIDE DEACETYLASE	26	338	3.1E-108	T	28-01-2022	-	-
Nep_mir_jg27939.t1	0ad01e3cb688e7ae445b3d0f5695f300	340	Pfam	PF07859	alpha/beta hydrolase fold	97	317	1.0E-42	T	28-01-2022	IPR013094	Alpha/beta hydrolase fold-3	GO:0016787
Nep_mir_jg27939.t1	0ad01e3cb688e7ae445b3d0f5695f300	340	SUPERFAMILY	SSF53474	alpha/beta-Hydrolases	45	339	2.79E-48	T	28-01-2022	IPR029058	Alpha/Beta hydrolase fold	-
Nep_mir_jg47596.t1	89a402cc890a9dbbde89c959fcdcb235	283	Gene3D	G3DSA:3.30.40.10	Zinc/RING finger domain	78	166	1.3E-21	T	28-01-2022	IPR013083	Zinc finger, RING/FYVE/PHD-type	-
Nep_mir_jg47596.t1	89a402cc890a9dbbde89c959fcdcb235	283	Pfam	PF00097	Zinc finger, C3HC4 type (RING finger)	85	131	2.1E-4	T	28-01-2022	IPR018957	Zinc finger, C3HC4 RING-type	GO:0046872
Nep_mir_jg47596.t1	89a402cc890a9dbbde89c959fcdcb235	283	PANTHER	PTHR11685	RBR FAMILY RING FINGER AND IBR DOMAIN-CONTAINING	172	231	8.1E-45	T	28-01-2022	IPR031127	E3 ubiquitin ligase RBR family	GO:0004842|GO:0016567
Nep_mir_jg47596.t1	89a402cc890a9dbbde89c959fcdcb235	283	PANTHER	PTHR11685	RBR FAMILY RING FINGER AND IBR DOMAIN-CONTAINING	6	170	8.1E-45	T	28-01-2022	IPR031127	E3 ubiquitin ligase RBR family	GO:0004842|GO:0016567
Nep_mir_jg47596.t1	89a402cc890a9dbbde89c959fcdcb235	283	PANTHER	PTHR11685:SF313	RBR-TYPE E3 UBIQUITIN TRANSFERASE	172	231	8.1E-45	T	28-01-2022	-	-
Nep_mir_jg47596.t1	89a402cc890a9dbbde89c959fcdcb235	283	PANTHER	PTHR11685:SF313	RBR-TYPE E3 UBIQUITIN TRANSFERASE	6	170	8.1E-45	T	28-01-2022	-	-
Nep_mir_jg47596.t1	89a402cc890a9dbbde89c959fcdcb235	283	ProSiteProfiles	PS50089	Zinc finger RING-type profile.	85	131	9.775	T	28-01-2022	IPR001841	Zinc finger, RING-type	-
Nep_mir_jg47596.t1	89a402cc890a9dbbde89c959fcdcb235	283	ProSitePatterns	PS00518	Zinc finger RING-type signature.	104	113	-	T	28-01-2022	IPR017907	Zinc finger, RING-type, conserved site	-
Nep_mir_jg47596.t1	89a402cc890a9dbbde89c959fcdcb235	283	SUPERFAMILY	SSF57850	RING/U-box	80	163	9.42E-17	T	28-01-2022	-	-
Nep_mir_jg64250.t1	4435b890093b8ac90d458e00089df908	369	CDD	cd14066	STKc_IRAK	53	319	1.71009E-104	T	28-01-2022	-	-
Nep_mir_jg64250.t1	4435b890093b8ac90d458e00089df908	369	Gene3D	G3DSA:3.30.200.20	Phosphorylase Kinase; domain 1	8	122	1.5E-36	T	28-01-2022	-	-
Nep_mir_jg64250.t1	4435b890093b8ac90d458e00089df908	369	MobiDBLite	mobidb-lite	consensus disorder prediction	335	369	-	T	28-01-2022	-	-
Nep_mir_jg64250.t1	4435b890093b8ac90d458e00089df908	369	SUPERFAMILY	SSF56112	Protein kinase-like (PK-like)	30	334	1.75E-81	T	28-01-2022	IPR011009	Protein kinase-like domain superfamily	-
Nep_mir_jg64250.t1	4435b890093b8ac90d458e00089df908	369	SMART	SM00220	serkin_6	47	334	7.1E-39	T	28-01-2022	IPR000719	Protein kinase domain	GO:0004672|GO:0005524|GO:0006468
Nep_mir_jg64250.t1	4435b890093b8ac90d458e00089df908	369	PANTHER	PTHR27006	PROMASTIGOTE SURFACE ANTIGEN PROTEIN PSA	1	358	1.4E-149	T	28-01-2022	-	-
Nep_mir_jg64250.t1	4435b890093b8ac90d458e00089df908	369	Pfam	PF00069	Protein kinase domain	47	249	5.7E-47	T	28-01-2022	IPR000719	Protein kinase domain	GO:0004672|GO:0005524|GO:0006468
Nep_mir_jg64250.t1	4435b890093b8ac90d458e00089df908	369	ProSitePatterns	PS00107	Protein kinases ATP-binding region signature.	53	75	-	T	28-01-2022	IPR017441	Protein kinase, ATP binding site	GO:0005524
Nep_mir_jg64250.t1	4435b890093b8ac90d458e00089df908	369	PANTHER	PTHR27006:SF378	-	1	358	1.4E-149	T	28-01-2022	-	-
Nep_mir_jg64250.t1	4435b890093b8ac90d458e00089df908	369	ProSiteProfiles	PS50011	Protein kinase domain profile.	47	323	37.743	T	28-01-2022	IPR000719	Protein kinase domain	GO:0004672|GO:0005524|GO:0006468
Nep_mir_jg64250.t1	4435b890093b8ac90d458e00089df908	369	Gene3D	G3DSA:1.10.510.10	Transferase(Phosphotransferase) domain 1	123	331	2.3E-57	T	28-01-2022	-	-
Nep_mir_jg64250.t1	4435b890093b8ac90d458e00089df908	369	ProSitePatterns	PS00108	Serine/Threonine protein kinases active-site signature.	169	181	-	T	28-01-2022	IPR008271	Serine/threonine-protein kinase, active site	GO:0004672|GO:0006468
Nep_mir_jg55507.t1	ebf18789bc03cb9135fc97337fd41df8	543	ProSiteProfiles	PS51375	Pentatricopeptide (PPR) repeat profile.	452	486	9.81	T	28-01-2022	IPR002885	Pentatricopeptide repeat	-
Nep_mir_jg55507.t1	ebf18789bc03cb9135fc97337fd41df8	543	Gene3D	G3DSA:1.25.40.10	-	165	319	7.6E-22	T	28-01-2022	IPR011990	Tetratricopeptide-like helical domain superfamily	GO:0005515
Nep_mir_jg55507.t1	ebf18789bc03cb9135fc97337fd41df8	543	Pfam	PF13041	PPR repeat family	345	391	5.0E-11	T	28-01-2022	IPR002885	Pentatricopeptide repeat	-
Nep_mir_jg55507.t1	ebf18789bc03cb9135fc97337fd41df8	543	ProSiteProfiles	PS51375	Pentatricopeptide (PPR) repeat profile.	380	414	7.344	T	28-01-2022	IPR002885	Pentatricopeptide repeat	-
Nep_mir_jg55507.t1	ebf18789bc03cb9135fc97337fd41df8	543	ProSiteProfiles	PS51375	Pentatricopeptide (PPR) repeat profile.	268	302	10.26	T	28-01-2022	IPR002885	Pentatricopeptide repeat	-
Nep_mir_jg55507.t1	ebf18789bc03cb9135fc97337fd41df8	543	TIGRFAM	TIGR00756	PPR: pentatricopeptide repeat domain	421	452	9.8E-5	T	28-01-2022	IPR002885	Pentatricopeptide repeat	-
Nep_mir_jg55507.t1	ebf18789bc03cb9135fc97337fd41df8	543	TIGRFAM	TIGR00756	PPR: pentatricopeptide repeat domain	348	381	1.7E-8	T	28-01-2022	IPR002885	Pentatricopeptide repeat	-
Nep_mir_jg55507.t1	ebf18789bc03cb9135fc97337fd41df8	543	TIGRFAM	TIGR00756	PPR: pentatricopeptide repeat domain	271	301	5.9E-4	T	28-01-2022	IPR002885	Pentatricopeptide repeat	-
Nep_mir_jg55507.t1	ebf18789bc03cb9135fc97337fd41df8	543	TIGRFAM	TIGR00756	PPR: pentatricopeptide repeat domain	454	484	4.1E-4	T	28-01-2022	IPR002885	Pentatricopeptide repeat	-
Nep_mir_jg55507.t1	ebf18789bc03cb9135fc97337fd41df8	543	MobiDBLite	mobidb-lite	consensus disorder prediction	21	44	-	T	28-01-2022	-	-
Nep_mir_jg55507.t1	ebf18789bc03cb9135fc97337fd41df8	543	ProSiteProfiles	PS51375	Pentatricopeptide (PPR) repeat profile.	234	264	6.062	T	28-01-2022	IPR002885	Pentatricopeptide repeat	-
Nep_mir_jg55507.t1	ebf18789bc03cb9135fc97337fd41df8	543	ProSiteProfiles	PS51375	Pentatricopeptide (PPR) repeat profile.	345	379	12.09	T	28-01-2022	IPR002885	Pentatricopeptide repeat	-
Nep_mir_jg55507.t1	ebf18789bc03cb9135fc97337fd41df8	543	PANTHER	PTHR47932	ATPASE EXPRESSION PROTEIN 3	55	542	1.1E-236	T	28-01-2022	-	-
Nep_mir_jg55507.t1	ebf18789bc03cb9135fc97337fd41df8	543	PANTHER	PTHR47932:SF13	PENTATRICOPEPTIDE REPEAT-CONTAINING PROTEIN PNM1, MITOCHONDRIAL	55	542	1.1E-236	T	28-01-2022	-	-
Nep_mir_jg55507.t1	ebf18789bc03cb9135fc97337fd41df8	543	Pfam	PF01535	PPR repeat	272	299	0.0077	T	28-01-2022	IPR002885	Pentatricopeptide repeat	-
Nep_mir_jg55507.t1	ebf18789bc03cb9135fc97337fd41df8	543	Pfam	PF01535	PPR repeat	206	228	0.51	T	28-01-2022	IPR002885	Pentatricopeptide repeat	-
Nep_mir_jg55507.t1	ebf18789bc03cb9135fc97337fd41df8	543	ProSiteProfiles	PS51375	Pentatricopeptide (PPR) repeat profile.	198	228	7.125	T	28-01-2022	IPR002885	Pentatricopeptide repeat	-
Nep_mir_jg55507.t1	ebf18789bc03cb9135fc97337fd41df8	543	ProSiteProfiles	PS51375	Pentatricopeptide (PPR) repeat profile.	303	337	5.36	T	28-01-2022	IPR002885	Pentatricopeptide repeat	-
Nep_mir_jg55507.t1	ebf18789bc03cb9135fc97337fd41df8	543	ProSiteProfiles	PS51375	Pentatricopeptide (PPR) repeat profile.	417	451	9.953	T	28-01-2022	IPR002885	Pentatricopeptide repeat	-
Nep_mir_jg55507.t1	ebf18789bc03cb9135fc97337fd41df8	543	Pfam	PF12854	PPR repeat	447	478	9.9E-6	T	28-01-2022	IPR002885	Pentatricopeptide repeat	-
Nep_mir_jg55507.t1	ebf18789bc03cb9135fc97337fd41df8	543	Gene3D	G3DSA:1.25.40.10	-	320	411	1.6E-14	T	28-01-2022	IPR011990	Tetratricopeptide-like helical domain superfamily	GO:0005515
Nep_mir_jg55507.t1	ebf18789bc03cb9135fc97337fd41df8	543	Gene3D	G3DSA:1.25.40.10	-	412	483	2.1E-13	T	28-01-2022	IPR011990	Tetratricopeptide-like helical domain superfamily	GO:0005515
Nep_mir_jg48723.t1	e84509f9c552deeed12231954f42b44a	1371	MobiDBLite	mobidb-lite	consensus disorder prediction	297	316	-	T	28-01-2022	-	-
Nep_mir_jg48723.t1	e84509f9c552deeed12231954f42b44a	1371	MobiDBLite	mobidb-lite	consensus disorder prediction	498	512	-	T	28-01-2022	-	-
Nep_mir_jg48723.t1	e84509f9c552deeed12231954f42b44a	1371	MobiDBLite	mobidb-lite	consensus disorder prediction	566	600	-	T	28-01-2022	-	-
Nep_mir_jg48723.t1	e84509f9c552deeed12231954f42b44a	1371	MobiDBLite	mobidb-lite	consensus disorder prediction	397	537	-	T	28-01-2022	-	-
Nep_mir_jg48723.t1	e84509f9c552deeed12231954f42b44a	1371	MobiDBLite	mobidb-lite	consensus disorder prediction	419	448	-	T	28-01-2022	-	-
Nep_mir_jg48723.t1	e84509f9c552deeed12231954f42b44a	1371	MobiDBLite	mobidb-lite	consensus disorder prediction	1066	1091	-	T	28-01-2022	-	-
Nep_mir_jg48723.t1	e84509f9c552deeed12231954f42b44a	1371	MobiDBLite	mobidb-lite	consensus disorder prediction	1066	1086	-	T	28-01-2022	-	-
Nep_mir_jg48723.t1	e84509f9c552deeed12231954f42b44a	1371	MobiDBLite	mobidb-lite	consensus disorder prediction	990	1005	-	T	28-01-2022	-	-
Nep_mir_jg48723.t1	e84509f9c552deeed12231954f42b44a	1371	MobiDBLite	mobidb-lite	consensus disorder prediction	878	974	-	T	28-01-2022	-	-
Nep_mir_jg48723.t1	e84509f9c552deeed12231954f42b44a	1371	Coils	Coil	Coil	841	876	-	T	28-01-2022	-	-
Nep_mir_jg48723.t1	e84509f9c552deeed12231954f42b44a	1371	MobiDBLite	mobidb-lite	consensus disorder prediction	1271	1292	-	T	28-01-2022	-	-
Nep_mir_jg48723.t1	e84509f9c552deeed12231954f42b44a	1371	PANTHER	PTHR31008	COP1-INTERACTING PROTEIN-RELATED	25	1338	0.0	T	28-01-2022	-	-
Nep_mir_jg48723.t1	e84509f9c552deeed12231954f42b44a	1371	PANTHER	PTHR31008:SF2	COP1-INTERACTING PROTEIN-LIKE PROTEIN	25	1338	0.0	T	28-01-2022	-	-
Nep_mir_jg48723.t1	e84509f9c552deeed12231954f42b44a	1371	MobiDBLite	mobidb-lite	consensus disorder prediction	449	483	-	T	28-01-2022	-	-
Nep_mir_jg48723.t1	e84509f9c552deeed12231954f42b44a	1371	MobiDBLite	mobidb-lite	consensus disorder prediction	398	412	-	T	28-01-2022	-	-
Nep_mir_jg48723.t1	e84509f9c552deeed12231954f42b44a	1371	MobiDBLite	mobidb-lite	consensus disorder prediction	876	1011	-	T	28-01-2022	-	-
Nep_mir_jg48723.t1	e84509f9c552deeed12231954f42b44a	1371	MobiDBLite	mobidb-lite	consensus disorder prediction	796	818	-	T	28-01-2022	-	-
Nep_mir_jg63132.t1	e2a99b74341f3c69645bda2dbb1b0a95	126	PANTHER	PTHR33136:SF84	PROTEIN RALF-LIKE 19	1	124	2.4E-36	T	28-01-2022	-	-
Nep_mir_jg63132.t1	e2a99b74341f3c69645bda2dbb1b0a95	126	Pfam	PF05498	Rapid ALkalinization Factor (RALF)	61	123	1.0E-26	T	28-01-2022	IPR008801	Rapid ALkalinization Factor	-
Nep_mir_jg63132.t1	e2a99b74341f3c69645bda2dbb1b0a95	126	PANTHER	PTHR33136	RAPID ALKALINIZATION FACTOR-LIKE	1	124	2.4E-36	T	28-01-2022	-	-
Nep_mir_jg40159.t1	99b3dca23436a9c13889a9ed55ca46c5	160	Pfam	PF03936	Terpene synthase family, metal binding domain	1	68	1.5E-11	T	28-01-2022	IPR005630	Terpene synthase, metal-binding domain	GO:0000287|GO:0010333|GO:0016829
Nep_mir_jg40159.t1	99b3dca23436a9c13889a9ed55ca46c5	160	Gene3D	G3DSA:1.10.600.10	Farnesyl Diphosphate Synthase	1	149	1.2E-11	T	28-01-2022	IPR008949	Isoprenoid synthase domain superfamily	-
Nep_mir_jg40159.t1	99b3dca23436a9c13889a9ed55ca46c5	160	SUPERFAMILY	SSF48576	Terpenoid synthases	1	69	1.41E-8	T	28-01-2022	IPR008949	Isoprenoid synthase domain superfamily	-
Nep_mir_jg55736.t1	0718b8e10b907226be2a054a2b9dfea6	533	MobiDBLite	mobidb-lite	consensus disorder prediction	511	533	-	T	28-01-2022	-	-
Nep_mir_jg55736.t1	0718b8e10b907226be2a054a2b9dfea6	533	CDD	cd00780	NTF2	56	176	6.54238E-34	T	28-01-2022	IPR018222	Nuclear transport factor 2, eukaryote	-
Nep_mir_jg55736.t1	0718b8e10b907226be2a054a2b9dfea6	533	SUPERFAMILY	SSF54427	NTF2-like	56	175	6.72E-30	T	28-01-2022	IPR032710	NTF2-like domain superfamily	-
Nep_mir_jg55736.t1	0718b8e10b907226be2a054a2b9dfea6	533	PANTHER	PTHR10693	RAS GTPASE-ACTIVATING PROTEIN-BINDING PROTEIN	55	513	3.0E-169	T	28-01-2022	IPR039539	Ras GTPase-activating protein-binding protein	-
Nep_mir_jg55736.t1	0718b8e10b907226be2a054a2b9dfea6	533	ProSiteProfiles	PS50177	Nuclear transport factor 2 domain profile.	60	174	25.283	T	28-01-2022	IPR018222	Nuclear transport factor 2, eukaryote	-
Nep_mir_jg55736.t1	0718b8e10b907226be2a054a2b9dfea6	533	Gene3D	G3DSA:3.10.450.50	-	48	178	5.3E-31	T	28-01-2022	-	-
Nep_mir_jg55736.t1	0718b8e10b907226be2a054a2b9dfea6	533	Pfam	PF02136	Nuclear transport factor 2 (NTF2) domain	60	174	1.0E-23	T	28-01-2022	IPR002075	Nuclear transport factor 2	-
Nep_mir_jg55736.t1	0718b8e10b907226be2a054a2b9dfea6	533	ProSiteProfiles	PS50102	Eukaryotic RNA Recognition Motif (RRM) profile.	370	454	12.884	T	28-01-2022	IPR000504	RNA recognition motif domain	GO:0003676
Nep_mir_jg55736.t1	0718b8e10b907226be2a054a2b9dfea6	533	SMART	SM00360	rrm1_1	371	443	5.4E-13	T	28-01-2022	IPR000504	RNA recognition motif domain	GO:0003676
Nep_mir_jg55736.t1	0718b8e10b907226be2a054a2b9dfea6	533	CDD	cd00590	RRM_SF	372	443	9.33694E-12	T	28-01-2022	-	-
Nep_mir_jg55736.t1	0718b8e10b907226be2a054a2b9dfea6	533	PANTHER	PTHR10693:SF58	OS02G0131700 PROTEIN	55	513	3.0E-169	T	28-01-2022	-	-
Nep_mir_jg55736.t1	0718b8e10b907226be2a054a2b9dfea6	533	SUPERFAMILY	SSF54928	RNA-binding domain, RBD	369	477	1.34E-17	T	28-01-2022	IPR035979	RNA-binding domain superfamily	GO:0003676
Nep_mir_jg55736.t1	0718b8e10b907226be2a054a2b9dfea6	533	Gene3D	G3DSA:3.30.70.330	-	314	467	6.3E-16	T	28-01-2022	IPR012677	Nucleotide-binding alpha-beta plait domain superfamily	-
Nep_mir_jg55736.t1	0718b8e10b907226be2a054a2b9dfea6	533	MobiDBLite	mobidb-lite	consensus disorder prediction	1	30	-	T	28-01-2022	-	-
Nep_mir_jg55736.t1	0718b8e10b907226be2a054a2b9dfea6	533	Pfam	PF00076	RNA recognition motif. (a.k.a. RRM, RBD, or RNP domain)	372	430	1.3E-9	T	28-01-2022	IPR000504	RNA recognition motif domain	GO:0003676
Nep_mir_jg55736.t1	0718b8e10b907226be2a054a2b9dfea6	533	MobiDBLite	mobidb-lite	consensus disorder prediction	451	533	-	T	28-01-2022	-	-
Nep_mir_jg55736.t1	0718b8e10b907226be2a054a2b9dfea6	533	MobiDBLite	mobidb-lite	consensus disorder prediction	321	347	-	T	28-01-2022	-	-
Nep_mir_jg61771.t1	4fc2c11b049c2e2155b4148d7935b6c3	352	PANTHER	PTHR31682	UDP-ARABINOSE MUTASE	1	347	1.4E-190	T	28-01-2022	IPR037595	Reversibly glycosylated polypeptide family	-
Nep_mir_jg61771.t1	4fc2c11b049c2e2155b4148d7935b6c3	352	PANTHER	PTHR31682:SF4	UDP-ARABINOPYRANOSE MUTASE 5-RELATED	1	347	1.4E-190	T	28-01-2022	-	-
Nep_mir_jg61771.t1	4fc2c11b049c2e2155b4148d7935b6c3	352	Pfam	PF03214	Reversibly glycosylated polypeptide	8	346	1.2E-181	T	28-01-2022	IPR037595	Reversibly glycosylated polypeptide family	-
Nep_mir_jg6750.t1	f3758a80eb4a39748bbe45d7b4e16640	267	ProSiteProfiles	PS50920	Solute carrier (Solcar) repeat profile.	37	128	18.78	T	28-01-2022	IPR018108	Mitochondrial substrate/solute carrier	-
Nep_mir_jg6750.t1	f3758a80eb4a39748bbe45d7b4e16640	267	SUPERFAMILY	SSF103506	Mitochondrial carrier	37	257	1.27E-53	T	28-01-2022	IPR023395	Mitochondrial carrier domain superfamily	-
Nep_mir_jg6750.t1	f3758a80eb4a39748bbe45d7b4e16640	267	PRINTS	PR00926	Mitochondrial carrier protein signature	103	123	8.0E-18	T	28-01-2022	IPR002067	Mitochondrial carrier protein	GO:0055085
Nep_mir_jg6750.t1	f3758a80eb4a39748bbe45d7b4e16640	267	PRINTS	PR00926	Mitochondrial carrier protein signature	159	177	8.0E-18	T	28-01-2022	IPR002067	Mitochondrial carrier protein	GO:0055085
Nep_mir_jg6750.t1	f3758a80eb4a39748bbe45d7b4e16640	267	PRINTS	PR00926	Mitochondrial carrier protein signature	55	69	8.0E-18	T	28-01-2022	IPR002067	Mitochondrial carrier protein	GO:0055085
Nep_mir_jg6750.t1	f3758a80eb4a39748bbe45d7b4e16640	267	PRINTS	PR00926	Mitochondrial carrier protein signature	42	55	8.0E-18	T	28-01-2022	IPR002067	Mitochondrial carrier protein	GO:0055085
Nep_mir_jg6750.t1	f3758a80eb4a39748bbe45d7b4e16640	267	PRINTS	PR00926	Mitochondrial carrier protein signature	203	221	8.0E-18	T	28-01-2022	IPR002067	Mitochondrial carrier protein	GO:0055085
Nep_mir_jg6750.t1	f3758a80eb4a39748bbe45d7b4e16640	267	Pfam	PF00153	Mitochondrial carrier protein	36	130	5.0E-20	T	28-01-2022	IPR018108	Mitochondrial substrate/solute carrier	-
Nep_mir_jg6750.t1	f3758a80eb4a39748bbe45d7b4e16640	267	Pfam	PF00153	Mitochondrial carrier protein	146	230	4.4E-21	T	28-01-2022	IPR018108	Mitochondrial substrate/solute carrier	-
Nep_mir_jg6750.t1	f3758a80eb4a39748bbe45d7b4e16640	267	Gene3D	G3DSA:1.50.40.10	Mitochondrial carrier domain	32	261	4.1E-63	T	28-01-2022	IPR023395	Mitochondrial carrier domain superfamily	-
Nep_mir_jg6750.t1	f3758a80eb4a39748bbe45d7b4e16640	267	PANTHER	PTHR24089	SOLUTE CARRIER FAMILY 25	1	258	1.7E-122	T	28-01-2022	-	-
Nep_mir_jg6750.t1	f3758a80eb4a39748bbe45d7b4e16640	267	PANTHER	PTHR24089:SF693	MITOCHONDRIAL SUBSTRATE CARRIER FAMILY PROTEIN	1	258	1.7E-122	T	28-01-2022	-	-
Nep_mir_jg6750.t1	f3758a80eb4a39748bbe45d7b4e16640	267	ProSiteProfiles	PS50920	Solute carrier (Solcar) repeat profile.	144	230	26.353	T	28-01-2022	IPR018108	Mitochondrial substrate/solute carrier	-
Nep_mir_jg36851.t1	07a43ee1ddacf822d69cc943039065e6	483	MobiDBLite	mobidb-lite	consensus disorder prediction	134	164	-	T	28-01-2022	-	-
Nep_mir_jg36851.t1	07a43ee1ddacf822d69cc943039065e6	483	Gene3D	G3DSA:3.10.450.240	-	294	482	1.2E-61	T	28-01-2022	-	-
Nep_mir_jg36851.t1	07a43ee1ddacf822d69cc943039065e6	483	PANTHER	PTHR10721:SF2	BNAA07G00370D PROTEIN	1	483	3.1E-171	T	28-01-2022	-	-
Nep_mir_jg36851.t1	07a43ee1ddacf822d69cc943039065e6	483	Pfam	PF04280	Tim44-like domain	325	476	6.4E-45	T	28-01-2022	IPR007379	Tim44-like domain	-
Nep_mir_jg36851.t1	07a43ee1ddacf822d69cc943039065e6	483	Coils	Coil	Coil	62	89	-	T	28-01-2022	-	-
Nep_mir_jg36851.t1	07a43ee1ddacf822d69cc943039065e6	483	SUPERFAMILY	SSF54427	NTF2-like	293	475	3.21E-51	T	28-01-2022	IPR032710	NTF2-like domain superfamily	-
Nep_mir_jg36851.t1	07a43ee1ddacf822d69cc943039065e6	483	PANTHER	PTHR10721	MITOCHONDRIAL IMPORT INNER MEMBRANE TRANSLOCASE SUBUNIT TIM44	1	483	3.1E-171	T	28-01-2022	IPR039544	Tim44-like	-
Nep_mir_jg36851.t1	07a43ee1ddacf822d69cc943039065e6	483	MobiDBLite	mobidb-lite	consensus disorder prediction	136	164	-	T	28-01-2022	-	-
Nep_mir_jg36851.t1	07a43ee1ddacf822d69cc943039065e6	483	MobiDBLite	mobidb-lite	consensus disorder prediction	226	245	-	T	28-01-2022	-	-
Nep_mir_jg36851.t1	07a43ee1ddacf822d69cc943039065e6	483	SMART	SM00978	Tim44_a_2	324	476	2.5E-29	T	28-01-2022	IPR007379	Tim44-like domain	-
Nep_mir_jg61856.t1	4dcb91a51065b9a1f98f80f6ce1816b8	116	Pfam	PF05498	Rapid ALkalinization Factor (RALF)	55	116	2.4E-29	T	28-01-2022	IPR008801	Rapid ALkalinization Factor	-
Nep_mir_jg61856.t1	4dcb91a51065b9a1f98f80f6ce1816b8	116	PANTHER	PTHR33136:SF50	PROTEIN RALF-LIKE 33	4	115	3.9E-45	T	28-01-2022	-	-
Nep_mir_jg61856.t1	4dcb91a51065b9a1f98f80f6ce1816b8	116	PANTHER	PTHR33136	RAPID ALKALINIZATION FACTOR-LIKE	4	115	3.9E-45	T	28-01-2022	-	-
Nep_mir_jg25310.t1	11c754c697f493fe17e6c2ae0d6d9ab3	299	PANTHER	PTHR31236	BURP DOMAIN PROTEIN USPL1-LIKE	14	298	6.9E-86	T	28-01-2022	-	-
Nep_mir_jg25310.t1	11c754c697f493fe17e6c2ae0d6d9ab3	299	SMART	SM01045	BURP_2	88	299	4.8E-63	T	28-01-2022	IPR004873	BURP domain	-
Nep_mir_jg25310.t1	11c754c697f493fe17e6c2ae0d6d9ab3	299	PANTHER	PTHR31236:SF2	BURP DOMAIN PROTEIN RD22	14	298	6.9E-86	T	28-01-2022	-	-
Nep_mir_jg25310.t1	11c754c697f493fe17e6c2ae0d6d9ab3	299	Pfam	PF03181	BURP domain	89	297	1.6E-70	T	28-01-2022	IPR004873	BURP domain	-
Nep_mir_jg25310.t1	11c754c697f493fe17e6c2ae0d6d9ab3	299	ProSiteProfiles	PS51277	BURP domain profile.	90	299	73.383	T	28-01-2022	IPR004873	BURP domain	-
Nep_mir_jg27791.t1	6baa341061ab3aa68b0e08d04b76a55a	488	ProSitePatterns	PS00108	Serine/Threonine protein kinases active-site signature.	148	160	-	T	28-01-2022	IPR008271	Serine/threonine-protein kinase, active site	GO:0004672|GO:0006468
Nep_mir_jg27791.t1	6baa341061ab3aa68b0e08d04b76a55a	488	Gene3D	G3DSA:1.10.510.10	Transferase(Phosphotransferase) domain 1	274	439	4.0E-35	T	28-01-2022	-	-
Nep_mir_jg27791.t1	6baa341061ab3aa68b0e08d04b76a55a	488	Pfam	PF00069	Protein kinase domain	298	427	1.1E-19	T	28-01-2022	IPR000719	Protein kinase domain	GO:0004672|GO:0005524|GO:0006468
Nep_mir_jg27791.t1	6baa341061ab3aa68b0e08d04b76a55a	488	Pfam	PF00069	Protein kinase domain	31	182	5.4E-32	T	28-01-2022	IPR000719	Protein kinase domain	GO:0004672|GO:0005524|GO:0006468
Nep_mir_jg27791.t1	6baa341061ab3aa68b0e08d04b76a55a	488	PANTHER	PTHR24056	CELL DIVISION PROTEIN KINASE	23	435	9.5E-73	T	28-01-2022	-	-
Nep_mir_jg27791.t1	6baa341061ab3aa68b0e08d04b76a55a	488	SMART	SM00220	serkin_6	31	427	1.9E-74	T	28-01-2022	IPR000719	Protein kinase domain	GO:0004672|GO:0005524|GO:0006468
Nep_mir_jg27791.t1	6baa341061ab3aa68b0e08d04b76a55a	488	PANTHER	PTHR24056:SF107	CYCLIN-DEPENDENT KINASE 10	23	435	9.5E-73	T	28-01-2022	-	-
Nep_mir_jg27791.t1	6baa341061ab3aa68b0e08d04b76a55a	488	ProSitePatterns	PS00107	Protein kinases ATP-binding region signature.	37	60	-	T	28-01-2022	IPR017441	Protein kinase, ATP binding site	GO:0005524
Nep_mir_jg27791.t1	6baa341061ab3aa68b0e08d04b76a55a	488	Gene3D	G3DSA:1.10.510.10	Transferase(Phosphotransferase) domain 1	17	228	1.8E-41	T	28-01-2022	-	-
Nep_mir_jg27791.t1	6baa341061ab3aa68b0e08d04b76a55a	488	SUPERFAMILY	SSF56112	Protein kinase-like (PK-like)	21	445	3.49E-76	T	28-01-2022	IPR011009	Protein kinase-like domain superfamily	-
Nep_mir_jg27791.t1	6baa341061ab3aa68b0e08d04b76a55a	488	ProSiteProfiles	PS50011	Protein kinase domain profile.	31	427	39.1	T	28-01-2022	IPR000719	Protein kinase domain	GO:0004672|GO:0005524|GO:0006468
Nep_mir_jg23013.t1	e33ff477543efe21140ddbb9f370b7b6	240	Pfam	PF01027	Inhibitor of apoptosis-promoting Bax1	29	235	7.5E-48	T	28-01-2022	IPR006214	Bax inhibitor 1-related	-
Nep_mir_jg23013.t1	e33ff477543efe21140ddbb9f370b7b6	240	PANTHER	PTHR23291	BAX INHIBITOR-RELATED	11	238	1.4E-101	T	28-01-2022	IPR006214	Bax inhibitor 1-related	-
Nep_mir_jg23013.t1	e33ff477543efe21140ddbb9f370b7b6	240	PANTHER	PTHR23291:SF87	OS07G0177300 PROTEIN	11	238	1.4E-101	T	28-01-2022	-	-
Nep_mir_jg39560.t1	61baefe06fa77f1d29609dcbc2cee9c5	919	Gene3D	G3DSA:1.10.420.10	Peroxidase	756	898	2.5E-99	T	28-01-2022	-	-
Nep_mir_jg39560.t1	61baefe06fa77f1d29609dcbc2cee9c5	919	Gene3D	G3DSA:4.10.1000.10	CCCH zinc finger	439	518	9.0E-14	T	28-01-2022	-	-
Nep_mir_jg39560.t1	61baefe06fa77f1d29609dcbc2cee9c5	919	PANTHER	PTHR31235:SF341	PEROXIDASE	660	917	1.5E-118	T	28-01-2022	-	-
Nep_mir_jg39560.t1	61baefe06fa77f1d29609dcbc2cee9c5	919	PANTHER	PTHR31235	PEROXIDASE 25-RELATED	660	917	1.5E-118	T	28-01-2022	-	-
Nep_mir_jg39560.t1	61baefe06fa77f1d29609dcbc2cee9c5	919	Pfam	PF14648	FAM91 C-terminus	127	232	1.3E-19	T	28-01-2022	IPR028097	FAM91, C-terminal domain	-
Nep_mir_jg39560.t1	61baefe06fa77f1d29609dcbc2cee9c5	919	Gene3D	G3DSA:1.10.520.10	-	661	919	2.5E-99	T	28-01-2022	-	-
Nep_mir_jg39560.t1	61baefe06fa77f1d29609dcbc2cee9c5	919	ProSiteProfiles	PS50873	Plant heme peroxidase family profile.	660	919	62.198	T	28-01-2022	IPR002016	Haem peroxidase	GO:0004601|GO:0006979|GO:0020037
Nep_mir_jg39560.t1	61baefe06fa77f1d29609dcbc2cee9c5	919	SUPERFAMILY	SSF48113	Heme-dependent peroxidases	659	919	8.84E-87	T	28-01-2022	IPR010255	Haem peroxidase superfamily	GO:0004601|GO:0006979|GO:0020037
Nep_mir_jg39560.t1	61baefe06fa77f1d29609dcbc2cee9c5	919	SUPERFAMILY	SSF90229	CCCH zinc finger	445	469	8.37E-5	T	28-01-2022	IPR036855	Zinc finger, CCCH-type superfamily	GO:0046872
Nep_mir_jg39560.t1	61baefe06fa77f1d29609dcbc2cee9c5	919	ProSitePatterns	PS00435	Peroxidases proximal heme-ligand signature.	778	788	-	T	28-01-2022	IPR019793	Peroxidases heam-ligand binding site	-
Nep_mir_jg39560.t1	61baefe06fa77f1d29609dcbc2cee9c5	919	PRINTS	PR00461	Plant peroxidase signature	853	870	4.2E-36	T	28-01-2022	IPR000823	Plant peroxidase	GO:0004601|GO:0006979|GO:0020037
Nep_mir_jg39560.t1	61baefe06fa77f1d29609dcbc2cee9c5	919	PRINTS	PR00461	Plant peroxidase signature	711	721	4.2E-36	T	28-01-2022	IPR000823	Plant peroxidase	GO:0004601|GO:0006979|GO:0020037
Nep_mir_jg39560.t1	61baefe06fa77f1d29609dcbc2cee9c5	919	PRINTS	PR00461	Plant peroxidase signature	692	705	4.2E-36	T	28-01-2022	IPR000823	Plant peroxidase	GO:0004601|GO:0006979|GO:0020037
Nep_mir_jg39560.t1	61baefe06fa77f1d29609dcbc2cee9c5	919	PRINTS	PR00461	Plant peroxidase signature	730	745	4.2E-36	T	28-01-2022	IPR000823	Plant peroxidase	GO:0004601|GO:0006979|GO:0020037
Nep_mir_jg39560.t1	61baefe06fa77f1d29609dcbc2cee9c5	919	PRINTS	PR00461	Plant peroxidase signature	837	852	4.2E-36	T	28-01-2022	IPR000823	Plant peroxidase	GO:0004601|GO:0006979|GO:0020037
Nep_mir_jg39560.t1	61baefe06fa77f1d29609dcbc2cee9c5	919	PRINTS	PR00461	Plant peroxidase signature	650	670	4.2E-36	T	28-01-2022	IPR000823	Plant peroxidase	GO:0004601|GO:0006979|GO:0020037
Nep_mir_jg39560.t1	61baefe06fa77f1d29609dcbc2cee9c5	919	PRINTS	PR00461	Plant peroxidase signature	893	906	4.2E-36	T	28-01-2022	IPR000823	Plant peroxidase	GO:0004601|GO:0006979|GO:0020037
Nep_mir_jg39560.t1	61baefe06fa77f1d29609dcbc2cee9c5	919	PRINTS	PR00461	Plant peroxidase signature	777	789	4.2E-36	T	28-01-2022	IPR000823	Plant peroxidase	GO:0004601|GO:0006979|GO:0020037
Nep_mir_jg39560.t1	61baefe06fa77f1d29609dcbc2cee9c5	919	Pfam	PF00141	Peroxidase	657	883	1.6E-62	T	28-01-2022	IPR002016	Haem peroxidase	GO:0004601|GO:0006979|GO:0020037
Nep_mir_jg39560.t1	61baefe06fa77f1d29609dcbc2cee9c5	919	ProSiteProfiles	PS50103	Zinc finger C3H1-type profile.	471	499	14.286	T	28-01-2022	IPR000571	Zinc finger, CCCH-type	GO:0046872
Nep_mir_jg39560.t1	61baefe06fa77f1d29609dcbc2cee9c5	919	CDD	cd00693	secretory_peroxidase	662	918	9.74355E-139	T	28-01-2022	IPR033905	Secretory peroxidase	GO:0004601|GO:0042744
Nep_mir_jg39560.t1	61baefe06fa77f1d29609dcbc2cee9c5	919	ProSiteProfiles	PS50103	Zinc finger C3H1-type profile.	444	470	9.516	T	28-01-2022	IPR000571	Zinc finger, CCCH-type	GO:0046872
Nep_mir_jg39560.t1	61baefe06fa77f1d29609dcbc2cee9c5	919	PRINTS	PR00458	Haem peroxidase superfamily signature	839	854	6.7E-19	T	28-01-2022	IPR002016	Haem peroxidase	GO:0004601|GO:0006979|GO:0020037
Nep_mir_jg39560.t1	61baefe06fa77f1d29609dcbc2cee9c5	919	PRINTS	PR00458	Haem peroxidase superfamily signature	712	729	6.7E-19	T	28-01-2022	IPR002016	Haem peroxidase	GO:0004601|GO:0006979|GO:0020037
Nep_mir_jg39560.t1	61baefe06fa77f1d29609dcbc2cee9c5	919	PRINTS	PR00458	Haem peroxidase superfamily signature	778	793	6.7E-19	T	28-01-2022	IPR002016	Haem peroxidase	GO:0004601|GO:0006979|GO:0020037
Nep_mir_jg39560.t1	61baefe06fa77f1d29609dcbc2cee9c5	919	PRINTS	PR00458	Haem peroxidase superfamily signature	730	742	6.7E-19	T	28-01-2022	IPR002016	Haem peroxidase	GO:0004601|GO:0006979|GO:0020037
Nep_mir_jg39560.t1	61baefe06fa77f1d29609dcbc2cee9c5	919	SMART	SM00356	c3hfinal6	472	498	0.0033	T	28-01-2022	IPR000571	Zinc finger, CCCH-type	GO:0046872
Nep_mir_jg39560.t1	61baefe06fa77f1d29609dcbc2cee9c5	919	SMART	SM00356	c3hfinal6	444	470	0.026	T	28-01-2022	IPR000571	Zinc finger, CCCH-type	GO:0046872
Nep_mir_jg39560.t1	61baefe06fa77f1d29609dcbc2cee9c5	919	Pfam	PF14647	FAM91 N-terminus	10	80	2.0E-11	T	28-01-2022	IPR028091	FAM91, N-terminal domain	-
Nep_mir_jg39560.t1	61baefe06fa77f1d29609dcbc2cee9c5	919	SUPERFAMILY	SSF90229	CCCH zinc finger	477	497	3.53E-5	T	28-01-2022	IPR036855	Zinc finger, CCCH-type superfamily	GO:0046872
Nep_mir_jg61798.t1	49f2b1ea438dbfa421a64a40b7ea6411	1451	Gene3D	G3DSA:1.10.1000.11	-	634	753	1.5E-46	T	28-01-2022	IPR023394	Sec7, C-terminal domain superfamily	-
Nep_mir_jg61798.t1	49f2b1ea438dbfa421a64a40b7ea6411	1451	MobiDBLite	mobidb-lite	consensus disorder prediction	276	295	-	T	28-01-2022	-	-
Nep_mir_jg61798.t1	49f2b1ea438dbfa421a64a40b7ea6411	1451	Pfam	PF16213	Dimerisation and cyclophilin-binding domain of Mon2	90	224	1.7E-7	T	28-01-2022	IPR032629	Mon2, dimerisation and cyclophilin-binding domain	-
Nep_mir_jg61798.t1	49f2b1ea438dbfa421a64a40b7ea6411	1451	Pfam	PF01369	Sec7 domain	559	742	9.2E-68	T	28-01-2022	IPR000904	Sec7 domain	GO:0005085|GO:0032012
Nep_mir_jg61798.t1	49f2b1ea438dbfa421a64a40b7ea6411	1451	PANTHER	PTHR10663	GUANYL-NUCLEOTIDE EXCHANGE FACTOR	9	1424	0.0	T	28-01-2022	-	-
Nep_mir_jg61798.t1	49f2b1ea438dbfa421a64a40b7ea6411	1451	SUPERFAMILY	SSF48371	ARM repeat	344	1313	1.27E-6	T	28-01-2022	IPR016024	Armadillo-type fold	-
Nep_mir_jg61798.t1	49f2b1ea438dbfa421a64a40b7ea6411	1451	Gene3D	G3DSA:1.10.220.20	-	554	633	1.6E-22	T	28-01-2022	-	-
Nep_mir_jg61798.t1	49f2b1ea438dbfa421a64a40b7ea6411	1451	CDD	cd00171	Sec7	559	742	1.13331E-79	T	28-01-2022	IPR000904	Sec7 domain	GO:0005085|GO:0032012
Nep_mir_jg61798.t1	49f2b1ea438dbfa421a64a40b7ea6411	1451	PANTHER	PTHR10663:SF345	PATTERN FORMATION PROTEIN GNOM PROTEIN	9	1424	0.0	T	28-01-2022	-	-
Nep_mir_jg61798.t1	49f2b1ea438dbfa421a64a40b7ea6411	1451	Pfam	PF12783	Guanine nucleotide exchange factor in Golgi transport N-terminal	312	473	7.5E-32	T	28-01-2022	IPR032691	Guanine nucleotide exchange factor, N-terminal	-
Nep_mir_jg61798.t1	49f2b1ea438dbfa421a64a40b7ea6411	1451	SMART	SM00222	sec7_5	555	742	6.2E-90	T	28-01-2022	IPR000904	Sec7 domain	GO:0005085|GO:0032012
Nep_mir_jg61798.t1	49f2b1ea438dbfa421a64a40b7ea6411	1451	ProSiteProfiles	PS50190	SEC7 domain profile.	551	740	39.162	T	28-01-2022	IPR000904	Sec7 domain	GO:0005085|GO:0032012
Nep_mir_jg61798.t1	49f2b1ea438dbfa421a64a40b7ea6411	1451	SUPERFAMILY	SSF48425	Sec7 domain	555	748	1.44E-69	T	28-01-2022	IPR035999	Sec7 domain superfamily	GO:0005085|GO:0032012
Nep_mir_jg6245.t1	6062a79b951187db0e81114e29f793d9	99	MobiDBLite	mobidb-lite	consensus disorder prediction	1	45	-	T	28-01-2022	-	-
Nep_mir_jg6245.t1	6062a79b951187db0e81114e29f793d9	99	MobiDBLite	mobidb-lite	consensus disorder prediction	1	16	-	T	28-01-2022	-	-
Nep_mir_jg29427.t1	a3c83fd2e476e737cf635e143ecb64b5	103	Gene3D	G3DSA:3.40.30.10	Glutaredoxin	2	102	2.2E-19	T	28-01-2022	IPR036249	Thioredoxin-like superfamily	-
Nep_mir_jg29427.t1	a3c83fd2e476e737cf635e143ecb64b5	103	ProSiteProfiles	PS51352	Thioredoxin domain profile.	1	103	12.164	T	28-01-2022	IPR013766	Thioredoxin domain	-
Nep_mir_jg29427.t1	a3c83fd2e476e737cf635e143ecb64b5	103	PANTHER	PTHR46482	5'-ADENYLYLSULFATE REDUCTASE 3, CHLOROPLASTIC	1	103	5.8E-53	T	28-01-2022	-	-
Nep_mir_jg29427.t1	a3c83fd2e476e737cf635e143ecb64b5	103	Pfam	PF00085	Thioredoxin	7	100	4.5E-13	T	28-01-2022	IPR013766	Thioredoxin domain	-
Nep_mir_jg29427.t1	a3c83fd2e476e737cf635e143ecb64b5	103	SUPERFAMILY	SSF52833	Thioredoxin-like	11	100	6.63E-20	T	28-01-2022	IPR036249	Thioredoxin-like superfamily	-
Nep_mir_jg29427.t1	a3c83fd2e476e737cf635e143ecb64b5	103	PANTHER	PTHR46482:SF8	5'-ADENYLYLSULFATE REDUCTASE 1, CHLOROPLASTIC	1	103	5.8E-53	T	28-01-2022	-	-
Nep_mir_jg41643.t1	76e6b6b5532d71d8b4f64c420b656dae	505	PANTHER	PTHR47928	REPEAT-CONTAINING PROTEIN, PUTATIVE-RELATED	2	460	1.7E-187	T	28-01-2022	-	-
Nep_mir_jg41643.t1	76e6b6b5532d71d8b4f64c420b656dae	505	Gene3D	G3DSA:1.25.40.10	-	6	146	1.4E-17	T	28-01-2022	IPR011990	Tetratricopeptide-like helical domain superfamily	GO:0005515
Nep_mir_jg41643.t1	76e6b6b5532d71d8b4f64c420b656dae	505	Gene3D	G3DSA:1.25.40.10	-	253	476	9.1E-37	T	28-01-2022	IPR011990	Tetratricopeptide-like helical domain superfamily	GO:0005515
Nep_mir_jg41643.t1	76e6b6b5532d71d8b4f64c420b656dae	505	PANTHER	PTHR47928:SF161	OS06G0125600 PROTEIN	2	460	1.7E-187	T	28-01-2022	-	-
Nep_mir_jg41643.t1	76e6b6b5532d71d8b4f64c420b656dae	505	Pfam	PF13041	PPR repeat family	280	327	4.6E-8	T	28-01-2022	IPR002885	Pentatricopeptide repeat	-
Nep_mir_jg41643.t1	76e6b6b5532d71d8b4f64c420b656dae	505	Pfam	PF13041	PPR repeat family	45	89	3.4E-10	T	28-01-2022	IPR002885	Pentatricopeptide repeat	-
Nep_mir_jg41643.t1	76e6b6b5532d71d8b4f64c420b656dae	505	Pfam	PF13041	PPR repeat family	177	226	3.9E-8	T	28-01-2022	IPR002885	Pentatricopeptide repeat	-
Nep_mir_jg41643.t1	76e6b6b5532d71d8b4f64c420b656dae	505	ProSiteProfiles	PS51375	Pentatricopeptide (PPR) repeat profile.	46	80	10.424	T	28-01-2022	IPR002885	Pentatricopeptide repeat	-
Nep_mir_jg41643.t1	76e6b6b5532d71d8b4f64c420b656dae	505	ProSiteProfiles	PS51375	Pentatricopeptide (PPR) repeat profile.	281	315	10.643	T	28-01-2022	IPR002885	Pentatricopeptide repeat	-
Nep_mir_jg41643.t1	76e6b6b5532d71d8b4f64c420b656dae	505	Pfam	PF01535	PPR repeat	120	146	0.0016	T	28-01-2022	IPR002885	Pentatricopeptide repeat	-
Nep_mir_jg41643.t1	76e6b6b5532d71d8b4f64c420b656dae	505	Pfam	PF01535	PPR repeat	355	380	0.032	T	28-01-2022	IPR002885	Pentatricopeptide repeat	-
Nep_mir_jg41643.t1	76e6b6b5532d71d8b4f64c420b656dae	505	ProSiteProfiles	PS51375	Pentatricopeptide (PPR) repeat profile.	182	213	6.281	T	28-01-2022	IPR002885	Pentatricopeptide repeat	-
Nep_mir_jg41643.t1	76e6b6b5532d71d8b4f64c420b656dae	505	ProSiteProfiles	PS51375	Pentatricopeptide (PPR) repeat profile.	249	279	6.993	T	28-01-2022	IPR002885	Pentatricopeptide repeat	-
Nep_mir_jg41643.t1	76e6b6b5532d71d8b4f64c420b656dae	505	ProSiteProfiles	PS51375	Pentatricopeptide (PPR) repeat profile.	384	419	6.259	T	28-01-2022	IPR002885	Pentatricopeptide repeat	-
Nep_mir_jg41643.t1	76e6b6b5532d71d8b4f64c420b656dae	505	TIGRFAM	TIGR00756	PPR: pentatricopeptide repeat domain	49	81	1.9E-6	T	28-01-2022	IPR002885	Pentatricopeptide repeat	-
Nep_mir_jg41643.t1	76e6b6b5532d71d8b4f64c420b656dae	505	TIGRFAM	TIGR00756	PPR: pentatricopeptide repeat domain	150	179	4.7E-6	T	28-01-2022	IPR002885	Pentatricopeptide repeat	-
Nep_mir_jg41643.t1	76e6b6b5532d71d8b4f64c420b656dae	505	TIGRFAM	TIGR00756	PPR: pentatricopeptide repeat domain	180	215	7.1E-6	T	28-01-2022	IPR002885	Pentatricopeptide repeat	-
Nep_mir_jg41643.t1	76e6b6b5532d71d8b4f64c420b656dae	505	TIGRFAM	TIGR00756	PPR: pentatricopeptide repeat domain	284	316	3.7E-5	T	28-01-2022	IPR002885	Pentatricopeptide repeat	-
Nep_mir_jg41643.t1	76e6b6b5532d71d8b4f64c420b656dae	505	ProSiteProfiles	PS51375	Pentatricopeptide (PPR) repeat profile.	116	146	8.473	T	28-01-2022	IPR002885	Pentatricopeptide repeat	-
Nep_mir_jg41643.t1	76e6b6b5532d71d8b4f64c420b656dae	505	ProSiteProfiles	PS51375	Pentatricopeptide (PPR) repeat profile.	147	181	10.326	T	28-01-2022	IPR002885	Pentatricopeptide repeat	-
Nep_mir_jg41643.t1	76e6b6b5532d71d8b4f64c420b656dae	505	Gene3D	G3DSA:1.25.40.10	-	147	245	1.7E-19	T	28-01-2022	IPR011990	Tetratricopeptide-like helical domain superfamily	GO:0005515
Nep_mir_jg41643.t1	76e6b6b5532d71d8b4f64c420b656dae	505	ProSiteProfiles	PS51375	Pentatricopeptide (PPR) repeat profile.	316	346	6.873	T	28-01-2022	IPR002885	Pentatricopeptide repeat	-
Nep_mir_jg41643.t1	76e6b6b5532d71d8b4f64c420b656dae	505	ProSiteProfiles	PS51375	Pentatricopeptide (PPR) repeat profile.	352	382	7.235	T	28-01-2022	IPR002885	Pentatricopeptide repeat	-
Nep_mir_jg12008.t1	9def374a38c233df8367a205162c0773	568	SUPERFAMILY	SSF103473	MFS general substrate transporter	18	558	3.27E-32	T	28-01-2022	IPR036259	MFS transporter superfamily	-
Nep_mir_jg12008.t1	9def374a38c233df8367a205162c0773	568	ProSitePatterns	PS01023	PTR2 family proton/oligopeptide symporters signature 2.	182	194	-	T	28-01-2022	IPR018456	PTR2 family proton/oligopeptide symporter, conserved site	GO:0006857|GO:0016020|GO:0022857
Nep_mir_jg12008.t1	9def374a38c233df8367a205162c0773	568	ProSitePatterns	PS01022	PTR2 family proton/oligopeptide symporters signature 1.	85	109	-	T	28-01-2022	IPR018456	PTR2 family proton/oligopeptide symporter, conserved site	GO:0006857|GO:0016020|GO:0022857
Nep_mir_jg12008.t1	9def374a38c233df8367a205162c0773	568	Gene3D	G3DSA:1.20.1250.20	MFS general substrate transporter like domains	2	566	9.7E-223	T	28-01-2022	-	-
Nep_mir_jg12008.t1	9def374a38c233df8367a205162c0773	568	PANTHER	PTHR11654	OLIGOPEPTIDE TRANSPORTER-RELATED	12	564	2.1E-294	T	28-01-2022	IPR000109	Proton-dependent oligopeptide transporter family	GO:0016020|GO:0022857|GO:0055085
Nep_mir_jg12008.t1	9def374a38c233df8367a205162c0773	568	PANTHER	PTHR11654:SF297	PROTEIN NRT1/ PTR FAMILY 8.3	12	564	2.1E-294	T	28-01-2022	-	-
Nep_mir_jg12008.t1	9def374a38c233df8367a205162c0773	568	Pfam	PF00854	POT family	96	524	3.6E-126	T	28-01-2022	IPR000109	Proton-dependent oligopeptide transporter family	GO:0016020|GO:0022857|GO:0055085
Nep_mir_jg63398.t1	bc4a5e7252a880a2bd8cd6216fa52358	493	ProSiteProfiles	PS50119	Zinc finger B-box type profile.	57	105	9.286	T	28-01-2022	IPR000315	B-box-type zinc finger	GO:0008270
Nep_mir_jg63398.t1	bc4a5e7252a880a2bd8cd6216fa52358	493	PANTHER	PTHR31717:SF45	ZINC FINGER PROTEIN CONSTANS-LIKE 14-RELATED	18	491	3.3E-148	T	28-01-2022	-	-
Nep_mir_jg63398.t1	bc4a5e7252a880a2bd8cd6216fa52358	493	CDD	cd19821	Bbox1_BBX-like	61	105	6.3599E-11	T	28-01-2022	-	-
Nep_mir_jg63398.t1	bc4a5e7252a880a2bd8cd6216fa52358	493	ProSiteProfiles	PS50119	Zinc finger B-box type profile.	14	61	9.357	T	28-01-2022	IPR000315	B-box-type zinc finger	GO:0008270
Nep_mir_jg63398.t1	bc4a5e7252a880a2bd8cd6216fa52358	493	PANTHER	PTHR31717	ZINC FINGER PROTEIN CONSTANS-LIKE 10	18	491	3.3E-148	T	28-01-2022	-	-
Nep_mir_jg63398.t1	bc4a5e7252a880a2bd8cd6216fa52358	493	SMART	SM00336	bboxneu5	14	61	3.6E-10	T	28-01-2022	IPR000315	B-box-type zinc finger	GO:0008270
Nep_mir_jg63398.t1	bc4a5e7252a880a2bd8cd6216fa52358	493	SMART	SM00336	bboxneu5	62	105	0.65	T	28-01-2022	IPR000315	B-box-type zinc finger	GO:0008270
Nep_mir_jg63398.t1	bc4a5e7252a880a2bd8cd6216fa52358	493	Pfam	PF00643	B-box zinc finger	60	101	2.6E-6	T	28-01-2022	IPR000315	B-box-type zinc finger	GO:0008270
Nep_mir_jg63398.t1	bc4a5e7252a880a2bd8cd6216fa52358	493	CDD	cd19821	Bbox1_BBX-like	19	61	6.51371E-16	T	28-01-2022	-	-
Nep_mir_jg63398.t1	bc4a5e7252a880a2bd8cd6216fa52358	493	Pfam	PF06203	CCT motif	445	487	7.1E-16	T	28-01-2022	IPR010402	CCT domain	GO:0005515
Nep_mir_jg63398.t1	bc4a5e7252a880a2bd8cd6216fa52358	493	ProSiteProfiles	PS51017	CCT domain profile.	445	487	14.932	T	28-01-2022	IPR010402	CCT domain	GO:0005515
Nep_mir_jg11414.t1	319a71b7b0a5727248dd010b70a012e1	546	ProSitePatterns	PS00506	Beta-amylase active site 1.	165	173	-	T	28-01-2022	IPR018238	Glycoside hydrolase, family 14, conserved site	GO:0000272|GO:0016161
Nep_mir_jg11414.t1	319a71b7b0a5727248dd010b70a012e1	546	SUPERFAMILY	SSF51445	(Trans)glycosidases	82	511	3.52E-189	T	28-01-2022	IPR017853	Glycoside hydrolase superfamily	-
Nep_mir_jg11414.t1	319a71b7b0a5727248dd010b70a012e1	546	PANTHER	PTHR31352:SF1	BETA-AMYLASE 3, CHLOROPLASTIC	1	545	0.0	T	28-01-2022	-	-
Nep_mir_jg11414.t1	319a71b7b0a5727248dd010b70a012e1	546	Pfam	PF01373	Glycosyl hydrolase family 14	87	504	3.4E-169	T	28-01-2022	IPR001554	Glycoside hydrolase, family 14	GO:0000272|GO:0016161
Nep_mir_jg11414.t1	319a71b7b0a5727248dd010b70a012e1	546	PRINTS	PR00750	Beta-amylase (glycosyl hydrolase family 14) signature	328	347	2.2E-69	T	28-01-2022	IPR001554	Glycoside hydrolase, family 14	GO:0000272|GO:0016161
Nep_mir_jg11414.t1	319a71b7b0a5727248dd010b70a012e1	546	PRINTS	PR00750	Beta-amylase (glycosyl hydrolase family 14) signature	399	422	2.2E-69	T	28-01-2022	IPR001554	Glycoside hydrolase, family 14	GO:0000272|GO:0016161
Nep_mir_jg11414.t1	319a71b7b0a5727248dd010b70a012e1	546	PRINTS	PR00750	Beta-amylase (glycosyl hydrolase family 14) signature	253	275	2.2E-69	T	28-01-2022	IPR001554	Glycoside hydrolase, family 14	GO:0000272|GO:0016161
Nep_mir_jg11414.t1	319a71b7b0a5727248dd010b70a012e1	546	PRINTS	PR00750	Beta-amylase (glycosyl hydrolase family 14) signature	139	157	2.2E-69	T	28-01-2022	IPR001554	Glycoside hydrolase, family 14	GO:0000272|GO:0016161
Nep_mir_jg11414.t1	319a71b7b0a5727248dd010b70a012e1	546	PRINTS	PR00750	Beta-amylase (glycosyl hydrolase family 14) signature	161	182	2.2E-69	T	28-01-2022	IPR001554	Glycoside hydrolase, family 14	GO:0000272|GO:0016161
Nep_mir_jg11414.t1	319a71b7b0a5727248dd010b70a012e1	546	PRINTS	PR00750	Beta-amylase (glycosyl hydrolase family 14) signature	436	458	2.2E-69	T	28-01-2022	IPR001554	Glycoside hydrolase, family 14	GO:0000272|GO:0016161
Nep_mir_jg11414.t1	319a71b7b0a5727248dd010b70a012e1	546	PRINTS	PR00750	Beta-amylase (glycosyl hydrolase family 14) signature	118	132	2.2E-69	T	28-01-2022	IPR001554	Glycoside hydrolase, family 14	GO:0000272|GO:0016161
Nep_mir_jg11414.t1	319a71b7b0a5727248dd010b70a012e1	546	PRINTS	PR00750	Beta-amylase (glycosyl hydrolase family 14) signature	364	380	2.2E-69	T	28-01-2022	IPR001554	Glycoside hydrolase, family 14	GO:0000272|GO:0016161
Nep_mir_jg11414.t1	319a71b7b0a5727248dd010b70a012e1	546	PRINTS	PR00750	Beta-amylase (glycosyl hydrolase family 14) signature	381	392	2.2E-69	T	28-01-2022	IPR001554	Glycoside hydrolase, family 14	GO:0000272|GO:0016161
Nep_mir_jg11414.t1	319a71b7b0a5727248dd010b70a012e1	546	Gene3D	G3DSA:3.20.20.80	Glycosidases	76	540	3.9E-205	T	28-01-2022	-	-
Nep_mir_jg11414.t1	319a71b7b0a5727248dd010b70a012e1	546	PANTHER	PTHR31352	-	1	545	0.0	T	28-01-2022	IPR001554	Glycoside hydrolase, family 14	GO:0000272|GO:0016161
Nep_mir_jg11414.t1	319a71b7b0a5727248dd010b70a012e1	546	PRINTS	PR00842	Plant beta-amylase signature	402	412	6.9E-5	T	28-01-2022	IPR001371	Glycoside hydrolase, family 14B, plant	GO:0000272|GO:0016161
Nep_mir_jg11414.t1	319a71b7b0a5727248dd010b70a012e1	546	PRINTS	PR00842	Plant beta-amylase signature	243	252	6.9E-5	T	28-01-2022	IPR001371	Glycoside hydrolase, family 14B, plant	GO:0000272|GO:0016161
Nep_mir_jg11414.t1	319a71b7b0a5727248dd010b70a012e1	546	PRINTS	PR00842	Plant beta-amylase signature	484	498	6.9E-5	T	28-01-2022	IPR001371	Glycoside hydrolase, family 14B, plant	GO:0000272|GO:0016161
Nep_mir_jg56268.t1	3f17e7830b50e1ac60bd736d667cd512	142	PANTHER	PTHR35468	MYOSIN-LIKE PROTEIN	69	100	2.0E-23	T	28-01-2022	-	-
Nep_mir_jg56268.t1	3f17e7830b50e1ac60bd736d667cd512	142	PANTHER	PTHR35468:SF1	MYOSIN-LIKE PROTEIN	2	68	2.0E-23	T	28-01-2022	-	-
Nep_mir_jg56268.t1	3f17e7830b50e1ac60bd736d667cd512	142	PANTHER	PTHR35468:SF1	MYOSIN-LIKE PROTEIN	69	100	2.0E-23	T	28-01-2022	-	-
Nep_mir_jg56268.t1	3f17e7830b50e1ac60bd736d667cd512	142	PANTHER	PTHR35468	MYOSIN-LIKE PROTEIN	2	68	2.0E-23	T	28-01-2022	-	-
Nep_mir_jg56268.t1	3f17e7830b50e1ac60bd736d667cd512	142	MobiDBLite	mobidb-lite	consensus disorder prediction	1	46	-	T	28-01-2022	-	-
Nep_mir_jg59934.t1	2ed445ec7e91190bae40952f55dc502f	143	PANTHER	PTHR12403:SF26	BNAA06G40850D PROTEIN	1	138	2.6E-79	T	28-01-2022	-	-
Nep_mir_jg59934.t1	2ed445ec7e91190bae40952f55dc502f	143	Gene3D	G3DSA:3.30.450.70	-	1	139	1.6E-43	T	28-01-2022	-	-
Nep_mir_jg59934.t1	2ed445ec7e91190bae40952f55dc502f	143	PANTHER	PTHR12403	TRAFFICKING PROTEIN PARTICLE COMPLEX SUBUNIT 2	1	138	2.6E-79	T	28-01-2022	IPR006722	Trafficking protein particle complex subunit 2	GO:0006888
Nep_mir_jg59934.t1	2ed445ec7e91190bae40952f55dc502f	143	SUPERFAMILY	SSF64356	SNARE-like	2	137	8.7E-34	T	28-01-2022	IPR011012	Longin-like domain superfamily	-
Nep_mir_jg59934.t1	2ed445ec7e91190bae40952f55dc502f	143	Pfam	PF04628	Sedlin, N-terminal conserved region	7	135	1.1E-33	T	28-01-2022	IPR006722	Trafficking protein particle complex subunit 2	GO:0006888
Nep_mir_jg59934.t1	2ed445ec7e91190bae40952f55dc502f	143	SMART	SM01399	Sybindin_2	2	137	0.008	T	28-01-2022	IPR007233	Trafficking protein particle complex subunit	GO:0016192|GO:0030008
Nep_mir_jg59934.t1	2ed445ec7e91190bae40952f55dc502f	143	CDD	cd14854	TRAPPC2L	3	134	2.62468E-70	T	28-01-2022	-	-
Nep_mir_jg6484.t1	ddc9742f08abc80f920a8de7ac484168	383	PANTHER	PTHR45648:SF7	OS12G0126100 PROTEIN	38	381	2.7E-147	T	28-01-2022	-	-
Nep_mir_jg6484.t1	ddc9742f08abc80f920a8de7ac484168	383	Coils	Coil	Coil	136	156	-	T	28-01-2022	-	-
Nep_mir_jg6484.t1	ddc9742f08abc80f920a8de7ac484168	383	Pfam	PF00657	GDSL-like Lipase/Acylhydrolase	51	359	5.3E-12	T	28-01-2022	IPR001087	GDSL lipase/esterase	GO:0016788
Nep_mir_jg6484.t1	ddc9742f08abc80f920a8de7ac484168	383	Gene3D	G3DSA:3.40.50.1110	-	44	365	6.1E-26	T	28-01-2022	IPR036514	SGNH hydrolase superfamily	-
Nep_mir_jg6484.t1	ddc9742f08abc80f920a8de7ac484168	383	PANTHER	PTHR45648	GDSL LIPASE/ACYLHYDROLASE FAMILY PROTEIN (AFU_ORTHOLOGUE AFUA_4G14700)	38	381	2.7E-147	T	28-01-2022	-	-
Nep_mir_jg38103.t1	a8fa18ae0603e87aa9d507571ae57b27	168	SUPERFAMILY	SSF54495	UBC-like	11	167	3.3E-55	T	28-01-2022	IPR016135	Ubiquitin-conjugating enzyme/RWD-like	-
Nep_mir_jg38103.t1	a8fa18ae0603e87aa9d507571ae57b27	168	Pfam	PF00179	Ubiquitin-conjugating enzyme	26	161	2.9E-40	T	28-01-2022	IPR000608	Ubiquitin-conjugating enzyme E2	-
Nep_mir_jg38103.t1	a8fa18ae0603e87aa9d507571ae57b27	168	Gene3D	G3DSA:3.10.110.10	Ubiquitin Conjugating Enzyme	5	168	4.1E-58	T	28-01-2022	IPR016135	Ubiquitin-conjugating enzyme/RWD-like	-
Nep_mir_jg38103.t1	a8fa18ae0603e87aa9d507571ae57b27	168	SMART	SM00212	ubc_7	25	168	2.1E-57	T	28-01-2022	-	-
Nep_mir_jg38103.t1	a8fa18ae0603e87aa9d507571ae57b27	168	MobiDBLite	mobidb-lite	consensus disorder prediction	1	25	-	T	28-01-2022	-	-
Nep_mir_jg38103.t1	a8fa18ae0603e87aa9d507571ae57b27	168	CDD	cd00195	UBCc	25	163	6.5571E-61	T	28-01-2022	IPR000608	Ubiquitin-conjugating enzyme E2	-
Nep_mir_jg38103.t1	a8fa18ae0603e87aa9d507571ae57b27	168	PANTHER	PTHR24068:SF62	UBIQUITIN-CONJUGATING ENZYME E2 E2	17	167	2.9E-61	T	28-01-2022	-	-
Nep_mir_jg38103.t1	a8fa18ae0603e87aa9d507571ae57b27	168	PANTHER	PTHR24068	UBIQUITIN-CONJUGATING ENZYME E2	17	167	2.9E-61	T	28-01-2022	-	-
Nep_mir_jg38103.t1	a8fa18ae0603e87aa9d507571ae57b27	168	ProSiteProfiles	PS50127	Ubiquitin-conjugating enzymes family profile.	25	157	38.46	T	28-01-2022	IPR000608	Ubiquitin-conjugating enzyme E2	-
Nep_mir_jg64225.t1	896722e2ec7eabb2caa674ce700a60fc	1004	ProSitePatterns	PS00108	Serine/Threonine protein kinases active-site signature.	819	831	-	T	28-01-2022	IPR008271	Serine/threonine-protein kinase, active site	GO:0004672|GO:0006468
Nep_mir_jg64225.t1	896722e2ec7eabb2caa674ce700a60fc	1004	SUPERFAMILY	SSF52058	L domain-like	303	607	5.44E-41	T	28-01-2022	-	-
Nep_mir_jg64225.t1	896722e2ec7eabb2caa674ce700a60fc	1004	Gene3D	G3DSA:3.30.200.20	Phosphorylase Kinase; domain 1	663	766	3.4E-23	T	28-01-2022	-	-
Nep_mir_jg64225.t1	896722e2ec7eabb2caa674ce700a60fc	1004	SMART	SM00220	serkin_6	678	993	2.9E-30	T	28-01-2022	IPR000719	Protein kinase domain	GO:0004672|GO:0005524|GO:0006468
Nep_mir_jg64225.t1	896722e2ec7eabb2caa674ce700a60fc	1004	Gene3D	G3DSA:3.80.10.10	Ribonuclease Inhibitor	16	196	1.0E-47	T	28-01-2022	IPR032675	Leucine-rich repeat domain superfamily	-
Nep_mir_jg64225.t1	896722e2ec7eabb2caa674ce700a60fc	1004	PANTHER	PTHR27000:SF215	RECEPTOR-LIKE PROTEIN KINASE HSL1	3	981	0.0	T	28-01-2022	-	-
Nep_mir_jg64225.t1	896722e2ec7eabb2caa674ce700a60fc	1004	Gene3D	G3DSA:1.10.510.10	Transferase(Phosphotransferase) domain 1	767	991	8.4E-58	T	28-01-2022	-	-
Nep_mir_jg64225.t1	896722e2ec7eabb2caa674ce700a60fc	1004	MobiDBLite	mobidb-lite	consensus disorder prediction	972	1004	-	T	28-01-2022	-	-
Nep_mir_jg64225.t1	896722e2ec7eabb2caa674ce700a60fc	1004	SMART	SM00369	LRR_typ_2	180	204	200.0	T	28-01-2022	IPR003591	Leucine-rich repeat, typical subtype	-
Nep_mir_jg64225.t1	896722e2ec7eabb2caa674ce700a60fc	1004	SMART	SM00369	LRR_typ_2	277	301	110.0	T	28-01-2022	IPR003591	Leucine-rich repeat, typical subtype	-
Nep_mir_jg64225.t1	896722e2ec7eabb2caa674ce700a60fc	1004	SMART	SM00369	LRR_typ_2	540	563	69.0	T	28-01-2022	IPR003591	Leucine-rich repeat, typical subtype	-
Nep_mir_jg64225.t1	896722e2ec7eabb2caa674ce700a60fc	1004	SMART	SM00369	LRR_typ_2	84	108	4.6	T	28-01-2022	IPR003591	Leucine-rich repeat, typical subtype	-
Nep_mir_jg64225.t1	896722e2ec7eabb2caa674ce700a60fc	1004	SMART	SM00369	LRR_typ_2	132	156	54.0	T	28-01-2022	IPR003591	Leucine-rich repeat, typical subtype	-
Nep_mir_jg64225.t1	896722e2ec7eabb2caa674ce700a60fc	1004	SMART	SM00369	LRR_typ_2	492	516	100.0	T	28-01-2022	IPR003591	Leucine-rich repeat, typical subtype	-
Nep_mir_jg64225.t1	896722e2ec7eabb2caa674ce700a60fc	1004	SMART	SM00369	LRR_typ_2	205	229	54.0	T	28-01-2022	IPR003591	Leucine-rich repeat, typical subtype	-
Nep_mir_jg64225.t1	896722e2ec7eabb2caa674ce700a60fc	1004	SUPERFAMILY	SSF56112	Protein kinase-like (PK-like)	670	970	4.37E-72	T	28-01-2022	IPR011009	Protein kinase-like domain superfamily	-
Nep_mir_jg64225.t1	896722e2ec7eabb2caa674ce700a60fc	1004	SMART	SM00365	LRR_sd22_2	156	182	17.0	T	28-01-2022	-	-
Nep_mir_jg64225.t1	896722e2ec7eabb2caa674ce700a60fc	1004	SMART	SM00365	LRR_sd22_2	84	113	44.0	T	28-01-2022	-	-
Nep_mir_jg64225.t1	896722e2ec7eabb2caa674ce700a60fc	1004	SMART	SM00365	LRR_sd22_2	229	255	150.0	T	28-01-2022	-	-
Nep_mir_jg64225.t1	896722e2ec7eabb2caa674ce700a60fc	1004	Pfam	PF00069	Protein kinase domain	680	902	1.4E-39	T	28-01-2022	IPR000719	Protein kinase domain	GO:0004672|GO:0005524|GO:0006468
Nep_mir_jg64225.t1	896722e2ec7eabb2caa674ce700a60fc	1004	ProSiteProfiles	PS50011	Protein kinase domain profile.	678	993	36.824	T	28-01-2022	IPR000719	Protein kinase domain	GO:0004672|GO:0005524|GO:0006468
Nep_mir_jg64225.t1	896722e2ec7eabb2caa674ce700a60fc	1004	ProSitePatterns	PS00107	Protein kinases ATP-binding region signature.	684	707	-	T	28-01-2022	IPR017441	Protein kinase, ATP binding site	GO:0005524
Nep_mir_jg64225.t1	896722e2ec7eabb2caa674ce700a60fc	1004	SUPERFAMILY	SSF52058	L domain-like	24	301	2.48E-57	T	28-01-2022	-	-
Nep_mir_jg64225.t1	896722e2ec7eabb2caa674ce700a60fc	1004	Pfam	PF13855	Leucine rich repeat	86	145	8.4E-9	T	28-01-2022	IPR001611	Leucine-rich repeat	GO:0005515
Nep_mir_jg64225.t1	896722e2ec7eabb2caa674ce700a60fc	1004	Pfam	PF00560	Leucine Rich Repeat	183	200	1.1	T	28-01-2022	IPR001611	Leucine-rich repeat	GO:0005515
Nep_mir_jg64225.t1	896722e2ec7eabb2caa674ce700a60fc	1004	Pfam	PF08263	Leucine rich repeat N-terminal domain	18	56	7.3E-10	T	28-01-2022	IPR013210	Leucine-rich repeat-containing N-terminal, plant-type	-
Nep_mir_jg64225.t1	896722e2ec7eabb2caa674ce700a60fc	1004	Gene3D	G3DSA:3.80.10.10	Ribonuclease Inhibitor	301	610	2.0E-75	T	28-01-2022	IPR032675	Leucine-rich repeat domain superfamily	-
Nep_mir_jg64225.t1	896722e2ec7eabb2caa674ce700a60fc	1004	PANTHER	PTHR27000	LEUCINE-RICH REPEAT RECEPTOR-LIKE PROTEIN KINASE FAMILY PROTEIN-RELATED	3	981	0.0	T	28-01-2022	-	-
Nep_mir_jg64225.t1	896722e2ec7eabb2caa674ce700a60fc	1004	Gene3D	G3DSA:3.80.10.10	Ribonuclease Inhibitor	197	300	3.4E-28	T	28-01-2022	IPR032675	Leucine-rich repeat domain superfamily	-
Nep_mir_jg38397.t1	53a14374a3c035d59cdb650ace16a655	570	Gene3D	G3DSA:3.40.30.10	Glutaredoxin	337	475	2.2E-40	T	28-01-2022	IPR036249	Thioredoxin-like superfamily	-
Nep_mir_jg38397.t1	53a14374a3c035d59cdb650ace16a655	570	Gene3D	G3DSA:3.40.30.10	Glutaredoxin	16	155	1.3E-40	T	28-01-2022	IPR036249	Thioredoxin-like superfamily	-
Nep_mir_jg38397.t1	53a14374a3c035d59cdb650ace16a655	570	Gene3D	G3DSA:3.40.30.10	Glutaredoxin	176	314	1.2E-33	T	28-01-2022	IPR036249	Thioredoxin-like superfamily	-
Nep_mir_jg38397.t1	53a14374a3c035d59cdb650ace16a655	570	Pfam	PF03107	C1 domain	500	542	2.9E-6	T	28-01-2022	IPR004146	DC1	-
Nep_mir_jg38397.t1	53a14374a3c035d59cdb650ace16a655	570	CDD	cd03009	TryX_like_TryX_NRX	344	473	3.78645E-73	T	28-01-2022	-	-
Nep_mir_jg38397.t1	53a14374a3c035d59cdb650ace16a655	570	PANTHER	PTHR13871:SF95	NUCLEOREDOXIN 1-2-RELATED	3	543	2.1E-258	T	28-01-2022	-	-
Nep_mir_jg38397.t1	53a14374a3c035d59cdb650ace16a655	570	ProSiteProfiles	PS51352	Thioredoxin domain profile.	15	163	12.581	T	28-01-2022	IPR013766	Thioredoxin domain	-
Nep_mir_jg38397.t1	53a14374a3c035d59cdb650ace16a655	570	SUPERFAMILY	SSF52833	Thioredoxin-like	346	456	9.42E-25	T	28-01-2022	IPR036249	Thioredoxin-like superfamily	-
Nep_mir_jg38397.t1	53a14374a3c035d59cdb650ace16a655	570	SUPERFAMILY	SSF57889	Cysteine-rich domain	491	544	3.29E-12	T	28-01-2022	-	-
Nep_mir_jg38397.t1	53a14374a3c035d59cdb650ace16a655	570	PANTHER	PTHR13871	THIOREDOXIN	3	543	2.1E-258	T	28-01-2022	-	-
Nep_mir_jg38397.t1	53a14374a3c035d59cdb650ace16a655	570	CDD	cd03009	TryX_like_TryX_NRX	23	153	3.21737E-67	T	28-01-2022	-	-
Nep_mir_jg38397.t1	53a14374a3c035d59cdb650ace16a655	570	ProSiteProfiles	PS51352	Thioredoxin domain profile.	336	483	12.297	T	28-01-2022	IPR013766	Thioredoxin domain	-
Nep_mir_jg38397.t1	53a14374a3c035d59cdb650ace16a655	570	SUPERFAMILY	SSF52833	Thioredoxin-like	25	135	1.81E-27	T	28-01-2022	IPR036249	Thioredoxin-like superfamily	-
Nep_mir_jg38397.t1	53a14374a3c035d59cdb650ace16a655	570	ProSitePatterns	PS00194	Thioredoxin family active site.	365	383	-	T	28-01-2022	IPR017937	Thioredoxin, conserved site	-
Nep_mir_jg38397.t1	53a14374a3c035d59cdb650ace16a655	570	Pfam	PF13905	Thioredoxin-like	361	453	7.7E-27	T	28-01-2022	IPR012336	Thioredoxin-like fold	-
Nep_mir_jg38397.t1	53a14374a3c035d59cdb650ace16a655	570	Pfam	PF13905	Thioredoxin-like	201	293	1.4E-22	T	28-01-2022	IPR012336	Thioredoxin-like fold	-
Nep_mir_jg38397.t1	53a14374a3c035d59cdb650ace16a655	570	Pfam	PF13905	Thioredoxin-like	40	134	8.7E-29	T	28-01-2022	IPR012336	Thioredoxin-like fold	-
Nep_mir_jg38397.t1	53a14374a3c035d59cdb650ace16a655	570	Coils	Coil	Coil	151	175	-	T	28-01-2022	-	-
Nep_mir_jg38397.t1	53a14374a3c035d59cdb650ace16a655	570	Coils	Coil	Coil	324	344	-	T	28-01-2022	-	-
Nep_mir_jg38397.t1	53a14374a3c035d59cdb650ace16a655	570	SUPERFAMILY	SSF52833	Thioredoxin-like	188	295	5.94E-17	T	28-01-2022	IPR036249	Thioredoxin-like superfamily	-
Nep_mir_jg47030.t1	34160c5d76eb577da0ec836749a0c2f6	1163	PANTHER	PTHR33304:SF9	RING/FYVE/PHD ZINC FINGER SUPERFAMILY PROTEIN	8	664	8.1E-172	T	28-01-2022	-	-
Nep_mir_jg47030.t1	34160c5d76eb577da0ec836749a0c2f6	1163	MobiDBLite	mobidb-lite	consensus disorder prediction	1044	1065	-	T	28-01-2022	-	-
Nep_mir_jg47030.t1	34160c5d76eb577da0ec836749a0c2f6	1163	PANTHER	PTHR33304	-	8	664	8.1E-172	T	28-01-2022	-	-
Nep_mir_jg47030.t1	34160c5d76eb577da0ec836749a0c2f6	1163	SUPERFAMILY	SSF57903	FYVE/PHD zinc finger	275	331	1.17E-9	T	28-01-2022	IPR011011	Zinc finger, FYVE/PHD-type	-
Nep_mir_jg47030.t1	34160c5d76eb577da0ec836749a0c2f6	1163	Gene3D	G3DSA:3.30.40.10	Zinc/RING finger domain	269	352	4.3E-14	T	28-01-2022	IPR013083	Zinc finger, RING/FYVE/PHD-type	-
Nep_mir_jg47030.t1	34160c5d76eb577da0ec836749a0c2f6	1163	SMART	SM00249	PHD_3	282	329	3.7E-4	T	28-01-2022	IPR001965	Zinc finger, PHD-type	-
Nep_mir_jg47030.t1	34160c5d76eb577da0ec836749a0c2f6	1163	MobiDBLite	mobidb-lite	consensus disorder prediction	1044	1061	-	T	28-01-2022	-	-
Nep_mir_jg47030.t1	34160c5d76eb577da0ec836749a0c2f6	1163	PANTHER	PTHR33304	-	1006	1142	8.1E-172	T	28-01-2022	-	-
Nep_mir_jg47030.t1	34160c5d76eb577da0ec836749a0c2f6	1163	PANTHER	PTHR33304:SF9	RING/FYVE/PHD ZINC FINGER SUPERFAMILY PROTEIN	635	963	8.1E-172	T	28-01-2022	-	-
Nep_mir_jg47030.t1	34160c5d76eb577da0ec836749a0c2f6	1163	PANTHER	PTHR33304	-	635	963	8.1E-172	T	28-01-2022	-	-
Nep_mir_jg47030.t1	34160c5d76eb577da0ec836749a0c2f6	1163	PANTHER	PTHR33304:SF9	RING/FYVE/PHD ZINC FINGER SUPERFAMILY PROTEIN	1006	1142	8.1E-172	T	28-01-2022	-	-
Nep_mir_jg30198.t1	0f90827874045f230ed2a8da5b79592a	750	MobiDBLite	mobidb-lite	consensus disorder prediction	536	559	-	T	28-01-2022	-	-
Nep_mir_jg30198.t1	0f90827874045f230ed2a8da5b79592a	750	MobiDBLite	mobidb-lite	consensus disorder prediction	20	61	-	T	28-01-2022	-	-
Nep_mir_jg30198.t1	0f90827874045f230ed2a8da5b79592a	750	PANTHER	PTHR35846	PROTEIN CBG05131	432	529	9.5E-22	T	28-01-2022	-	-
Nep_mir_jg30198.t1	0f90827874045f230ed2a8da5b79592a	750	PANTHER	PTHR35846	PROTEIN CBG05131	176	281	9.5E-22	T	28-01-2022	-	-
Nep_mir_jg30198.t1	0f90827874045f230ed2a8da5b79592a	750	MobiDBLite	mobidb-lite	consensus disorder prediction	103	125	-	T	28-01-2022	-	-
Nep_mir_jg30198.t1	0f90827874045f230ed2a8da5b79592a	750	MobiDBLite	mobidb-lite	consensus disorder prediction	22	48	-	T	28-01-2022	-	-
Nep_mir_jg61426.t1	f5f925b0ddc4ffc945612392baa8adc7	146	MobiDBLite	mobidb-lite	consensus disorder prediction	1	53	-	T	28-01-2022	-	-
Nep_mir_jg61426.t1	f5f925b0ddc4ffc945612392baa8adc7	146	PRINTS	PR00621	Histone H2B signature	130	143	3.3E-49	T	28-01-2022	IPR000558	Histone H2B	GO:0000786|GO:0003677
Nep_mir_jg61426.t1	f5f925b0ddc4ffc945612392baa8adc7	146	PRINTS	PR00621	Histone H2B signature	117	130	3.3E-49	T	28-01-2022	IPR000558	Histone H2B	GO:0000786|GO:0003677
Nep_mir_jg61426.t1	f5f925b0ddc4ffc945612392baa8adc7	146	PRINTS	PR00621	Histone H2B signature	59	77	3.3E-49	T	28-01-2022	IPR000558	Histone H2B	GO:0000786|GO:0003677
Nep_mir_jg61426.t1	f5f925b0ddc4ffc945612392baa8adc7	146	PRINTS	PR00621	Histone H2B signature	100	117	3.3E-49	T	28-01-2022	IPR000558	Histone H2B	GO:0000786|GO:0003677
Nep_mir_jg61426.t1	f5f925b0ddc4ffc945612392baa8adc7	146	PRINTS	PR00621	Histone H2B signature	78	98	3.3E-49	T	28-01-2022	IPR000558	Histone H2B	GO:0000786|GO:0003677
Nep_mir_jg61426.t1	f5f925b0ddc4ffc945612392baa8adc7	146	PANTHER	PTHR23428	HISTONE H2B	5	146	2.6E-85	T	28-01-2022	IPR000558	Histone H2B	GO:0000786|GO:0003677
Nep_mir_jg61426.t1	f5f925b0ddc4ffc945612392baa8adc7	146	Gene3D	G3DSA:1.10.20.10	Histone	1	146	2.3E-56	T	28-01-2022	IPR009072	Histone-fold	GO:0046982
Nep_mir_jg61426.t1	f5f925b0ddc4ffc945612392baa8adc7	146	PANTHER	PTHR23428:SF282	HISTONE H2B	5	146	2.6E-85	T	28-01-2022	-	-
Nep_mir_jg61426.t1	f5f925b0ddc4ffc945612392baa8adc7	146	ProSitePatterns	PS00357	Histone H2B signature.	114	136	-	T	28-01-2022	IPR000558	Histone H2B	GO:0000786|GO:0003677
Nep_mir_jg61426.t1	f5f925b0ddc4ffc945612392baa8adc7	146	SUPERFAMILY	SSF47113	Histone-fold	30	146	3.87E-53	T	28-01-2022	IPR009072	Histone-fold	GO:0046982
Nep_mir_jg61426.t1	f5f925b0ddc4ffc945612392baa8adc7	146	Pfam	PF00125	Core histone H2A/H2B/H3/H4	4	122	1.9E-23	T	28-01-2022	IPR007125	Histone H2A/H2B/H3	GO:0003677
Nep_mir_jg61426.t1	f5f925b0ddc4ffc945612392baa8adc7	146	SMART	SM00427	h2b3	49	145	4.0E-73	T	28-01-2022	IPR000558	Histone H2B	GO:0000786|GO:0003677
Nep_mir_jg9650.t1	8ffb65945d7f5061dc8edd52ac6f55ec	500	Pfam	PF03016	Exostosin family	94	409	6.1E-68	T	28-01-2022	IPR040911	Exostosin, GT47 domain	-
Nep_mir_jg9650.t1	8ffb65945d7f5061dc8edd52ac6f55ec	500	PANTHER	PTHR11062	EXOSTOSIN HEPARAN SULFATE GLYCOSYLTRANSFERASE -RELATED	27	472	2.4E-205	T	28-01-2022	IPR004263	Exostosin-like	GO:0006486|GO:0016757
Nep_mir_jg9650.t1	8ffb65945d7f5061dc8edd52ac6f55ec	500	PANTHER	PTHR11062:SF50	ARABINOSYLTRANSFERASE ARAD1-RELATED	27	472	2.4E-205	T	28-01-2022	-	-
Nep_mir_jg57135.t1	30d1f9b2e34357e5aeeba80351e1fa8d	941	Pfam	PF00176	SNF2 family N-terminal domain	227	519	1.3E-47	T	28-01-2022	IPR000330	SNF2-related domain	GO:0005524|GO:0070615
Nep_mir_jg57135.t1	30d1f9b2e34357e5aeeba80351e1fa8d	941	ProSiteProfiles	PS51194	Superfamilies 1 and 2 helicase C-terminal domain profile.	767	931	13.92	T	28-01-2022	IPR001650	Helicase, C-terminal	-
Nep_mir_jg57135.t1	30d1f9b2e34357e5aeeba80351e1fa8d	941	ProSiteProfiles	PS51192	Superfamilies 1 and 2 helicase ATP-binding type-1 domain profile.	223	516	15.445	T	28-01-2022	IPR014001	Helicase superfamily 1/2, ATP-binding domain	-
Nep_mir_jg57135.t1	30d1f9b2e34357e5aeeba80351e1fa8d	941	ProSitePatterns	PS00518	Zinc finger RING-type signature.	702	711	-	T	28-01-2022	IPR017907	Zinc finger, RING-type, conserved site	-
Nep_mir_jg57135.t1	30d1f9b2e34357e5aeeba80351e1fa8d	941	SUPERFAMILY	SSF57850	RING/U-box	682	738	9.66E-16	T	28-01-2022	-	-
Nep_mir_jg57135.t1	30d1f9b2e34357e5aeeba80351e1fa8d	941	MobiDBLite	mobidb-lite	consensus disorder prediction	399	417	-	T	28-01-2022	-	-
Nep_mir_jg57135.t1	30d1f9b2e34357e5aeeba80351e1fa8d	941	MobiDBLite	mobidb-lite	consensus disorder prediction	8	55	-	T	28-01-2022	-	-
Nep_mir_jg57135.t1	30d1f9b2e34357e5aeeba80351e1fa8d	941	SMART	SM00184	ring_2	687	726	1.7E-6	T	28-01-2022	IPR001841	Zinc finger, RING-type	-
Nep_mir_jg57135.t1	30d1f9b2e34357e5aeeba80351e1fa8d	941	MobiDBLite	mobidb-lite	consensus disorder prediction	381	430	-	T	28-01-2022	-	-
Nep_mir_jg57135.t1	30d1f9b2e34357e5aeeba80351e1fa8d	941	SUPERFAMILY	SSF52540	P-loop containing nucleoside triphosphate hydrolases	460	939	1.22E-56	T	28-01-2022	IPR027417	P-loop containing nucleoside triphosphate hydrolase	-
Nep_mir_jg57135.t1	30d1f9b2e34357e5aeeba80351e1fa8d	941	Pfam	PF00271	Helicase conserved C-terminal domain	771	885	2.8E-13	T	28-01-2022	IPR001650	Helicase, C-terminal	-
Nep_mir_jg57135.t1	30d1f9b2e34357e5aeeba80351e1fa8d	941	PANTHER	PTHR45626	TRANSCRIPTION TERMINATION FACTOR 2-RELATED	151	776	0.0	T	28-01-2022	-	-
Nep_mir_jg57135.t1	30d1f9b2e34357e5aeeba80351e1fa8d	941	SUPERFAMILY	SSF52540	P-loop containing nucleoside triphosphate hydrolases	165	589	4.28E-45	T	28-01-2022	IPR027417	P-loop containing nucleoside triphosphate hydrolase	-
Nep_mir_jg57135.t1	30d1f9b2e34357e5aeeba80351e1fa8d	941	PANTHER	PTHR45626	TRANSCRIPTION TERMINATION FACTOR 2-RELATED	778	938	0.0	T	28-01-2022	-	-
Nep_mir_jg57135.t1	30d1f9b2e34357e5aeeba80351e1fa8d	941	PANTHER	PTHR45626:SF33	-	778	938	0.0	T	28-01-2022	-	-
Nep_mir_jg57135.t1	30d1f9b2e34357e5aeeba80351e1fa8d	941	PANTHER	PTHR45626:SF33	-	151	776	0.0	T	28-01-2022	-	-
Nep_mir_jg57135.t1	30d1f9b2e34357e5aeeba80351e1fa8d	941	Pfam	PF13445	RING-type zinc-finger	687	724	4.3E-7	T	28-01-2022	IPR027370	RING-type zinc-finger, LisH dimerisation motif	-
Nep_mir_jg57135.t1	30d1f9b2e34357e5aeeba80351e1fa8d	941	ProSiteProfiles	PS50089	Zinc finger RING-type profile.	687	727	12.357	T	28-01-2022	IPR001841	Zinc finger, RING-type	-
Nep_mir_jg57135.t1	30d1f9b2e34357e5aeeba80351e1fa8d	941	SMART	SM00490	helicmild6	802	885	6.7E-15	T	28-01-2022	IPR001650	Helicase, C-terminal	-
Nep_mir_jg57135.t1	30d1f9b2e34357e5aeeba80351e1fa8d	941	MobiDBLite	mobidb-lite	consensus disorder prediction	1	55	-	T	28-01-2022	-	-
Nep_mir_jg57135.t1	30d1f9b2e34357e5aeeba80351e1fa8d	941	CDD	cd18793	SF2_C_SNF	769	896	3.51471E-54	T	28-01-2022	-	-
Nep_mir_jg57135.t1	30d1f9b2e34357e5aeeba80351e1fa8d	941	Gene3D	G3DSA:3.30.40.10	Zinc/RING finger domain	673	751	1.5E-14	T	28-01-2022	IPR013083	Zinc finger, RING/FYVE/PHD-type	-
Nep_mir_jg57135.t1	30d1f9b2e34357e5aeeba80351e1fa8d	941	SMART	SM00487	ultradead3	206	534	1.2E-28	T	28-01-2022	IPR014001	Helicase superfamily 1/2, ATP-binding domain	-
Nep_mir_jg57135.t1	30d1f9b2e34357e5aeeba80351e1fa8d	941	CDD	cd18008	DEXDc_SHPRH-like	210	589	5.62703E-77	T	28-01-2022	-	-
Nep_mir_jg57135.t1	30d1f9b2e34357e5aeeba80351e1fa8d	941	Gene3D	G3DSA:3.40.50.10810	-	212	356	2.5E-24	T	28-01-2022	IPR038718	SNF2-like, N-terminal domain superfamily	-
Nep_mir_jg23710.t1	4b01fe95f98314a51c401a071b2a8382	232	PANTHER	PTHR10106:SF22	TRANSMEMBRANE ASCORBATE FERRIREDUCTASE 1	1	232	9.5E-110	T	28-01-2022	-	-
Nep_mir_jg23710.t1	4b01fe95f98314a51c401a071b2a8382	232	PANTHER	PTHR10106	CYTOCHROME B561-RELATED	1	232	9.5E-110	T	28-01-2022	IPR043205	Cytochrome b561/Cytochrome b reductase 1-like	GO:0016491
Nep_mir_jg23710.t1	4b01fe95f98314a51c401a071b2a8382	232	Pfam	PF03188	Eukaryotic cytochrome b561	50	181	2.2E-43	T	28-01-2022	IPR006593	Cytochrome b561/ferric reductase transmembrane	-
Nep_mir_jg23710.t1	4b01fe95f98314a51c401a071b2a8382	232	Gene3D	G3DSA:1.20.120.1770	-	2	221	7.2E-80	T	28-01-2022	-	-
Nep_mir_jg23710.t1	4b01fe95f98314a51c401a071b2a8382	232	CDD	cd08766	Cyt_b561_ACYB-1_like	40	183	3.8726E-71	T	28-01-2022	-	-
Nep_mir_jg23710.t1	4b01fe95f98314a51c401a071b2a8382	232	SMART	SM00665	561_7	49	175	5.1E-48	T	28-01-2022	IPR006593	Cytochrome b561/ferric reductase transmembrane	-
Nep_mir_jg23710.t1	4b01fe95f98314a51c401a071b2a8382	232	ProSiteProfiles	PS50939	Cytochrome b561 domain profile.	13	216	45.083	T	28-01-2022	IPR006593	Cytochrome b561/ferric reductase transmembrane	-
Nep_mir_jg1747.t1	be2aea6ffe8c8557ad55b6e1efd03954	373	MobiDBLite	mobidb-lite	consensus disorder prediction	28	131	-	T	28-01-2022	-	-
Nep_mir_jg1747.t1	be2aea6ffe8c8557ad55b6e1efd03954	373	MobiDBLite	mobidb-lite	consensus disorder prediction	89	105	-	T	28-01-2022	-	-
Nep_mir_jg1747.t1	be2aea6ffe8c8557ad55b6e1efd03954	373	PANTHER	PTHR34660:SF7	DNA LIGASE	1	305	3.0E-54	T	28-01-2022	-	-
Nep_mir_jg1747.t1	be2aea6ffe8c8557ad55b6e1efd03954	373	MobiDBLite	mobidb-lite	consensus disorder prediction	28	82	-	T	28-01-2022	-	-
Nep_mir_jg1747.t1	be2aea6ffe8c8557ad55b6e1efd03954	373	PANTHER	PTHR34660	MYB-LIKE PROTEIN X	1	305	3.0E-54	T	28-01-2022	-	-
Nep_mir_jg52107.t1	0edc6515b5bc54a7802e38085f2120e0	601	Pfam	PF03514	GRAS domain family	231	601	1.4E-99	T	28-01-2022	IPR005202	Transcription factor GRAS	-
Nep_mir_jg52107.t1	0edc6515b5bc54a7802e38085f2120e0	601	ProSiteProfiles	PS50985	GRAS family profile.	222	601	77.7	T	28-01-2022	IPR005202	Transcription factor GRAS	-
Nep_mir_jg52107.t1	0edc6515b5bc54a7802e38085f2120e0	601	PANTHER	PTHR31636	OSJNBA0084A10.13 PROTEIN-RELATED	233	600	1.1E-111	T	28-01-2022	-	-
Nep_mir_jg52107.t1	0edc6515b5bc54a7802e38085f2120e0	601	PANTHER	PTHR31636:SF65	SCARECROW-LIKE PROTEIN 4-RELATED	233	600	1.1E-111	T	28-01-2022	-	-
Nep_mir_jg52107.t1	0edc6515b5bc54a7802e38085f2120e0	601	Coils	Coil	Coil	15	35	-	T	28-01-2022	-	-
Nep_mir_jg52107.t1	0edc6515b5bc54a7802e38085f2120e0	601	MobiDBLite	mobidb-lite	consensus disorder prediction	184	201	-	T	28-01-2022	-	-
Nep_mir_jg52107.t1	0edc6515b5bc54a7802e38085f2120e0	601	MobiDBLite	mobidb-lite	consensus disorder prediction	184	210	-	T	28-01-2022	-	-
Nep_mir_jg59709.t1	dd830d6a1f8e26da46aa94a7c9f9cbef	489	SUPERFAMILY	SSF101148	Plant invertase/pectin methylesterase inhibitor	43	181	4.19E-15	T	28-01-2022	IPR035513	Invertase/pectin methylesterase inhibitor domain superfamily	-
Nep_mir_jg59709.t1	dd830d6a1f8e26da46aa94a7c9f9cbef	489	Gene3D	G3DSA:1.20.140.40	Invertase/pectin methylesterase inhibitor family protein	39	190	1.8E-6	T	28-01-2022	IPR035513	Invertase/pectin methylesterase inhibitor domain superfamily	-
Nep_mir_jg59709.t1	dd830d6a1f8e26da46aa94a7c9f9cbef	489	PANTHER	PTHR31707:SF278	PECTINESTERASE/PECTINESTERASE INHIBITOR 44-RELATED	40	102	5.2E-129	T	28-01-2022	-	-
Nep_mir_jg59709.t1	dd830d6a1f8e26da46aa94a7c9f9cbef	489	PANTHER	PTHR31707:SF278	PECTINESTERASE/PECTINESTERASE INHIBITOR 44-RELATED	318	483	5.2E-129	T	28-01-2022	-	-
Nep_mir_jg59709.t1	dd830d6a1f8e26da46aa94a7c9f9cbef	489	PANTHER	PTHR31707	PECTINESTERASE	40	102	5.2E-129	T	28-01-2022	-	-
Nep_mir_jg59709.t1	dd830d6a1f8e26da46aa94a7c9f9cbef	489	Pfam	PF01095	Pectinesterase	319	448	2.3E-58	T	28-01-2022	IPR000070	Pectinesterase, catalytic	GO:0030599|GO:0042545
Nep_mir_jg59709.t1	dd830d6a1f8e26da46aa94a7c9f9cbef	489	Pfam	PF01095	Pectinesterase	239	318	8.8E-28	T	28-01-2022	IPR000070	Pectinesterase, catalytic	GO:0030599|GO:0042545
Nep_mir_jg59709.t1	dd830d6a1f8e26da46aa94a7c9f9cbef	489	PANTHER	PTHR31707	PECTINESTERASE	118	318	5.2E-129	T	28-01-2022	-	-
Nep_mir_jg59709.t1	dd830d6a1f8e26da46aa94a7c9f9cbef	489	SUPERFAMILY	SSF51126	Pectin lyase-like	237	466	2.7E-67	T	28-01-2022	IPR011050	Pectin lyase fold/virulence factor	-
Nep_mir_jg59709.t1	dd830d6a1f8e26da46aa94a7c9f9cbef	489	SMART	SM00856	PMEI_2	14	187	1.5E-4	T	28-01-2022	IPR006501	Pectinesterase inhibitor domain	GO:0004857
Nep_mir_jg59709.t1	dd830d6a1f8e26da46aa94a7c9f9cbef	489	Pfam	PF04043	Plant invertase/pectin methylesterase inhibitor	47	179	2.4E-13	T	28-01-2022	IPR006501	Pectinesterase inhibitor domain	GO:0004857
Nep_mir_jg59709.t1	dd830d6a1f8e26da46aa94a7c9f9cbef	489	CDD	cd15799	PMEI-like_4	6	188	1.72114E-28	T	28-01-2022	-	-
Nep_mir_jg59709.t1	dd830d6a1f8e26da46aa94a7c9f9cbef	489	Gene3D	G3DSA:2.160.20.10	-	319	460	1.5E-48	T	28-01-2022	IPR012334	Pectin lyase fold	-
Nep_mir_jg59709.t1	dd830d6a1f8e26da46aa94a7c9f9cbef	489	Gene3D	G3DSA:2.160.20.10	-	237	318	7.8E-26	T	28-01-2022	IPR012334	Pectin lyase fold	-
Nep_mir_jg59709.t1	dd830d6a1f8e26da46aa94a7c9f9cbef	489	PANTHER	PTHR31707:SF278	PECTINESTERASE/PECTINESTERASE INHIBITOR 44-RELATED	118	318	5.2E-129	T	28-01-2022	-	-
Nep_mir_jg59709.t1	dd830d6a1f8e26da46aa94a7c9f9cbef	489	TIGRFAM	TIGR01614	PME_inhib: pectinesterase inhibitor domain	43	181	1.0E-10	T	28-01-2022	IPR006501	Pectinesterase inhibitor domain	GO:0004857
Nep_mir_jg59709.t1	dd830d6a1f8e26da46aa94a7c9f9cbef	489	PANTHER	PTHR31707	PECTINESTERASE	318	483	5.2E-129	T	28-01-2022	-	-
Nep_mir_jg19642.t1	7e771de04481d6df94a5359667ce6276	735	Gene3D	G3DSA:1.10.520.10	-	435	735	6.4E-108	T	28-01-2022	-	-
Nep_mir_jg19642.t1	7e771de04481d6df94a5359667ce6276	735	PRINTS	PR00458	Haem peroxidase superfamily signature	543	555	5.1E-23	T	28-01-2022	IPR002016	Haem peroxidase	GO:0004601|GO:0006979|GO:0020037
Nep_mir_jg19642.t1	7e771de04481d6df94a5359667ce6276	735	PRINTS	PR00458	Haem peroxidase superfamily signature	463	477	5.1E-23	T	28-01-2022	IPR002016	Haem peroxidase	GO:0004601|GO:0006979|GO:0020037
Nep_mir_jg19642.t1	7e771de04481d6df94a5359667ce6276	735	PRINTS	PR00458	Haem peroxidase superfamily signature	525	542	5.1E-23	T	28-01-2022	IPR002016	Haem peroxidase	GO:0004601|GO:0006979|GO:0020037
Nep_mir_jg19642.t1	7e771de04481d6df94a5359667ce6276	735	PRINTS	PR00458	Haem peroxidase superfamily signature	655	670	5.1E-23	T	28-01-2022	IPR002016	Haem peroxidase	GO:0004601|GO:0006979|GO:0020037
Nep_mir_jg19642.t1	7e771de04481d6df94a5359667ce6276	735	PRINTS	PR00458	Haem peroxidase superfamily signature	591	606	5.1E-23	T	28-01-2022	IPR002016	Haem peroxidase	GO:0004601|GO:0006979|GO:0020037
Nep_mir_jg19642.t1	7e771de04481d6df94a5359667ce6276	735	Pfam	PF00106	short chain dehydrogenase	90	233	1.5E-17	T	28-01-2022	IPR002347	Short-chain dehydrogenase/reductase SDR	GO:0016491
Nep_mir_jg19642.t1	7e771de04481d6df94a5359667ce6276	735	Gene3D	G3DSA:1.10.420.10	Peroxidase	569	714	6.4E-108	T	28-01-2022	-	-
Nep_mir_jg19642.t1	7e771de04481d6df94a5359667ce6276	735	TIGRFAM	TIGR01289	LPOR: light-dependent protochlorophyllide reductase	87	399	7.2E-173	T	28-01-2022	IPR005979	Light-dependent protochlorophyllide reductase	GO:0016630
Nep_mir_jg19642.t1	7e771de04481d6df94a5359667ce6276	735	PANTHER	PTHR44419	-	1	448	1.2E-244	T	28-01-2022	IPR005979	Light-dependent protochlorophyllide reductase	GO:0016630
Nep_mir_jg19642.t1	7e771de04481d6df94a5359667ce6276	735	PANTHER	PTHR44419:SF16	NADPH-PROTOCHLOROPHYLLIDE OXIDOREDUCTASE	1	448	1.2E-244	T	28-01-2022	-	-
Nep_mir_jg19642.t1	7e771de04481d6df94a5359667ce6276	735	CDD	cd09810	LPOR_like_SDR_c_like	88	399	0.0	T	28-01-2022	-	-
Nep_mir_jg19642.t1	7e771de04481d6df94a5359667ce6276	735	ProSitePatterns	PS00436	Peroxidases active site signature.	463	474	-	T	28-01-2022	IPR019794	Peroxidase, active site	GO:0004601
Nep_mir_jg19642.t1	7e771de04481d6df94a5359667ce6276	735	SUPERFAMILY	SSF51735	NAD(P)-binding Rossmann-fold domains	86	368	1.68E-36	T	28-01-2022	IPR036291	NAD(P)-binding domain superfamily	-
Nep_mir_jg19642.t1	7e771de04481d6df94a5359667ce6276	735	Gene3D	G3DSA:3.40.50.720	-	75	403	4.3E-56	T	28-01-2022	-	-
Nep_mir_jg19642.t1	7e771de04481d6df94a5359667ce6276	735	PRINTS	PR00461	Plant peroxidase signature	543	558	2.8E-45	T	28-01-2022	IPR000823	Plant peroxidase	GO:0004601|GO:0006979|GO:0020037
Nep_mir_jg19642.t1	7e771de04481d6df94a5359667ce6276	735	PRINTS	PR00461	Plant peroxidase signature	505	518	2.8E-45	T	28-01-2022	IPR000823	Plant peroxidase	GO:0004601|GO:0006979|GO:0020037
Nep_mir_jg19642.t1	7e771de04481d6df94a5359667ce6276	735	PRINTS	PR00461	Plant peroxidase signature	465	485	2.8E-45	T	28-01-2022	IPR000823	Plant peroxidase	GO:0004601|GO:0006979|GO:0020037
Nep_mir_jg19642.t1	7e771de04481d6df94a5359667ce6276	735	PRINTS	PR00461	Plant peroxidase signature	590	602	2.8E-45	T	28-01-2022	IPR000823	Plant peroxidase	GO:0004601|GO:0006979|GO:0020037
Nep_mir_jg19642.t1	7e771de04481d6df94a5359667ce6276	735	PRINTS	PR00461	Plant peroxidase signature	669	686	2.8E-45	T	28-01-2022	IPR000823	Plant peroxidase	GO:0004601|GO:0006979|GO:0020037
Nep_mir_jg19642.t1	7e771de04481d6df94a5359667ce6276	735	PRINTS	PR00461	Plant peroxidase signature	709	722	2.8E-45	T	28-01-2022	IPR000823	Plant peroxidase	GO:0004601|GO:0006979|GO:0020037
Nep_mir_jg19642.t1	7e771de04481d6df94a5359667ce6276	735	PRINTS	PR00461	Plant peroxidase signature	524	534	2.8E-45	T	28-01-2022	IPR000823	Plant peroxidase	GO:0004601|GO:0006979|GO:0020037
Nep_mir_jg19642.t1	7e771de04481d6df94a5359667ce6276	735	PRINTS	PR00461	Plant peroxidase signature	441	460	2.8E-45	T	28-01-2022	IPR000823	Plant peroxidase	GO:0004601|GO:0006979|GO:0020037
Nep_mir_jg19642.t1	7e771de04481d6df94a5359667ce6276	735	CDD	cd00693	secretory_peroxidase	431	734	1.56123E-154	T	28-01-2022	IPR033905	Secretory peroxidase	GO:0004601|GO:0042744
Nep_mir_jg19642.t1	7e771de04481d6df94a5359667ce6276	735	SUPERFAMILY	SSF48113	Heme-dependent peroxidases	432	735	7.66E-94	T	28-01-2022	IPR010255	Haem peroxidase superfamily	GO:0004601|GO:0006979|GO:0020037
Nep_mir_jg19642.t1	7e771de04481d6df94a5359667ce6276	735	ProSitePatterns	PS00435	Peroxidases proximal heme-ligand signature.	591	601	-	T	28-01-2022	IPR019793	Peroxidases heam-ligand binding site	-
Nep_mir_jg19642.t1	7e771de04481d6df94a5359667ce6276	735	Pfam	PF00141	Peroxidase	450	697	1.6E-65	T	28-01-2022	IPR002016	Haem peroxidase	GO:0004601|GO:0006979|GO:0020037
Nep_mir_jg19642.t1	7e771de04481d6df94a5359667ce6276	735	ProSiteProfiles	PS50873	Plant heme peroxidase family profile.	431	735	71.39	T	28-01-2022	IPR002016	Haem peroxidase	GO:0004601|GO:0006979|GO:0020037
Nep_mir_jg7583.t1	3f93df8f43ad6a161fa35fa87d8b1061	220	Gene3D	G3DSA:1.20.58.400	-	1	98	3.8E-28	T	28-01-2022	IPR038407	Vesicle transport v-SNARE, N-terminal domain superfamily	-
Nep_mir_jg7583.t1	3f93df8f43ad6a161fa35fa87d8b1061	220	Coils	Coil	Coil	38	58	-	T	28-01-2022	-	-
Nep_mir_jg7583.t1	3f93df8f43ad6a161fa35fa87d8b1061	220	Pfam	PF05008	Vesicle transport v-SNARE protein N-terminus	12	89	5.4E-23	T	28-01-2022	IPR007705	Vesicle transport v-SNARE, N-terminal	GO:0006886|GO:0016020
Nep_mir_jg7583.t1	3f93df8f43ad6a161fa35fa87d8b1061	220	Pfam	PF12352	Snare region anchored in the vesicle membrane C-terminus	128	193	9.5E-20	T	28-01-2022	-	-
Nep_mir_jg7583.t1	3f93df8f43ad6a161fa35fa87d8b1061	220	SUPERFAMILY	SSF47661	t-snare proteins	6	92	1.02E-25	T	28-01-2022	IPR010989	SNARE	GO:0016020|GO:0016192
Nep_mir_jg7583.t1	3f93df8f43ad6a161fa35fa87d8b1061	220	PANTHER	PTHR21230:SF67	VESICLE TRANSPORT V-SNARE 13-LIKE	1	219	5.4E-122	T	28-01-2022	-	-
Nep_mir_jg7583.t1	3f93df8f43ad6a161fa35fa87d8b1061	220	PIRSF	PIRSF028865	Membrin-2	3	218	1.8E-13	T	28-01-2022	IPR027027	GOSR2/Membrin/Bos1	GO:0005484|GO:0005794|GO:0016192
Nep_mir_jg7583.t1	3f93df8f43ad6a161fa35fa87d8b1061	220	CDD	cd15862	SNARE_Vti1	127	186	9.16503E-21	T	28-01-2022	-	-
Nep_mir_jg7583.t1	3f93df8f43ad6a161fa35fa87d8b1061	220	PANTHER	PTHR21230	VESICLE TRANSPORT V-SNARE PROTEIN VTI1-RELATED	1	219	5.4E-122	T	28-01-2022	-	-
Nep_mir_jg7583.t1	3f93df8f43ad6a161fa35fa87d8b1061	220	Gene3D	G3DSA:1.20.5.110	-	117	197	1.2E-23	T	28-01-2022	-	-
Nep_mir_jg7583.t1	3f93df8f43ad6a161fa35fa87d8b1061	220	SUPERFAMILY	SSF58038	SNARE fusion complex	131	189	9.94E-15	T	28-01-2022	-	-
Nep_mir_jg59669.t1	ce1f452309e9edd0d408bfc50e06f101	584	PANTHER	PTHR47987	OS08G0249100 PROTEIN	10	572	1.8E-207	T	28-01-2022	-	-
Nep_mir_jg59669.t1	ce1f452309e9edd0d408bfc50e06f101	584	MobiDBLite	mobidb-lite	consensus disorder prediction	205	224	-	T	28-01-2022	-	-
Nep_mir_jg59669.t1	ce1f452309e9edd0d408bfc50e06f101	584	Gene3D	G3DSA:1.10.510.10	Transferase(Phosphotransferase) domain 1	351	553	1.1E-59	T	28-01-2022	-	-
Nep_mir_jg59669.t1	ce1f452309e9edd0d408bfc50e06f101	584	ProSiteProfiles	PS50011	Protein kinase domain profile.	273	552	36.711	T	28-01-2022	IPR000719	Protein kinase domain	GO:0004672|GO:0005524|GO:0006468
Nep_mir_jg59669.t1	ce1f452309e9edd0d408bfc50e06f101	584	PANTHER	PTHR47987:SF3	OS08G0249100 PROTEIN	10	572	1.8E-207	T	28-01-2022	-	-
Nep_mir_jg59669.t1	ce1f452309e9edd0d408bfc50e06f101	584	CDD	cd00293	USP_Like	12	150	3.94108E-6	T	28-01-2022	-	-
Nep_mir_jg59669.t1	ce1f452309e9edd0d408bfc50e06f101	584	Gene3D	G3DSA:3.30.200.20	Phosphorylase Kinase; domain 1	236	349	4.0E-26	T	28-01-2022	-	-
Nep_mir_jg59669.t1	ce1f452309e9edd0d408bfc50e06f101	584	Pfam	PF00069	Protein kinase domain	274	538	6.1E-44	T	28-01-2022	IPR000719	Protein kinase domain	GO:0004672|GO:0005524|GO:0006468
Nep_mir_jg59669.t1	ce1f452309e9edd0d408bfc50e06f101	584	ProSitePatterns	PS00108	Serine/Threonine protein kinases active-site signature.	394	406	-	T	28-01-2022	IPR008271	Serine/threonine-protein kinase, active site	GO:0004672|GO:0006468
Nep_mir_jg59669.t1	ce1f452309e9edd0d408bfc50e06f101	584	ProSitePatterns	PS00107	Protein kinases ATP-binding region signature.	279	312	-	T	28-01-2022	IPR017441	Protein kinase, ATP binding site	GO:0005524
Nep_mir_jg59669.t1	ce1f452309e9edd0d408bfc50e06f101	584	Gene3D	G3DSA:3.40.50.620	HUPs	3	152	8.2E-7	T	28-01-2022	IPR014729	Rossmann-like alpha/beta/alpha sandwich fold	-
Nep_mir_jg59669.t1	ce1f452309e9edd0d408bfc50e06f101	584	CDD	cd14066	STKc_IRAK	279	541	1.0717E-90	T	28-01-2022	-	-
Nep_mir_jg59669.t1	ce1f452309e9edd0d408bfc50e06f101	584	SUPERFAMILY	SSF56112	Protein kinase-like (PK-like)	250	540	3.91E-76	T	28-01-2022	IPR011009	Protein kinase-like domain superfamily	-
Nep_mir_jg59669.t1	ce1f452309e9edd0d408bfc50e06f101	584	SMART	SM00220	serkin_6	273	540	5.0E-27	T	28-01-2022	IPR000719	Protein kinase domain	GO:0004672|GO:0005524|GO:0006468
Nep_mir_jg22513.t1	1a100fe1f1ccd2f5dac21141b887ea89	156	MobiDBLite	mobidb-lite	consensus disorder prediction	94	156	-	T	28-01-2022	-	-
Nep_mir_jg22513.t1	1a100fe1f1ccd2f5dac21141b887ea89	156	MobiDBLite	mobidb-lite	consensus disorder prediction	122	156	-	T	28-01-2022	-	-
Nep_mir_jg39556.t1	7d3df2bb86642e67747e0aec9ca815a7	283	MobiDBLite	mobidb-lite	consensus disorder prediction	159	224	-	T	28-01-2022	-	-
Nep_mir_jg39556.t1	7d3df2bb86642e67747e0aec9ca815a7	283	PANTHER	PTHR12378:SF16	EXPRESSED PROTEIN	3	281	3.6E-103	T	28-01-2022	-	-
Nep_mir_jg39556.t1	7d3df2bb86642e67747e0aec9ca815a7	283	ProSiteProfiles	PS51858	PPPDE domain profile.	6	146	55.609	T	28-01-2022	IPR008580	PPPDE peptidase domain	GO:0008233
Nep_mir_jg39556.t1	7d3df2bb86642e67747e0aec9ca815a7	283	Pfam	PF05903	PPPDE putative peptidase domain	7	145	2.8E-43	T	28-01-2022	IPR008580	PPPDE peptidase domain	GO:0008233
Nep_mir_jg39556.t1	7d3df2bb86642e67747e0aec9ca815a7	283	PANTHER	PTHR12378	DESUMOYLATING ISOPEPTIDASE	3	281	3.6E-103	T	28-01-2022	IPR008580	PPPDE peptidase domain	GO:0008233
Nep_mir_jg39556.t1	7d3df2bb86642e67747e0aec9ca815a7	283	MobiDBLite	mobidb-lite	consensus disorder prediction	160	193	-	T	28-01-2022	-	-
Nep_mir_jg39556.t1	7d3df2bb86642e67747e0aec9ca815a7	283	SMART	SM01179	DUF862_2a	6	147	5.7E-59	T	28-01-2022	IPR008580	PPPDE peptidase domain	GO:0008233
Nep_mir_jg39556.t1	7d3df2bb86642e67747e0aec9ca815a7	283	Gene3D	G3DSA:3.90.1720.30	-	2	163	7.7E-63	T	28-01-2022	IPR042266	PPPDE putative peptidase domain superfamily	-
Nep_mir_jg63527.t1	8cc202f61f30b6a7c0b79fc3e697278b	969	PANTHER	PTHR31342:SF7	PROTEIN CHUP1, CHLOROPLASTIC	728	967	0.0	T	28-01-2022	-	-
Nep_mir_jg63527.t1	8cc202f61f30b6a7c0b79fc3e697278b	969	Coils	Coil	Coil	272	320	-	T	28-01-2022	-	-
Nep_mir_jg63527.t1	8cc202f61f30b6a7c0b79fc3e697278b	969	Coils	Coil	Coil	326	353	-	T	28-01-2022	-	-
Nep_mir_jg63527.t1	8cc202f61f30b6a7c0b79fc3e697278b	969	PANTHER	PTHR31342:SF7	PROTEIN CHUP1, CHLOROPLASTIC	1	728	0.0	T	28-01-2022	-	-
Nep_mir_jg63527.t1	8cc202f61f30b6a7c0b79fc3e697278b	969	MobiDBLite	mobidb-lite	consensus disorder prediction	26	72	-	T	28-01-2022	-	-
Nep_mir_jg63527.t1	8cc202f61f30b6a7c0b79fc3e697278b	969	Coils	Coil	Coil	171	243	-	T	28-01-2022	-	-
Nep_mir_jg63527.t1	8cc202f61f30b6a7c0b79fc3e697278b	969	PANTHER	PTHR31342	PROTEIN CHUP1, CHLOROPLASTIC	1	728	0.0	T	28-01-2022	IPR040265	Protein CHUP1-like	-
Nep_mir_jg63527.t1	8cc202f61f30b6a7c0b79fc3e697278b	969	MobiDBLite	mobidb-lite	consensus disorder prediction	30	64	-	T	28-01-2022	-	-
Nep_mir_jg63527.t1	8cc202f61f30b6a7c0b79fc3e697278b	969	MobiDBLite	mobidb-lite	consensus disorder prediction	692	727	-	T	28-01-2022	-	-
Nep_mir_jg63527.t1	8cc202f61f30b6a7c0b79fc3e697278b	969	Coils	Coil	Coil	137	167	-	T	28-01-2022	-	-
Nep_mir_jg63527.t1	8cc202f61f30b6a7c0b79fc3e697278b	969	MobiDBLite	mobidb-lite	consensus disorder prediction	692	725	-	T	28-01-2022	-	-
Nep_mir_jg63527.t1	8cc202f61f30b6a7c0b79fc3e697278b	969	PANTHER	PTHR31342	PROTEIN CHUP1, CHLOROPLASTIC	728	967	0.0	T	28-01-2022	IPR040265	Protein CHUP1-like	-
Nep_mir_jg63527.t1	8cc202f61f30b6a7c0b79fc3e697278b	969	MobiDBLite	mobidb-lite	consensus disorder prediction	470	495	-	T	28-01-2022	-	-
Nep_mir_jg63527.t1	8cc202f61f30b6a7c0b79fc3e697278b	969	MobiDBLite	mobidb-lite	consensus disorder prediction	417	456	-	T	28-01-2022	-	-
Nep_mir_jg63527.t1	8cc202f61f30b6a7c0b79fc3e697278b	969	MobiDBLite	mobidb-lite	consensus disorder prediction	631	652	-	T	28-01-2022	-	-
Nep_mir_jg63527.t1	8cc202f61f30b6a7c0b79fc3e697278b	969	MobiDBLite	mobidb-lite	consensus disorder prediction	412	497	-	T	28-01-2022	-	-
Nep_mir_jg52000.t1	e18497495d6bd530704fef293463c93e	864	PANTHER	PTHR32468	CATION/H + ANTIPORTER	7	405	0.0	T	28-01-2022	-	-
Nep_mir_jg52000.t1	e18497495d6bd530704fef293463c93e	864	PANTHER	PTHR32468	CATION/H + ANTIPORTER	426	832	0.0	T	28-01-2022	-	-
Nep_mir_jg52000.t1	e18497495d6bd530704fef293463c93e	864	Gene3D	G3DSA:1.20.1530.20	-	37	460	1.8E-93	T	28-01-2022	IPR038770	Sodium/solute symporter superfamily	-
Nep_mir_jg52000.t1	e18497495d6bd530704fef293463c93e	864	Pfam	PF00999	Sodium/hydrogen exchanger family	43	451	1.3E-55	T	28-01-2022	IPR006153	Cation/H+ exchanger	GO:0006812|GO:0015299|GO:0016021|GO:0055085
Nep_mir_jg52000.t1	e18497495d6bd530704fef293463c93e	864	PANTHER	PTHR32468:SF87	CATION/H+ EXCHANGER 3	7	405	0.0	T	28-01-2022	-	-
Nep_mir_jg52000.t1	e18497495d6bd530704fef293463c93e	864	PANTHER	PTHR32468:SF87	CATION/H+ EXCHANGER 3	426	832	0.0	T	28-01-2022	-	-
Nep_mir_jg52000.t1	e18497495d6bd530704fef293463c93e	864	MobiDBLite	mobidb-lite	consensus disorder prediction	842	864	-	T	28-01-2022	-	-
Nep_mir_jg4994.t1	9dbebde6ce5a06daf56c152ea7817253	293	Pfam	PF02365	No apical meristem (NAM) protein	8	131	7.6E-39	T	28-01-2022	IPR003441	NAC domain	GO:0003677|GO:0006355
Nep_mir_jg4994.t1	9dbebde6ce5a06daf56c152ea7817253	293	PANTHER	PTHR31719	NAC TRANSCRIPTION FACTOR 56	4	271	2.8E-116	T	28-01-2022	-	-
Nep_mir_jg4994.t1	9dbebde6ce5a06daf56c152ea7817253	293	Gene3D	G3DSA:3.30.310.150	-	16	163	9.4E-63	T	28-01-2022	IPR036093	NAC domain superfamily	GO:0003677|GO:0006355
Nep_mir_jg4994.t1	9dbebde6ce5a06daf56c152ea7817253	293	PANTHER	PTHR31719:SF174	NAC DOMAIN-CONTAINING PROTEIN 2-LIKE	4	271	2.8E-116	T	28-01-2022	-	-
Nep_mir_jg4994.t1	9dbebde6ce5a06daf56c152ea7817253	293	ProSiteProfiles	PS51005	NAC domain profile.	7	157	59.783	T	28-01-2022	IPR003441	NAC domain	GO:0003677|GO:0006355
Nep_mir_jg4994.t1	9dbebde6ce5a06daf56c152ea7817253	293	SUPERFAMILY	SSF101941	NAC domain	4	157	1.96E-61	T	28-01-2022	IPR036093	NAC domain superfamily	GO:0003677|GO:0006355
Nep_mir_jg30622.t1	d1ba4314308bba2e58ba0148bd753550	434	PANTHER	PTHR33047:SF22	SENESCENCE-ASSOCIATED PROTEIN	79	180	1.9E-72	T	28-01-2022	-	-
Nep_mir_jg30622.t1	d1ba4314308bba2e58ba0148bd753550	434	PANTHER	PTHR33047	PROTEIN TAR1	79	180	1.9E-72	T	28-01-2022	-	-
Nep_mir_jg29399.t1	3eac9d526433e9e0f49ec88f7ed92d87	86	Pfam	PF07714	Protein tyrosine and serine/threonine kinase	2	74	1.5E-9	T	28-01-2022	IPR001245	Serine-threonine/tyrosine-protein kinase, catalytic domain	GO:0004672|GO:0006468
Nep_mir_jg29399.t1	3eac9d526433e9e0f49ec88f7ed92d87	86	SUPERFAMILY	SSF56112	Protein kinase-like (PK-like)	2	78	3.27E-18	T	28-01-2022	IPR011009	Protein kinase-like domain superfamily	-
Nep_mir_jg29399.t1	3eac9d526433e9e0f49ec88f7ed92d87	86	PANTHER	PTHR27002	RECEPTOR-LIKE SERINE/THREONINE-PROTEIN KINASE SD1-8	2	76	4.3E-38	T	28-01-2022	-	-
Nep_mir_jg29399.t1	3eac9d526433e9e0f49ec88f7ed92d87	86	Gene3D	G3DSA:3.30.200.20	Phosphorylase Kinase; domain 1	1	63	6.2E-25	T	28-01-2022	-	-
Nep_mir_jg29399.t1	3eac9d526433e9e0f49ec88f7ed92d87	86	ProSiteProfiles	PS50011	Protein kinase domain profile.	1	86	9.446	T	28-01-2022	IPR000719	Protein kinase domain	GO:0004672|GO:0005524|GO:0006468
Nep_mir_jg29399.t1	3eac9d526433e9e0f49ec88f7ed92d87	86	PANTHER	PTHR27002:SF848	PROTEIN, PUTATIVE ISOFORM 1-RELATED	2	76	4.3E-38	T	28-01-2022	-	-
Nep_mir_jg8031.t1	2828807febb8267abcc8d526c0406638	206	Pfam	PF01535	PPR repeat	132	152	0.063	T	28-01-2022	IPR002885	Pentatricopeptide repeat	-
Nep_mir_jg8031.t1	2828807febb8267abcc8d526c0406638	206	Pfam	PF01535	PPR repeat	63	85	0.015	T	28-01-2022	IPR002885	Pentatricopeptide repeat	-
Nep_mir_jg8031.t1	2828807febb8267abcc8d526c0406638	206	ProSiteProfiles	PS51375	Pentatricopeptide (PPR) repeat profile.	128	162	7.267	T	28-01-2022	IPR002885	Pentatricopeptide repeat	-
Nep_mir_jg8031.t1	2828807febb8267abcc8d526c0406638	206	ProSiteProfiles	PS51375	Pentatricopeptide (PPR) repeat profile.	59	93	8.561	T	28-01-2022	IPR002885	Pentatricopeptide repeat	-
Nep_mir_jg8031.t1	2828807febb8267abcc8d526c0406638	206	Gene3D	G3DSA:1.25.40.10	-	31	191	2.7E-15	T	28-01-2022	IPR011990	Tetratricopeptide-like helical domain superfamily	GO:0005515
Nep_mir_jg8031.t1	2828807febb8267abcc8d526c0406638	206	PANTHER	PTHR47924	PENTATRICOPEPTIDE REPEAT-CONTAINING PROTEIN	95	151	1.9E-19	T	28-01-2022	-	-
Nep_mir_jg8031.t1	2828807febb8267abcc8d526c0406638	206	PANTHER	PTHR47924	PENTATRICOPEPTIDE REPEAT-CONTAINING PROTEIN	36	85	1.9E-19	T	28-01-2022	-	-
Nep_mir_jg60043.t1	cfb8749eb8a24cf22f6349b2daac7211	481	Pfam	PF00069	Protein kinase domain	163	431	3.2E-46	T	28-01-2022	IPR000719	Protein kinase domain	GO:0004672|GO:0005524|GO:0006468
Nep_mir_jg60043.t1	cfb8749eb8a24cf22f6349b2daac7211	481	SUPERFAMILY	SSF56112	Protein kinase-like (PK-like)	140	434	1.12E-80	T	28-01-2022	IPR011009	Protein kinase-like domain superfamily	-
Nep_mir_jg60043.t1	cfb8749eb8a24cf22f6349b2daac7211	481	SMART	SM00220	serkin_6	162	441	3.8E-38	T	28-01-2022	IPR000719	Protein kinase domain	GO:0004672|GO:0005524|GO:0006468
Nep_mir_jg60043.t1	cfb8749eb8a24cf22f6349b2daac7211	481	Gene3D	G3DSA:3.30.200.20	Phosphorylase Kinase; domain 1	122	237	7.6E-33	T	28-01-2022	-	-
Nep_mir_jg60043.t1	cfb8749eb8a24cf22f6349b2daac7211	481	MobiDBLite	mobidb-lite	consensus disorder prediction	108	122	-	T	28-01-2022	-	-
Nep_mir_jg60043.t1	cfb8749eb8a24cf22f6349b2daac7211	481	CDD	cd14066	STKc_IRAK	168	434	2.6739E-102	T	28-01-2022	-	-
Nep_mir_jg60043.t1	cfb8749eb8a24cf22f6349b2daac7211	481	ProSiteProfiles	PS50011	Protein kinase domain profile.	162	426	37.432	T	28-01-2022	IPR000719	Protein kinase domain	GO:0004672|GO:0005524|GO:0006468
Nep_mir_jg60043.t1	cfb8749eb8a24cf22f6349b2daac7211	481	MobiDBLite	mobidb-lite	consensus disorder prediction	467	481	-	T	28-01-2022	-	-
Nep_mir_jg60043.t1	cfb8749eb8a24cf22f6349b2daac7211	481	Gene3D	G3DSA:1.10.510.10	Transferase(Phosphotransferase) domain 1	239	445	1.2E-60	T	28-01-2022	-	-
Nep_mir_jg60043.t1	cfb8749eb8a24cf22f6349b2daac7211	481	ProSitePatterns	PS00108	Serine/Threonine protein kinases active-site signature.	284	296	-	T	28-01-2022	IPR008271	Serine/threonine-protein kinase, active site	GO:0004672|GO:0006468
Nep_mir_jg60043.t1	cfb8749eb8a24cf22f6349b2daac7211	481	MobiDBLite	mobidb-lite	consensus disorder prediction	108	128	-	T	28-01-2022	-	-
Nep_mir_jg60043.t1	cfb8749eb8a24cf22f6349b2daac7211	481	MobiDBLite	mobidb-lite	consensus disorder prediction	457	481	-	T	28-01-2022	-	-
Nep_mir_jg60043.t1	cfb8749eb8a24cf22f6349b2daac7211	481	PANTHER	PTHR47984:SF31	OS03G0227900 PROTEIN	12	448	6.7E-214	T	28-01-2022	-	-
Nep_mir_jg60043.t1	cfb8749eb8a24cf22f6349b2daac7211	481	ProSitePatterns	PS00107	Protein kinases ATP-binding region signature.	168	190	-	T	28-01-2022	IPR017441	Protein kinase, ATP binding site	GO:0005524
Nep_mir_jg60043.t1	cfb8749eb8a24cf22f6349b2daac7211	481	PANTHER	PTHR47984	OS01G0323000 PROTEIN	12	448	6.7E-214	T	28-01-2022	-	-
Nep_mir_jg5765.t1	349cfab5f48bb8346bb83170a2fecd6c	315	SUPERFAMILY	SSF52833	Thioredoxin-like	181	279	5.51E-11	T	28-01-2022	IPR036249	Thioredoxin-like superfamily	-
Nep_mir_jg5765.t1	349cfab5f48bb8346bb83170a2fecd6c	315	Gene3D	G3DSA:3.40.30.10	Glutaredoxin	186	308	2.5E-11	T	28-01-2022	IPR036249	Thioredoxin-like superfamily	-
Nep_mir_jg19444.t1	ba9a0553759a1607a70aeef11321c25b	357	ProSitePatterns	PS00158	Fructose-bisphosphate aldolase class-I active site.	217	227	-	T	28-01-2022	IPR029768	Fructose-bisphosphate aldolase class-I active site	-
Nep_mir_jg19444.t1	ba9a0553759a1607a70aeef11321c25b	357	SUPERFAMILY	SSF51569	Aldolase	3	357	4.29E-149	T	28-01-2022	-	-
Nep_mir_jg19444.t1	ba9a0553759a1607a70aeef11321c25b	357	CDD	cd00948	FBP_aldolase_I_a	9	337	0.0	T	28-01-2022	-	-
Nep_mir_jg19444.t1	ba9a0553759a1607a70aeef11321c25b	357	Pfam	PF00274	Fructose-bisphosphate aldolase class-I	11	357	2.9E-173	T	28-01-2022	IPR000741	Fructose-bisphosphate aldolase, class-I	GO:0004332|GO:0006096
Nep_mir_jg19444.t1	ba9a0553759a1607a70aeef11321c25b	357	PANTHER	PTHR11627:SF20	FRUCTOSE-BISPHOSPHATE ALDOLASE 5, CYTOSOLIC-RELATED	1	357	1.6E-214	T	28-01-2022	-	-
Nep_mir_jg19444.t1	ba9a0553759a1607a70aeef11321c25b	357	Gene3D	G3DSA:3.20.20.70	Aldolase class I	2	357	3.0E-172	T	28-01-2022	IPR013785	Aldolase-type TIM barrel	GO:0003824
Nep_mir_jg19444.t1	ba9a0553759a1607a70aeef11321c25b	357	PANTHER	PTHR11627	FRUCTOSE-BISPHOSPHATE ALDOLASE	1	357	1.6E-214	T	28-01-2022	-	-
Nep_mir_jg12122.t1	6b080e7bf1aa4d350044b9767bc97de1	316	Pfam	PF02517	CPBP intramembrane metalloprotease	156	261	8.1E-14	T	28-01-2022	IPR003675	Type II CAAX prenyl endopeptidase Rce1-like	GO:0004222|GO:0016020|GO:0071586
Nep_mir_jg12122.t1	6b080e7bf1aa4d350044b9767bc97de1	316	PANTHER	PTHR13046	PROTEASE U48 CAAX PRENYL PROTEASE RCE1	6	308	1.2E-99	T	28-01-2022	IPR039731	CAAX prenyl protease 2, eukaryotes	GO:0004222|GO:0030176|GO:0071586
Nep_mir_jg43720.t1	10dcefcca84fd80dab75a74f22235060	1092	Gene3D	G3DSA:1.20.1110.10	-	196	1047	3.2E-206	T	28-01-2022	-	-
Nep_mir_jg43720.t1	10dcefcca84fd80dab75a74f22235060	1092	SMART	SM00831	Cation_ATPase_N_a_2	147	218	0.002	T	28-01-2022	IPR004014	Cation-transporting P-type ATPase, N-terminal	-
Nep_mir_jg43720.t1	10dcefcca84fd80dab75a74f22235060	1092	SFLD	SFLDF00027	p-type atpase	470	848	0.0	T	28-01-2022	IPR044492	P-type ATPase, haloacid dehalogenase domain	-
Nep_mir_jg43720.t1	10dcefcca84fd80dab75a74f22235060	1092	SFLD	SFLDS00003	Haloacid Dehalogenase	470	848	0.0	T	28-01-2022	-	-
Nep_mir_jg43720.t1	10dcefcca84fd80dab75a74f22235060	1092	Pfam	PF00690	Cation transporter/ATPase, N-terminus	145	213	7.8E-10	T	28-01-2022	IPR004014	Cation-transporting P-type ATPase, N-terminal	-
Nep_mir_jg43720.t1	10dcefcca84fd80dab75a74f22235060	1092	SUPERFAMILY	SSF81653	Calcium ATPase, transduction domain A	266	361	7.19E-24	T	28-01-2022	IPR008250	P-type ATPase, A domain superfamily	-
Nep_mir_jg43720.t1	10dcefcca84fd80dab75a74f22235060	1092	Pfam	PF00689	Cation transporting ATPase, C-terminus	881	1058	1.2E-45	T	28-01-2022	IPR006068	Cation-transporting P-type ATPase, C-terminal	-
Nep_mir_jg43720.t1	10dcefcca84fd80dab75a74f22235060	1092	SUPERFAMILY	SSF81665	Calcium ATPase, transmembrane domain M	146	1060	5.49E-117	T	28-01-2022	IPR023298	P-type ATPase, transmembrane domain superfamily	-
Nep_mir_jg43720.t1	10dcefcca84fd80dab75a74f22235060	1092	Gene3D	G3DSA:3.40.50.1000	-	485	841	3.2E-206	T	28-01-2022	IPR023214	HAD superfamily	-
Nep_mir_jg43720.t1	10dcefcca84fd80dab75a74f22235060	1092	PANTHER	PTHR24093:SF461	CALCIUM-TRANSPORTING ATPASE	21	1075	0.0	T	28-01-2022	-	-
Nep_mir_jg43720.t1	10dcefcca84fd80dab75a74f22235060	1092	CDD	cd02081	P-type_ATPase_Ca_PMCA-like	172	929	0.0	T	28-01-2022	-	-
Nep_mir_jg43720.t1	10dcefcca84fd80dab75a74f22235060	1092	PANTHER	PTHR24093	CATION TRANSPORTING ATPASE	21	1075	0.0	T	28-01-2022	-	-
Nep_mir_jg43720.t1	10dcefcca84fd80dab75a74f22235060	1092	SUPERFAMILY	SSF56784	HAD-like	486	901	6.01E-56	T	28-01-2022	IPR036412	HAD-like superfamily	-
Nep_mir_jg43720.t1	10dcefcca84fd80dab75a74f22235060	1092	SUPERFAMILY	SSF81660	Metal cation-transporting ATPase, ATP-binding domain N	498	696	3.92E-36	T	28-01-2022	IPR023299	P-type ATPase, cytoplasmic domain N	GO:0000166
Nep_mir_jg43720.t1	10dcefcca84fd80dab75a74f22235060	1092	Pfam	PF12515	Ca2+-ATPase N terminal autoinhibitory domain	39	79	2.6E-15	T	28-01-2022	IPR024750	Calcium-transporting P-type ATPase, N-terminal autoinhibitory domain	GO:0005516
Nep_mir_jg43720.t1	10dcefcca84fd80dab75a74f22235060	1092	TIGRFAM	TIGR01494	ATPase_P-type: HAD ATPase, P-type, family IC	762	880	6.4E-31	T	28-01-2022	IPR001757	P-type ATPase	GO:0005524|GO:0016021|GO:0016887
Nep_mir_jg43720.t1	10dcefcca84fd80dab75a74f22235060	1092	TIGRFAM	TIGR01494	ATPase_P-type: HAD ATPase, P-type, family IC	428	511	1.5E-21	T	28-01-2022	IPR001757	P-type ATPase	GO:0005524|GO:0016021|GO:0016887
Nep_mir_jg43720.t1	10dcefcca84fd80dab75a74f22235060	1092	Gene3D	G3DSA:2.70.150.10	-	156	366	3.2E-206	T	28-01-2022	-	-
Nep_mir_jg43720.t1	10dcefcca84fd80dab75a74f22235060	1092	ProSitePatterns	PS00154	E1-E2 ATPases phosphorylation site.	490	496	-	T	28-01-2022	IPR018303	P-type ATPase, phosphorylation site	-
Nep_mir_jg43720.t1	10dcefcca84fd80dab75a74f22235060	1092	Pfam	PF00702	haloacid dehalogenase-like hydrolase	485	810	3.4E-14	T	28-01-2022	-	-
Nep_mir_jg43720.t1	10dcefcca84fd80dab75a74f22235060	1092	Gene3D	G3DSA:3.40.1110.10	-	498	696	3.2E-206	T	28-01-2022	IPR023299	P-type ATPase, cytoplasmic domain N	GO:0000166
Nep_mir_jg43720.t1	10dcefcca84fd80dab75a74f22235060	1092	Pfam	PF00122	E1-E2 ATPase	266	466	1.0E-36	T	28-01-2022	-	-
Nep_mir_jg43720.t1	10dcefcca84fd80dab75a74f22235060	1092	TIGRFAM	TIGR01517	ATPase-IIB_Ca: calcium-translocating P-type ATPase, PMCA-type	141	1060	0.0	T	28-01-2022	IPR006408	P-type ATPase, subfamily IIB	GO:0005388|GO:0005524|GO:0016020|GO:0070588
Nep_mir_jg43720.t1	10dcefcca84fd80dab75a74f22235060	1092	PRINTS	PR00121	Sodium/potassium-transporting ATPase signature	481	502	1.3E-10	T	28-01-2022	-	-
Nep_mir_jg43720.t1	10dcefcca84fd80dab75a74f22235060	1092	PRINTS	PR00121	Sodium/potassium-transporting ATPase signature	231	251	1.3E-10	T	28-01-2022	-	-
Nep_mir_jg43720.t1	10dcefcca84fd80dab75a74f22235060	1092	PRINTS	PR00121	Sodium/potassium-transporting ATPase signature	607	625	1.3E-10	T	28-01-2022	-	-
Nep_mir_jg43720.t1	10dcefcca84fd80dab75a74f22235060	1092	MobiDBLite	mobidb-lite	consensus disorder prediction	1	25	-	T	28-01-2022	-	-
Nep_mir_jg43720.t1	10dcefcca84fd80dab75a74f22235060	1092	Gene3D	G3DSA:1.20.5.170	-	49	104	1.6E-28	T	28-01-2022	-	-
Nep_mir_jg43720.t1	10dcefcca84fd80dab75a74f22235060	1092	PRINTS	PR00119	P-type cation-transporting ATPase superfamily signature	689	700	2.2E-35	T	28-01-2022	-	-
Nep_mir_jg43720.t1	10dcefcca84fd80dab75a74f22235060	1092	PRINTS	PR00119	P-type cation-transporting ATPase superfamily signature	796	815	2.2E-35	T	28-01-2022	-	-
Nep_mir_jg43720.t1	10dcefcca84fd80dab75a74f22235060	1092	PRINTS	PR00119	P-type cation-transporting ATPase superfamily signature	488	502	2.2E-35	T	28-01-2022	-	-
Nep_mir_jg43720.t1	10dcefcca84fd80dab75a74f22235060	1092	PRINTS	PR00119	P-type cation-transporting ATPase superfamily signature	820	832	2.2E-35	T	28-01-2022	-	-
Nep_mir_jg43720.t1	10dcefcca84fd80dab75a74f22235060	1092	PRINTS	PR00119	P-type cation-transporting ATPase superfamily signature	312	326	2.2E-35	T	28-01-2022	-	-
Nep_mir_jg43720.t1	10dcefcca84fd80dab75a74f22235060	1092	PRINTS	PR00119	P-type cation-transporting ATPase superfamily signature	711	721	2.2E-35	T	28-01-2022	-	-
Nep_mir_jg62623.t1	fc0b95fe8a6761f7f53b3c878ec8f4a3	551	SMART	SM00715	la	390	468	3.5E-28	T	28-01-2022	IPR006630	La-type HTH domain	-
Nep_mir_jg62623.t1	fc0b95fe8a6761f7f53b3c878ec8f4a3	551	MobiDBLite	mobidb-lite	consensus disorder prediction	260	289	-	T	28-01-2022	-	-
Nep_mir_jg62623.t1	fc0b95fe8a6761f7f53b3c878ec8f4a3	551	CDD	cd07323	LAM	393	465	1.00256E-32	T	28-01-2022	-	-
Nep_mir_jg62623.t1	fc0b95fe8a6761f7f53b3c878ec8f4a3	551	Pfam	PF05383	La domain	396	451	8.4E-22	T	28-01-2022	IPR006630	La-type HTH domain	-
Nep_mir_jg62623.t1	fc0b95fe8a6761f7f53b3c878ec8f4a3	551	Gene3D	G3DSA:1.10.10.10	winged helix"" repressor DNA binding domain	388	479	8.4E-31	T	28-01-2022	IPR036388	Winged helix-like DNA-binding domain superfamily	-
Nep_mir_jg62623.t1	fc0b95fe8a6761f7f53b3c878ec8f4a3	551	MobiDBLite	mobidb-lite	consensus disorder prediction	1	69	-	T	28-01-2022	-	-
Nep_mir_jg62623.t1	fc0b95fe8a6761f7f53b3c878ec8f4a3	551	MobiDBLite	mobidb-lite	consensus disorder prediction	1	303	-	T	28-01-2022	-	-
Nep_mir_jg62623.t1	fc0b95fe8a6761f7f53b3c878ec8f4a3	551	MobiDBLite	mobidb-lite	consensus disorder prediction	523	551	-	T	28-01-2022	-	-
Nep_mir_jg62623.t1	fc0b95fe8a6761f7f53b3c878ec8f4a3	551	PANTHER	PTHR22792	LUPUS LA PROTEIN-RELATED	39	523	3.3E-119	T	28-01-2022	-	-
Nep_mir_jg62623.t1	fc0b95fe8a6761f7f53b3c878ec8f4a3	551	MobiDBLite	mobidb-lite	consensus disorder prediction	211	238	-	T	28-01-2022	-	-
Nep_mir_jg62623.t1	fc0b95fe8a6761f7f53b3c878ec8f4a3	551	ProSiteProfiles	PS50961	La-type HTH domain profile.	386	475	26.457	T	28-01-2022	IPR006630	La-type HTH domain	-
Nep_mir_jg62623.t1	fc0b95fe8a6761f7f53b3c878ec8f4a3	551	SUPERFAMILY	SSF46785	Winged helix DNA-binding domain	382	475	3.54E-28	T	28-01-2022	IPR036390	Winged helix DNA-binding domain superfamily	-
Nep_mir_jg62623.t1	fc0b95fe8a6761f7f53b3c878ec8f4a3	551	PANTHER	PTHR22792:SF132	LA-RELATED PROTEIN 1B	39	523	3.3E-119	T	28-01-2022	-	-
Nep_mir_jg62623.t1	fc0b95fe8a6761f7f53b3c878ec8f4a3	551	MobiDBLite	mobidb-lite	consensus disorder prediction	79	194	-	T	28-01-2022	-	-
Nep_mir_jg4595.t1	4def8f62203e838a8d7bd92cfc0abb7d	1083	MobiDBLite	mobidb-lite	consensus disorder prediction	162	187	-	T	28-01-2022	-	-
Nep_mir_jg4595.t1	4def8f62203e838a8d7bd92cfc0abb7d	1083	MobiDBLite	mobidb-lite	consensus disorder prediction	607	621	-	T	28-01-2022	-	-
Nep_mir_jg4595.t1	4def8f62203e838a8d7bd92cfc0abb7d	1083	Gene3D	G3DSA:1.20.58.2220	-	689	1042	2.1E-88	T	28-01-2022	IPR042201	Formin, FH2 domain superfamily	-
Nep_mir_jg4595.t1	4def8f62203e838a8d7bd92cfc0abb7d	1083	PANTHER	PTHR23213:SF276	FORMIN-LIKE PROTEIN 1	30	1082	0.0	T	28-01-2022	-	-
Nep_mir_jg4595.t1	4def8f62203e838a8d7bd92cfc0abb7d	1083	SUPERFAMILY	SSF101447	Formin homology 2 domain (FH2 domain)	575	1035	1.44E-96	T	28-01-2022	-	-
Nep_mir_jg4595.t1	4def8f62203e838a8d7bd92cfc0abb7d	1083	MobiDBLite	mobidb-lite	consensus disorder prediction	367	555	-	T	28-01-2022	-	-
Nep_mir_jg4595.t1	4def8f62203e838a8d7bd92cfc0abb7d	1083	MobiDBLite	mobidb-lite	consensus disorder prediction	380	512	-	T	28-01-2022	-	-
Nep_mir_jg4595.t1	4def8f62203e838a8d7bd92cfc0abb7d	1083	MobiDBLite	mobidb-lite	consensus disorder prediction	212	351	-	T	28-01-2022	-	-
Nep_mir_jg4595.t1	4def8f62203e838a8d7bd92cfc0abb7d	1083	Pfam	PF02181	Formin Homology 2 Domain	623	1022	1.1E-118	T	28-01-2022	IPR015425	Formin, FH2 domain	-
Nep_mir_jg4595.t1	4def8f62203e838a8d7bd92cfc0abb7d	1083	MobiDBLite	mobidb-lite	consensus disorder prediction	44	72	-	T	28-01-2022	-	-
Nep_mir_jg4595.t1	4def8f62203e838a8d7bd92cfc0abb7d	1083	MobiDBLite	mobidb-lite	consensus disorder prediction	524	555	-	T	28-01-2022	-	-
Nep_mir_jg4595.t1	4def8f62203e838a8d7bd92cfc0abb7d	1083	MobiDBLite	mobidb-lite	consensus disorder prediction	46	65	-	T	28-01-2022	-	-
Nep_mir_jg4595.t1	4def8f62203e838a8d7bd92cfc0abb7d	1083	PANTHER	PTHR23213	FORMIN-RELATED	30	1082	0.0	T	28-01-2022	-	-
Nep_mir_jg4595.t1	4def8f62203e838a8d7bd92cfc0abb7d	1083	MobiDBLite	mobidb-lite	consensus disorder prediction	607	628	-	T	28-01-2022	-	-
Nep_mir_jg4595.t1	4def8f62203e838a8d7bd92cfc0abb7d	1083	ProSiteProfiles	PS51444	Formin homology-2 (FH2) domain profile.	621	1048	56.131	T	28-01-2022	IPR015425	Formin, FH2 domain	-
Nep_mir_jg4595.t1	4def8f62203e838a8d7bd92cfc0abb7d	1083	MobiDBLite	mobidb-lite	consensus disorder prediction	151	187	-	T	28-01-2022	-	-
Nep_mir_jg4595.t1	4def8f62203e838a8d7bd92cfc0abb7d	1083	MobiDBLite	mobidb-lite	consensus disorder prediction	292	339	-	T	28-01-2022	-	-
Nep_mir_jg4595.t1	4def8f62203e838a8d7bd92cfc0abb7d	1083	Coils	Coil	Coil	789	816	-	T	28-01-2022	-	-
Nep_mir_jg4595.t1	4def8f62203e838a8d7bd92cfc0abb7d	1083	SMART	SM00498	it6_source	621	1037	3.2E-142	T	28-01-2022	IPR015425	Formin, FH2 domain	-
Nep_mir_jg51717.t1	7161eee9226803ddfbd05745f4ee2b0c	252	Gene3D	G3DSA:3.30.530.20	-	83	245	3.2E-9	T	28-01-2022	IPR023393	START-like domain superfamily	-
Nep_mir_jg51717.t1	7161eee9226803ddfbd05745f4ee2b0c	252	SUPERFAMILY	SSF55961	Bet v1-like	83	244	7.32E-11	T	28-01-2022	-	-
Nep_mir_jg51717.t1	7161eee9226803ddfbd05745f4ee2b0c	252	PANTHER	PTHR34560	POLYKETIDE CYCLASE/DEHYDRASE/LIPID TRANSPORT SUPERFAMILY PROTEIN	1	245	3.1E-79	T	28-01-2022	-	-
Nep_mir_jg11426.t1	98aa33f4542f1ef9fb4e79b921765d8a	611	ProSiteProfiles	PS50005	TPR repeat profile.	433	466	7.493	T	28-01-2022	IPR019734	Tetratricopeptide repeat	GO:0005515
Nep_mir_jg11426.t1	98aa33f4542f1ef9fb4e79b921765d8a	611	ProSiteProfiles	PS50005	TPR repeat profile.	140	173	7.198	T	28-01-2022	IPR019734	Tetratricopeptide repeat	GO:0005515
Nep_mir_jg11426.t1	98aa33f4542f1ef9fb4e79b921765d8a	611	ProSiteProfiles	PS50005	TPR repeat profile.	349	382	7.611	T	28-01-2022	IPR019734	Tetratricopeptide repeat	GO:0005515
Nep_mir_jg11426.t1	98aa33f4542f1ef9fb4e79b921765d8a	611	PANTHER	PTHR46284	PROTEIN KINESIN LIGHT CHAIN-RELATED 3	1	610	0.0	T	28-01-2022	-	-
Nep_mir_jg11426.t1	98aa33f4542f1ef9fb4e79b921765d8a	611	MobiDBLite	mobidb-lite	consensus disorder prediction	58	80	-	T	28-01-2022	-	-
Nep_mir_jg11426.t1	98aa33f4542f1ef9fb4e79b921765d8a	611	ProSiteProfiles	PS50005	TPR repeat profile.	517	550	8.378	T	28-01-2022	IPR019734	Tetratricopeptide repeat	GO:0005515
Nep_mir_jg11426.t1	98aa33f4542f1ef9fb4e79b921765d8a	611	SMART	SM00028	tpr_5	307	340	0.7	T	28-01-2022	IPR019734	Tetratricopeptide repeat	GO:0005515
Nep_mir_jg11426.t1	98aa33f4542f1ef9fb4e79b921765d8a	611	SMART	SM00028	tpr_5	475	508	18.0	T	28-01-2022	IPR019734	Tetratricopeptide repeat	GO:0005515
Nep_mir_jg11426.t1	98aa33f4542f1ef9fb4e79b921765d8a	611	SMART	SM00028	tpr_5	140	173	12.0	T	28-01-2022	IPR019734	Tetratricopeptide repeat	GO:0005515
Nep_mir_jg11426.t1	98aa33f4542f1ef9fb4e79b921765d8a	611	SMART	SM00028	tpr_5	183	216	31.0	T	28-01-2022	IPR019734	Tetratricopeptide repeat	GO:0005515
Nep_mir_jg11426.t1	98aa33f4542f1ef9fb4e79b921765d8a	611	SMART	SM00028	tpr_5	517	550	1.8	T	28-01-2022	IPR019734	Tetratricopeptide repeat	GO:0005515
Nep_mir_jg11426.t1	98aa33f4542f1ef9fb4e79b921765d8a	611	SMART	SM00028	tpr_5	225	258	0.45	T	28-01-2022	IPR019734	Tetratricopeptide repeat	GO:0005515
Nep_mir_jg11426.t1	98aa33f4542f1ef9fb4e79b921765d8a	611	SMART	SM00028	tpr_5	392	425	0.084	T	28-01-2022	IPR019734	Tetratricopeptide repeat	GO:0005515
Nep_mir_jg11426.t1	98aa33f4542f1ef9fb4e79b921765d8a	611	SMART	SM00028	tpr_5	349	382	0.013	T	28-01-2022	IPR019734	Tetratricopeptide repeat	GO:0005515
Nep_mir_jg11426.t1	98aa33f4542f1ef9fb4e79b921765d8a	611	SMART	SM00028	tpr_5	433	466	29.0	T	28-01-2022	IPR019734	Tetratricopeptide repeat	GO:0005515
Nep_mir_jg11426.t1	98aa33f4542f1ef9fb4e79b921765d8a	611	Gene3D	G3DSA:1.25.40.10	-	298	473	2.9E-29	T	28-01-2022	IPR011990	Tetratricopeptide-like helical domain superfamily	GO:0005515
Nep_mir_jg11426.t1	98aa33f4542f1ef9fb4e79b921765d8a	611	Gene3D	G3DSA:1.25.40.10	-	81	297	7.9E-25	T	28-01-2022	IPR011990	Tetratricopeptide-like helical domain superfamily	GO:0005515
Nep_mir_jg11426.t1	98aa33f4542f1ef9fb4e79b921765d8a	611	ProSiteProfiles	PS50005	TPR repeat profile.	225	258	5.664	T	28-01-2022	IPR019734	Tetratricopeptide repeat	GO:0005515
Nep_mir_jg11426.t1	98aa33f4542f1ef9fb4e79b921765d8a	611	SUPERFAMILY	SSF48452	TPR-like	135	288	1.37E-18	T	28-01-2022	IPR011990	Tetratricopeptide-like helical domain superfamily	GO:0005515
Nep_mir_jg11426.t1	98aa33f4542f1ef9fb4e79b921765d8a	611	MobiDBLite	mobidb-lite	consensus disorder prediction	1	82	-	T	28-01-2022	-	-
Nep_mir_jg11426.t1	98aa33f4542f1ef9fb4e79b921765d8a	611	MobiDBLite	mobidb-lite	consensus disorder prediction	12	44	-	T	28-01-2022	-	-
Nep_mir_jg11426.t1	98aa33f4542f1ef9fb4e79b921765d8a	611	ProSiteProfiles	PS50005	TPR repeat profile.	475	508	6.018	T	28-01-2022	IPR019734	Tetratricopeptide repeat	GO:0005515
Nep_mir_jg11426.t1	98aa33f4542f1ef9fb4e79b921765d8a	611	Pfam	PF13424	Tetratricopeptide repeat	394	461	1.6E-7	T	28-01-2022	-	-
Nep_mir_jg11426.t1	98aa33f4542f1ef9fb4e79b921765d8a	611	Pfam	PF13424	Tetratricopeptide repeat	477	549	2.3E-9	T	28-01-2022	-	-
Nep_mir_jg11426.t1	98aa33f4542f1ef9fb4e79b921765d8a	611	Pfam	PF13424	Tetratricopeptide repeat	306	379	5.4E-12	T	28-01-2022	-	-
Nep_mir_jg11426.t1	98aa33f4542f1ef9fb4e79b921765d8a	611	PANTHER	PTHR46284:SF10	-	1	610	0.0	T	28-01-2022	-	-
Nep_mir_jg11426.t1	98aa33f4542f1ef9fb4e79b921765d8a	611	ProSiteProfiles	PS50005	TPR repeat profile.	307	340	8.024	T	28-01-2022	IPR019734	Tetratricopeptide repeat	GO:0005515
Nep_mir_jg11426.t1	98aa33f4542f1ef9fb4e79b921765d8a	611	ProSiteProfiles	PS50293	TPR repeat region circular profile.	307	550	21.219	T	28-01-2022	IPR013026	Tetratricopeptide repeat-containing domain	GO:0005515
Nep_mir_jg11426.t1	98aa33f4542f1ef9fb4e79b921765d8a	611	Coils	Coil	Coil	405	425	-	T	28-01-2022	-	-
Nep_mir_jg11426.t1	98aa33f4542f1ef9fb4e79b921765d8a	611	ProSiteProfiles	PS50005	TPR repeat profile.	392	425	8.378	T	28-01-2022	IPR019734	Tetratricopeptide repeat	GO:0005515
Nep_mir_jg11426.t1	98aa33f4542f1ef9fb4e79b921765d8a	611	ProSiteProfiles	PS50005	TPR repeat profile.	183	216	6.992	T	28-01-2022	IPR019734	Tetratricopeptide repeat	GO:0005515
Nep_mir_jg11426.t1	98aa33f4542f1ef9fb4e79b921765d8a	611	MobiDBLite	mobidb-lite	consensus disorder prediction	574	600	-	T	28-01-2022	-	-
Nep_mir_jg11426.t1	98aa33f4542f1ef9fb4e79b921765d8a	611	Pfam	PF17874	MalT-like TPR region	145	291	1.3E-9	T	28-01-2022	IPR041617	MalT-like TPR region	-
Nep_mir_jg11426.t1	98aa33f4542f1ef9fb4e79b921765d8a	611	ProSiteProfiles	PS50293	TPR repeat region circular profile.	140	258	9.193	T	28-01-2022	IPR013026	Tetratricopeptide repeat-containing domain	GO:0005515
Nep_mir_jg11426.t1	98aa33f4542f1ef9fb4e79b921765d8a	611	Gene3D	G3DSA:1.25.40.10	-	474	586	5.2E-17	T	28-01-2022	IPR011990	Tetratricopeptide-like helical domain superfamily	GO:0005515
Nep_mir_jg11426.t1	98aa33f4542f1ef9fb4e79b921765d8a	611	SUPERFAMILY	SSF48452	TPR-like	345	549	1.94E-21	T	28-01-2022	IPR011990	Tetratricopeptide-like helical domain superfamily	GO:0005515
Nep_mir_jg19682.t1	e3f9142dc74cb0cf542785f1f6945c39	91	MobiDBLite	mobidb-lite	consensus disorder prediction	45	66	-	T	28-01-2022	-	-
Nep_mir_jg19682.t1	e3f9142dc74cb0cf542785f1f6945c39	91	MobiDBLite	mobidb-lite	consensus disorder prediction	45	68	-	T	28-01-2022	-	-
Nep_mir_jg57530.t1	16fef7727116b3f5db952ddff9d97def	218	Pfam	PF04832	SOUL heme-binding protein	24	200	7.1E-45	T	28-01-2022	IPR006917	SOUL haem-binding protein	-
Nep_mir_jg57530.t1	16fef7727116b3f5db952ddff9d97def	218	Gene3D	G3DSA:3.20.80.10	-	23	209	1.0E-52	T	28-01-2022	IPR011256	Regulatory factor, effector binding domain superfamily	-
Nep_mir_jg57530.t1	16fef7727116b3f5db952ddff9d97def	218	PANTHER	PTHR11220:SF36	SOUL HEME-BINDING PROTEIN-RELATED	10	211	1.5E-72	T	28-01-2022	-	-
Nep_mir_jg57530.t1	16fef7727116b3f5db952ddff9d97def	218	PANTHER	PTHR11220	HEME-BINDING PROTEIN-RELATED	10	211	1.5E-72	T	28-01-2022	IPR006917	SOUL haem-binding protein	-
Nep_mir_jg57530.t1	16fef7727116b3f5db952ddff9d97def	218	SUPERFAMILY	SSF55136	Probable bacterial effector-binding domain	15	202	2.25E-53	T	28-01-2022	IPR011256	Regulatory factor, effector binding domain superfamily	-
Nep_mir_jg47041.t1	472cfa2bcbaae2f57e86d8ba3b496be7	148	MobiDBLite	mobidb-lite	consensus disorder prediction	1	48	-	T	28-01-2022	-	-
Nep_mir_jg47041.t1	472cfa2bcbaae2f57e86d8ba3b496be7	148	MobiDBLite	mobidb-lite	consensus disorder prediction	1	39	-	T	28-01-2022	-	-
Nep_mir_jg53948.t1	fd481c44e21ad2ce95481924e2184218	667	SUPERFAMILY	SSF57997	Tropomyosin	426	645	9.15E-6	T	28-01-2022	-	-
Nep_mir_jg53948.t1	fd481c44e21ad2ce95481924e2184218	667	Coils	Coil	Coil	283	310	-	T	28-01-2022	-	-
Nep_mir_jg53948.t1	fd481c44e21ad2ce95481924e2184218	667	Coils	Coil	Coil	86	113	-	T	28-01-2022	-	-
Nep_mir_jg53948.t1	fd481c44e21ad2ce95481924e2184218	667	PANTHER	PTHR43939	-	4	666	5.6E-126	T	28-01-2022	-	-
Nep_mir_jg53948.t1	fd481c44e21ad2ce95481924e2184218	667	MobiDBLite	mobidb-lite	consensus disorder prediction	626	645	-	T	28-01-2022	-	-
Nep_mir_jg53948.t1	fd481c44e21ad2ce95481924e2184218	667	MobiDBLite	mobidb-lite	consensus disorder prediction	626	667	-	T	28-01-2022	-	-
Nep_mir_jg53948.t1	fd481c44e21ad2ce95481924e2184218	667	Coils	Coil	Coil	421	465	-	T	28-01-2022	-	-
Nep_mir_jg53948.t1	fd481c44e21ad2ce95481924e2184218	667	SUPERFAMILY	SSF57997	Tropomyosin	134	384	1.77E-5	T	28-01-2022	-	-
Nep_mir_jg53948.t1	fd481c44e21ad2ce95481924e2184218	667	Coils	Coil	Coil	350	377	-	T	28-01-2022	-	-
Nep_mir_jg53948.t1	fd481c44e21ad2ce95481924e2184218	667	Coils	Coil	Coil	178	272	-	T	28-01-2022	-	-
Nep_mir_jg53948.t1	fd481c44e21ad2ce95481924e2184218	667	PANTHER	PTHR43939:SF51	BNAA03G46100D PROTEIN	4	666	5.6E-126	T	28-01-2022	-	-
Nep_mir_jg53948.t1	fd481c44e21ad2ce95481924e2184218	667	Coils	Coil	Coil	477	626	-	T	28-01-2022	-	-
Nep_mir_jg53948.t1	fd481c44e21ad2ce95481924e2184218	667	MobiDBLite	mobidb-lite	consensus disorder prediction	512	533	-	T	28-01-2022	-	-
Nep_mir_jg53948.t1	fd481c44e21ad2ce95481924e2184218	667	Coils	Coil	Coil	129	149	-	T	28-01-2022	-	-
Nep_mir_jg62646.t1	c9a15891556b033d73cb34642ba17b10	462	Coils	Coil	Coil	289	316	-	T	28-01-2022	-	-
Nep_mir_jg62646.t1	c9a15891556b033d73cb34642ba17b10	462	MobiDBLite	mobidb-lite	consensus disorder prediction	34	62	-	T	28-01-2022	-	-
Nep_mir_jg62646.t1	c9a15891556b033d73cb34642ba17b10	462	MobiDBLite	mobidb-lite	consensus disorder prediction	35	60	-	T	28-01-2022	-	-
Nep_mir_jg62646.t1	c9a15891556b033d73cb34642ba17b10	462	PANTHER	PTHR35490:SF2	BACTERIOPHAGE N4 ADSORPTION B PROTEIN	18	461	4.6E-158	T	28-01-2022	-	-
Nep_mir_jg62646.t1	c9a15891556b033d73cb34642ba17b10	462	PANTHER	PTHR35490	BACTERIOPHAGE N4 ADSORPTION B PROTEIN	18	461	4.6E-158	T	28-01-2022	-	-
Nep_mir_jg55705.t1	7f72c25e5200ec637c49e5908ad7f2dd	532	Pfam	PF00481	Protein phosphatase 2C	255	469	4.0E-28	T	28-01-2022	IPR001932	PPM-type phosphatase domain	GO:0016791
Nep_mir_jg55705.t1	7f72c25e5200ec637c49e5908ad7f2dd	532	SUPERFAMILY	SSF81606	PP2C-like	157	520	4.05E-47	T	28-01-2022	IPR036457	PPM-type phosphatase domain superfamily	-
Nep_mir_jg55705.t1	7f72c25e5200ec637c49e5908ad7f2dd	532	Gene3D	G3DSA:3.60.40.10	Phosphatase 2c; Domain 1	120	529	1.5E-77	T	28-01-2022	IPR036457	PPM-type phosphatase domain superfamily	-
Nep_mir_jg55705.t1	7f72c25e5200ec637c49e5908ad7f2dd	532	PANTHER	PTHR13832	PROTEIN PHOSPHATASE 2C	3	531	3.7E-239	T	28-01-2022	IPR015655	Protein phosphatase 2C family	GO:0004722|GO:0006470
Nep_mir_jg55705.t1	7f72c25e5200ec637c49e5908ad7f2dd	532	PANTHER	PTHR13832:SF550	PROTEIN PHOSPHATASE 2C 40-RELATED	3	531	3.7E-239	T	28-01-2022	-	-
Nep_mir_jg55705.t1	7f72c25e5200ec637c49e5908ad7f2dd	532	SMART	SM00332	PP2C_4	138	517	1.7E-43	T	28-01-2022	IPR001932	PPM-type phosphatase domain	GO:0016791
Nep_mir_jg55705.t1	7f72c25e5200ec637c49e5908ad7f2dd	532	ProSiteProfiles	PS51746	PPM-type phosphatase domain profile.	144	519	36.481	T	28-01-2022	IPR001932	PPM-type phosphatase domain	GO:0016791
Nep_mir_jg55705.t1	7f72c25e5200ec637c49e5908ad7f2dd	532	CDD	cd00143	PP2Cc	157	519	9.63496E-39	T	28-01-2022	IPR001932	PPM-type phosphatase domain	GO:0016791
Nep_mir_jg5968.t1	4c85bd74e9d1313a1d9fc52e0c1bf136	339	PANTHER	PTHR42773	METALLO-BETA-LACTAMASE-RELATED	50	337	5.8E-144	T	28-01-2022	-	-
Nep_mir_jg5968.t1	4c85bd74e9d1313a1d9fc52e0c1bf136	339	Pfam	PF00753	Metallo-beta-lactamase superfamily	242	313	4.6E-7	T	28-01-2022	IPR001279	Metallo-beta-lactamase	-
Nep_mir_jg5968.t1	4c85bd74e9d1313a1d9fc52e0c1bf136	339	Gene3D	G3DSA:3.60.15.10	-	139	334	3.9E-25	T	28-01-2022	IPR036866	Ribonuclease Z/Hydroxyacylglutathione hydrolase-like	-
Nep_mir_jg5968.t1	4c85bd74e9d1313a1d9fc52e0c1bf136	339	Pfam	PF13370	4Fe-4S single cluster domain of Ferredoxin I	63	117	5.0E-18	T	28-01-2022	-	-
Nep_mir_jg5968.t1	4c85bd74e9d1313a1d9fc52e0c1bf136	339	SMART	SM00849	Lactamase_B_5a	155	313	2.4E-20	T	28-01-2022	IPR001279	Metallo-beta-lactamase	-
Nep_mir_jg5968.t1	4c85bd74e9d1313a1d9fc52e0c1bf136	339	CDD	cd07727	YmaE-like_MBL-fold	142	319	2.13195E-91	T	28-01-2022	-	-
Nep_mir_jg5968.t1	4c85bd74e9d1313a1d9fc52e0c1bf136	339	PANTHER	PTHR42773:SF1	METALLO-BETA-LACTAMASE FAMILY PROTEIN	50	337	5.8E-144	T	28-01-2022	-	-
Nep_mir_jg5968.t1	4c85bd74e9d1313a1d9fc52e0c1bf136	339	SUPERFAMILY	SSF56281	Metallo-hydrolase/oxidoreductase	137	329	6.92E-47	T	28-01-2022	IPR036866	Ribonuclease Z/Hydroxyacylglutathione hydrolase-like	-
Nep_mir_jg5968.t1	4c85bd74e9d1313a1d9fc52e0c1bf136	339	SUPERFAMILY	SSF54862	4Fe-4S ferredoxins	65	117	2.16E-6	T	28-01-2022	-	-
Nep_mir_jg5968.t1	4c85bd74e9d1313a1d9fc52e0c1bf136	339	Gene3D	G3DSA:3.30.70.20	-	59	118	4.6E-9	T	28-01-2022	-	-
Nep_mir_jg32666.t1	ddcb7ca4df5174f5d084352164c0afeb	1022	MobiDBLite	mobidb-lite	consensus disorder prediction	809	832	-	T	28-01-2022	-	-
Nep_mir_jg32666.t1	ddcb7ca4df5174f5d084352164c0afeb	1022	PANTHER	PTHR35846	PROTEIN CBG05131	212	357	4.7E-33	T	28-01-2022	-	-
Nep_mir_jg56314.t1	25b4f35a9c95f50bd95db8337d72e613	539	Pfam	PF14416	PMR5 N terminal Domain	196	248	3.6E-21	T	28-01-2022	IPR025846	PMR5 N-terminal domain	-
Nep_mir_jg56314.t1	25b4f35a9c95f50bd95db8337d72e613	539	Pfam	PF13839	GDSL/SGNH-like Acyl-Esterase family found in Pmr5 and Cas1p	249	518	2.2E-85	T	28-01-2022	IPR026057	PC-Esterase	-
Nep_mir_jg56314.t1	25b4f35a9c95f50bd95db8337d72e613	539	MobiDBLite	mobidb-lite	consensus disorder prediction	118	181	-	T	28-01-2022	-	-
Nep_mir_jg56314.t1	25b4f35a9c95f50bd95db8337d72e613	539	MobiDBLite	mobidb-lite	consensus disorder prediction	118	173	-	T	28-01-2022	-	-
Nep_mir_jg56314.t1	25b4f35a9c95f50bd95db8337d72e613	539	PANTHER	PTHR32285:SF304	DUF231 DOMAIN CONTAINING FAMILY PROTEIN-RELATED	164	518	4.1E-209	T	28-01-2022	-	-
Nep_mir_jg56314.t1	25b4f35a9c95f50bd95db8337d72e613	539	PANTHER	PTHR32285	PROTEIN TRICHOME BIREFRINGENCE-LIKE 9-RELATED	164	518	4.1E-209	T	28-01-2022	IPR029962	Trichome birefringence-like family	-
Nep_mir_jg39811.t1	cb35bf550348612b84ebf3239b3ab4a2	386	Gene3D	G3DSA:1.25.40.570	-	8	306	1.9E-39	T	28-01-2022	-	-
Nep_mir_jg39811.t1	cb35bf550348612b84ebf3239b3ab4a2	386	ProSiteProfiles	PS50250	PCI domain profile.	190	358	23.012	T	28-01-2022	IPR000717	Proteasome component (PCI) domain	-
Nep_mir_jg39811.t1	cb35bf550348612b84ebf3239b3ab4a2	386	Pfam	PF10602	26S proteasome subunit RPN7	63	236	1.7E-58	T	28-01-2022	IPR019585	26S proteasome regulatory subunit Rpn7/COP9 signalosome complex subunit 1	-
Nep_mir_jg39811.t1	cb35bf550348612b84ebf3239b3ab4a2	386	PANTHER	PTHR14145	26S PROTESOME SUBUNIT 6	3	386	5.1E-230	T	28-01-2022	-	-
Nep_mir_jg39811.t1	cb35bf550348612b84ebf3239b3ab4a2	386	SUPERFAMILY	SSF46785	Winged helix DNA-binding domain	282	363	4.9E-17	T	28-01-2022	IPR036390	Winged helix DNA-binding domain superfamily	-
Nep_mir_jg39811.t1	cb35bf550348612b84ebf3239b3ab4a2	386	SMART	SM00753	motif in proteasome subunits, Int-6, Nip-1 and TRIP-15	287	370	1.4E-20	T	28-01-2022	-	-
Nep_mir_jg39811.t1	cb35bf550348612b84ebf3239b3ab4a2	386	SMART	SM00088	PINT_4	287	370	1.4E-20	T	28-01-2022	IPR000717	Proteasome component (PCI) domain	-
Nep_mir_jg39811.t1	cb35bf550348612b84ebf3239b3ab4a2	386	Coils	Coil	Coil	71	98	-	T	28-01-2022	-	-
Nep_mir_jg39811.t1	cb35bf550348612b84ebf3239b3ab4a2	386	PANTHER	PTHR14145:SF6	BNAC08G11800D PROTEIN	3	386	5.1E-230	T	28-01-2022	-	-
Nep_mir_jg39811.t1	cb35bf550348612b84ebf3239b3ab4a2	386	SUPERFAMILY	SSF48452	TPR-like	94	219	7.71E-5	T	28-01-2022	IPR011990	Tetratricopeptide-like helical domain superfamily	GO:0005515
Nep_mir_jg39811.t1	cb35bf550348612b84ebf3239b3ab4a2	386	Pfam	PF01399	PCI domain	254	354	1.4E-14	T	28-01-2022	IPR000717	Proteasome component (PCI) domain	-
Nep_mir_jg44830.t1	85e2988014f9384ac1c40a2cb0ad267b	363	Pfam	PF00891	O-methyltransferase domain	137	345	7.9E-52	T	28-01-2022	IPR001077	O-methyltransferase domain	GO:0008171
Nep_mir_jg44830.t1	85e2988014f9384ac1c40a2cb0ad267b	363	Gene3D	G3DSA:1.10.10.10	winged helix"" repressor DNA binding domain	15	113	2.3E-23	T	28-01-2022	IPR036388	Winged helix-like DNA-binding domain superfamily	-
Nep_mir_jg44830.t1	85e2988014f9384ac1c40a2cb0ad267b	363	MobiDBLite	mobidb-lite	consensus disorder prediction	1	20	-	T	28-01-2022	-	-
Nep_mir_jg44830.t1	85e2988014f9384ac1c40a2cb0ad267b	363	SUPERFAMILY	SSF46785	Winged helix DNA-binding domain	22	116	5.57E-22	T	28-01-2022	IPR036390	Winged helix DNA-binding domain superfamily	-
Nep_mir_jg44830.t1	85e2988014f9384ac1c40a2cb0ad267b	363	Coils	Coil	Coil	1	21	-	T	28-01-2022	-	-
Nep_mir_jg44830.t1	85e2988014f9384ac1c40a2cb0ad267b	363	PANTHER	PTHR11746:SF191	3'-HYDROXY-N-METHYL-(S)-COCLAURINE 4'-O-METHYLTRANSFERASE 2-LIKE	19	354	2.9E-133	T	28-01-2022	-	-
Nep_mir_jg44830.t1	85e2988014f9384ac1c40a2cb0ad267b	363	PANTHER	PTHR11746	O-METHYLTRANSFERASE	19	354	2.9E-133	T	28-01-2022	-	-
Nep_mir_jg44830.t1	85e2988014f9384ac1c40a2cb0ad267b	363	PIRSF	PIRSF005739	O-mtase	9	363	1.5E-115	T	28-01-2022	IPR016461	O-methyltransferase COMT-type	GO:0008168
Nep_mir_jg44830.t1	85e2988014f9384ac1c40a2cb0ad267b	363	Pfam	PF08100	Dimerisation domain	44	89	2.1E-10	T	28-01-2022	IPR012967	Plant methyltransferase dimerisation	GO:0046983
Nep_mir_jg44830.t1	85e2988014f9384ac1c40a2cb0ad267b	363	Gene3D	G3DSA:3.40.50.150	Vaccinia Virus protein VP39	115	363	1.9E-73	T	28-01-2022	-	-
Nep_mir_jg44830.t1	85e2988014f9384ac1c40a2cb0ad267b	363	ProSiteProfiles	PS51683	SAM-dependent O-methyltransferase class II-type profile.	33	363	76.149	T	28-01-2022	IPR016461	O-methyltransferase COMT-type	GO:0008168
Nep_mir_jg44830.t1	85e2988014f9384ac1c40a2cb0ad267b	363	SUPERFAMILY	SSF53335	S-adenosyl-L-methionine-dependent methyltransferases	119	360	7.94E-54	T	28-01-2022	IPR029063	S-adenosyl-L-methionine-dependent methyltransferase	-
Nep_mir_jg5429.t1	c5619e0c53d411f7b88191c50f95bb09	454	Gene3D	G3DSA:1.25.40.150	-	345	445	5.8E-32	T	28-01-2022	IPR038497	ATPase, V1 complex, subunit H, C-terminal domain superfamily	-
Nep_mir_jg5429.t1	c5619e0c53d411f7b88191c50f95bb09	454	Pfam	PF11698	V-ATPase subunit H	331	443	6.0E-39	T	28-01-2022	IPR011987	ATPase, V1 complex, subunit H, C-terminal	GO:0000221|GO:1902600
Nep_mir_jg5429.t1	c5619e0c53d411f7b88191c50f95bb09	454	Gene3D	G3DSA:1.25.10.10	-	1	333	2.3E-33	T	28-01-2022	IPR011989	Armadillo-like helical	-
Nep_mir_jg5429.t1	c5619e0c53d411f7b88191c50f95bb09	454	SUPERFAMILY	SSF48371	ARM repeat	9	444	3.96E-124	T	28-01-2022	IPR016024	Armadillo-type fold	-
Nep_mir_jg5429.t1	c5619e0c53d411f7b88191c50f95bb09	454	ProSitePatterns	PS00191	Cytochrome b5 family, heme-binding domain signature.	400	407	-	T	28-01-2022	IPR018506	Cytochrome b5, heme-binding site	GO:0020037
Nep_mir_jg5429.t1	c5619e0c53d411f7b88191c50f95bb09	454	PIRSF	PIRSF032184	V-ATP_synth_H	1	453	2.2E-123	T	28-01-2022	IPR004908	ATPase, V1 complex, subunit H	GO:0000221|GO:0046961|GO:1902600
Nep_mir_jg5429.t1	c5619e0c53d411f7b88191c50f95bb09	454	SMART	SM00185	arm_5	243	284	4.2	T	28-01-2022	IPR000225	Armadillo	GO:0005515
Nep_mir_jg5429.t1	c5619e0c53d411f7b88191c50f95bb09	454	SMART	SM00185	arm_5	197	242	14.0	T	28-01-2022	IPR000225	Armadillo	GO:0005515
Nep_mir_jg5429.t1	c5619e0c53d411f7b88191c50f95bb09	454	SMART	SM00185	arm_5	404	444	75.0	T	28-01-2022	IPR000225	Armadillo	GO:0005515
Nep_mir_jg5429.t1	c5619e0c53d411f7b88191c50f95bb09	454	CDD	cd00256	VATPase_H	4	448	0.0	T	28-01-2022	-	-
Nep_mir_jg5429.t1	c5619e0c53d411f7b88191c50f95bb09	454	Pfam	PF03224	V-ATPase subunit H	5	325	5.3E-84	T	28-01-2022	IPR004908	ATPase, V1 complex, subunit H	GO:0000221|GO:0046961|GO:1902600
Nep_mir_jg5429.t1	c5619e0c53d411f7b88191c50f95bb09	454	PANTHER	PTHR10698:SF4	V-TYPE PROTON ATPASE SUBUNIT H	4	454	2.5E-265	T	28-01-2022	-	-
Nep_mir_jg5429.t1	c5619e0c53d411f7b88191c50f95bb09	454	PANTHER	PTHR10698	V-TYPE PROTON ATPASE SUBUNIT H	4	454	2.5E-265	T	28-01-2022	IPR004908	ATPase, V1 complex, subunit H	GO:0000221|GO:0046961|GO:1902600
Nep_mir_jg9395.t1	9d257ce4fa409b21d06797578b633139	580	Pfam	PF12041	Transcriptional regulator DELLA protein N terminal	37	104	8.2E-34	T	28-01-2022	IPR021914	Transcriptional factor DELLA, N-terminal	-
Nep_mir_jg9395.t1	9d257ce4fa409b21d06797578b633139	580	PANTHER	PTHR31636:SF247	DELLA PROTEIN GAI1-RELATED	2	577	5.1E-221	T	28-01-2022	IPR030006	Transcriptional factor DELLA	GO:0003712|GO:0005634
Nep_mir_jg9395.t1	9d257ce4fa409b21d06797578b633139	580	Gene3D	G3DSA:1.10.10.1290	-	35	100	4.9E-33	T	28-01-2022	IPR038088	DELLA, N-terminal domain superfamily	-
Nep_mir_jg9395.t1	9d257ce4fa409b21d06797578b633139	580	SMART	SM01129	DELLA_2	37	110	4.2E-33	T	28-01-2022	-	-
Nep_mir_jg9395.t1	9d257ce4fa409b21d06797578b633139	580	ProSiteProfiles	PS50985	GRAS family profile.	204	576	98.634	T	28-01-2022	IPR005202	Transcription factor GRAS	-
Nep_mir_jg9395.t1	9d257ce4fa409b21d06797578b633139	580	MobiDBLite	mobidb-lite	consensus disorder prediction	1	34	-	T	28-01-2022	-	-
Nep_mir_jg9395.t1	9d257ce4fa409b21d06797578b633139	580	PANTHER	PTHR31636	OSJNBA0084A10.13 PROTEIN-RELATED	2	577	5.1E-221	T	28-01-2022	-	-
Nep_mir_jg9395.t1	9d257ce4fa409b21d06797578b633139	580	Pfam	PF03514	GRAS domain family	213	576	8.4E-132	T	28-01-2022	IPR005202	Transcription factor GRAS	-
Nep_mir_jg13446.t1	b9b5ea6e43eef11b6526b961ad29da8e	158	PANTHER	PTHR31676:SF118	-	9	155	3.5E-69	T	28-01-2022	-	-
Nep_mir_jg13446.t1	b9b5ea6e43eef11b6526b961ad29da8e	158	SUPERFAMILY	SSF141562	At5g01610-like	8	141	7.06E-37	T	28-01-2022	IPR036758	At5g01610-like superfamily	-
Nep_mir_jg13446.t1	b9b5ea6e43eef11b6526b961ad29da8e	158	Pfam	PF04398	Protein of unknown function, DUF538	26	133	2.6E-27	T	28-01-2022	IPR007493	Protein of unknown function DUF538	-
Nep_mir_jg13446.t1	b9b5ea6e43eef11b6526b961ad29da8e	158	Gene3D	G3DSA:2.30.240.10	-	16	138	2.1E-22	T	28-01-2022	IPR036758	At5g01610-like superfamily	-
Nep_mir_jg13446.t1	b9b5ea6e43eef11b6526b961ad29da8e	158	PANTHER	PTHR31676	T31J12.3 PROTEIN-RELATED	9	155	3.5E-69	T	28-01-2022	IPR007493	Protein of unknown function DUF538	-
Nep_mir_jg56229.t1	49b9db5ff38423171ab9f383390fc84e	151	PANTHER	PTHR35294	UBIQUITIN-ASSOCIATED/TRANSLATION ELONGATION FACTOR EF1B PROTEIN	2	124	2.5E-48	T	28-01-2022	-	-
Nep_mir_jg56229.t1	49b9db5ff38423171ab9f383390fc84e	151	SUPERFAMILY	SSF46934	UBA-like	23	63	1.66E-6	T	28-01-2022	IPR009060	UBA-like superfamily	GO:0005515
Nep_mir_jg56229.t1	49b9db5ff38423171ab9f383390fc84e	151	Gene3D	G3DSA:1.10.8.10	DNA helicase RuvA subunit	15	70	1.8E-5	T	28-01-2022	-	-
Nep_mir_jg53844.t1	305911b7f78f88d7b71f8b609cd4b39d	740	Gene3D	G3DSA:1.25.40.10	-	207	327	5.5E-22	T	28-01-2022	IPR011990	Tetratricopeptide-like helical domain superfamily	GO:0005515
Nep_mir_jg53844.t1	305911b7f78f88d7b71f8b609cd4b39d	740	Gene3D	G3DSA:1.25.40.10	-	81	206	5.7E-26	T	28-01-2022	IPR011990	Tetratricopeptide-like helical domain superfamily	GO:0005515
Nep_mir_jg53844.t1	305911b7f78f88d7b71f8b609cd4b39d	740	Pfam	PF01535	PPR repeat	334	358	0.0016	T	28-01-2022	IPR002885	Pentatricopeptide repeat	-
Nep_mir_jg53844.t1	305911b7f78f88d7b71f8b609cd4b39d	740	Pfam	PF01535	PPR repeat	503	527	0.39	T	28-01-2022	IPR002885	Pentatricopeptide repeat	-
Nep_mir_jg53844.t1	305911b7f78f88d7b71f8b609cd4b39d	740	Pfam	PF01535	PPR repeat	432	456	0.44	T	28-01-2022	IPR002885	Pentatricopeptide repeat	-
Nep_mir_jg53844.t1	305911b7f78f88d7b71f8b609cd4b39d	740	ProSiteProfiles	PS51375	Pentatricopeptide (PPR) repeat profile.	429	463	7.213	T	28-01-2022	IPR002885	Pentatricopeptide repeat	-
Nep_mir_jg53844.t1	305911b7f78f88d7b71f8b609cd4b39d	740	PANTHER	PTHR47926	PENTATRICOPEPTIDE REPEAT-CONTAINING PROTEIN	69	643	8.6E-233	T	28-01-2022	-	-
Nep_mir_jg53844.t1	305911b7f78f88d7b71f8b609cd4b39d	740	ProSiteProfiles	PS51375	Pentatricopeptide (PPR) repeat profile.	227	257	7.289	T	28-01-2022	IPR002885	Pentatricopeptide repeat	-
Nep_mir_jg53844.t1	305911b7f78f88d7b71f8b609cd4b39d	740	ProSiteProfiles	PS51375	Pentatricopeptide (PPR) repeat profile.	192	226	5.36	T	28-01-2022	IPR002885	Pentatricopeptide repeat	-
Nep_mir_jg53844.t1	305911b7f78f88d7b71f8b609cd4b39d	740	Pfam	PF13041	PPR repeat family	359	406	6.5E-10	T	28-01-2022	IPR002885	Pentatricopeptide repeat	-
Nep_mir_jg53844.t1	305911b7f78f88d7b71f8b609cd4b39d	740	Pfam	PF13041	PPR repeat family	156	202	4.0E-12	T	28-01-2022	IPR002885	Pentatricopeptide repeat	-
Nep_mir_jg53844.t1	305911b7f78f88d7b71f8b609cd4b39d	740	Pfam	PF13041	PPR repeat family	257	305	8.1E-12	T	28-01-2022	IPR002885	Pentatricopeptide repeat	-
Nep_mir_jg53844.t1	305911b7f78f88d7b71f8b609cd4b39d	740	ProSiteProfiles	PS51375	Pentatricopeptide (PPR) repeat profile.	293	327	7.41	T	28-01-2022	IPR002885	Pentatricopeptide repeat	-
Nep_mir_jg53844.t1	305911b7f78f88d7b71f8b609cd4b39d	740	TIGRFAM	TIGR00756	PPR: pentatricopeptide repeat domain	396	428	2.6E-5	T	28-01-2022	IPR002885	Pentatricopeptide repeat	-
Nep_mir_jg53844.t1	305911b7f78f88d7b71f8b609cd4b39d	740	TIGRFAM	TIGR00756	PPR: pentatricopeptide repeat domain	129	158	1.6E-6	T	28-01-2022	IPR002885	Pentatricopeptide repeat	-
Nep_mir_jg53844.t1	305911b7f78f88d7b71f8b609cd4b39d	740	TIGRFAM	TIGR00756	PPR: pentatricopeptide repeat domain	260	293	4.0E-8	T	28-01-2022	IPR002885	Pentatricopeptide repeat	-
Nep_mir_jg53844.t1	305911b7f78f88d7b71f8b609cd4b39d	740	TIGRFAM	TIGR00756	PPR: pentatricopeptide repeat domain	334	361	1.6E-4	T	28-01-2022	IPR002885	Pentatricopeptide repeat	-
Nep_mir_jg53844.t1	305911b7f78f88d7b71f8b609cd4b39d	740	TIGRFAM	TIGR00756	PPR: pentatricopeptide repeat domain	159	193	2.6E-6	T	28-01-2022	IPR002885	Pentatricopeptide repeat	-
Nep_mir_jg53844.t1	305911b7f78f88d7b71f8b609cd4b39d	740	TIGRFAM	TIGR00756	PPR: pentatricopeptide repeat domain	361	395	2.8E-5	T	28-01-2022	IPR002885	Pentatricopeptide repeat	-
Nep_mir_jg53844.t1	305911b7f78f88d7b71f8b609cd4b39d	740	Pfam	PF14432	DYW family of nucleic acid deaminases	532	649	4.9E-30	T	28-01-2022	IPR032867	DYW domain	GO:0008270
Nep_mir_jg53844.t1	305911b7f78f88d7b71f8b609cd4b39d	740	Gene3D	G3DSA:1.25.40.10	-	333	600	3.0E-39	T	28-01-2022	IPR011990	Tetratricopeptide-like helical domain superfamily	GO:0005515
Nep_mir_jg53844.t1	305911b7f78f88d7b71f8b609cd4b39d	740	ProSiteProfiles	PS51375	Pentatricopeptide (PPR) repeat profile.	157	191	12.452	T	28-01-2022	IPR002885	Pentatricopeptide repeat	-
Nep_mir_jg53844.t1	305911b7f78f88d7b71f8b609cd4b39d	740	PANTHER	PTHR47926:SF184	BNACNNG64210D PROTEIN	69	643	8.6E-233	T	28-01-2022	-	-
Nep_mir_jg53844.t1	305911b7f78f88d7b71f8b609cd4b39d	740	ProSiteProfiles	PS51375	Pentatricopeptide (PPR) repeat profile.	495	529	7.761	T	28-01-2022	IPR002885	Pentatricopeptide repeat	-
Nep_mir_jg53844.t1	305911b7f78f88d7b71f8b609cd4b39d	740	ProSiteProfiles	PS51375	Pentatricopeptide (PPR) repeat profile.	126	156	10.468	T	28-01-2022	IPR002885	Pentatricopeptide repeat	-
Nep_mir_jg53844.t1	305911b7f78f88d7b71f8b609cd4b39d	740	ProSiteProfiles	PS51375	Pentatricopeptide (PPR) repeat profile.	359	393	11.082	T	28-01-2022	IPR002885	Pentatricopeptide repeat	-
Nep_mir_jg53844.t1	305911b7f78f88d7b71f8b609cd4b39d	740	ProSiteProfiles	PS51375	Pentatricopeptide (PPR) repeat profile.	394	428	10.03	T	28-01-2022	IPR002885	Pentatricopeptide repeat	-
Nep_mir_jg53844.t1	305911b7f78f88d7b71f8b609cd4b39d	740	SUPERFAMILY	SSF48452	TPR-like	143	520	1.95E-5	T	28-01-2022	IPR011990	Tetratricopeptide-like helical domain superfamily	GO:0005515
Nep_mir_jg53844.t1	305911b7f78f88d7b71f8b609cd4b39d	740	ProSiteProfiles	PS51375	Pentatricopeptide (PPR) repeat profile.	328	358	7.421	T	28-01-2022	IPR002885	Pentatricopeptide repeat	-
Nep_mir_jg53844.t1	305911b7f78f88d7b71f8b609cd4b39d	740	ProSiteProfiles	PS51375	Pentatricopeptide (PPR) repeat profile.	258	292	11.783	T	28-01-2022	IPR002885	Pentatricopeptide repeat	-
Nep_mir_jg50287.t1	3e83aae82448d4e46c6eb839046d92bf	997	PANTHER	PTHR35846	PROTEIN CBG05131	147	305	1.5E-33	T	28-01-2022	-	-
Nep_mir_jg50287.t1	3e83aae82448d4e46c6eb839046d92bf	997	PANTHER	PTHR35846	PROTEIN CBG05131	439	508	1.5E-33	T	28-01-2022	-	-
Nep_mir_jg50287.t1	3e83aae82448d4e46c6eb839046d92bf	997	MobiDBLite	mobidb-lite	consensus disorder prediction	140	160	-	T	28-01-2022	-	-
Nep_mir_jg50287.t1	3e83aae82448d4e46c6eb839046d92bf	997	MobiDBLite	mobidb-lite	consensus disorder prediction	784	807	-	T	28-01-2022	-	-
Nep_mir_jg63163.t1	9ac07a7b761fcceaa4294b230619e610	291	PANTHER	PTHR31142	TOBAMOVIRUS MULTIPLICATION PROTEIN 1-LIKE ISOFORM X1	19	290	2.1E-155	T	28-01-2022	IPR040226	THH1/TOM1/TOM3	-
Nep_mir_jg63163.t1	9ac07a7b761fcceaa4294b230619e610	291	Pfam	PF06454	Protein of unknown function (DUF1084)	22	291	3.2E-141	T	28-01-2022	IPR009457	Domain of unknown function DUF1084	-
Nep_mir_jg63163.t1	9ac07a7b761fcceaa4294b230619e610	291	PANTHER	PTHR31142:SF1	TOBAMOVIRUS MULTIPLICATION PROTEIN 1	19	290	2.1E-155	T	28-01-2022	-	-
Nep_mir_jg51218.t1	502e76eb0766a7acd9daa65525a6a662	405	Coils	Coil	Coil	388	405	-	T	28-01-2022	-	-
Nep_mir_jg51218.t1	502e76eb0766a7acd9daa65525a6a662	405	PANTHER	PTHR31509	BPS1-LIKE PROTEIN	1	400	2.1E-143	T	28-01-2022	-	-
Nep_mir_jg51218.t1	502e76eb0766a7acd9daa65525a6a662	405	PANTHER	PTHR31509:SF68	OS02G0109200 PROTEIN	1	400	2.1E-143	T	28-01-2022	-	-
Nep_mir_jg51218.t1	502e76eb0766a7acd9daa65525a6a662	405	Coils	Coil	Coil	138	158	-	T	28-01-2022	-	-
Nep_mir_jg51218.t1	502e76eb0766a7acd9daa65525a6a662	405	Pfam	PF05633	Protein BYPASS1-related	3	395	1.0E-130	T	28-01-2022	IPR008511	Protein BYPASS-related	-
Nep_mir_jg49191.t1	f5b96a0a1f4021258ef85c9d68cf545a	233	Pfam	PF07714	Protein tyrosine and serine/threonine kinase	101	184	3.6E-7	T	28-01-2022	IPR001245	Serine-threonine/tyrosine-protein kinase, catalytic domain	GO:0004672|GO:0006468
Nep_mir_jg49191.t1	f5b96a0a1f4021258ef85c9d68cf545a	233	SUPERFAMILY	SSF56112	Protein kinase-like (PK-like)	78	187	7.79E-16	T	28-01-2022	IPR011009	Protein kinase-like domain superfamily	-
Nep_mir_jg49191.t1	f5b96a0a1f4021258ef85c9d68cf545a	233	ProSiteProfiles	PS50011	Protein kinase domain profile.	97	233	9.588	T	28-01-2022	IPR000719	Protein kinase domain	GO:0004672|GO:0005524|GO:0006468
Nep_mir_jg49191.t1	f5b96a0a1f4021258ef85c9d68cf545a	233	PANTHER	PTHR45974	RECEPTOR-LIKE PROTEIN 55	70	185	3.7E-67	T	28-01-2022	-	-
Nep_mir_jg49191.t1	f5b96a0a1f4021258ef85c9d68cf545a	233	Gene3D	G3DSA:3.30.200.20	Phosphorylase Kinase; domain 1	59	172	1.2E-13	T	28-01-2022	-	-
Nep_mir_jg49191.t1	f5b96a0a1f4021258ef85c9d68cf545a	233	MobiDBLite	mobidb-lite	consensus disorder prediction	213	233	-	T	28-01-2022	-	-
Nep_mir_jg49191.t1	f5b96a0a1f4021258ef85c9d68cf545a	233	PANTHER	PTHR45974:SF159	LRR RECEPTOR-LIKE KINASE	5	68	3.7E-67	T	28-01-2022	-	-
Nep_mir_jg49191.t1	f5b96a0a1f4021258ef85c9d68cf545a	233	PANTHER	PTHR45974:SF159	LRR RECEPTOR-LIKE KINASE	70	185	3.7E-67	T	28-01-2022	-	-
Nep_mir_jg49191.t1	f5b96a0a1f4021258ef85c9d68cf545a	233	PANTHER	PTHR45974	RECEPTOR-LIKE PROTEIN 55	5	68	3.7E-67	T	28-01-2022	-	-
Nep_mir_jg44566.t1	9b55f87bdd3699cd6fcc58075aab484a	403	Pfam	PF13920	Zinc finger, C3HC4 type (RING finger)	349	396	1.4E-13	T	28-01-2022	-	-
Nep_mir_jg44566.t1	9b55f87bdd3699cd6fcc58075aab484a	403	PANTHER	PTHR46858:SF6	RING/U-BOX SUPERFAMILY PROTEIN	14	402	1.6E-165	T	28-01-2022	-	-
Nep_mir_jg44566.t1	9b55f87bdd3699cd6fcc58075aab484a	403	Pfam	PF16040	Domain of unknown function (DUF4792)	78	144	1.3E-15	T	28-01-2022	IPR032008	Domain of unknown function DUF4792	-
Nep_mir_jg44566.t1	9b55f87bdd3699cd6fcc58075aab484a	403	ProSiteProfiles	PS50089	Zinc finger RING-type profile.	351	391	11.132	T	28-01-2022	IPR001841	Zinc finger, RING-type	-
Nep_mir_jg44566.t1	9b55f87bdd3699cd6fcc58075aab484a	403	SUPERFAMILY	SSF57850	RING/U-box	350	397	1.37E-9	T	28-01-2022	-	-
Nep_mir_jg44566.t1	9b55f87bdd3699cd6fcc58075aab484a	403	Gene3D	G3DSA:3.30.40.10	Zinc/RING finger domain	329	403	1.8E-14	T	28-01-2022	IPR013083	Zinc finger, RING/FYVE/PHD-type	-
Nep_mir_jg44566.t1	9b55f87bdd3699cd6fcc58075aab484a	403	Pfam	PF16041	Domain of unknown function (DUF4793)	169	271	9.3E-24	T	28-01-2022	IPR032010	Domain of unknown function DUF4793	-
Nep_mir_jg44566.t1	9b55f87bdd3699cd6fcc58075aab484a	403	PANTHER	PTHR46858	OS05G0521000 PROTEIN	14	402	1.6E-165	T	28-01-2022	IPR044586	E3 ubiquitin-protein ligase APD1/2/3/4	GO:0004842
Nep_mir_jg30043.t1	e8b502fbd581da9bd733790fde176b68	780	MobiDBLite	mobidb-lite	consensus disorder prediction	567	591	-	T	28-01-2022	-	-
Nep_mir_jg30043.t1	e8b502fbd581da9bd733790fde176b68	780	PANTHER	PTHR35846	PROTEIN CBG05131	213	318	1.4E-26	T	28-01-2022	-	-
Nep_mir_jg30043.t1	e8b502fbd581da9bd733790fde176b68	780	MobiDBLite	mobidb-lite	consensus disorder prediction	140	160	-	T	28-01-2022	-	-
Nep_mir_jg7575.t1	502100b625e9466e8e338647d55f58fc	173	MobiDBLite	mobidb-lite	consensus disorder prediction	84	103	-	T	28-01-2022	-	-
Nep_mir_jg7575.t1	502100b625e9466e8e338647d55f58fc	173	MobiDBLite	mobidb-lite	consensus disorder prediction	1	119	-	T	28-01-2022	-	-
Nep_mir_jg7575.t1	502100b625e9466e8e338647d55f58fc	173	PANTHER	PTHR33912	OS01G0939400 PROTEIN	1	172	2.0E-49	T	28-01-2022	IPR040381	Uncharacterized protein At4g14450-like	-
Nep_mir_jg7575.t1	502100b625e9466e8e338647d55f58fc	173	PANTHER	PTHR33912:SF3	OS01G0939400 PROTEIN	1	172	2.0E-49	T	28-01-2022	-	-
Nep_mir_jg7575.t1	502100b625e9466e8e338647d55f58fc	173	MobiDBLite	mobidb-lite	consensus disorder prediction	29	77	-	T	28-01-2022	-	-
Nep_mir_jg22514.t1	81037f6a9072d9a6e7e1892e3fb2d1a4	398	ProSiteProfiles	PS50089	Zinc finger RING-type profile.	342	383	12.711	T	28-01-2022	IPR001841	Zinc finger, RING-type	-
Nep_mir_jg22514.t1	81037f6a9072d9a6e7e1892e3fb2d1a4	398	SMART	SM00184	ring_2	342	382	1.3E-7	T	28-01-2022	IPR001841	Zinc finger, RING-type	-
Nep_mir_jg22514.t1	81037f6a9072d9a6e7e1892e3fb2d1a4	398	MobiDBLite	mobidb-lite	consensus disorder prediction	1	42	-	T	28-01-2022	-	-
Nep_mir_jg22514.t1	81037f6a9072d9a6e7e1892e3fb2d1a4	398	Pfam	PF13639	Ring finger domain	341	383	1.8E-12	T	28-01-2022	IPR001841	Zinc finger, RING-type	-
Nep_mir_jg22514.t1	81037f6a9072d9a6e7e1892e3fb2d1a4	398	Gene3D	G3DSA:3.30.40.10	Zinc/RING finger domain	329	391	8.7E-19	T	28-01-2022	IPR013083	Zinc finger, RING/FYVE/PHD-type	-
Nep_mir_jg22514.t1	81037f6a9072d9a6e7e1892e3fb2d1a4	398	CDD	cd16474	RING-H2_RNF111_like	341	385	2.08501E-20	T	28-01-2022	-	-
Nep_mir_jg22514.t1	81037f6a9072d9a6e7e1892e3fb2d1a4	398	PANTHER	PTHR45977:SF37	E3 UBIQUITIN-PROTEIN LIGASE	13	397	2.5E-194	T	28-01-2022	-	-
Nep_mir_jg22514.t1	81037f6a9072d9a6e7e1892e3fb2d1a4	398	PANTHER	PTHR45977	TARGET OF ERK KINASE MPK-1	13	397	2.5E-194	T	28-01-2022	-	-
Nep_mir_jg22514.t1	81037f6a9072d9a6e7e1892e3fb2d1a4	398	SUPERFAMILY	SSF57850	RING/U-box	333	388	2.19E-20	T	28-01-2022	-	-
Nep_mir_jg19939.t1	3d64fae554fee9dd786d0c627869cc6f	328	PIRSF	PIRSF005739	O-mtase	3	328	1.8E-107	T	28-01-2022	IPR016461	O-methyltransferase COMT-type	GO:0008168
Nep_mir_jg19939.t1	3d64fae554fee9dd786d0c627869cc6f	328	Pfam	PF00891	O-methyltransferase domain	139	328	2.4E-47	T	28-01-2022	IPR001077	O-methyltransferase domain	GO:0008171
Nep_mir_jg19939.t1	3d64fae554fee9dd786d0c627869cc6f	328	PANTHER	PTHR11746:SF203	FLAVONE O-METHYLTRANSFERASE 1	9	328	1.2E-120	T	28-01-2022	-	-
Nep_mir_jg19939.t1	3d64fae554fee9dd786d0c627869cc6f	328	Gene3D	G3DSA:3.40.50.150	Vaccinia Virus protein VP39	115	328	5.7E-59	T	28-01-2022	-	-
Nep_mir_jg19939.t1	3d64fae554fee9dd786d0c627869cc6f	328	Gene3D	G3DSA:1.10.10.10	winged helix"" repressor DNA binding domain	2	114	9.6E-41	T	28-01-2022	IPR036388	Winged helix-like DNA-binding domain superfamily	-
Nep_mir_jg19939.t1	3d64fae554fee9dd786d0c627869cc6f	328	SUPERFAMILY	SSF53335	S-adenosyl-L-methionine-dependent methyltransferases	119	328	6.36E-43	T	28-01-2022	IPR029063	S-adenosyl-L-methionine-dependent methyltransferase	-
Nep_mir_jg19939.t1	3d64fae554fee9dd786d0c627869cc6f	328	PANTHER	PTHR11746	O-METHYLTRANSFERASE	9	328	1.2E-120	T	28-01-2022	-	-
Nep_mir_jg19939.t1	3d64fae554fee9dd786d0c627869cc6f	328	ProSiteProfiles	PS51683	SAM-dependent O-methyltransferase class II-type profile.	23	328	45.967	T	28-01-2022	IPR016461	O-methyltransferase COMT-type	GO:0008168
Nep_mir_jg19939.t1	3d64fae554fee9dd786d0c627869cc6f	328	SUPERFAMILY	SSF46785	Winged helix DNA-binding domain	13	118	2.59E-31	T	28-01-2022	IPR036390	Winged helix DNA-binding domain superfamily	-
Nep_mir_jg19939.t1	3d64fae554fee9dd786d0c627869cc6f	328	Pfam	PF08100	Dimerisation domain	33	84	2.0E-19	T	28-01-2022	IPR012967	Plant methyltransferase dimerisation	GO:0046983
Nep_mir_jg6732.t1	6ed381776544b1ab9c26fe0b301a0bf0	553	ProSitePatterns	PS00079	Multicopper oxidases signature 1.	511	531	-	T	28-01-2022	IPR033138	Multicopper oxidases, conserved site	-
Nep_mir_jg6732.t1	6ed381776544b1ab9c26fe0b301a0bf0	553	SUPERFAMILY	SSF49503	Cupredoxins	149	318	8.14E-45	T	28-01-2022	IPR008972	Cupredoxin	-
Nep_mir_jg6732.t1	6ed381776544b1ab9c26fe0b301a0bf0	553	Pfam	PF07732	Multicopper oxidase	32	143	4.8E-38	T	28-01-2022	IPR011707	Multicopper oxidase, type 3	GO:0005507
Nep_mir_jg6732.t1	6ed381776544b1ab9c26fe0b301a0bf0	553	Gene3D	G3DSA:2.60.40.420	-	14	141	4.3E-31	T	28-01-2022	IPR008972	Cupredoxin	-
Nep_mir_jg6732.t1	6ed381776544b1ab9c26fe0b301a0bf0	553	Pfam	PF07731	Multicopper oxidase	404	536	7.6E-41	T	28-01-2022	IPR011706	Multicopper oxidase, type 2	GO:0005507|GO:0016491
Nep_mir_jg6732.t1	6ed381776544b1ab9c26fe0b301a0bf0	553	Pfam	PF00394	Multicopper oxidase	156	302	5.3E-43	T	28-01-2022	IPR001117	Multicopper oxidase, type 1	-
Nep_mir_jg6732.t1	6ed381776544b1ab9c26fe0b301a0bf0	553	ProSitePatterns	PS00080	Multicopper oxidases signature 2.	516	527	-	T	28-01-2022	IPR002355	Multicopper oxidase, copper-binding site	GO:0005507
Nep_mir_jg6732.t1	6ed381776544b1ab9c26fe0b301a0bf0	553	CDD	cd13849	CuRO_1_LCC_plant	25	141	2.26383E-65	T	28-01-2022	IPR034288	Laccase, first cupredoxin domain	GO:0005507
Nep_mir_jg6732.t1	6ed381776544b1ab9c26fe0b301a0bf0	553	Gene3D	G3DSA:2.60.40.420	-	153	337	4.5E-42	T	28-01-2022	IPR008972	Cupredoxin	-
Nep_mir_jg6732.t1	6ed381776544b1ab9c26fe0b301a0bf0	553	PANTHER	PTHR11709:SF317	LACCASE	9	553	2.1E-297	T	28-01-2022	-	-
Nep_mir_jg6732.t1	6ed381776544b1ab9c26fe0b301a0bf0	553	SUPERFAMILY	SSF49503	Cupredoxins	345	553	8.37E-46	T	28-01-2022	IPR008972	Cupredoxin	-
Nep_mir_jg6732.t1	6ed381776544b1ab9c26fe0b301a0bf0	553	TIGRFAM	TIGR03389	laccase: laccase	22	553	7.0E-267	T	28-01-2022	IPR017761	Laccase	GO:0046274|GO:0048046|GO:0052716
Nep_mir_jg6732.t1	6ed381776544b1ab9c26fe0b301a0bf0	553	CDD	cd13875	CuRO_2_LCC_plant	158	302	7.18738E-75	T	28-01-2022	IPR034285	Laccase, second cupredoxin domain	-
Nep_mir_jg6732.t1	6ed381776544b1ab9c26fe0b301a0bf0	553	Gene3D	G3DSA:2.60.40.420	-	361	553	3.4E-59	T	28-01-2022	IPR008972	Cupredoxin	-
Nep_mir_jg6732.t1	6ed381776544b1ab9c26fe0b301a0bf0	553	PANTHER	PTHR11709	MULTI-COPPER OXIDASE	9	553	2.1E-297	T	28-01-2022	-	-
Nep_mir_jg6732.t1	6ed381776544b1ab9c26fe0b301a0bf0	553	SUPERFAMILY	SSF49503	Cupredoxins	15	166	3.9E-37	T	28-01-2022	IPR008972	Cupredoxin	-
Nep_mir_jg6732.t1	6ed381776544b1ab9c26fe0b301a0bf0	553	CDD	cd13897	CuRO_3_LCC_plant	399	536	1.52892E-79	T	28-01-2022	IPR034289	Laccase, third cupredoxin domain	GO:0005507
Nep_mir_jg38759.t1	24ad33dd9ebe611b610094d2fa4ef979	396	SUPERFAMILY	SSF56219	DNase I-like	46	360	9.55E-69	T	28-01-2022	IPR036691	Endonuclease/exonuclease/phosphatase superfamily	-
Nep_mir_jg38759.t1	24ad33dd9ebe611b610094d2fa4ef979	396	Gene3D	G3DSA:3.60.10.10	-	32	381	3.8E-109	T	28-01-2022	IPR036691	Endonuclease/exonuclease/phosphatase superfamily	-
Nep_mir_jg38759.t1	24ad33dd9ebe611b610094d2fa4ef979	396	Pfam	PF03372	Endonuclease/Exonuclease/phosphatase family	53	348	2.3E-14	T	28-01-2022	IPR005135	Endonuclease/exonuclease/phosphatase	-
Nep_mir_jg38759.t1	24ad33dd9ebe611b610094d2fa4ef979	396	PANTHER	PTHR45666:SF18	TYPE IV INOSITOL POLYPHOSPHATE 5-PHOSPHATASE 9	35	368	3.7E-156	T	28-01-2022	-	-
Nep_mir_jg38759.t1	24ad33dd9ebe611b610094d2fa4ef979	396	PANTHER	PTHR45666	TYPE IV INOSITOL POLYPHOSPHATE 5-PHOSPHATASE 9	35	368	3.7E-156	T	28-01-2022	-	-
Nep_mir_jg38759.t1	24ad33dd9ebe611b610094d2fa4ef979	396	SMART	SM00128	i5p_5	45	363	9.5E-67	T	28-01-2022	IPR000300	Inositol polyphosphate-related phosphatase	GO:0046856
Nep_mir_jg35234.t1	40942455cacccdd04c15ef7e17f03516	109	Gene3D	G3DSA:3.30.310.150	-	13	106	2.9E-26	T	28-01-2022	IPR036093	NAC domain superfamily	GO:0003677|GO:0006355
Nep_mir_jg35234.t1	40942455cacccdd04c15ef7e17f03516	109	ProSiteProfiles	PS51005	NAC domain profile.	1	109	24.674	T	28-01-2022	IPR003441	NAC domain	GO:0003677|GO:0006355
Nep_mir_jg35234.t1	40942455cacccdd04c15ef7e17f03516	109	PANTHER	PTHR31719:SF178	BNAC06G30680D PROTEIN	18	102	2.2E-31	T	28-01-2022	-	-
Nep_mir_jg35234.t1	40942455cacccdd04c15ef7e17f03516	109	SUPERFAMILY	SSF101941	NAC domain	22	100	4.05E-25	T	28-01-2022	IPR036093	NAC domain superfamily	GO:0003677|GO:0006355
Nep_mir_jg35234.t1	40942455cacccdd04c15ef7e17f03516	109	Pfam	PF02365	No apical meristem (NAM) protein	22	96	3.3E-14	T	28-01-2022	IPR003441	NAC domain	GO:0003677|GO:0006355
Nep_mir_jg35234.t1	40942455cacccdd04c15ef7e17f03516	109	PANTHER	PTHR31719	NAC TRANSCRIPTION FACTOR 56	18	102	2.2E-31	T	28-01-2022	-	-
Nep_mir_jg29545.t1	31793ad0c893cfa815f3942830964daf	79	PANTHER	PTHR12838	U3 SMALL NUCLEOLAR RNA-ASSOCIATED PROTEIN 11	1	78	3.4E-37	T	28-01-2022	IPR007144	Small-subunit processome, Utp11	GO:0006364|GO:0032040
Nep_mir_jg29545.t1	31793ad0c893cfa815f3942830964daf	79	Pfam	PF03998	Utp11 protein	11	77	4.7E-33	T	28-01-2022	IPR007144	Small-subunit processome, Utp11	GO:0006364|GO:0032040
Nep_mir_jg29545.t1	31793ad0c893cfa815f3942830964daf	79	PANTHER	PTHR12838:SF0	U3 SMALL NUCLEOLAR RNA-ASSOCIATED PROTEIN 11-RELATED	1	78	3.4E-37	T	28-01-2022	-	-
Nep_mir_jg5892.t1	b16d52e5a71d3cef662ea414c4652a68	372	MobiDBLite	mobidb-lite	consensus disorder prediction	19	39	-	T	28-01-2022	-	-
Nep_mir_jg5892.t1	b16d52e5a71d3cef662ea414c4652a68	372	Pfam	PF05910	Plant protein of unknown function (DUF868)	40	371	9.0E-83	T	28-01-2022	IPR008586	Protein of unknown function DUF868, plant	-
Nep_mir_jg5892.t1	b16d52e5a71d3cef662ea414c4652a68	372	PANTHER	PTHR31972	EXPRESSED PROTEIN	7	371	9.9E-129	T	28-01-2022	IPR008586	Protein of unknown function DUF868, plant	-
Nep_mir_jg5892.t1	b16d52e5a71d3cef662ea414c4652a68	372	PANTHER	PTHR31972:SF3	OS08G0422401 PROTEIN	7	371	9.9E-129	T	28-01-2022	-	-
Nep_mir_jg55721.t1	99d0162bd32f9ea14e5b044f8a2bb77f	117	ProSitePatterns	PS01239	Dynein light chain type 1 signature.	83	97	-	T	28-01-2022	IPR019763	Dynein light chain, type 1/2, conserved site	GO:0005875|GO:0007017
Nep_mir_jg55721.t1	99d0162bd32f9ea14e5b044f8a2bb77f	117	SMART	SM01375	Dynein_light_2	29	116	3.5E-54	T	28-01-2022	IPR001372	Dynein light chain, type 1/2	GO:0007017|GO:0030286
Nep_mir_jg55721.t1	99d0162bd32f9ea14e5b044f8a2bb77f	117	PANTHER	PTHR11886:SF95	DYNEIN LIGHT CHAIN	19	117	1.0E-52	T	28-01-2022	-	-
Nep_mir_jg55721.t1	99d0162bd32f9ea14e5b044f8a2bb77f	117	SUPERFAMILY	SSF54648	DLC	32	117	3.53E-39	T	28-01-2022	IPR037177	Dynein light chain superfamily	GO:0007017|GO:0030286
Nep_mir_jg55721.t1	99d0162bd32f9ea14e5b044f8a2bb77f	117	Pfam	PF01221	Dynein light chain type 1	34	116	3.4E-39	T	28-01-2022	IPR001372	Dynein light chain, type 1/2	GO:0007017|GO:0030286
Nep_mir_jg55721.t1	99d0162bd32f9ea14e5b044f8a2bb77f	117	MobiDBLite	mobidb-lite	consensus disorder prediction	1	40	-	T	28-01-2022	-	-
Nep_mir_jg55721.t1	99d0162bd32f9ea14e5b044f8a2bb77f	117	PANTHER	PTHR11886	DYNEIN LIGHT CHAIN	19	117	1.0E-52	T	28-01-2022	IPR001372	Dynein light chain, type 1/2	GO:0007017|GO:0030286
Nep_mir_jg55721.t1	99d0162bd32f9ea14e5b044f8a2bb77f	117	Gene3D	G3DSA:3.30.740.10	Protein Inhibitor Of Neuronal Nitric Oxide Synthase;	30	117	1.6E-42	T	28-01-2022	IPR037177	Dynein light chain superfamily	GO:0007017|GO:0030286
Nep_mir_jg38737.t1	5b33ab0b8256fdac9bc9d4e8e2ee88d0	465	Gene3D	G3DSA:1.20.1280.50	-	116	155	1.4E-7	T	28-01-2022	-	-
Nep_mir_jg38737.t1	5b33ab0b8256fdac9bc9d4e8e2ee88d0	465	PANTHER	PTHR46301	F-BOX/KELCH-REPEAT PROTEIN	52	463	3.1E-186	T	28-01-2022	-	-
Nep_mir_jg38737.t1	5b33ab0b8256fdac9bc9d4e8e2ee88d0	465	SMART	SM00256	fbox_2	119	159	2.5E-7	T	28-01-2022	IPR001810	F-box domain	GO:0005515
Nep_mir_jg38737.t1	5b33ab0b8256fdac9bc9d4e8e2ee88d0	465	Pfam	PF00646	F-box domain	116	156	2.6E-8	T	28-01-2022	IPR001810	F-box domain	GO:0005515
Nep_mir_jg38737.t1	5b33ab0b8256fdac9bc9d4e8e2ee88d0	465	ProSiteProfiles	PS50181	F-box domain profile.	113	158	9.63	T	28-01-2022	IPR001810	F-box domain	GO:0005515
Nep_mir_jg38737.t1	5b33ab0b8256fdac9bc9d4e8e2ee88d0	465	Gene3D	G3DSA:2.120.10.80	-	170	451	9.8E-11	T	28-01-2022	IPR015915	Kelch-type beta propeller	GO:0005515
Nep_mir_jg38737.t1	5b33ab0b8256fdac9bc9d4e8e2ee88d0	465	SUPERFAMILY	SSF81383	F-box domain	111	197	4.58E-11	T	28-01-2022	IPR036047	F-box-like domain superfamily	GO:0005515
Nep_mir_jg38737.t1	5b33ab0b8256fdac9bc9d4e8e2ee88d0	465	PANTHER	PTHR46301:SF25	BNAA07G08860D PROTEIN	52	463	3.1E-186	T	28-01-2022	-	-
Nep_mir_jg38737.t1	5b33ab0b8256fdac9bc9d4e8e2ee88d0	465	MobiDBLite	mobidb-lite	consensus disorder prediction	79	98	-	T	28-01-2022	-	-
Nep_mir_jg38737.t1	5b33ab0b8256fdac9bc9d4e8e2ee88d0	465	SUPERFAMILY	SSF50965	Galactose oxidase, central domain	155	445	7.72E-19	T	28-01-2022	IPR011043	Galactose oxidase/kelch, beta-propeller	-
Nep_mir_jg1775.t1	438e7d29fb2feec6b71ee732ca9ba86c	415	PANTHER	PTHR12482	UNCHARACTERIZED	12	414	2.1E-169	T	28-01-2022	IPR044294	Lipase-like	-
Nep_mir_jg1775.t1	438e7d29fb2feec6b71ee732ca9ba86c	415	PANTHER	PTHR12482:SF41	ALPHA/BETA-HYDROLASES SUPERFAMILY PROTEIN	12	414	2.1E-169	T	28-01-2022	-	-
Nep_mir_jg1775.t1	438e7d29fb2feec6b71ee732ca9ba86c	415	MobiDBLite	mobidb-lite	consensus disorder prediction	9	24	-	T	28-01-2022	-	-
Nep_mir_jg1775.t1	438e7d29fb2feec6b71ee732ca9ba86c	415	MobiDBLite	mobidb-lite	consensus disorder prediction	1	34	-	T	28-01-2022	-	-
Nep_mir_jg1775.t1	438e7d29fb2feec6b71ee732ca9ba86c	415	SUPERFAMILY	SSF53474	alpha/beta-Hydrolases	73	304	1.61E-19	T	28-01-2022	IPR029058	Alpha/Beta hydrolase fold	-
Nep_mir_jg1775.t1	438e7d29fb2feec6b71ee732ca9ba86c	415	Pfam	PF05057	Putative serine esterase (DUF676)	72	301	8.3E-67	T	28-01-2022	IPR007751	Domain of unknown function DUF676, lipase-like	-
Nep_mir_jg30498.t1	cf18997cefa346fcb666ad7ea2d82209	135	PANTHER	PTHR34410	INTRON-ENCODED HOMING ENDONUCLEASE, PUTATIVE-RELATED	50	135	4.0E-58	T	28-01-2022	-	-
Nep_mir_jg19783.t1	0e4467c318f9b56bee4adb8b0a9920c3	321	PANTHER	PTHR48102	ATP-DEPENDENT CLP PROTEASE ATP-BINDING SUBUNIT CLPX-LIKE, MITOCHONDRIAL-RELATED	88	305	2.2E-112	T	28-01-2022	-	-
Nep_mir_jg19783.t1	0e4467c318f9b56bee4adb8b0a9920c3	321	Gene3D	G3DSA:1.10.8.60	-	175	277	1.2E-34	T	28-01-2022	-	-
Nep_mir_jg19783.t1	0e4467c318f9b56bee4adb8b0a9920c3	321	SUPERFAMILY	SSF52540	P-loop containing nucleoside triphosphate hydrolases	96	264	5.94E-17	T	28-01-2022	IPR027417	P-loop containing nucleoside triphosphate hydrolase	-
Nep_mir_jg19783.t1	0e4467c318f9b56bee4adb8b0a9920c3	321	Pfam	PF10431	C-terminal, D2-small domain, of ClpB protein	176	246	1.2E-11	T	28-01-2022	IPR019489	Clp ATPase, C-terminal	-
Nep_mir_jg19783.t1	0e4467c318f9b56bee4adb8b0a9920c3	321	PANTHER	PTHR48102:SF5	OS01G0886600 PROTEIN	88	305	2.2E-112	T	28-01-2022	-	-
Nep_mir_jg19783.t1	0e4467c318f9b56bee4adb8b0a9920c3	321	Gene3D	G3DSA:3.40.50.300	-	64	174	1.8E-27	T	28-01-2022	-	-
Nep_mir_jg19783.t1	0e4467c318f9b56bee4adb8b0a9920c3	321	SMART	SM01086	ClpB_D2_small_2	176	267	9.9E-20	T	28-01-2022	IPR019489	Clp ATPase, C-terminal	-
Nep_mir_jg19783.t1	0e4467c318f9b56bee4adb8b0a9920c3	321	Pfam	PF07724	AAA domain (Cdc48 subfamily)	88	169	1.5E-7	T	28-01-2022	IPR003959	ATPase, AAA-type, core	GO:0005524|GO:0016887
Nep_mir_jg18802.t1	b165127ad34c370f0aa0459a0949069f	110	PANTHER	PTHR33801	ABSCISIC STRESS-RIPENING PROTEIN 5	3	103	5.3E-24	T	28-01-2022	IPR003496	ABA/WDS induced protein	-
Nep_mir_jg18802.t1	b165127ad34c370f0aa0459a0949069f	110	PANTHER	PTHR33801:SF7	ABSCISIC STRESS-RIPENING PROTEIN 5	3	103	5.3E-24	T	28-01-2022	-	-
Nep_mir_jg18802.t1	b165127ad34c370f0aa0459a0949069f	110	Pfam	PF02496	ABA/WDS induced protein	21	93	1.4E-28	T	28-01-2022	IPR003496	ABA/WDS induced protein	-
Nep_mir_jg18802.t1	b165127ad34c370f0aa0459a0949069f	110	MobiDBLite	mobidb-lite	consensus disorder prediction	96	110	-	T	28-01-2022	-	-
Nep_mir_jg18802.t1	b165127ad34c370f0aa0459a0949069f	110	MobiDBLite	mobidb-lite	consensus disorder prediction	88	110	-	T	28-01-2022	-	-
Nep_mir_jg68120.t1	84266aedb330689bec04167170376804	260	MobiDBLite	mobidb-lite	consensus disorder prediction	206	221	-	T	28-01-2022	-	-
Nep_mir_jg68120.t1	84266aedb330689bec04167170376804	260	MobiDBLite	mobidb-lite	consensus disorder prediction	191	205	-	T	28-01-2022	-	-
Nep_mir_jg68120.t1	84266aedb330689bec04167170376804	260	PANTHER	PTHR33095	-	46	257	3.2E-49	T	28-01-2022	-	-
Nep_mir_jg68120.t1	84266aedb330689bec04167170376804	260	MobiDBLite	mobidb-lite	consensus disorder prediction	184	235	-	T	28-01-2022	-	-
Nep_mir_jg68120.t1	84266aedb330689bec04167170376804	260	PANTHER	PTHR33095:SF71	BNAC05G50840D PROTEIN	46	257	3.2E-49	T	28-01-2022	-	-
Nep_mir_jg68120.t1	84266aedb330689bec04167170376804	260	Pfam	PF07816	Protein of unknown function (DUF1645)	68	239	2.7E-14	T	28-01-2022	IPR012442	Protein of unknown function DUF1645, plant	-
Nep_mir_jg45642.t1	da921929bad22d960fa6c5f09c472f58	398	Gene3D	G3DSA:3.30.310.150	-	33	183	2.6E-57	T	28-01-2022	IPR036093	NAC domain superfamily	GO:0003677|GO:0006355
Nep_mir_jg45642.t1	da921929bad22d960fa6c5f09c472f58	398	Pfam	PF02365	No apical meristem (NAM) protein	25	154	8.2E-40	T	28-01-2022	IPR003441	NAC domain	GO:0003677|GO:0006355
Nep_mir_jg45642.t1	da921929bad22d960fa6c5f09c472f58	398	ProSiteProfiles	PS51005	NAC domain profile.	24	179	59.675	T	28-01-2022	IPR003441	NAC domain	GO:0003677|GO:0006355
Nep_mir_jg45642.t1	da921929bad22d960fa6c5f09c472f58	398	PANTHER	PTHR31744	PROTEIN CUP-SHAPED COTYLEDON 2-RELATED	15	395	4.5E-144	T	28-01-2022	-	-
Nep_mir_jg45642.t1	da921929bad22d960fa6c5f09c472f58	398	PANTHER	PTHR31744:SF131	PROTEIN CUP-SHAPED COTYLEDON 2-LIKE	15	395	4.5E-144	T	28-01-2022	-	-
Nep_mir_jg45642.t1	da921929bad22d960fa6c5f09c472f58	398	SUPERFAMILY	SSF101941	NAC domain	15	179	3.27E-62	T	28-01-2022	IPR036093	NAC domain superfamily	GO:0003677|GO:0006355
Nep_mir_jg40727.t1	7289b7e09009d54d8aa3a64f4103e86d	341	SUPERFAMILY	SSF46579	Prefoldin	69	170	7.59E-5	T	28-01-2022	-	-
Nep_mir_jg40727.t1	7289b7e09009d54d8aa3a64f4103e86d	341	Coils	Coil	Coil	120	143	-	T	28-01-2022	-	-
Nep_mir_jg40727.t1	7289b7e09009d54d8aa3a64f4103e86d	341	Coils	Coil	Coil	276	317	-	T	28-01-2022	-	-
Nep_mir_jg40727.t1	7289b7e09009d54d8aa3a64f4103e86d	341	PANTHER	PTHR15217	WILMS' TUMOR 1-ASSOCIATING PROTEIN	1	334	9.8E-153	T	28-01-2022	IPR033757	Pre-mRNA-splicing regulator WTAP	GO:0000381|GO:0005634|GO:0080009
Nep_mir_jg40727.t1	7289b7e09009d54d8aa3a64f4103e86d	341	PANTHER	PTHR15217:SF2	PROTEIN OF 37 KDA-LIKE PROTEIN, PUTATIVE-RELATED	1	334	9.8E-153	T	28-01-2022	-	-
Nep_mir_jg40727.t1	7289b7e09009d54d8aa3a64f4103e86d	341	Coils	Coil	Coil	64	91	-	T	28-01-2022	-	-
Nep_mir_jg40727.t1	7289b7e09009d54d8aa3a64f4103e86d	341	Pfam	PF17098	WTAP/Mum2p family	136	290	1.9E-46	T	28-01-2022	IPR029732	WTAP/Mum2 family	GO:0005634|GO:0080009
Nep_mir_jg40727.t1	7289b7e09009d54d8aa3a64f4103e86d	341	Coils	Coil	Coil	148	168	-	T	28-01-2022	-	-
Nep_mir_jg40727.t1	7289b7e09009d54d8aa3a64f4103e86d	341	MobiDBLite	mobidb-lite	consensus disorder prediction	1	55	-	T	28-01-2022	-	-
Nep_mir_jg40727.t1	7289b7e09009d54d8aa3a64f4103e86d	341	Coils	Coil	Coil	189	212	-	T	28-01-2022	-	-
Nep_mir_jg40727.t1	7289b7e09009d54d8aa3a64f4103e86d	341	MobiDBLite	mobidb-lite	consensus disorder prediction	1	18	-	T	28-01-2022	-	-
Nep_mir_jg40727.t1	7289b7e09009d54d8aa3a64f4103e86d	341	MobiDBLite	mobidb-lite	consensus disorder prediction	310	341	-	T	28-01-2022	-	-
Nep_mir_jg40727.t1	7289b7e09009d54d8aa3a64f4103e86d	341	MobiDBLite	mobidb-lite	consensus disorder prediction	27	48	-	T	28-01-2022	-	-
Nep_mir_jg29450.t1	069b71bd5b8119381068670ed8949c44	364	PANTHER	PTHR47991:SF45	SYNTHASE/FLAVANONE 3-HYDROXYLASE, PUTATIVE-RELATED	10	356	2.2E-154	T	28-01-2022	-	-
Nep_mir_jg29450.t1	069b71bd5b8119381068670ed8949c44	364	SUPERFAMILY	SSF51197	Clavaminate synthase-like	14	347	2.27E-101	T	28-01-2022	-	-
Nep_mir_jg29450.t1	069b71bd5b8119381068670ed8949c44	364	PANTHER	PTHR47991	OXOGLUTARATE/IRON-DEPENDENT DIOXYGENASE	10	356	2.2E-154	T	28-01-2022	-	-
Nep_mir_jg29450.t1	069b71bd5b8119381068670ed8949c44	364	ProSiteProfiles	PS51471	Fe(2+) 2-oxoglutarate dioxygenase domain profile.	207	307	13.33	T	28-01-2022	IPR005123	Oxoglutarate/iron-dependent dioxygenase	GO:0016491
Nep_mir_jg29450.t1	069b71bd5b8119381068670ed8949c44	364	Pfam	PF03171	2OG-Fe(II) oxygenase superfamily	211	307	2.7E-26	T	28-01-2022	IPR005123	Oxoglutarate/iron-dependent dioxygenase	GO:0016491
Nep_mir_jg29450.t1	069b71bd5b8119381068670ed8949c44	364	Pfam	PF14226	non-haem dioxygenase in morphine synthesis N-terminal	52	151	5.5E-25	T	28-01-2022	IPR026992	Non-haem dioxygenase N-terminal domain	-
Nep_mir_jg29450.t1	069b71bd5b8119381068670ed8949c44	364	Gene3D	G3DSA:2.60.120.330	-	13	346	1.2E-105	T	28-01-2022	IPR027443	Isopenicillin N synthase-like	-
Nep_mir_jg6465.t1	438e17e2aebc0810449c0151bf952651	149	PANTHER	PTHR36708	SUCCINATE DEHYDROGENASE SUBUNIT 6, MITOCHONDRIAL	2	147	6.5E-69	T	28-01-2022	IPR034574	Succinate dehydrogenase subunit 6, mitochondrial	GO:0005749
Nep_mir_jg6465.t1	438e17e2aebc0810449c0151bf952651	149	PANTHER	PTHR36708:SF2	SUCCINATE DEHYDROGENASE SUBUNIT 6, MITOCHONDRIAL-LIKE	2	147	6.5E-69	T	28-01-2022	-	-
Nep_mir_jg55948.t1	fbc9240ac98353789a630f2ef16b2f43	573	Pfam	PF03016	Exostosin family	146	480	5.3E-88	T	28-01-2022	IPR040911	Exostosin, GT47 domain	-
Nep_mir_jg55948.t1	fbc9240ac98353789a630f2ef16b2f43	573	PANTHER	PTHR11062:SF282	XYLOGLUCAN GALACTOSYLTRANSFERASE GT11-RELATED	23	548	2.5E-193	T	28-01-2022	-	-
Nep_mir_jg55948.t1	fbc9240ac98353789a630f2ef16b2f43	573	PANTHER	PTHR11062	EXOSTOSIN HEPARAN SULFATE GLYCOSYLTRANSFERASE -RELATED	23	548	2.5E-193	T	28-01-2022	IPR004263	Exostosin-like	GO:0006486|GO:0016757
Nep_mir_jg36795.t1	643ed4a2185ddc91af75aabc6ded90d3	627	Coils	Coil	Coil	547	567	-	T	28-01-2022	-	-
Nep_mir_jg36795.t1	643ed4a2185ddc91af75aabc6ded90d3	627	PRINTS	PR02089	HAUS augmin-like complex subunit 3 signature	12	31	9.1E-5	T	28-01-2022	IPR026206	HAUS augmin-like complex subunit 3	GO:0051225|GO:0070652
Nep_mir_jg36795.t1	643ed4a2185ddc91af75aabc6ded90d3	627	PRINTS	PR02089	HAUS augmin-like complex subunit 3 signature	265	284	9.1E-5	T	28-01-2022	IPR026206	HAUS augmin-like complex subunit 3	GO:0051225|GO:0070652
Nep_mir_jg36795.t1	643ed4a2185ddc91af75aabc6ded90d3	627	PRINTS	PR02089	HAUS augmin-like complex subunit 3 signature	385	403	9.1E-5	T	28-01-2022	IPR026206	HAUS augmin-like complex subunit 3	GO:0051225|GO:0070652
Nep_mir_jg36795.t1	643ed4a2185ddc91af75aabc6ded90d3	627	PRINTS	PR02089	HAUS augmin-like complex subunit 3 signature	347	363	9.1E-5	T	28-01-2022	IPR026206	HAUS augmin-like complex subunit 3	GO:0051225|GO:0070652
Nep_mir_jg36795.t1	643ed4a2185ddc91af75aabc6ded90d3	627	PRINTS	PR02089	HAUS augmin-like complex subunit 3 signature	448	465	9.1E-5	T	28-01-2022	IPR026206	HAUS augmin-like complex subunit 3	GO:0051225|GO:0070652
Nep_mir_jg36795.t1	643ed4a2185ddc91af75aabc6ded90d3	627	PANTHER	PTHR19378:SF0	HAUS AUGMIN-LIKE COMPLEX SUBUNIT 3	1	614	0.0	T	28-01-2022	-	-
Nep_mir_jg36795.t1	643ed4a2185ddc91af75aabc6ded90d3	627	Coils	Coil	Coil	315	335	-	T	28-01-2022	-	-
Nep_mir_jg36795.t1	643ed4a2185ddc91af75aabc6ded90d3	627	Coils	Coil	Coil	116	136	-	T	28-01-2022	-	-
Nep_mir_jg36795.t1	643ed4a2185ddc91af75aabc6ded90d3	627	PANTHER	PTHR19378	GOLGIN- RELATED	1	614	0.0	T	28-01-2022	IPR026206	HAUS augmin-like complex subunit 3	GO:0051225|GO:0070652
Nep_mir_jg36795.t1	643ed4a2185ddc91af75aabc6ded90d3	627	Pfam	PF14932	HAUS augmin-like complex subunit 3	28	289	4.8E-72	T	28-01-2022	IPR032733	HAUS augmin-like complex subunit 3, N-terminal	-
Nep_mir_jg41713.t1	819f9009dfb85107fc57910cd0396d05	130	PANTHER	PTHR48222	PROTEINASE INHIBITOR, PROPEPTIDE	25	125	7.1E-33	T	28-01-2022	-	-
Nep_mir_jg41713.t1	819f9009dfb85107fc57910cd0396d05	130	Pfam	PF05922	Peptidase inhibitor I9	42	119	1.1E-13	T	28-01-2022	IPR010259	Peptidase S8 propeptide/proteinase inhibitor I9	-
Nep_mir_jg41713.t1	819f9009dfb85107fc57910cd0396d05	130	Gene3D	G3DSA:3.30.70.80	-	25	119	3.7E-24	T	28-01-2022	IPR037045	Peptidase S8 propeptide/proteinase inhibitor I9 superfamily	-
Nep_mir_jg42750.t1	09b38124b3e0930a7dbf20f124c91858	513	CDD	cd17364	MFS_PhT	19	485	0.0	T	28-01-2022	-	-
Nep_mir_jg42750.t1	09b38124b3e0930a7dbf20f124c91858	513	TIGRFAM	TIGR00887	2A0109: phosphate:H+ symporter	18	495	1.2E-210	T	28-01-2022	IPR004738	Phosphate permease	GO:0005315|GO:0006817|GO:0016021
Nep_mir_jg42750.t1	09b38124b3e0930a7dbf20f124c91858	513	PANTHER	PTHR24064	SOLUTE CARRIER FAMILY 22 MEMBER	18	506	3.7E-270	T	28-01-2022	-	-
Nep_mir_jg42750.t1	09b38124b3e0930a7dbf20f124c91858	513	PANTHER	PTHR24064:SF528	INORGANIC PHOSPHATE TRANSPORTER 1-4-LIKE	18	506	3.7E-270	T	28-01-2022	-	-
Nep_mir_jg42750.t1	09b38124b3e0930a7dbf20f124c91858	513	Coils	Coil	Coil	229	256	-	T	28-01-2022	-	-
Nep_mir_jg42750.t1	09b38124b3e0930a7dbf20f124c91858	513	MobiDBLite	mobidb-lite	consensus disorder prediction	488	513	-	T	28-01-2022	-	-
Nep_mir_jg42750.t1	09b38124b3e0930a7dbf20f124c91858	513	Pfam	PF00083	Sugar (and other) transporter	48	493	1.9E-45	T	28-01-2022	IPR005828	Major facilitator, sugar transporter-like	GO:0016021|GO:0022857|GO:0055085
Nep_mir_jg42750.t1	09b38124b3e0930a7dbf20f124c91858	513	SUPERFAMILY	SSF103473	MFS general substrate transporter	44	493	8.89E-56	T	28-01-2022	IPR036259	MFS transporter superfamily	-
Nep_mir_jg42750.t1	09b38124b3e0930a7dbf20f124c91858	513	ProSiteProfiles	PS50850	Major facilitator superfamily (MFS) profile.	1	486	30.242	T	28-01-2022	IPR020846	Major facilitator superfamily domain	GO:0022857
Nep_mir_jg43549.t1	21ca3a6576e1bc41acac8301c7edad53	1241	Pfam	PF08235	LNS2 (Lipin/Ned1/Smp2)	995	1216	1.8E-95	T	28-01-2022	IPR013209	Lipin/Ned1/Smp2 (LNS2)	-
Nep_mir_jg43549.t1	21ca3a6576e1bc41acac8301c7edad53	1241	PANTHER	PTHR12181	LIPIN	217	1240	2.2E-255	T	28-01-2022	IPR026058	LIPIN family	-
Nep_mir_jg43549.t1	21ca3a6576e1bc41acac8301c7edad53	1241	Pfam	PF04571	lipin, N-terminal conserved region	217	280	1.3E-17	T	28-01-2022	IPR007651	Lipin, N-terminal	-
Nep_mir_jg43549.t1	21ca3a6576e1bc41acac8301c7edad53	1241	SUPERFAMILY	SSF56784	HAD-like	1032	1182	1.06E-17	T	28-01-2022	IPR036412	HAD-like superfamily	-
Nep_mir_jg43549.t1	21ca3a6576e1bc41acac8301c7edad53	1241	MobiDBLite	mobidb-lite	consensus disorder prediction	278	298	-	T	28-01-2022	-	-
Nep_mir_jg43549.t1	21ca3a6576e1bc41acac8301c7edad53	1241	Pfam	PF16876	Lipin/Ned1/Smp2 multi-domain protein middle domain	841	910	1.9E-7	T	28-01-2022	IPR031703	Lipin, middle domain	-
Nep_mir_jg43549.t1	21ca3a6576e1bc41acac8301c7edad53	1241	SMART	SM00775	lns2	1040	1196	2.4E-99	T	28-01-2022	IPR031315	LNS2/PITP	-
Nep_mir_jg43549.t1	21ca3a6576e1bc41acac8301c7edad53	1241	PANTHER	PTHR12181:SF12	GH19076P	217	1240	2.2E-255	T	28-01-2022	-	-
Nep_mir_jg20427.t1	2238a85544e978ed9bb2310682bf3aaf	1052	Coils	Coil	Coil	4	24	-	T	28-01-2022	-	-
Nep_mir_jg20427.t1	2238a85544e978ed9bb2310682bf3aaf	1052	Gene3D	G3DSA:1.25.10.10	-	836	1050	1.4E-11	T	28-01-2022	IPR011989	Armadillo-like helical	-
Nep_mir_jg20427.t1	2238a85544e978ed9bb2310682bf3aaf	1052	SUPERFAMILY	SSF48371	ARM repeat	1	1038	3.58E-35	T	28-01-2022	IPR016024	Armadillo-type fold	-
Nep_mir_jg20427.t1	2238a85544e978ed9bb2310682bf3aaf	1052	Gene3D	G3DSA:1.25.10.10	-	2	491	4.0E-32	T	28-01-2022	IPR011989	Armadillo-like helical	-
Nep_mir_jg20427.t1	2238a85544e978ed9bb2310682bf3aaf	1052	PANTHER	PTHR12596:SF18	BNAA10G30440D PROTEIN	1	1050	0.0	T	28-01-2022	-	-
Nep_mir_jg20427.t1	2238a85544e978ed9bb2310682bf3aaf	1052	PANTHER	PTHR12596	EXPORTIN 4,7-RELATED	1	1050	0.0	T	28-01-2022	IPR044189	Exportin 4/7-like	GO:0005049|GO:0051169
Nep_mir_jg25115.t1	a91ba8eb344d1bb0c6ee3b4cd0ca5a44	727	MobiDBLite	mobidb-lite	consensus disorder prediction	701	721	-	T	28-01-2022	-	-
Nep_mir_jg25115.t1	a91ba8eb344d1bb0c6ee3b4cd0ca5a44	727	Gene3D	G3DSA:1.10.418.10	-	150	276	4.7E-39	T	28-01-2022	IPR036872	CH domain superfamily	-
Nep_mir_jg25115.t1	a91ba8eb344d1bb0c6ee3b4cd0ca5a44	727	SUPERFAMILY	SSF47576	Calponin-homology domain, CH-domain	152	650	1.48E-167	T	28-01-2022	IPR036872	CH domain superfamily	-
Nep_mir_jg25115.t1	a91ba8eb344d1bb0c6ee3b4cd0ca5a44	727	Pfam	PF00307	Calponin homology (CH) domain	547	649	4.9E-18	T	28-01-2022	IPR001715	Calponin homology domain	GO:0005515
Nep_mir_jg25115.t1	a91ba8eb344d1bb0c6ee3b4cd0ca5a44	727	Pfam	PF00307	Calponin homology (CH) domain	426	528	1.3E-18	T	28-01-2022	IPR001715	Calponin homology domain	GO:0005515
Nep_mir_jg25115.t1	a91ba8eb344d1bb0c6ee3b4cd0ca5a44	727	Pfam	PF00307	Calponin homology (CH) domain	158	269	6.0E-17	T	28-01-2022	IPR001715	Calponin homology domain	GO:0005515
Nep_mir_jg25115.t1	a91ba8eb344d1bb0c6ee3b4cd0ca5a44	727	Pfam	PF00307	Calponin homology (CH) domain	300	401	3.5E-22	T	28-01-2022	IPR001715	Calponin homology domain	GO:0005515
Nep_mir_jg25115.t1	a91ba8eb344d1bb0c6ee3b4cd0ca5a44	727	ProSiteProfiles	PS50021	Calponin homology (CH) domain profile.	545	653	20.2	T	28-01-2022	IPR001715	Calponin homology domain	GO:0005515
Nep_mir_jg25115.t1	a91ba8eb344d1bb0c6ee3b4cd0ca5a44	727	ProSitePatterns	PS00020	Actinin-type actin-binding domain signature 2.	243	267	-	T	28-01-2022	IPR001589	Actinin-type actin-binding domain, conserved site	-
Nep_mir_jg25115.t1	a91ba8eb344d1bb0c6ee3b4cd0ca5a44	727	Gene3D	G3DSA:1.10.418.10	-	277	405	2.5E-41	T	28-01-2022	IPR036872	CH domain superfamily	-
Nep_mir_jg25115.t1	a91ba8eb344d1bb0c6ee3b4cd0ca5a44	727	MobiDBLite	mobidb-lite	consensus disorder prediction	701	727	-	T	28-01-2022	-	-
Nep_mir_jg25115.t1	a91ba8eb344d1bb0c6ee3b4cd0ca5a44	727	CDD	cd00014	CH	425	527	1.87929E-16	T	28-01-2022	IPR001715	Calponin homology domain	GO:0005515
Nep_mir_jg25115.t1	a91ba8eb344d1bb0c6ee3b4cd0ca5a44	727	ProSiteProfiles	PS50021	Calponin homology (CH) domain profile.	424	530	24.012	T	28-01-2022	IPR001715	Calponin homology domain	GO:0005515
Nep_mir_jg25115.t1	a91ba8eb344d1bb0c6ee3b4cd0ca5a44	727	PANTHER	PTHR19961:SF62	FIMBRIN-1	36	705	0.0	T	28-01-2022	-	-
Nep_mir_jg25115.t1	a91ba8eb344d1bb0c6ee3b4cd0ca5a44	727	CDD	cd00014	CH	546	653	6.88894E-13	T	28-01-2022	IPR001715	Calponin homology domain	GO:0005515
Nep_mir_jg25115.t1	a91ba8eb344d1bb0c6ee3b4cd0ca5a44	727	PANTHER	PTHR19961	FIMBRIN/PLASTIN	36	705	0.0	T	28-01-2022	IPR039959	Fimbrin/Plastin	GO:0051015|GO:0051017
Nep_mir_jg25115.t1	a91ba8eb344d1bb0c6ee3b4cd0ca5a44	727	Gene3D	G3DSA:1.10.418.10	-	420	537	5.9E-37	T	28-01-2022	IPR036872	CH domain superfamily	-
Nep_mir_jg25115.t1	a91ba8eb344d1bb0c6ee3b4cd0ca5a44	727	ProSiteProfiles	PS50021	Calponin homology (CH) domain profile.	154	271	21.471	T	28-01-2022	IPR001715	Calponin homology domain	GO:0005515
Nep_mir_jg25115.t1	a91ba8eb344d1bb0c6ee3b4cd0ca5a44	727	CDD	cd00014	CH	155	269	5.39706E-20	T	28-01-2022	IPR001715	Calponin homology domain	GO:0005515
Nep_mir_jg25115.t1	a91ba8eb344d1bb0c6ee3b4cd0ca5a44	727	SMART	SM00033	ch_5	426	528	7.0E-28	T	28-01-2022	IPR001715	Calponin homology domain	GO:0005515
Nep_mir_jg25115.t1	a91ba8eb344d1bb0c6ee3b4cd0ca5a44	727	SMART	SM00033	ch_5	547	651	2.5E-19	T	28-01-2022	IPR001715	Calponin homology domain	GO:0005515
Nep_mir_jg25115.t1	a91ba8eb344d1bb0c6ee3b4cd0ca5a44	727	SMART	SM00033	ch_5	156	269	1.7E-18	T	28-01-2022	IPR001715	Calponin homology domain	GO:0005515
Nep_mir_jg25115.t1	a91ba8eb344d1bb0c6ee3b4cd0ca5a44	727	SMART	SM00033	ch_5	301	400	1.7E-21	T	28-01-2022	IPR001715	Calponin homology domain	GO:0005515
Nep_mir_jg25115.t1	a91ba8eb344d1bb0c6ee3b4cd0ca5a44	727	Gene3D	G3DSA:1.10.418.10	-	539	650	1.4E-37	T	28-01-2022	IPR036872	CH domain superfamily	-
Nep_mir_jg25115.t1	a91ba8eb344d1bb0c6ee3b4cd0ca5a44	727	CDD	cd00014	CH	300	400	7.7394E-19	T	28-01-2022	IPR001715	Calponin homology domain	GO:0005515
Nep_mir_jg25115.t1	a91ba8eb344d1bb0c6ee3b4cd0ca5a44	727	ProSiteProfiles	PS50021	Calponin homology (CH) domain profile.	299	402	22.915	T	28-01-2022	IPR001715	Calponin homology domain	GO:0005515
Nep_mir_jg1585.t1	d54a382261bcb082b2b5f4e4a3b50c35	313	Pfam	PF16076	Acyltransferase C-terminus	218	273	1.5E-16	T	28-01-2022	IPR032098	Acyltransferase, C-terminal domain	-
Nep_mir_jg1585.t1	d54a382261bcb082b2b5f4e4a3b50c35	313	PANTHER	PTHR10983	1-ACYLGLYCEROL-3-PHOSPHATE ACYLTRANSFERASE-RELATED	16	293	2.8E-154	T	28-01-2022	-	-
Nep_mir_jg1585.t1	d54a382261bcb082b2b5f4e4a3b50c35	313	SUPERFAMILY	SSF69593	Glycerol-3-phosphate (1)-acyltransferase	34	218	4.84E-19	T	28-01-2022	-	-
Nep_mir_jg1585.t1	d54a382261bcb082b2b5f4e4a3b50c35	313	CDD	cd07990	LPLAT_LCLAT1-like	40	230	2.68744E-84	T	28-01-2022	-	-
Nep_mir_jg1585.t1	d54a382261bcb082b2b5f4e4a3b50c35	313	Pfam	PF01553	Acyltransferase	52	207	3.9E-21	T	28-01-2022	IPR002123	Phospholipid/glycerol acyltransferase	GO:0016746
Nep_mir_jg1585.t1	d54a382261bcb082b2b5f4e4a3b50c35	313	PANTHER	PTHR10983:SF57	1-ACYL-SN-GLYCEROL-3-PHOSPHATE ACYLTRANSFERASE 5-RELATED	16	293	2.8E-154	T	28-01-2022	-	-
Nep_mir_jg1585.t1	d54a382261bcb082b2b5f4e4a3b50c35	313	SMART	SM00563	plsc_2	64	186	8.0E-28	T	28-01-2022	IPR002123	Phospholipid/glycerol acyltransferase	GO:0016746
Nep_mir_jg9232.t1	cc2340188d751b792a638cbb43ca5094	590	PANTHER	PTHR47415	-	354	565	7.0E-14	T	28-01-2022	-	-
Nep_mir_jg38395.t1	b888c64dbb75d721067778b08109b9da	302	Gene3D	G3DSA:3.90.1750.10	Hect	5	88	7.5E-7	T	28-01-2022	-	-
Nep_mir_jg38395.t1	b888c64dbb75d721067778b08109b9da	302	Gene3D	G3DSA:3.30.2160.10	Hect	113	197	1.0E-22	T	28-01-2022	-	-
Nep_mir_jg38395.t1	b888c64dbb75d721067778b08109b9da	302	PANTHER	PTHR11254	HECT DOMAIN UBIQUITIN-PROTEIN LIGASE	89	254	1.9E-127	T	28-01-2022	-	-
Nep_mir_jg38395.t1	b888c64dbb75d721067778b08109b9da	302	PANTHER	PTHR11254	HECT DOMAIN UBIQUITIN-PROTEIN LIGASE	40	79	1.9E-127	T	28-01-2022	-	-
Nep_mir_jg38395.t1	b888c64dbb75d721067778b08109b9da	302	SMART	SM00119	hect_3	40	289	5.4E-12	T	28-01-2022	IPR000569	HECT domain	GO:0004842
Nep_mir_jg38395.t1	b888c64dbb75d721067778b08109b9da	302	ProSiteProfiles	PS50237	HECT domain profile.	85	251	36.789	T	28-01-2022	IPR000569	HECT domain	GO:0004842
Nep_mir_jg38395.t1	b888c64dbb75d721067778b08109b9da	302	Pfam	PF00632	HECT-domain (ubiquitin-transferase)	81	254	3.7E-37	T	28-01-2022	IPR000569	HECT domain	GO:0004842
Nep_mir_jg38395.t1	b888c64dbb75d721067778b08109b9da	302	PANTHER	PTHR11254:SF398	E3 UBIQUITIN-PROTEIN LIGASE UPL2-LIKE ISOFORM X1	89	254	1.9E-127	T	28-01-2022	-	-
Nep_mir_jg38395.t1	b888c64dbb75d721067778b08109b9da	302	PANTHER	PTHR11254:SF398	E3 UBIQUITIN-PROTEIN LIGASE UPL2-LIKE ISOFORM X1	40	79	1.9E-127	T	28-01-2022	-	-
Nep_mir_jg38395.t1	b888c64dbb75d721067778b08109b9da	302	MobiDBLite	mobidb-lite	consensus disorder prediction	1	22	-	T	28-01-2022	-	-
Nep_mir_jg38395.t1	b888c64dbb75d721067778b08109b9da	302	SUPERFAMILY	SSF56204	Hect, E3 ligase catalytic domain	43	293	1.96E-45	T	28-01-2022	IPR035983	HECT, E3 ligase catalytic domain	GO:0004842
Nep_mir_jg1666.t1	ae631dbbc278015e4870d77a2ab4e3c4	246	Pfam	PF00227	Proteasome subunit	36	220	2.0E-54	T	28-01-2022	IPR001353	Proteasome, subunit alpha/beta	GO:0005839|GO:0051603
Nep_mir_jg1666.t1	ae631dbbc278015e4870d77a2ab4e3c4	246	Pfam	PF10584	Proteasome subunit A N-terminal signature	9	31	2.9E-15	T	28-01-2022	IPR000426	Proteasome alpha-subunit, N-terminal domain	GO:0006511|GO:0019773
Nep_mir_jg1666.t1	ae631dbbc278015e4870d77a2ab4e3c4	246	PANTHER	PTHR11599:SF129	PROTEASOME SUBUNIT ALPHA TYPE-6	1	243	4.2E-146	T	28-01-2022	-	-
Nep_mir_jg1666.t1	ae631dbbc278015e4870d77a2ab4e3c4	246	Gene3D	G3DSA:3.60.20.10	Glutamine Phosphoribosylpyrophosphate	1	246	1.9E-92	T	28-01-2022	IPR029055	Nucleophile aminohydrolases, N-terminal	-
Nep_mir_jg1666.t1	ae631dbbc278015e4870d77a2ab4e3c4	246	SMART	SM00948	Proteasome_A_N_2	9	31	1.1E-11	T	28-01-2022	IPR000426	Proteasome alpha-subunit, N-terminal domain	GO:0006511|GO:0019773
Nep_mir_jg1666.t1	ae631dbbc278015e4870d77a2ab4e3c4	246	PANTHER	PTHR11599	PROTEASOME SUBUNIT ALPHA/BETA	1	243	4.2E-146	T	28-01-2022	-	-
Nep_mir_jg1666.t1	ae631dbbc278015e4870d77a2ab4e3c4	246	SUPERFAMILY	SSF56235	N-terminal nucleophile aminohydrolases (Ntn hydrolases)	8	245	6.11E-81	T	28-01-2022	IPR029055	Nucleophile aminohydrolases, N-terminal	-
Nep_mir_jg1666.t1	ae631dbbc278015e4870d77a2ab4e3c4	246	CDD	cd03754	proteasome_alpha_type_6	8	220	3.77962E-151	T	28-01-2022	IPR034642	Proteasome subunit alpha6	GO:0019773
Nep_mir_jg1666.t1	ae631dbbc278015e4870d77a2ab4e3c4	246	ProSiteProfiles	PS51475	Proteasome alpha-type subunit profile.	24	239	81.946	T	28-01-2022	IPR023332	Proteasome alpha-type subunit	-
Nep_mir_jg1666.t1	ae631dbbc278015e4870d77a2ab4e3c4	246	ProSitePatterns	PS00388	Proteasome alpha-type subunits signature.	9	31	-	T	28-01-2022	IPR000426	Proteasome alpha-subunit, N-terminal domain	GO:0006511|GO:0019773
Nep_mir_jg64091.t1	95dc2d2d6c6a9af7a1121b037a55d561	511	Pfam	PF06886	Targeting protein for Xklp2 (TPX2) domain	402	482	4.3E-25	T	28-01-2022	IPR027329	TPX2, C-terminal	-
Nep_mir_jg64091.t1	95dc2d2d6c6a9af7a1121b037a55d561	511	MobiDBLite	mobidb-lite	consensus disorder prediction	290	330	-	T	28-01-2022	-	-
Nep_mir_jg64091.t1	95dc2d2d6c6a9af7a1121b037a55d561	511	MobiDBLite	mobidb-lite	consensus disorder prediction	290	325	-	T	28-01-2022	-	-
Nep_mir_jg64091.t1	95dc2d2d6c6a9af7a1121b037a55d561	511	MobiDBLite	mobidb-lite	consensus disorder prediction	1	55	-	T	28-01-2022	-	-
Nep_mir_jg64091.t1	95dc2d2d6c6a9af7a1121b037a55d561	511	PANTHER	PTHR14326:SF45	TPX2 (TARGETING PROTEIN FOR XKLP2) PROTEIN FAMILY-RELATED	8	492	1.6E-132	T	28-01-2022	-	-
Nep_mir_jg64091.t1	95dc2d2d6c6a9af7a1121b037a55d561	511	MobiDBLite	mobidb-lite	consensus disorder prediction	1	81	-	T	28-01-2022	-	-
Nep_mir_jg64091.t1	95dc2d2d6c6a9af7a1121b037a55d561	511	PANTHER	PTHR14326	TARGETING PROTEIN FOR XKLP2	8	492	1.6E-132	T	28-01-2022	IPR009675	TPX2	GO:0005819|GO:0005874|GO:0032147|GO:0060236
Nep_mir_jg64091.t1	95dc2d2d6c6a9af7a1121b037a55d561	511	Coils	Coil	Coil	422	451	-	T	28-01-2022	-	-
Nep_mir_jg29459.t1	851cd28c731cd652b4989dfa534a5819	148	Pfam	PF02401	LytB protein	26	91	1.1E-5	T	28-01-2022	IPR003451	4-hydroxy-3-methylbut-2-enyl diphosphate reductase	GO:0019288|GO:0046872|GO:0050992|GO:0051745
Nep_mir_jg29459.t1	851cd28c731cd652b4989dfa534a5819	148	PANTHER	PTHR31619	4-HYDROXY-3-METHYLBUT-2-ENYL DIPHOSPHATE REDUCTASE, CHLOROPLASTIC	27	51	3.5E-17	T	28-01-2022	-	-
Nep_mir_jg29459.t1	851cd28c731cd652b4989dfa534a5819	148	PANTHER	PTHR31619	4-HYDROXY-3-METHYLBUT-2-ENYL DIPHOSPHATE REDUCTASE, CHLOROPLASTIC	51	91	3.5E-17	T	28-01-2022	-	-
Nep_mir_jg60054.t1	9e7e8e2adacd35746033c0722022ab40	532	MobiDBLite	mobidb-lite	consensus disorder prediction	457	532	-	T	28-01-2022	-	-
Nep_mir_jg60054.t1	9e7e8e2adacd35746033c0722022ab40	532	SUPERFAMILY	SSF51735	NAD(P)-binding Rossmann-fold domains	81	327	1.52E-36	T	28-01-2022	IPR036291	NAD(P)-binding domain superfamily	-
Nep_mir_jg60054.t1	9e7e8e2adacd35746033c0722022ab40	532	MobiDBLite	mobidb-lite	consensus disorder prediction	339	411	-	T	28-01-2022	-	-
Nep_mir_jg60054.t1	9e7e8e2adacd35746033c0722022ab40	532	MobiDBLite	mobidb-lite	consensus disorder prediction	354	368	-	T	28-01-2022	-	-
Nep_mir_jg60054.t1	9e7e8e2adacd35746033c0722022ab40	532	PANTHER	PTHR47285	PROTEIN TIC 62, CHLOROPLASTIC	10	409	1.1E-208	T	28-01-2022	IPR044719	Protein TIC 62-like	-
Nep_mir_jg60054.t1	9e7e8e2adacd35746033c0722022ab40	532	PANTHER	PTHR47285	PROTEIN TIC 62, CHLOROPLASTIC	440	525	1.1E-208	T	28-01-2022	IPR044719	Protein TIC 62-like	-
Nep_mir_jg60054.t1	9e7e8e2adacd35746033c0722022ab40	532	CDD	cd05243	SDR_a5	83	313	2.33841E-60	T	28-01-2022	-	-
Nep_mir_jg60054.t1	9e7e8e2adacd35746033c0722022ab40	532	MobiDBLite	mobidb-lite	consensus disorder prediction	464	485	-	T	28-01-2022	-	-
Nep_mir_jg60054.t1	9e7e8e2adacd35746033c0722022ab40	532	Gene3D	G3DSA:3.40.50.720	-	79	329	6.6E-51	T	28-01-2022	-	-
Nep_mir_jg60054.t1	9e7e8e2adacd35746033c0722022ab40	532	Pfam	PF13460	NAD(P)H-binding	87	298	3.0E-33	T	28-01-2022	IPR016040	NAD(P)-binding domain	-
Nep_mir_jg18358.t1	37ab569f1b33326760e78d2595af0e1d	97	PANTHER	PTHR33156:SF26	OS12G0592200 PROTEIN	1	92	1.2E-39	T	28-01-2022	-	-
Nep_mir_jg18358.t1	37ab569f1b33326760e78d2595af0e1d	97	MobiDBLite	mobidb-lite	consensus disorder prediction	15	30	-	T	28-01-2022	-	-
Nep_mir_jg18358.t1	37ab569f1b33326760e78d2595af0e1d	97	MobiDBLite	mobidb-lite	consensus disorder prediction	15	37	-	T	28-01-2022	-	-
Nep_mir_jg18358.t1	37ab569f1b33326760e78d2595af0e1d	97	PANTHER	PTHR33156	OS02G0230000 PROTEIN	1	92	1.2E-39	T	28-01-2022	IPR043459	NFD6/NOXY2-like	-
Nep_mir_jg38019.t1	5165a645d7a3e1b5ffdb1913a488368b	730	CDD	cd05787	LbH_eIF2B_epsilon	339	417	9.11356E-36	T	28-01-2022	-	-
Nep_mir_jg38019.t1	5165a645d7a3e1b5ffdb1913a488368b	730	SUPERFAMILY	SSF53448	Nucleotide-diphospho-sugar transferases	20	367	5.87E-39	T	28-01-2022	IPR029044	Nucleotide-diphospho-sugar transferases	-
Nep_mir_jg38019.t1	5165a645d7a3e1b5ffdb1913a488368b	730	PANTHER	PTHR45887	TRANSLATION INITIATION FACTOR EIF-2B SUBUNIT EPSILON	6	729	4.6E-290	T	28-01-2022	-	-
Nep_mir_jg38019.t1	5165a645d7a3e1b5ffdb1913a488368b	730	SUPERFAMILY	SSF48371	ARM repeat	563	721	3.17E-34	T	28-01-2022	IPR016024	Armadillo-type fold	-
Nep_mir_jg38019.t1	5165a645d7a3e1b5ffdb1913a488368b	730	ProSiteProfiles	PS51363	W2 domain profile.	557	728	25.518	T	28-01-2022	IPR003307	W2 domain	GO:0005515
Nep_mir_jg38019.t1	5165a645d7a3e1b5ffdb1913a488368b	730	PANTHER	PTHR45887:SF2	-	6	729	4.6E-290	T	28-01-2022	-	-
Nep_mir_jg38019.t1	5165a645d7a3e1b5ffdb1913a488368b	730	Gene3D	G3DSA:2.160.10.10	Hexapeptide repeat proteins	323	438	2.5E-18	T	28-01-2022	-	-
Nep_mir_jg38019.t1	5165a645d7a3e1b5ffdb1913a488368b	730	Gene3D	G3DSA:1.25.40.180	-	550	730	6.9E-48	T	28-01-2022	IPR016021	MIF4G-like domain superfamily	-
Nep_mir_jg38019.t1	5165a645d7a3e1b5ffdb1913a488368b	730	Pfam	PF02020	eIF4-gamma/eIF5/eIF2-epsilon	650	728	1.2E-16	T	28-01-2022	IPR003307	W2 domain	GO:0005515
Nep_mir_jg38019.t1	5165a645d7a3e1b5ffdb1913a488368b	730	SMART	SM00515	542_3	637	724	5.5E-22	T	28-01-2022	IPR003307	W2 domain	GO:0005515
Nep_mir_jg38019.t1	5165a645d7a3e1b5ffdb1913a488368b	730	CDD	cd04197	eIF-2B_epsilon_N	21	237	1.79527E-95	T	28-01-2022	IPR035543	Translation initiation factor eIF-2B subunit epsilon, N-terminal	-
Nep_mir_jg38019.t1	5165a645d7a3e1b5ffdb1913a488368b	730	Pfam	PF00132	Bacterial transferase hexapeptide (six repeats)	360	387	5.9E-4	T	28-01-2022	IPR001451	Hexapeptide repeat	-
Nep_mir_jg38019.t1	5165a645d7a3e1b5ffdb1913a488368b	730	Pfam	PF00132	Bacterial transferase hexapeptide (six repeats)	335	357	9.0E-4	T	28-01-2022	IPR001451	Hexapeptide repeat	-
Nep_mir_jg38019.t1	5165a645d7a3e1b5ffdb1913a488368b	730	Gene3D	G3DSA:3.90.550.10	Spore Coat Polysaccharide Biosynthesis Protein SpsA; Chain A	4	308	2.1E-38	T	28-01-2022	IPR029044	Nucleotide-diphospho-sugar transferases	-
Nep_mir_jg38019.t1	5165a645d7a3e1b5ffdb1913a488368b	730	SUPERFAMILY	SSF51161	Trimeric LpxA-like enzymes	266	427	1.07E-27	T	28-01-2022	IPR011004	Trimeric LpxA-like superfamily	-
Nep_mir_jg38019.t1	5165a645d7a3e1b5ffdb1913a488368b	730	CDD	cd11558	W2_eIF2B_epsilon	558	721	2.77934E-47	T	28-01-2022	IPR044123	Translation initiation factor eIF-2B subunit epsilon, W2 domain	GO:0005085|GO:0031369
Nep_mir_jg38019.t1	5165a645d7a3e1b5ffdb1913a488368b	730	Pfam	PF00483	Nucleotidyl transferase	23	163	2.3E-8	T	28-01-2022	IPR005835	Nucleotidyl transferase domain	GO:0009058|GO:0016779
Nep_mir_jg44605.t1	f051a135dd3a4bb521ee44cc94e77dc6	344	PANTHER	PTHR13090	UNCHARACTERIZED	42	342	2.1E-134	T	28-01-2022	-	-
Nep_mir_jg44605.t1	f051a135dd3a4bb521ee44cc94e77dc6	344	CDD	cd02440	AdoMet_MTases	110	196	9.09618E-7	T	28-01-2022	-	-
Nep_mir_jg44605.t1	f051a135dd3a4bb521ee44cc94e77dc6	344	Gene3D	G3DSA:3.40.50.150	Vaccinia Virus protein VP39	95	289	3.5E-15	T	28-01-2022	-	-
Nep_mir_jg44605.t1	f051a135dd3a4bb521ee44cc94e77dc6	344	Pfam	PF08241	Methyltransferase domain	108	192	3.4E-10	T	28-01-2022	IPR013216	Methyltransferase type 11	GO:0008168
Nep_mir_jg44605.t1	f051a135dd3a4bb521ee44cc94e77dc6	344	SUPERFAMILY	SSF53335	S-adenosyl-L-methionine-dependent methyltransferases	108	271	2.09E-18	T	28-01-2022	IPR029063	S-adenosyl-L-methionine-dependent methyltransferase	-
Nep_mir_jg6660.t1	bf9e4fb016cdff0a9992bd7ffe5402db	510	MobiDBLite	mobidb-lite	consensus disorder prediction	435	472	-	T	28-01-2022	-	-
Nep_mir_jg6660.t1	bf9e4fb016cdff0a9992bd7ffe5402db	510	MobiDBLite	mobidb-lite	consensus disorder prediction	293	312	-	T	28-01-2022	-	-
Nep_mir_jg6660.t1	bf9e4fb016cdff0a9992bd7ffe5402db	510	Pfam	PF00076	RNA recognition motif. (a.k.a. RRM, RBD, or RNP domain)	339	368	2.1E-5	T	28-01-2022	IPR000504	RNA recognition motif domain	GO:0003676
Nep_mir_jg6660.t1	bf9e4fb016cdff0a9992bd7ffe5402db	510	SUPERFAMILY	SSF54928	RNA-binding domain, RBD	335	455	4.7E-19	T	28-01-2022	IPR035979	RNA-binding domain superfamily	GO:0003676
Nep_mir_jg6660.t1	bf9e4fb016cdff0a9992bd7ffe5402db	510	SUPERFAMILY	SSF90209	Ran binding protein zinc finger-like	129	166	1.41E-11	T	28-01-2022	IPR036443	Zinc finger, RanBP2-type superfamily	-
Nep_mir_jg6660.t1	bf9e4fb016cdff0a9992bd7ffe5402db	510	SMART	SM00360	rrm1_1	338	424	5.0E-9	T	28-01-2022	IPR000504	RNA recognition motif domain	GO:0003676
Nep_mir_jg6660.t1	bf9e4fb016cdff0a9992bd7ffe5402db	510	MobiDBLite	mobidb-lite	consensus disorder prediction	449	472	-	T	28-01-2022	-	-
Nep_mir_jg6660.t1	bf9e4fb016cdff0a9992bd7ffe5402db	510	ProSiteProfiles	PS50102	Eukaryotic RNA Recognition Motif (RRM) profile.	337	428	14.129	T	28-01-2022	IPR000504	RNA recognition motif domain	GO:0003676
Nep_mir_jg6660.t1	bf9e4fb016cdff0a9992bd7ffe5402db	510	Pfam	PF00641	Zn-finger in Ran binding protein and others	135	165	3.2E-8	T	28-01-2022	IPR001876	Zinc finger, RanBP2-type	-
Nep_mir_jg6660.t1	bf9e4fb016cdff0a9992bd7ffe5402db	510	Gene3D	G3DSA:4.10.1060.10	Znf265	129	168	6.3E-15	T	28-01-2022	-	-
Nep_mir_jg6660.t1	bf9e4fb016cdff0a9992bd7ffe5402db	510	MobiDBLite	mobidb-lite	consensus disorder prediction	185	236	-	T	28-01-2022	-	-
Nep_mir_jg6660.t1	bf9e4fb016cdff0a9992bd7ffe5402db	510	Gene3D	G3DSA:3.30.70.330	-	327	461	9.4E-18	T	28-01-2022	IPR012677	Nucleotide-binding alpha-beta plait domain superfamily	-
Nep_mir_jg6660.t1	bf9e4fb016cdff0a9992bd7ffe5402db	510	CDD	cd12280	RRM_FET	339	425	5.61447E-33	T	28-01-2022	-	-
Nep_mir_jg6660.t1	bf9e4fb016cdff0a9992bd7ffe5402db	510	ProSitePatterns	PS01358	Zinc finger RanBP2-type signature.	139	160	-	T	28-01-2022	IPR001876	Zinc finger, RanBP2-type	-
Nep_mir_jg6660.t1	bf9e4fb016cdff0a9992bd7ffe5402db	510	ProSiteProfiles	PS50199	Zinc finger RanBP2 type profile.	135	166	10.76	T	28-01-2022	IPR001876	Zinc finger, RanBP2-type	-
Nep_mir_jg6660.t1	bf9e4fb016cdff0a9992bd7ffe5402db	510	MobiDBLite	mobidb-lite	consensus disorder prediction	83	134	-	T	28-01-2022	-	-
Nep_mir_jg6660.t1	bf9e4fb016cdff0a9992bd7ffe5402db	510	SMART	SM00547	zf_4	137	163	2.1E-7	T	28-01-2022	IPR001876	Zinc finger, RanBP2-type	-
Nep_mir_jg6660.t1	bf9e4fb016cdff0a9992bd7ffe5402db	510	PANTHER	PTHR12999	ZINC FINGER RAN-BINDING DOMAIN-CONTAINING PROTEIN 2 ZRANB2-RELATED	7	461	2.2E-123	T	28-01-2022	-	-
Nep_mir_jg6660.t1	bf9e4fb016cdff0a9992bd7ffe5402db	510	PANTHER	PTHR12999:SF20	TRANSCRIPTION INITIATION FACTOR TFIID SUBUNIT 15B	7	461	2.2E-123	T	28-01-2022	-	-
Nep_mir_jg57227.t1	d21bff2f4760ae03628a215995e7c1c3	266	Gene3D	G3DSA:3.40.50.300	-	2	56	3.9E-6	T	28-01-2022	-	-
Nep_mir_jg57227.t1	d21bff2f4760ae03628a215995e7c1c3	266	Gene3D	G3DSA:3.30.40.10	Zinc/RING finger domain	99	174	1.4E-20	T	28-01-2022	IPR013083	Zinc finger, RING/FYVE/PHD-type	-
Nep_mir_jg57227.t1	d21bff2f4760ae03628a215995e7c1c3	266	Gene3D	G3DSA:1.25.10.10	-	175	264	5.8E-9	T	28-01-2022	IPR011989	Armadillo-like helical	-
Nep_mir_jg57227.t1	d21bff2f4760ae03628a215995e7c1c3	266	PANTHER	PTHR45958	RING-TYPE E3 UBIQUITIN TRANSFERASE	72	260	3.0E-79	T	28-01-2022	-	-
Nep_mir_jg57227.t1	d21bff2f4760ae03628a215995e7c1c3	266	SUPERFAMILY	SSF48371	ARM repeat	173	261	5.32E-8	T	28-01-2022	IPR016024	Armadillo-type fold	-
Nep_mir_jg57227.t1	d21bff2f4760ae03628a215995e7c1c3	266	SMART	SM00504	Ubox_2	100	168	2.7E-22	T	28-01-2022	IPR003613	U box domain	GO:0004842|GO:0016567
Nep_mir_jg57227.t1	d21bff2f4760ae03628a215995e7c1c3	266	ProSiteProfiles	PS51698	U-box domain profile.	96	175	19.878	T	28-01-2022	IPR003613	U box domain	GO:0004842|GO:0016567
Nep_mir_jg57227.t1	d21bff2f4760ae03628a215995e7c1c3	266	CDD	cd16664	RING-Ubox_PUB	103	148	4.03109E-17	T	28-01-2022	-	-
Nep_mir_jg57227.t1	d21bff2f4760ae03628a215995e7c1c3	266	ProSiteProfiles	PS50176	Armadillo/plakoglobin ARM repeat profile.	219	261	9.607	T	28-01-2022	IPR000225	Armadillo	GO:0005515
Nep_mir_jg57227.t1	d21bff2f4760ae03628a215995e7c1c3	266	Pfam	PF04564	U-box domain	102	173	9.0E-13	T	28-01-2022	IPR003613	U box domain	GO:0004842|GO:0016567
Nep_mir_jg57227.t1	d21bff2f4760ae03628a215995e7c1c3	266	SUPERFAMILY	SSF57850	RING/U-box	91	178	1.41E-19	T	28-01-2022	-	-
Nep_mir_jg57227.t1	d21bff2f4760ae03628a215995e7c1c3	266	PANTHER	PTHR45958:SF6	U-BOX DOMAIN-CONTAINING PROTEIN 43	72	260	3.0E-79	T	28-01-2022	-	-
Nep_mir_jg62837.t1	59bc27a3f70320ee9de2227ff0921dc4	220	MobiDBLite	mobidb-lite	consensus disorder prediction	50	87	-	T	28-01-2022	-	-
Nep_mir_jg62837.t1	59bc27a3f70320ee9de2227ff0921dc4	220	MobiDBLite	mobidb-lite	consensus disorder prediction	124	144	-	T	28-01-2022	-	-
Nep_mir_jg62837.t1	59bc27a3f70320ee9de2227ff0921dc4	220	MobiDBLite	mobidb-lite	consensus disorder prediction	57	85	-	T	28-01-2022	-	-
Nep_mir_jg62837.t1	59bc27a3f70320ee9de2227ff0921dc4	220	PANTHER	PTHR33312	MEMBRANE-ASSOCIATED KINASE REGULATOR 4-RELATED	71	219	3.7E-29	T	28-01-2022	IPR039620	BKI1/Probable membrane-associated kinase regulator 1/3/4	GO:0005886|GO:0019210
Nep_mir_jg62837.t1	59bc27a3f70320ee9de2227ff0921dc4	220	MobiDBLite	mobidb-lite	consensus disorder prediction	130	144	-	T	28-01-2022	-	-
Nep_mir_jg62837.t1	59bc27a3f70320ee9de2227ff0921dc4	220	PANTHER	PTHR33312:SF21	MEMBRANE-ASSOCIATED KINASE REGULATOR 3-RELATED	71	219	3.7E-29	T	28-01-2022	-	-
Nep_mir_jg12260.t1	9998799c07cf23d1ef48543a57c198f3	359	MobiDBLite	mobidb-lite	consensus disorder prediction	259	336	-	T	28-01-2022	-	-
Nep_mir_jg12260.t1	9998799c07cf23d1ef48543a57c198f3	359	Gene3D	G3DSA:3.30.430.20	-	139	242	1.6E-19	T	28-01-2022	IPR038408	Gnk2-homologous domain superfamily	-
Nep_mir_jg12260.t1	9998799c07cf23d1ef48543a57c198f3	359	Gene3D	G3DSA:3.30.430.20	-	26	129	1.8E-19	T	28-01-2022	IPR038408	Gnk2-homologous domain superfamily	-
Nep_mir_jg12260.t1	9998799c07cf23d1ef48543a57c198f3	359	ProSiteProfiles	PS51473	Gnk2-homologous domain profile.	136	242	17.82	T	28-01-2022	IPR002902	Gnk2-homologous domain	-
Nep_mir_jg12260.t1	9998799c07cf23d1ef48543a57c198f3	359	PANTHER	PTHR32099:SF71	CYSTEINE-RICH REPEAT SECRETORY PROTEIN 1	10	261	5.5E-60	T	28-01-2022	-	-
Nep_mir_jg12260.t1	9998799c07cf23d1ef48543a57c198f3	359	PANTHER	PTHR32099	CYSTEINE-RICH REPEAT SECRETORY PROTEIN	10	261	5.5E-60	T	28-01-2022	-	-
Nep_mir_jg12260.t1	9998799c07cf23d1ef48543a57c198f3	359	Pfam	PF01657	Salt stress response/antifungal	34	127	3.3E-17	T	28-01-2022	IPR002902	Gnk2-homologous domain	-
Nep_mir_jg12260.t1	9998799c07cf23d1ef48543a57c198f3	359	Pfam	PF01657	Salt stress response/antifungal	150	238	3.2E-11	T	28-01-2022	IPR002902	Gnk2-homologous domain	-
Nep_mir_jg12260.t1	9998799c07cf23d1ef48543a57c198f3	359	ProSiteProfiles	PS51473	Gnk2-homologous domain profile.	28	130	17.539	T	28-01-2022	IPR002902	Gnk2-homologous domain	-
Nep_mir_jg12260.t1	9998799c07cf23d1ef48543a57c198f3	359	MobiDBLite	mobidb-lite	consensus disorder prediction	259	329	-	T	28-01-2022	-	-
Nep_mir_jg40668.t1	60b8739d0ba61aad5481edb17b3ddc72	522	PANTHER	PTHR21576	UNCHARACTERIZED NODULIN-LIKE PROTEIN	3	516	9.9E-237	T	28-01-2022	-	-
Nep_mir_jg40668.t1	60b8739d0ba61aad5481edb17b3ddc72	522	SUPERFAMILY	SSF103473	MFS general substrate transporter	82	220	3.4E-5	T	28-01-2022	IPR036259	MFS transporter superfamily	-
Nep_mir_jg40668.t1	60b8739d0ba61aad5481edb17b3ddc72	522	SUPERFAMILY	SSF103473	MFS general substrate transporter	228	494	6.93E-18	T	28-01-2022	IPR036259	MFS transporter superfamily	-
Nep_mir_jg40668.t1	60b8739d0ba61aad5481edb17b3ddc72	522	Gene3D	G3DSA:1.20.1250.20	MFS general substrate transporter like domains	340	509	4.3E-10	T	28-01-2022	-	-
Nep_mir_jg40668.t1	60b8739d0ba61aad5481edb17b3ddc72	522	Pfam	PF06813	Nodulin-like	5	66	3.6E-18	T	28-01-2022	IPR010658	Nodulin-like	-
Nep_mir_jg40668.t1	60b8739d0ba61aad5481edb17b3ddc72	522	Pfam	PF06813	Nodulin-like	94	273	3.0E-44	T	28-01-2022	IPR010658	Nodulin-like	-
Nep_mir_jg40668.t1	60b8739d0ba61aad5481edb17b3ddc72	522	CDD	cd17354	MFS_Mch1p_like	4	522	2.80067E-102	T	28-01-2022	-	-
Nep_mir_jg40668.t1	60b8739d0ba61aad5481edb17b3ddc72	522	PANTHER	PTHR21576:SF22	F25A4.25 PROTEIN	3	516	9.9E-237	T	28-01-2022	-	-
Nep_mir_jg30618.t1	9adba2243366dcd5e7426a50d1961b61	341	PANTHER	PTHR35846	PROTEIN CBG05131	60	150	1.7E-13	T	28-01-2022	-	-
Nep_mir_jg57170.t1	a46b479aa0ca185917204d1b301cf015	244	ProSiteProfiles	PS51473	Gnk2-homologous domain profile.	28	130	19.277	T	28-01-2022	IPR002902	Gnk2-homologous domain	-
Nep_mir_jg57170.t1	a46b479aa0ca185917204d1b301cf015	244	Pfam	PF01657	Salt stress response/antifungal	34	126	1.4E-17	T	28-01-2022	IPR002902	Gnk2-homologous domain	-
Nep_mir_jg57170.t1	a46b479aa0ca185917204d1b301cf015	244	Pfam	PF01657	Salt stress response/antifungal	148	238	5.4E-15	T	28-01-2022	IPR002902	Gnk2-homologous domain	-
Nep_mir_jg57170.t1	a46b479aa0ca185917204d1b301cf015	244	PANTHER	PTHR32411:SF51	DOMAIN-CONTAINING PROTEIN 2, PUTATIVE-RELATED	3	243	8.5E-89	T	28-01-2022	-	-
Nep_mir_jg57170.t1	a46b479aa0ca185917204d1b301cf015	244	PANTHER	PTHR32411	CYSTEINE-RICH REPEAT SECRETORY PROTEIN 38-RELATED	3	243	8.5E-89	T	28-01-2022	-	-
Nep_mir_jg57170.t1	a46b479aa0ca185917204d1b301cf015	244	Gene3D	G3DSA:3.30.430.20	-	136	241	3.1E-25	T	28-01-2022	IPR038408	Gnk2-homologous domain superfamily	-
Nep_mir_jg57170.t1	a46b479aa0ca185917204d1b301cf015	244	Gene3D	G3DSA:3.30.430.20	-	28	130	1.2E-21	T	28-01-2022	IPR038408	Gnk2-homologous domain superfamily	-
Nep_mir_jg57170.t1	a46b479aa0ca185917204d1b301cf015	244	ProSiteProfiles	PS51473	Gnk2-homologous domain profile.	136	241	20.834	T	28-01-2022	IPR002902	Gnk2-homologous domain	-
Nep_mir_jg53871.t1	623bb046573d29e0609201b0ed6de4f2	426	Pfam	PF13920	Zinc finger, C3HC4 type (RING finger)	372	419	1.3E-13	T	28-01-2022	-	-
Nep_mir_jg53871.t1	623bb046573d29e0609201b0ed6de4f2	426	Gene3D	G3DSA:3.30.200.20	Phosphorylase Kinase; domain 1	1	47	7.3E-9	T	28-01-2022	-	-
Nep_mir_jg53871.t1	623bb046573d29e0609201b0ed6de4f2	426	SUPERFAMILY	SSF57850	RING/U-box	367	420	1.06E-8	T	28-01-2022	-	-
Nep_mir_jg53871.t1	623bb046573d29e0609201b0ed6de4f2	426	SUPERFAMILY	SSF56112	Protein kinase-like (PK-like)	6	123	2.43E-30	T	28-01-2022	IPR011009	Protein kinase-like domain superfamily	-
Nep_mir_jg53871.t1	623bb046573d29e0609201b0ed6de4f2	426	ProSiteProfiles	PS50089	Zinc finger RING-type profile.	374	414	10.866	T	28-01-2022	IPR001841	Zinc finger, RING-type	-
Nep_mir_jg53871.t1	623bb046573d29e0609201b0ed6de4f2	426	Pfam	PF07714	Protein tyrosine and serine/threonine kinase	5	122	2.6E-20	T	28-01-2022	IPR001245	Serine-threonine/tyrosine-protein kinase, catalytic domain	GO:0004672|GO:0006468
Nep_mir_jg53871.t1	623bb046573d29e0609201b0ed6de4f2	426	PANTHER	PTHR47355:SF1	E3 UBIQUITIN-PROTEIN LIGASE SPL2	154	426	5.6E-138	T	28-01-2022	-	-
Nep_mir_jg53871.t1	623bb046573d29e0609201b0ed6de4f2	426	PANTHER	PTHR47355	E3 UBIQUITIN-PROTEIN LIGASE SPL2	154	426	5.6E-138	T	28-01-2022	IPR044247	E3 ubiquitin-protein ligase SPL2-like	GO:0004842
Nep_mir_jg53871.t1	623bb046573d29e0609201b0ed6de4f2	426	Gene3D	G3DSA:3.30.40.10	Zinc/RING finger domain	347	426	1.5E-17	T	28-01-2022	IPR013083	Zinc finger, RING/FYVE/PHD-type	-
Nep_mir_jg53871.t1	623bb046573d29e0609201b0ed6de4f2	426	SMART	SM00219	tyrkin_6	1	195	2.6E-5	T	28-01-2022	IPR020635	Tyrosine-protein kinase, catalytic domain	GO:0004713|GO:0006468
Nep_mir_jg53871.t1	623bb046573d29e0609201b0ed6de4f2	426	Pfam	PF12483	E3 Ubiquitin ligase	178	322	2.1E-34	T	28-01-2022	IPR022170	E3 Ubiquitin ligase MUL1-like	GO:0004842|GO:0006996|GO:0016567
Nep_mir_jg53871.t1	623bb046573d29e0609201b0ed6de4f2	426	Gene3D	G3DSA:1.10.510.10	Transferase(Phosphotransferase) domain 1	48	161	1.4E-19	T	28-01-2022	-	-
Nep_mir_jg53871.t1	623bb046573d29e0609201b0ed6de4f2	426	ProSiteProfiles	PS50011	Protein kinase domain profile.	1	220	15.468	T	28-01-2022	IPR000719	Protein kinase domain	GO:0004672|GO:0005524|GO:0006468
Nep_mir_jg53871.t1	623bb046573d29e0609201b0ed6de4f2	426	SMART	SM00184	ring_2	374	413	0.0031	T	28-01-2022	IPR001841	Zinc finger, RING-type	-
Nep_mir_jg55848.t1	dee7a2f3da0c61371611857775354fc7	967	SUPERFAMILY	SSF63411	LuxS/MPP-like metallohydrolase	247	482	1.8E-76	T	28-01-2022	IPR011249	Metalloenzyme, LuxS/M16 peptidase-like	GO:0046872
Nep_mir_jg55848.t1	dee7a2f3da0c61371611857775354fc7	967	SUPERFAMILY	SSF63411	LuxS/MPP-like metallohydrolase	724	955	2.97E-42	T	28-01-2022	IPR011249	Metalloenzyme, LuxS/M16 peptidase-like	GO:0046872
Nep_mir_jg55848.t1	dee7a2f3da0c61371611857775354fc7	967	Pfam	PF05193	Peptidase M16 inactive domain	194	370	1.3E-18	T	28-01-2022	IPR007863	Peptidase M16, C-terminal	-
Nep_mir_jg55848.t1	dee7a2f3da0c61371611857775354fc7	967	Pfam	PF05193	Peptidase M16 inactive domain	665	849	1.5E-12	T	28-01-2022	IPR007863	Peptidase M16, C-terminal	-
Nep_mir_jg55848.t1	dee7a2f3da0c61371611857775354fc7	967	Pfam	PF00675	Insulinase (Peptidase family M16)	32	166	7.0E-40	T	28-01-2022	IPR011765	Peptidase M16, N-terminal	-
Nep_mir_jg55848.t1	dee7a2f3da0c61371611857775354fc7	967	PANTHER	PTHR43690	NARDILYSIN	8	967	0.0	T	28-01-2022	-	-
Nep_mir_jg55848.t1	dee7a2f3da0c61371611857775354fc7	967	Gene3D	G3DSA:3.30.830.10	Cytochrome Bc1 Complex; Chain A	244	471	1.5E-77	T	28-01-2022	-	-
Nep_mir_jg55848.t1	dee7a2f3da0c61371611857775354fc7	967	Pfam	PF16187	Middle or third domain of peptidase_M16	379	656	1.4E-93	T	28-01-2022	IPR032632	Peptidase M16, middle/third domain	-
Nep_mir_jg55848.t1	dee7a2f3da0c61371611857775354fc7	967	Gene3D	G3DSA:3.30.830.10	Cytochrome Bc1 Complex; Chain A	3	241	6.4E-90	T	28-01-2022	-	-
Nep_mir_jg55848.t1	dee7a2f3da0c61371611857775354fc7	967	PANTHER	PTHR43690:SF27	ENZYME, PUTATIVE-RELATED	8	967	0.0	T	28-01-2022	-	-
Nep_mir_jg55848.t1	dee7a2f3da0c61371611857775354fc7	967	Gene3D	G3DSA:3.30.830.10	Cytochrome Bc1 Complex; Chain A	501	725	6.6E-74	T	28-01-2022	-	-
Nep_mir_jg55848.t1	dee7a2f3da0c61371611857775354fc7	967	ProSitePatterns	PS00143	Insulinase family, zinc-binding region signature.	52	75	-	T	28-01-2022	IPR001431	Peptidase M16, zinc-binding site	GO:0006508
Nep_mir_jg55848.t1	dee7a2f3da0c61371611857775354fc7	967	SUPERFAMILY	SSF63411	LuxS/MPP-like metallohydrolase	10	240	6.63E-57	T	28-01-2022	IPR011249	Metalloenzyme, LuxS/M16 peptidase-like	GO:0046872
Nep_mir_jg55848.t1	dee7a2f3da0c61371611857775354fc7	967	Gene3D	G3DSA:3.30.830.10	Cytochrome Bc1 Complex; Chain A	726	960	3.6E-70	T	28-01-2022	-	-
Nep_mir_jg55848.t1	dee7a2f3da0c61371611857775354fc7	967	SUPERFAMILY	SSF63411	LuxS/MPP-like metallohydrolase	484	710	4.22E-52	T	28-01-2022	IPR011249	Metalloenzyme, LuxS/M16 peptidase-like	GO:0046872
Nep_mir_jg36258.t1	d97a3303a9540e234b32a67fca721cf9	198	PANTHER	PTHR46157:SF10	K+ EFFLUX ANTIPORTER 1-RELATED	26	88	1.8E-24	T	28-01-2022	-	-
Nep_mir_jg36258.t1	d97a3303a9540e234b32a67fca721cf9	198	PANTHER	PTHR46157	K(+) EFFLUX ANTIPORTER 3, CHLOROPLASTIC	26	88	1.8E-24	T	28-01-2022	-	-
Nep_mir_jg39740.t1	606f98c55fe7b835c150f86cb789a62f	546	MobiDBLite	mobidb-lite	consensus disorder prediction	529	546	-	T	28-01-2022	-	-
Nep_mir_jg39740.t1	606f98c55fe7b835c150f86cb789a62f	546	Pfam	PF13943	WPP domain	21	114	1.8E-34	T	28-01-2022	IPR025265	WPP domain	-
Nep_mir_jg39740.t1	606f98c55fe7b835c150f86cb789a62f	546	Coils	Coil	Coil	58	78	-	T	28-01-2022	-	-
Nep_mir_jg39740.t1	606f98c55fe7b835c150f86cb789a62f	546	Gene3D	G3DSA:3.80.10.10	Ribonuclease Inhibitor	136	417	1.2E-57	T	28-01-2022	IPR032675	Leucine-rich repeat domain superfamily	-
Nep_mir_jg39740.t1	606f98c55fe7b835c150f86cb789a62f	546	Gene3D	G3DSA:1.10.246.200	-	21	119	3.7E-36	T	28-01-2022	IPR038214	WPP domain superfamily	-
Nep_mir_jg39740.t1	606f98c55fe7b835c150f86cb789a62f	546	PANTHER	PTHR46761	RAN GTPASE-ACTIVATING PROTEIN 1	8	546	3.5E-264	T	28-01-2022	-	-
Nep_mir_jg39740.t1	606f98c55fe7b835c150f86cb789a62f	546	Gene3D	G3DSA:3.80.10.10	Ribonuclease Inhibitor	418	527	5.6E-14	T	28-01-2022	IPR032675	Leucine-rich repeat domain superfamily	-
Nep_mir_jg39740.t1	606f98c55fe7b835c150f86cb789a62f	546	SMART	SM00368	LRR_RI_2	447	474	12.0	T	28-01-2022	-	-
Nep_mir_jg39740.t1	606f98c55fe7b835c150f86cb789a62f	546	SMART	SM00368	LRR_RI_2	361	388	19.0	T	28-01-2022	-	-
Nep_mir_jg39740.t1	606f98c55fe7b835c150f86cb789a62f	546	SMART	SM00368	LRR_RI_2	277	304	120.0	T	28-01-2022	-	-
Nep_mir_jg39740.t1	606f98c55fe7b835c150f86cb789a62f	546	SMART	SM00368	LRR_RI_2	333	360	55.0	T	28-01-2022	-	-
Nep_mir_jg39740.t1	606f98c55fe7b835c150f86cb789a62f	546	SMART	SM00368	LRR_RI_2	475	502	16.0	T	28-01-2022	-	-
Nep_mir_jg39740.t1	606f98c55fe7b835c150f86cb789a62f	546	SMART	SM00368	LRR_RI_2	249	276	7.7	T	28-01-2022	-	-
Nep_mir_jg39740.t1	606f98c55fe7b835c150f86cb789a62f	546	SMART	SM00368	LRR_RI_2	221	248	9.3E-5	T	28-01-2022	-	-
Nep_mir_jg39740.t1	606f98c55fe7b835c150f86cb789a62f	546	SMART	SM00368	LRR_RI_2	305	332	24.0	T	28-01-2022	-	-
Nep_mir_jg39740.t1	606f98c55fe7b835c150f86cb789a62f	546	SMART	SM00368	LRR_RI_2	390	417	6.7	T	28-01-2022	-	-
Nep_mir_jg39740.t1	606f98c55fe7b835c150f86cb789a62f	546	SMART	SM00368	LRR_RI_2	418	445	0.076	T	28-01-2022	-	-
Nep_mir_jg39740.t1	606f98c55fe7b835c150f86cb789a62f	546	Pfam	PF13516	Leucine Rich repeat	363	383	0.14	T	28-01-2022	IPR001611	Leucine-rich repeat	GO:0005515
Nep_mir_jg39740.t1	606f98c55fe7b835c150f86cb789a62f	546	Pfam	PF13516	Leucine Rich repeat	418	435	0.25	T	28-01-2022	IPR001611	Leucine-rich repeat	GO:0005515
Nep_mir_jg39740.t1	606f98c55fe7b835c150f86cb789a62f	546	Pfam	PF13516	Leucine Rich repeat	222	242	0.045	T	28-01-2022	IPR001611	Leucine-rich repeat	GO:0005515
Nep_mir_jg39740.t1	606f98c55fe7b835c150f86cb789a62f	546	Pfam	PF13516	Leucine Rich repeat	333	354	1.1	T	28-01-2022	IPR001611	Leucine-rich repeat	GO:0005515
Nep_mir_jg39740.t1	606f98c55fe7b835c150f86cb789a62f	546	MobiDBLite	mobidb-lite	consensus disorder prediction	504	546	-	T	28-01-2022	-	-
Nep_mir_jg39740.t1	606f98c55fe7b835c150f86cb789a62f	546	SUPERFAMILY	SSF52047	RNI-like	132	528	2.28E-65	T	28-01-2022	-	-
Nep_mir_jg39740.t1	606f98c55fe7b835c150f86cb789a62f	546	PANTHER	PTHR46761:SF5	RAN GTPASE-ACTIVATING PROTEIN 2	8	546	3.5E-264	T	28-01-2022	-	-
Nep_mir_jg6239.t1	481582462ef9d696989b32198f2218f4	1010	ProSiteProfiles	PS51375	Pentatricopeptide (PPR) repeat profile.	172	206	9.021	T	28-01-2022	IPR002885	Pentatricopeptide repeat	-
Nep_mir_jg6239.t1	481582462ef9d696989b32198f2218f4	1010	SUPERFAMILY	SSF48452	TPR-like	534	775	3.15E-6	T	28-01-2022	IPR011990	Tetratricopeptide-like helical domain superfamily	GO:0005515
Nep_mir_jg6239.t1	481582462ef9d696989b32198f2218f4	1010	TIGRFAM	TIGR00756	PPR: pentatricopeptide repeat domain	547	574	2.4E-6	T	28-01-2022	IPR002885	Pentatricopeptide repeat	-
Nep_mir_jg6239.t1	481582462ef9d696989b32198f2218f4	1010	TIGRFAM	TIGR00756	PPR: pentatricopeptide repeat domain	370	404	1.4E-8	T	28-01-2022	IPR002885	Pentatricopeptide repeat	-
Nep_mir_jg6239.t1	481582462ef9d696989b32198f2218f4	1010	TIGRFAM	TIGR00756	PPR: pentatricopeptide repeat domain	580	613	1.9E-4	T	28-01-2022	IPR002885	Pentatricopeptide repeat	-
Nep_mir_jg6239.t1	481582462ef9d696989b32198f2218f4	1010	TIGRFAM	TIGR00756	PPR: pentatricopeptide repeat domain	721	749	0.0021	T	28-01-2022	IPR002885	Pentatricopeptide repeat	-
Nep_mir_jg6239.t1	481582462ef9d696989b32198f2218f4	1010	TIGRFAM	TIGR00756	PPR: pentatricopeptide repeat domain	650	683	1.8E-5	T	28-01-2022	IPR002885	Pentatricopeptide repeat	-
Nep_mir_jg6239.t1	481582462ef9d696989b32198f2218f4	1010	TIGRFAM	TIGR00756	PPR: pentatricopeptide repeat domain	616	649	1.3E-7	T	28-01-2022	IPR002885	Pentatricopeptide repeat	-
Nep_mir_jg6239.t1	481582462ef9d696989b32198f2218f4	1010	TIGRFAM	TIGR00756	PPR: pentatricopeptide repeat domain	336	369	5.5E-10	T	28-01-2022	IPR002885	Pentatricopeptide repeat	-
Nep_mir_jg6239.t1	481582462ef9d696989b32198f2218f4	1010	TIGRFAM	TIGR00756	PPR: pentatricopeptide repeat domain	210	243	9.4E-7	T	28-01-2022	IPR002885	Pentatricopeptide repeat	-
Nep_mir_jg6239.t1	481582462ef9d696989b32198f2218f4	1010	TIGRFAM	TIGR00756	PPR: pentatricopeptide repeat domain	893	925	7.5E-4	T	28-01-2022	IPR002885	Pentatricopeptide repeat	-
Nep_mir_jg6239.t1	481582462ef9d696989b32198f2218f4	1010	TIGRFAM	TIGR00756	PPR: pentatricopeptide repeat domain	440	473	5.2E-4	T	28-01-2022	IPR002885	Pentatricopeptide repeat	-
Nep_mir_jg6239.t1	481582462ef9d696989b32198f2218f4	1010	TIGRFAM	TIGR00756	PPR: pentatricopeptide repeat domain	790	823	1.1E-5	T	28-01-2022	IPR002885	Pentatricopeptide repeat	-
Nep_mir_jg6239.t1	481582462ef9d696989b32198f2218f4	1010	TIGRFAM	TIGR00756	PPR: pentatricopeptide repeat domain	754	786	0.0017	T	28-01-2022	IPR002885	Pentatricopeptide repeat	-
Nep_mir_jg6239.t1	481582462ef9d696989b32198f2218f4	1010	TIGRFAM	TIGR00756	PPR: pentatricopeptide repeat domain	687	718	7.2E-4	T	28-01-2022	IPR002885	Pentatricopeptide repeat	-
Nep_mir_jg6239.t1	481582462ef9d696989b32198f2218f4	1010	TIGRFAM	TIGR00756	PPR: pentatricopeptide repeat domain	406	434	0.0032	T	28-01-2022	IPR002885	Pentatricopeptide repeat	-
Nep_mir_jg6239.t1	481582462ef9d696989b32198f2218f4	1010	ProSiteProfiles	PS51375	Pentatricopeptide (PPR) repeat profile.	890	924	10.041	T	28-01-2022	IPR002885	Pentatricopeptide repeat	-
Nep_mir_jg6239.t1	481582462ef9d696989b32198f2218f4	1010	ProSiteProfiles	PS51375	Pentatricopeptide (PPR) repeat profile.	754	786	6.423	T	28-01-2022	IPR002885	Pentatricopeptide repeat	-
Nep_mir_jg6239.t1	481582462ef9d696989b32198f2218f4	1010	ProSiteProfiles	PS51375	Pentatricopeptide (PPR) repeat profile.	242	276	7.147	T	28-01-2022	IPR002885	Pentatricopeptide repeat	-
Nep_mir_jg6239.t1	481582462ef9d696989b32198f2218f4	1010	PANTHER	PTHR45613:SF70	CRP1-LIKE PROTEIN	123	925	0.0	T	28-01-2022	-	-
Nep_mir_jg6239.t1	481582462ef9d696989b32198f2218f4	1010	ProSiteProfiles	PS51375	Pentatricopeptide (PPR) repeat profile.	438	472	9.394	T	28-01-2022	IPR002885	Pentatricopeptide repeat	-
Nep_mir_jg6239.t1	481582462ef9d696989b32198f2218f4	1010	ProSiteProfiles	PS51375	Pentatricopeptide (PPR) repeat profile.	333	367	12.321	T	28-01-2022	IPR002885	Pentatricopeptide repeat	-
Nep_mir_jg6239.t1	481582462ef9d696989b32198f2218f4	1010	ProSiteProfiles	PS51375	Pentatricopeptide (PPR) repeat profile.	368	402	12.77	T	28-01-2022	IPR002885	Pentatricopeptide repeat	-
Nep_mir_jg6239.t1	481582462ef9d696989b32198f2218f4	1010	Pfam	PF01535	PPR repeat	893	922	0.003	T	28-01-2022	IPR002885	Pentatricopeptide repeat	-
Nep_mir_jg6239.t1	481582462ef9d696989b32198f2218f4	1010	Pfam	PF01535	PPR repeat	210	239	1.1E-4	T	28-01-2022	IPR002885	Pentatricopeptide repeat	-
Nep_mir_jg6239.t1	481582462ef9d696989b32198f2218f4	1010	Pfam	PF01535	PPR repeat	510	531	0.44	T	28-01-2022	IPR002885	Pentatricopeptide repeat	-
Nep_mir_jg6239.t1	481582462ef9d696989b32198f2218f4	1010	Pfam	PF01535	PPR repeat	790	817	7.0E-4	T	28-01-2022	IPR002885	Pentatricopeptide repeat	-
Nep_mir_jg6239.t1	481582462ef9d696989b32198f2218f4	1010	Pfam	PF01535	PPR repeat	754	782	0.01	T	28-01-2022	IPR002885	Pentatricopeptide repeat	-
Nep_mir_jg6239.t1	481582462ef9d696989b32198f2218f4	1010	Pfam	PF01535	PPR repeat	687	713	4.0E-4	T	28-01-2022	IPR002885	Pentatricopeptide repeat	-
Nep_mir_jg6239.t1	481582462ef9d696989b32198f2218f4	1010	Pfam	PF01535	PPR repeat	927	953	0.5	T	28-01-2022	IPR002885	Pentatricopeptide repeat	-
Nep_mir_jg6239.t1	481582462ef9d696989b32198f2218f4	1010	Pfam	PF01535	PPR repeat	720	748	8.5E-4	T	28-01-2022	IPR002885	Pentatricopeptide repeat	-
Nep_mir_jg6239.t1	481582462ef9d696989b32198f2218f4	1010	ProSiteProfiles	PS51375	Pentatricopeptide (PPR) repeat profile.	683	717	9.514	T	28-01-2022	IPR002885	Pentatricopeptide repeat	-
Nep_mir_jg6239.t1	481582462ef9d696989b32198f2218f4	1010	Pfam	PF17177	Pentacotripeptide-repeat region of PRORP	557	666	1.8E-12	T	28-01-2022	IPR033443	Pentacotripeptide-repeat region of PRORP	-
Nep_mir_jg6239.t1	481582462ef9d696989b32198f2218f4	1010	Gene3D	G3DSA:1.25.40.10	-	142	268	8.8E-26	T	28-01-2022	IPR011990	Tetratricopeptide-like helical domain superfamily	GO:0005515
Nep_mir_jg6239.t1	481582462ef9d696989b32198f2218f4	1010	Gene3D	G3DSA:1.25.40.10	-	500	622	9.6E-28	T	28-01-2022	IPR011990	Tetratricopeptide-like helical domain superfamily	GO:0005515
Nep_mir_jg6239.t1	481582462ef9d696989b32198f2218f4	1010	Gene3D	G3DSA:1.25.40.10	-	623	732	3.1E-28	T	28-01-2022	IPR011990	Tetratricopeptide-like helical domain superfamily	GO:0005515
Nep_mir_jg6239.t1	481582462ef9d696989b32198f2218f4	1010	Gene3D	G3DSA:1.25.40.10	-	733	862	5.6E-21	T	28-01-2022	IPR011990	Tetratricopeptide-like helical domain superfamily	GO:0005515
Nep_mir_jg6239.t1	481582462ef9d696989b32198f2218f4	1010	ProSiteProfiles	PS51375	Pentatricopeptide (PPR) repeat profile.	822	856	5.897	T	28-01-2022	IPR002885	Pentatricopeptide repeat	-
Nep_mir_jg6239.t1	481582462ef9d696989b32198f2218f4	1010	ProSiteProfiles	PS51375	Pentatricopeptide (PPR) repeat profile.	403	437	9.657	T	28-01-2022	IPR002885	Pentatricopeptide repeat	-
Nep_mir_jg6239.t1	481582462ef9d696989b32198f2218f4	1010	PANTHER	PTHR45613	PENTATRICOPEPTIDE REPEAT-CONTAINING PROTEIN	123	925	0.0	T	28-01-2022	-	-
Nep_mir_jg6239.t1	481582462ef9d696989b32198f2218f4	1010	Pfam	PF13812	Pentatricopeptide repeat domain	391	446	7.9E-7	T	28-01-2022	IPR002885	Pentatricopeptide repeat	-
Nep_mir_jg6239.t1	481582462ef9d696989b32198f2218f4	1010	ProSiteProfiles	PS51375	Pentatricopeptide (PPR) repeat profile.	648	682	10.337	T	28-01-2022	IPR002885	Pentatricopeptide repeat	-
Nep_mir_jg6239.t1	481582462ef9d696989b32198f2218f4	1010	Gene3D	G3DSA:1.25.40.10	-	863	1003	1.0E-18	T	28-01-2022	IPR011990	Tetratricopeptide-like helical domain superfamily	GO:0005515
Nep_mir_jg6239.t1	481582462ef9d696989b32198f2218f4	1010	Gene3D	G3DSA:1.25.40.10	-	322	499	3.8E-41	T	28-01-2022	IPR011990	Tetratricopeptide-like helical domain superfamily	GO:0005515
Nep_mir_jg6239.t1	481582462ef9d696989b32198f2218f4	1010	ProSiteProfiles	PS51375	Pentatricopeptide (PPR) repeat profile.	207	241	10.369	T	28-01-2022	IPR002885	Pentatricopeptide repeat	-
Nep_mir_jg6239.t1	481582462ef9d696989b32198f2218f4	1010	Pfam	PF13041	PPR repeat family	335	379	8.7E-14	T	28-01-2022	IPR002885	Pentatricopeptide repeat	-
Nep_mir_jg6239.t1	481582462ef9d696989b32198f2218f4	1010	ProSiteProfiles	PS51375	Pentatricopeptide (PPR) repeat profile.	543	577	11.049	T	28-01-2022	IPR002885	Pentatricopeptide repeat	-
Nep_mir_jg6239.t1	481582462ef9d696989b32198f2218f4	1010	ProSiteProfiles	PS51375	Pentatricopeptide (PPR) repeat profile.	578	612	11.071	T	28-01-2022	IPR002885	Pentatricopeptide repeat	-
Nep_mir_jg6239.t1	481582462ef9d696989b32198f2218f4	1010	ProSiteProfiles	PS51375	Pentatricopeptide (PPR) repeat profile.	925	959	8.923	T	28-01-2022	IPR002885	Pentatricopeptide repeat	-
Nep_mir_jg6239.t1	481582462ef9d696989b32198f2218f4	1010	ProSiteProfiles	PS51375	Pentatricopeptide (PPR) repeat profile.	960	994	6.182	T	28-01-2022	IPR002885	Pentatricopeptide repeat	-
Nep_mir_jg6239.t1	481582462ef9d696989b32198f2218f4	1010	ProSiteProfiles	PS51375	Pentatricopeptide (PPR) repeat profile.	507	542	7.366	T	28-01-2022	IPR002885	Pentatricopeptide repeat	-
Nep_mir_jg6239.t1	481582462ef9d696989b32198f2218f4	1010	ProSiteProfiles	PS51375	Pentatricopeptide (PPR) repeat profile.	718	752	9.197	T	28-01-2022	IPR002885	Pentatricopeptide repeat	-
Nep_mir_jg6239.t1	481582462ef9d696989b32198f2218f4	1010	ProSiteProfiles	PS51375	Pentatricopeptide (PPR) repeat profile.	613	647	10.764	T	28-01-2022	IPR002885	Pentatricopeptide repeat	-
Nep_mir_jg6239.t1	481582462ef9d696989b32198f2218f4	1010	ProSiteProfiles	PS51375	Pentatricopeptide (PPR) repeat profile.	787	821	10.348	T	28-01-2022	IPR002885	Pentatricopeptide repeat	-
Nep_mir_jg39450.t1	1af121271412cc595821b15e708b1516	196	Pfam	PF11210	Protein of unknown function (DUF2996)	85	188	8.5E-16	T	28-01-2022	IPR021374	Protein of unknown function DUF2996	-
Nep_mir_jg39450.t1	1af121271412cc595821b15e708b1516	196	MobiDBLite	mobidb-lite	consensus disorder prediction	68	87	-	T	28-01-2022	-	-
Nep_mir_jg39450.t1	1af121271412cc595821b15e708b1516	196	PANTHER	PTHR36341	DUF2996 FAMILY PROTEIN	1	196	4.4E-88	T	28-01-2022	IPR021374	Protein of unknown function DUF2996	-
Nep_mir_jg40921.t1	a1235d96da3a9e2483f13afb132bac6f	353	Pfam	PF00046	Homeodomain	90	149	8.4E-19	T	28-01-2022	IPR001356	Homeobox domain	GO:0003677
Nep_mir_jg40921.t1	a1235d96da3a9e2483f13afb132bac6f	353	PANTHER	PTHR45940	WUSCHEL-RELATED HOMEOBOX 1-RELATED	69	353	9.7E-60	T	28-01-2022	IPR044555	Protein WUSCHEL-like	GO:0003700|GO:0099402
Nep_mir_jg40921.t1	a1235d96da3a9e2483f13afb132bac6f	353	PANTHER	PTHR45940:SF13	WUSCHEL-RELATED HOMEOBOX 1-RELATED	69	353	9.7E-60	T	28-01-2022	-	-
Nep_mir_jg40921.t1	a1235d96da3a9e2483f13afb132bac6f	353	SUPERFAMILY	SSF46689	Homeodomain-like	89	155	7.27E-13	T	28-01-2022	IPR009057	Homeobox-like domain superfamily	-
Nep_mir_jg40921.t1	a1235d96da3a9e2483f13afb132bac6f	353	CDD	cd00086	homeodomain	91	151	1.78262E-6	T	28-01-2022	IPR001356	Homeobox domain	GO:0003677
Nep_mir_jg40921.t1	a1235d96da3a9e2483f13afb132bac6f	353	Gene3D	G3DSA:1.10.10.60	-	89	152	1.4E-9	T	28-01-2022	-	-
Nep_mir_jg40921.t1	a1235d96da3a9e2483f13afb132bac6f	353	ProSiteProfiles	PS50071	'Homeobox' domain profile.	85	150	10.997	T	28-01-2022	IPR001356	Homeobox domain	GO:0003677
Nep_mir_jg40921.t1	a1235d96da3a9e2483f13afb132bac6f	353	SMART	SM00389	HOX_1	87	154	9.7E-5	T	28-01-2022	IPR001356	Homeobox domain	GO:0003677
Nep_mir_jg40915.t1	aa7c5044e881538e4bd6c642dd519397	844	Pfam	PF01535	PPR repeat	73	102	3.2E-5	T	28-01-2022	IPR002885	Pentatricopeptide repeat	-
Nep_mir_jg40915.t1	aa7c5044e881538e4bd6c642dd519397	844	Pfam	PF01535	PPR repeat	197	226	4.4E-7	T	28-01-2022	IPR002885	Pentatricopeptide repeat	-
Nep_mir_jg40915.t1	aa7c5044e881538e4bd6c642dd519397	844	Pfam	PF01535	PPR repeat	290	319	5.2E-4	T	28-01-2022	IPR002885	Pentatricopeptide repeat	-
Nep_mir_jg40915.t1	aa7c5044e881538e4bd6c642dd519397	844	Pfam	PF01535	PPR repeat	228	252	7.0E-7	T	28-01-2022	IPR002885	Pentatricopeptide repeat	-
Nep_mir_jg40915.t1	aa7c5044e881538e4bd6c642dd519397	844	Pfam	PF01535	PPR repeat	525	549	0.0014	T	28-01-2022	IPR002885	Pentatricopeptide repeat	-
Nep_mir_jg40915.t1	aa7c5044e881538e4bd6c642dd519397	844	Pfam	PF01535	PPR repeat	259	287	2.8E-9	T	28-01-2022	IPR002885	Pentatricopeptide repeat	-
Nep_mir_jg40915.t1	aa7c5044e881538e4bd6c642dd519397	844	Pfam	PF01535	PPR repeat	135	161	6.2E-10	T	28-01-2022	IPR002885	Pentatricopeptide repeat	-
Nep_mir_jg40915.t1	aa7c5044e881538e4bd6c642dd519397	844	Pfam	PF01535	PPR repeat	352	381	4.2E-8	T	28-01-2022	IPR002885	Pentatricopeptide repeat	-
Nep_mir_jg40915.t1	aa7c5044e881538e4bd6c642dd519397	844	Pfam	PF01535	PPR repeat	322	343	0.0026	T	28-01-2022	IPR002885	Pentatricopeptide repeat	-
Nep_mir_jg40915.t1	aa7c5044e881538e4bd6c642dd519397	844	Pfam	PF01535	PPR repeat	104	134	4.0E-6	T	28-01-2022	IPR002885	Pentatricopeptide repeat	-
Nep_mir_jg40915.t1	aa7c5044e881538e4bd6c642dd519397	844	Pfam	PF01535	PPR repeat	166	189	0.11	T	28-01-2022	IPR002885	Pentatricopeptide repeat	-
Nep_mir_jg40915.t1	aa7c5044e881538e4bd6c642dd519397	844	Pfam	PF01535	PPR repeat	44	69	0.2	T	28-01-2022	IPR002885	Pentatricopeptide repeat	-
Nep_mir_jg40915.t1	aa7c5044e881538e4bd6c642dd519397	844	ProSiteProfiles	PS51375	Pentatricopeptide (PPR) repeat profile.	230	256	6.566	T	28-01-2022	IPR002885	Pentatricopeptide repeat	-
Nep_mir_jg40915.t1	aa7c5044e881538e4bd6c642dd519397	844	ProSiteProfiles	PS51375	Pentatricopeptide (PPR) repeat profile.	588	622	6.917	T	28-01-2022	IPR002885	Pentatricopeptide repeat	-
Nep_mir_jg40915.t1	aa7c5044e881538e4bd6c642dd519397	844	ProSiteProfiles	PS51375	Pentatricopeptide (PPR) repeat profile.	195	229	10.797	T	28-01-2022	IPR002885	Pentatricopeptide repeat	-
Nep_mir_jg40915.t1	aa7c5044e881538e4bd6c642dd519397	844	ProSiteProfiles	PS51375	Pentatricopeptide (PPR) repeat profile.	420	450	8.89	T	28-01-2022	IPR002885	Pentatricopeptide repeat	-
Nep_mir_jg40915.t1	aa7c5044e881538e4bd6c642dd519397	844	ProSiteProfiles	PS51375	Pentatricopeptide (PPR) repeat profile.	385	419	5.316	T	28-01-2022	IPR002885	Pentatricopeptide repeat	-
Nep_mir_jg40915.t1	aa7c5044e881538e4bd6c642dd519397	844	Gene3D	G3DSA:1.25.40.10	-	515	646	1.0E-13	T	28-01-2022	IPR011990	Tetratricopeptide-like helical domain superfamily	GO:0005515
Nep_mir_jg40915.t1	aa7c5044e881538e4bd6c642dd519397	844	Gene3D	G3DSA:1.25.40.10	-	41	192	7.3E-36	T	28-01-2022	IPR011990	Tetratricopeptide-like helical domain superfamily	GO:0005515
Nep_mir_jg40915.t1	aa7c5044e881538e4bd6c642dd519397	844	ProSiteProfiles	PS51375	Pentatricopeptide (PPR) repeat profile.	257	291	12.836	T	28-01-2022	IPR002885	Pentatricopeptide repeat	-
Nep_mir_jg40915.t1	aa7c5044e881538e4bd6c642dd519397	844	Gene3D	G3DSA:1.25.40.10	-	319	410	3.7E-18	T	28-01-2022	IPR011990	Tetratricopeptide-like helical domain superfamily	GO:0005515
Nep_mir_jg40915.t1	aa7c5044e881538e4bd6c642dd519397	844	ProSiteProfiles	PS51375	Pentatricopeptide (PPR) repeat profile.	486	516	6.533	T	28-01-2022	IPR002885	Pentatricopeptide repeat	-
Nep_mir_jg40915.t1	aa7c5044e881538e4bd6c642dd519397	844	ProSiteProfiles	PS51375	Pentatricopeptide (PPR) repeat profile.	451	485	12.748	T	28-01-2022	IPR002885	Pentatricopeptide repeat	-
Nep_mir_jg40915.t1	aa7c5044e881538e4bd6c642dd519397	844	ProSiteProfiles	PS51375	Pentatricopeptide (PPR) repeat profile.	71	105	10.578	T	28-01-2022	IPR002885	Pentatricopeptide repeat	-
Nep_mir_jg40915.t1	aa7c5044e881538e4bd6c642dd519397	844	ProSiteProfiles	PS51375	Pentatricopeptide (PPR) repeat profile.	133	167	12.014	T	28-01-2022	IPR002885	Pentatricopeptide repeat	-
Nep_mir_jg40915.t1	aa7c5044e881538e4bd6c642dd519397	844	PANTHER	PTHR24015:SF1812	PENTATRICOPEPTIDE (PPR) REPEAT PROTEIN	63	132	0.0	T	28-01-2022	-	-
Nep_mir_jg40915.t1	aa7c5044e881538e4bd6c642dd519397	844	ProSiteProfiles	PS51375	Pentatricopeptide (PPR) repeat profile.	350	384	11.553	T	28-01-2022	IPR002885	Pentatricopeptide repeat	-
Nep_mir_jg40915.t1	aa7c5044e881538e4bd6c642dd519397	844	Pfam	PF13041	PPR repeat family	450	498	1.4E-9	T	28-01-2022	IPR002885	Pentatricopeptide repeat	-
Nep_mir_jg40915.t1	aa7c5044e881538e4bd6c642dd519397	844	ProSiteProfiles	PS51375	Pentatricopeptide (PPR) repeat profile.	319	349	9.229	T	28-01-2022	IPR002885	Pentatricopeptide repeat	-
Nep_mir_jg40915.t1	aa7c5044e881538e4bd6c642dd519397	844	ProSiteProfiles	PS51375	Pentatricopeptide (PPR) repeat profile.	106	132	6.401	T	28-01-2022	IPR002885	Pentatricopeptide repeat	-
Nep_mir_jg40915.t1	aa7c5044e881538e4bd6c642dd519397	844	PANTHER	PTHR24015	OS07G0578800 PROTEIN-RELATED	129	760	0.0	T	28-01-2022	-	-
Nep_mir_jg40915.t1	aa7c5044e881538e4bd6c642dd519397	844	PANTHER	PTHR24015	OS07G0578800 PROTEIN-RELATED	63	132	0.0	T	28-01-2022	-	-
Nep_mir_jg40915.t1	aa7c5044e881538e4bd6c642dd519397	844	Gene3D	G3DSA:1.25.40.10	-	193	253	3.5E-16	T	28-01-2022	IPR011990	Tetratricopeptide-like helical domain superfamily	GO:0005515
Nep_mir_jg40915.t1	aa7c5044e881538e4bd6c642dd519397	844	Gene3D	G3DSA:1.25.40.10	-	411	501	2.9E-23	T	28-01-2022	IPR011990	Tetratricopeptide-like helical domain superfamily	GO:0005515
Nep_mir_jg40915.t1	aa7c5044e881538e4bd6c642dd519397	844	Gene3D	G3DSA:1.25.40.10	-	254	318	4.7E-17	T	28-01-2022	IPR011990	Tetratricopeptide-like helical domain superfamily	GO:0005515
Nep_mir_jg40915.t1	aa7c5044e881538e4bd6c642dd519397	844	PANTHER	PTHR24015:SF1812	PENTATRICOPEPTIDE (PPR) REPEAT PROTEIN	129	760	0.0	T	28-01-2022	-	-
Nep_mir_jg40915.t1	aa7c5044e881538e4bd6c642dd519397	844	Pfam	PF14432	DYW family of nucleic acid deaminases	624	748	2.2E-40	T	28-01-2022	IPR032867	DYW domain	GO:0008270
Nep_mir_jg40915.t1	aa7c5044e881538e4bd6c642dd519397	844	SUPERFAMILY	SSF48452	TPR-like	198	353	1.2E-5	T	28-01-2022	IPR011990	Tetratricopeptide-like helical domain superfamily	GO:0005515
Nep_mir_jg40915.t1	aa7c5044e881538e4bd6c642dd519397	844	TIGRFAM	TIGR00756	PPR: pentatricopeptide repeat domain	322	348	0.0029	T	28-01-2022	IPR002885	Pentatricopeptide repeat	-
Nep_mir_jg40915.t1	aa7c5044e881538e4bd6c642dd519397	844	TIGRFAM	TIGR00756	PPR: pentatricopeptide repeat domain	197	228	1.8E-7	T	28-01-2022	IPR002885	Pentatricopeptide repeat	-
Nep_mir_jg40915.t1	aa7c5044e881538e4bd6c642dd519397	844	TIGRFAM	TIGR00756	PPR: pentatricopeptide repeat domain	526	549	9.7E-4	T	28-01-2022	IPR002885	Pentatricopeptide repeat	-
Nep_mir_jg40915.t1	aa7c5044e881538e4bd6c642dd519397	844	TIGRFAM	TIGR00756	PPR: pentatricopeptide repeat domain	228	252	1.3E-5	T	28-01-2022	IPR002885	Pentatricopeptide repeat	-
Nep_mir_jg40915.t1	aa7c5044e881538e4bd6c642dd519397	844	TIGRFAM	TIGR00756	PPR: pentatricopeptide repeat domain	135	161	2.1E-8	T	28-01-2022	IPR002885	Pentatricopeptide repeat	-
Nep_mir_jg40915.t1	aa7c5044e881538e4bd6c642dd519397	844	TIGRFAM	TIGR00756	PPR: pentatricopeptide repeat domain	104	134	2.3E-6	T	28-01-2022	IPR002885	Pentatricopeptide repeat	-
Nep_mir_jg40915.t1	aa7c5044e881538e4bd6c642dd519397	844	TIGRFAM	TIGR00756	PPR: pentatricopeptide repeat domain	453	486	8.4E-9	T	28-01-2022	IPR002885	Pentatricopeptide repeat	-
Nep_mir_jg40915.t1	aa7c5044e881538e4bd6c642dd519397	844	TIGRFAM	TIGR00756	PPR: pentatricopeptide repeat domain	259	286	1.3E-7	T	28-01-2022	IPR002885	Pentatricopeptide repeat	-
Nep_mir_jg40915.t1	aa7c5044e881538e4bd6c642dd519397	844	TIGRFAM	TIGR00756	PPR: pentatricopeptide repeat domain	425	452	0.0016	T	28-01-2022	IPR002885	Pentatricopeptide repeat	-
Nep_mir_jg40915.t1	aa7c5044e881538e4bd6c642dd519397	844	TIGRFAM	TIGR00756	PPR: pentatricopeptide repeat domain	352	384	4.1E-6	T	28-01-2022	IPR002885	Pentatricopeptide repeat	-
Nep_mir_jg40915.t1	aa7c5044e881538e4bd6c642dd519397	844	TIGRFAM	TIGR00756	PPR: pentatricopeptide repeat domain	73	102	6.1E-5	T	28-01-2022	IPR002885	Pentatricopeptide repeat	-
Nep_mir_jg40915.t1	aa7c5044e881538e4bd6c642dd519397	844	ProSiteProfiles	PS51375	Pentatricopeptide (PPR) repeat profile.	40	70	6.675	T	28-01-2022	IPR002885	Pentatricopeptide repeat	-
Nep_mir_jg40915.t1	aa7c5044e881538e4bd6c642dd519397	844	ProSiteProfiles	PS51375	Pentatricopeptide (PPR) repeat profile.	522	552	8.473	T	28-01-2022	IPR002885	Pentatricopeptide repeat	-
Nep_mir_jg17732.t1	46120e402316cc43592b388e18b75d49	121	MobiDBLite	mobidb-lite	consensus disorder prediction	60	78	-	T	28-01-2022	-	-
Nep_mir_jg17732.t1	46120e402316cc43592b388e18b75d49	121	PANTHER	PTHR38934	HYPHALLY REGULATED CELL WALL PROTEIN 1	9	78	7.1E-13	T	28-01-2022	-	-
Nep_mir_jg17732.t1	46120e402316cc43592b388e18b75d49	121	MobiDBLite	mobidb-lite	consensus disorder prediction	57	100	-	T	28-01-2022	-	-
Nep_mir_jg17732.t1	46120e402316cc43592b388e18b75d49	121	PANTHER	PTHR38934:SF13	GLYCINE-RICH CELL WALL STRUCTURAL PROTEIN 1-RELATED	9	78	7.1E-13	T	28-01-2022	-	-
Nep_mir_jg38516.t1	c966912a10e01f594c30e30efb9ee1a3	506	ProSiteProfiles	PS51375	Pentatricopeptide (PPR) repeat profile.	112	142	7.443	T	28-01-2022	IPR002885	Pentatricopeptide repeat	-
Nep_mir_jg38516.t1	c966912a10e01f594c30e30efb9ee1a3	506	ProSiteProfiles	PS51375	Pentatricopeptide (PPR) repeat profile.	349	384	8.068	T	28-01-2022	IPR002885	Pentatricopeptide repeat	-
Nep_mir_jg38516.t1	c966912a10e01f594c30e30efb9ee1a3	506	PANTHER	PTHR47924	PENTATRICOPEPTIDE REPEAT-CONTAINING PROTEIN	99	482	1.2E-212	T	28-01-2022	-	-
Nep_mir_jg38516.t1	c966912a10e01f594c30e30efb9ee1a3	506	Pfam	PF01535	PPR repeat	114	142	0.56	T	28-01-2022	IPR002885	Pentatricopeptide repeat	-
Nep_mir_jg38516.t1	c966912a10e01f594c30e30efb9ee1a3	506	Pfam	PF01535	PPR repeat	216	245	2.7E-6	T	28-01-2022	IPR002885	Pentatricopeptide repeat	-
Nep_mir_jg38516.t1	c966912a10e01f594c30e30efb9ee1a3	506	Pfam	PF01535	PPR repeat	387	411	0.8	T	28-01-2022	IPR002885	Pentatricopeptide repeat	-
Nep_mir_jg38516.t1	c966912a10e01f594c30e30efb9ee1a3	506	Pfam	PF01535	PPR repeat	40	70	3.5E-4	T	28-01-2022	IPR002885	Pentatricopeptide repeat	-
Nep_mir_jg38516.t1	c966912a10e01f594c30e30efb9ee1a3	506	ProSiteProfiles	PS51375	Pentatricopeptide (PPR) repeat profile.	283	313	9.032	T	28-01-2022	IPR002885	Pentatricopeptide repeat	-
Nep_mir_jg38516.t1	c966912a10e01f594c30e30efb9ee1a3	506	Pfam	PF13041	PPR repeat family	313	361	4.0E-9	T	28-01-2022	IPR002885	Pentatricopeptide repeat	-
Nep_mir_jg38516.t1	c966912a10e01f594c30e30efb9ee1a3	506	PANTHER	PTHR47924	PENTATRICOPEPTIDE REPEAT-CONTAINING PROTEIN	1	98	1.2E-212	T	28-01-2022	-	-
Nep_mir_jg38516.t1	c966912a10e01f594c30e30efb9ee1a3	506	ProSiteProfiles	PS51375	Pentatricopeptide (PPR) repeat profile.	417	447	5.382	T	28-01-2022	IPR002885	Pentatricopeptide repeat	-
Nep_mir_jg38516.t1	c966912a10e01f594c30e30efb9ee1a3	506	Gene3D	G3DSA:1.25.40.10	-	97	176	2.7E-6	T	28-01-2022	IPR011990	Tetratricopeptide-like helical domain superfamily	GO:0005515
Nep_mir_jg38516.t1	c966912a10e01f594c30e30efb9ee1a3	506	TIGRFAM	TIGR00756	PPR: pentatricopeptide repeat domain	41	73	1.3E-4	T	28-01-2022	IPR002885	Pentatricopeptide repeat	-
Nep_mir_jg38516.t1	c966912a10e01f594c30e30efb9ee1a3	506	TIGRFAM	TIGR00756	PPR: pentatricopeptide repeat domain	216	248	7.0E-7	T	28-01-2022	IPR002885	Pentatricopeptide repeat	-
Nep_mir_jg38516.t1	c966912a10e01f594c30e30efb9ee1a3	506	TIGRFAM	TIGR00756	PPR: pentatricopeptide repeat domain	317	350	2.2E-6	T	28-01-2022	IPR002885	Pentatricopeptide repeat	-
Nep_mir_jg38516.t1	c966912a10e01f594c30e30efb9ee1a3	506	TIGRFAM	TIGR00756	PPR: pentatricopeptide repeat domain	288	315	9.0E-5	T	28-01-2022	IPR002885	Pentatricopeptide repeat	-
Nep_mir_jg38516.t1	c966912a10e01f594c30e30efb9ee1a3	506	ProSiteProfiles	PS51375	Pentatricopeptide (PPR) repeat profile.	213	247	11.071	T	28-01-2022	IPR002885	Pentatricopeptide repeat	-
Nep_mir_jg38516.t1	c966912a10e01f594c30e30efb9ee1a3	506	PANTHER	PTHR47924:SF7	-	99	482	1.2E-212	T	28-01-2022	-	-
Nep_mir_jg38516.t1	c966912a10e01f594c30e30efb9ee1a3	506	Gene3D	G3DSA:1.25.40.10	-	7	96	1.0E-9	T	28-01-2022	IPR011990	Tetratricopeptide-like helical domain superfamily	GO:0005515
Nep_mir_jg38516.t1	c966912a10e01f594c30e30efb9ee1a3	506	Gene3D	G3DSA:1.25.40.10	-	178	271	4.0E-15	T	28-01-2022	IPR011990	Tetratricopeptide-like helical domain superfamily	GO:0005515
Nep_mir_jg38516.t1	c966912a10e01f594c30e30efb9ee1a3	506	PANTHER	PTHR47924:SF7	-	1	98	1.2E-212	T	28-01-2022	-	-
Nep_mir_jg38516.t1	c966912a10e01f594c30e30efb9ee1a3	506	Gene3D	G3DSA:1.25.40.10	-	288	498	3.0E-36	T	28-01-2022	IPR011990	Tetratricopeptide-like helical domain superfamily	GO:0005515
Nep_mir_jg38516.t1	c966912a10e01f594c30e30efb9ee1a3	506	ProSiteProfiles	PS51375	Pentatricopeptide (PPR) repeat profile.	38	72	9.394	T	28-01-2022	IPR002885	Pentatricopeptide repeat	-
Nep_mir_jg38516.t1	c966912a10e01f594c30e30efb9ee1a3	506	ProSiteProfiles	PS51375	Pentatricopeptide (PPR) repeat profile.	314	348	10.885	T	28-01-2022	IPR002885	Pentatricopeptide repeat	-
Nep_mir_jg38516.t1	c966912a10e01f594c30e30efb9ee1a3	506	ProSiteProfiles	PS51375	Pentatricopeptide (PPR) repeat profile.	182	212	6.007	T	28-01-2022	IPR002885	Pentatricopeptide repeat	-
Nep_mir_jg38516.t1	c966912a10e01f594c30e30efb9ee1a3	506	ProSiteProfiles	PS51375	Pentatricopeptide (PPR) repeat profile.	385	415	6.5	T	28-01-2022	IPR002885	Pentatricopeptide repeat	-
Nep_mir_jg45322.t1	9efa70cb659170c8bcaa5321f1ab6d0d	55	PANTHER	PTHR47297	-	2	50	5.0E-14	T	28-01-2022	IPR044717	Nicotinamidase 1	GO:0008936|GO:0019365
Nep_mir_jg5720.t1	74cc2143e4ad454eb946f3b3c87f2bd2	116	Pfam	PF12023	Domain of unknown function (DUF3511)	71	115	1.3E-23	T	28-01-2022	IPR021899	Protein of unknown function DUF3511	-
Nep_mir_jg5720.t1	74cc2143e4ad454eb946f3b3c87f2bd2	116	PANTHER	PTHR33193	DOMAIN PROTEIN, PUTATIVE (DUF3511)-RELATED	1	116	1.2E-34	T	28-01-2022	-	-
Nep_mir_jg5720.t1	74cc2143e4ad454eb946f3b3c87f2bd2	116	PANTHER	PTHR33193:SF26	DUF3511 DOMAIN PROTEIN (DUF3511)	1	116	1.2E-34	T	28-01-2022	-	-
Nep_mir_jg41911.t1	93603510faf85d5a960ef2e65fcd2827	315	PANTHER	PTHR10336:SF185	PHOSPHOINOSITIDE PHOSPHOLIPASE C	170	258	4.2E-27	T	28-01-2022	-	-
Nep_mir_jg41911.t1	93603510faf85d5a960ef2e65fcd2827	315	PANTHER	PTHR10336	PHOSPHOINOSITIDE-SPECIFIC PHOSPHOLIPASE C FAMILY PROTEIN	170	258	4.2E-27	T	28-01-2022	IPR001192	Phosphoinositide phospholipase C family	GO:0035556
Nep_mir_jg26055.t1	a7e03bb58d78f85fc1fec22311aca350	1631	SMART	SM00713	gyr	1581	1598	470.0	T	28-01-2022	IPR004011	GYR motif	-
Nep_mir_jg26055.t1	a7e03bb58d78f85fc1fec22311aca350	1631	SMART	SM00713	gyr	191	208	1800.0	T	28-01-2022	IPR004011	GYR motif	-
Nep_mir_jg26055.t1	a7e03bb58d78f85fc1fec22311aca350	1631	SMART	SM00713	gyr	719	736	1700.0	T	28-01-2022	IPR004011	GYR motif	-
Nep_mir_jg26055.t1	a7e03bb58d78f85fc1fec22311aca350	1631	SMART	SM00713	gyr	815	832	470.0	T	28-01-2022	IPR004011	GYR motif	-
Nep_mir_jg26055.t1	a7e03bb58d78f85fc1fec22311aca350	1631	SMART	SM00713	gyr	1305	1322	1200.0	T	28-01-2022	IPR004011	GYR motif	-
Nep_mir_jg26055.t1	a7e03bb58d78f85fc1fec22311aca350	1631	SMART	SM00713	gyr	515	532	1200.0	T	28-01-2022	IPR004011	GYR motif	-
Nep_mir_jg26055.t1	a7e03bb58d78f85fc1fec22311aca350	1631	SMART	SM00713	gyr	431	448	410.0	T	28-01-2022	IPR004011	GYR motif	-
Nep_mir_jg26055.t1	a7e03bb58d78f85fc1fec22311aca350	1631	SMART	SM00713	gyr	695	712	220.0	T	28-01-2022	IPR004011	GYR motif	-
Nep_mir_jg26055.t1	a7e03bb58d78f85fc1fec22311aca350	1631	SMART	SM00713	gyr	59	76	1500.0	T	28-01-2022	IPR004011	GYR motif	-
Nep_mir_jg26055.t1	a7e03bb58d78f85fc1fec22311aca350	1631	SMART	SM00713	gyr	1245	1262	95.0	T	28-01-2022	IPR004011	GYR motif	-
Nep_mir_jg63629.t1	e3e9b53ae221344bc9ab5fd0ce0e482d	384	PANTHER	PTHR11932:SF95	CULLIN-3A-RELATED	272	384	3.4E-185	T	28-01-2022	-	-
Nep_mir_jg63629.t1	e3e9b53ae221344bc9ab5fd0ce0e482d	384	SUPERFAMILY	SSF75632	Cullin homology domain	191	384	9.16E-60	T	28-01-2022	IPR036317	Cullin homology domain superfamily	-
Nep_mir_jg63629.t1	e3e9b53ae221344bc9ab5fd0ce0e482d	384	Gene3D	G3DSA:1.10.10.2620	-	277	384	3.8E-37	T	28-01-2022	-	-
Nep_mir_jg63629.t1	e3e9b53ae221344bc9ab5fd0ce0e482d	384	PANTHER	PTHR11932	CULLIN	272	384	3.4E-185	T	28-01-2022	-	-
Nep_mir_jg63629.t1	e3e9b53ae221344bc9ab5fd0ce0e482d	384	PANTHER	PTHR11932	CULLIN	1	268	3.4E-185	T	28-01-2022	-	-
Nep_mir_jg63629.t1	e3e9b53ae221344bc9ab5fd0ce0e482d	384	Gene3D	G3DSA:1.20.1310.10	Cullin Repeats	88	195	1.7E-30	T	28-01-2022	-	-
Nep_mir_jg63629.t1	e3e9b53ae221344bc9ab5fd0ce0e482d	384	PANTHER	PTHR11932:SF95	CULLIN-3A-RELATED	1	268	3.4E-185	T	28-01-2022	-	-
Nep_mir_jg63629.t1	e3e9b53ae221344bc9ab5fd0ce0e482d	384	Pfam	PF00888	Cullin family	276	384	9.0E-35	T	28-01-2022	IPR001373	Cullin, N-terminal	GO:0006511|GO:0031625
Nep_mir_jg63629.t1	e3e9b53ae221344bc9ab5fd0ce0e482d	384	Pfam	PF00888	Cullin family	1	268	1.8E-81	T	28-01-2022	IPR001373	Cullin, N-terminal	GO:0006511|GO:0031625
Nep_mir_jg63629.t1	e3e9b53ae221344bc9ab5fd0ce0e482d	384	ProSiteProfiles	PS50069	Cullin family profile.	197	384	34.032	T	28-01-2022	IPR016158	Cullin homology domain	-
Nep_mir_jg63629.t1	e3e9b53ae221344bc9ab5fd0ce0e482d	384	SUPERFAMILY	SSF74788	Cullin repeat-like	2	197	3.14E-54	T	28-01-2022	IPR016159	Cullin repeat-like-containing domain superfamily	-
Nep_mir_jg63629.t1	e3e9b53ae221344bc9ab5fd0ce0e482d	384	Coils	Coil	Coil	49	69	-	T	28-01-2022	-	-
Nep_mir_jg63629.t1	e3e9b53ae221344bc9ab5fd0ce0e482d	384	Gene3D	G3DSA:1.20.1310.10	Cullin Repeats	1	87	4.4E-25	T	28-01-2022	-	-
Nep_mir_jg63629.t1	e3e9b53ae221344bc9ab5fd0ce0e482d	384	Gene3D	G3DSA:1.20.1310.10	Cullin Repeats	197	276	3.4E-23	T	28-01-2022	-	-
Nep_mir_jg63629.t1	e3e9b53ae221344bc9ab5fd0ce0e482d	384	SMART	SM00182	cul_2	227	337	9.0E-28	T	28-01-2022	IPR016158	Cullin homology domain	-
Nep_mir_jg25006.t1	79287fa185a71659c723db88124358ff	893	PANTHER	PTHR12616	VACUOLAR PROTEIN SORTING VPS41	3	241	0.0	T	28-01-2022	-	-
Nep_mir_jg25006.t1	79287fa185a71659c723db88124358ff	893	SMART	SM00299	CLH_2	556	703	3.9E-32	T	28-01-2022	IPR000547	Clathrin, heavy chain/VPS, 7-fold repeat	GO:0006886|GO:0016192
Nep_mir_jg25006.t1	79287fa185a71659c723db88124358ff	893	SUPERFAMILY	SSF50978	WD40 repeat-like	53	220	1.01E-16	T	28-01-2022	IPR036322	WD40-repeat-containing domain superfamily	GO:0005515
Nep_mir_jg25006.t1	79287fa185a71659c723db88124358ff	893	PANTHER	PTHR12616	VACUOLAR PROTEIN SORTING VPS41	251	891	0.0	T	28-01-2022	-	-
Nep_mir_jg25006.t1	79287fa185a71659c723db88124358ff	893	SMART	SM00320	WD40_4	83	122	3.5E-4	T	28-01-2022	IPR001680	WD40 repeat	GO:0005515
Nep_mir_jg25006.t1	79287fa185a71659c723db88124358ff	893	PIRSF	PIRSF028921	Vps41	241	858	5.1E-224	T	28-01-2022	IPR016902	Vacuolar protein sorting-associated protein 41	GO:0046907
Nep_mir_jg25006.t1	79287fa185a71659c723db88124358ff	893	PIRSF	PIRSF028921	Vps41	1	244	1.5E-98	T	28-01-2022	IPR016902	Vacuolar protein sorting-associated protein 41	GO:0046907
Nep_mir_jg25006.t1	79287fa185a71659c723db88124358ff	893	Gene3D	G3DSA:2.130.10.10	-	18	220	3.3E-13	T	28-01-2022	IPR015943	WD40/YVTN repeat-like-containing domain superfamily	GO:0005515
Nep_mir_jg25006.t1	79287fa185a71659c723db88124358ff	893	MobiDBLite	mobidb-lite	consensus disorder prediction	11	36	-	T	28-01-2022	-	-
Nep_mir_jg25006.t1	79287fa185a71659c723db88124358ff	893	Pfam	PF00637	Region in Clathrin and VPS	567	699	1.3E-22	T	28-01-2022	IPR000547	Clathrin, heavy chain/VPS, 7-fold repeat	GO:0006886|GO:0016192
Nep_mir_jg25006.t1	79287fa185a71659c723db88124358ff	893	ProSiteProfiles	PS50236	Clathrin heavy-chain (CHCR) repeat profile.	556	703	38.29	T	28-01-2022	IPR000547	Clathrin, heavy chain/VPS, 7-fold repeat	GO:0006886|GO:0016192
Nep_mir_jg25006.t1	79287fa185a71659c723db88124358ff	893	MobiDBLite	mobidb-lite	consensus disorder prediction	1	45	-	T	28-01-2022	-	-
Nep_mir_jg25006.t1	79287fa185a71659c723db88124358ff	893	PANTHER	PTHR12616:SF11	VACUOLAR PROTEIN SORTING-ASSOCIATED PROTEIN 41 HOMOLOG	3	241	0.0	T	28-01-2022	-	-
Nep_mir_jg25006.t1	79287fa185a71659c723db88124358ff	893	PANTHER	PTHR12616:SF11	VACUOLAR PROTEIN SORTING-ASSOCIATED PROTEIN 41 HOMOLOG	251	891	0.0	T	28-01-2022	-	-
Nep_mir_jg25006.t1	79287fa185a71659c723db88124358ff	893	Gene3D	G3DSA:1.25.40.10	-	494	766	4.5E-25	T	28-01-2022	IPR011990	Tetratricopeptide-like helical domain superfamily	GO:0005515
Nep_mir_jg27723.t1	d16a6e4de525bbadcf82c0b71185ec38	358	CDD	cd03193	GST_C_Metaxin	161	227	8.91816E-11	T	28-01-2022	-	-
Nep_mir_jg27723.t1	d16a6e4de525bbadcf82c0b71185ec38	358	Pfam	PF17172	Glutathione S-transferase N-terminal domain	22	116	2.1E-17	T	28-01-2022	IPR012336	Thioredoxin-like fold	-
Nep_mir_jg27723.t1	d16a6e4de525bbadcf82c0b71185ec38	358	PANTHER	PTHR12289:SF68	PROTEIN, PUTATIVE-RELATED	7	301	1.9E-102	T	28-01-2022	-	-
Nep_mir_jg27723.t1	d16a6e4de525bbadcf82c0b71185ec38	358	MobiDBLite	mobidb-lite	consensus disorder prediction	255	279	-	T	28-01-2022	-	-
Nep_mir_jg27723.t1	d16a6e4de525bbadcf82c0b71185ec38	358	Pfam	PF17171	Glutathione S-transferase, C-terminal domain	169	227	3.1E-14	T	28-01-2022	IPR033468	Metaxin, glutathione S-transferase domain	-
Nep_mir_jg27723.t1	d16a6e4de525bbadcf82c0b71185ec38	358	PANTHER	PTHR12289	METAXIN RELATED	7	301	1.9E-102	T	28-01-2022	-	-
Nep_mir_jg43451.t1	7e678643b05e5ac547170481d76b57dd	1654	Gene3D	G3DSA:3.30.800.10	Phosphatidylinositol Phosphate Kinase II Beta	1313	1477	1.7E-19	T	28-01-2022	IPR027484	Phosphatidylinositol-4-phosphate 5-kinase, N-terminal	-
Nep_mir_jg43451.t1	7e678643b05e5ac547170481d76b57dd	1654	SUPERFAMILY	SSF52029	GroEL apical domain-like	436	608	1.44E-42	T	28-01-2022	IPR027409	GroEL-like apical domain superfamily	-
Nep_mir_jg43451.t1	7e678643b05e5ac547170481d76b57dd	1654	CDD	cd03334	Fab1_TCP	370	641	1.63748E-134	T	28-01-2022	-	-
Nep_mir_jg43451.t1	7e678643b05e5ac547170481d76b57dd	1654	PANTHER	PTHR45748	1-PHOSPHATIDYLINOSITOL 3-PHOSPHATE 5-KINASE-RELATED	668	1643	0.0	T	28-01-2022	-	-
Nep_mir_jg43451.t1	7e678643b05e5ac547170481d76b57dd	1654	SMART	SM00330	PIPK_2	1334	1621	1.9E-127	T	28-01-2022	IPR002498	Phosphatidylinositol-4-phosphate 5-kinase, core	GO:0016307|GO:0046488
Nep_mir_jg43451.t1	7e678643b05e5ac547170481d76b57dd	1654	PANTHER	PTHR45748:SF17	1-PHOSPHATIDYLINOSITOL-3-PHOSPHATE 5-KINASE FAB1B	668	1643	0.0	T	28-01-2022	-	-
Nep_mir_jg43451.t1	7e678643b05e5ac547170481d76b57dd	1654	Gene3D	G3DSA:3.30.40.10	Zinc/RING finger domain	22	115	2.5E-20	T	28-01-2022	IPR013083	Zinc finger, RING/FYVE/PHD-type	-
Nep_mir_jg43451.t1	7e678643b05e5ac547170481d76b57dd	1654	Gene3D	G3DSA:3.50.7.10	GroEL	435	608	4.1E-56	T	28-01-2022	IPR027409	GroEL-like apical domain superfamily	-
Nep_mir_jg43451.t1	7e678643b05e5ac547170481d76b57dd	1654	SUPERFAMILY	SSF56104	SAICAR synthase-like	1347	1620	3.2E-80	T	28-01-2022	-	-
Nep_mir_jg43451.t1	7e678643b05e5ac547170481d76b57dd	1654	Pfam	PF01504	Phosphatidylinositol-4-phosphate 5-Kinase	1396	1562	1.0E-32	T	28-01-2022	IPR002498	Phosphatidylinositol-4-phosphate 5-kinase, core	GO:0016307|GO:0046488
Nep_mir_jg43451.t1	7e678643b05e5ac547170481d76b57dd	1654	SUPERFAMILY	SSF57903	FYVE/PHD zinc finger	31	103	5.76E-17	T	28-01-2022	IPR011011	Zinc finger, FYVE/PHD-type	-
Nep_mir_jg43451.t1	7e678643b05e5ac547170481d76b57dd	1654	ProSiteProfiles	PS51455	Phosphatidylinositol phosphate kinase (PIPK) domain profile.	1294	1620	58.212	T	28-01-2022	IPR002498	Phosphatidylinositol-4-phosphate 5-kinase, core	GO:0016307|GO:0046488
Nep_mir_jg43451.t1	7e678643b05e5ac547170481d76b57dd	1654	PANTHER	PTHR45748	1-PHOSPHATIDYLINOSITOL 3-PHOSPHATE 5-KINASE-RELATED	1	644	0.0	T	28-01-2022	-	-
Nep_mir_jg43451.t1	7e678643b05e5ac547170481d76b57dd	1654	ProSiteProfiles	PS50178	Zinc finger FYVE/FYVE-related type profile.	36	102	12.884	T	28-01-2022	IPR017455	Zinc finger, FYVE-related	-
Nep_mir_jg43451.t1	7e678643b05e5ac547170481d76b57dd	1654	CDD	cd17300	PIPKc_PIKfyve	1357	1620	1.13882E-147	T	28-01-2022	-	-
Nep_mir_jg43451.t1	7e678643b05e5ac547170481d76b57dd	1654	MobiDBLite	mobidb-lite	consensus disorder prediction	154	178	-	T	28-01-2022	-	-
Nep_mir_jg43451.t1	7e678643b05e5ac547170481d76b57dd	1654	SMART	SM00064	fyve_4	28	103	4.7E-17	T	28-01-2022	IPR000306	FYVE zinc finger	GO:0046872
Nep_mir_jg43451.t1	7e678643b05e5ac547170481d76b57dd	1654	MobiDBLite	mobidb-lite	consensus disorder prediction	155	169	-	T	28-01-2022	-	-
Nep_mir_jg43451.t1	7e678643b05e5ac547170481d76b57dd	1654	Gene3D	G3DSA:1.20.58.1870	-	1479	1621	7.1E-41	T	28-01-2022	-	-
Nep_mir_jg43451.t1	7e678643b05e5ac547170481d76b57dd	1654	Pfam	PF01363	FYVE zinc finger	33	101	8.5E-16	T	28-01-2022	IPR000306	FYVE zinc finger	GO:0046872
Nep_mir_jg43451.t1	7e678643b05e5ac547170481d76b57dd	1654	Pfam	PF00118	TCP-1/cpn60 chaperonin family	392	630	1.7E-30	T	28-01-2022	IPR002423	Chaperonin Cpn60/TCP-1 family	GO:0005524|GO:0016887
Nep_mir_jg43451.t1	7e678643b05e5ac547170481d76b57dd	1654	PANTHER	PTHR45748:SF17	1-PHOSPHATIDYLINOSITOL-3-PHOSPHATE 5-KINASE FAB1B	1	644	0.0	T	28-01-2022	-	-
Nep_mir_jg43451.t1	7e678643b05e5ac547170481d76b57dd	1654	Coils	Coil	Coil	924	951	-	T	28-01-2022	-	-
Nep_mir_jg1852.t1	9a4eb5607368793ea99ac22da738c7d3	352	MobiDBLite	mobidb-lite	consensus disorder prediction	286	310	-	T	28-01-2022	-	-
Nep_mir_jg1852.t1	9a4eb5607368793ea99ac22da738c7d3	352	MobiDBLite	mobidb-lite	consensus disorder prediction	293	310	-	T	28-01-2022	-	-
Nep_mir_jg1852.t1	9a4eb5607368793ea99ac22da738c7d3	352	ProSiteProfiles	PS50089	Zinc finger RING-type profile.	54	105	8.565	T	28-01-2022	IPR001841	Zinc finger, RING-type	-
Nep_mir_jg1852.t1	9a4eb5607368793ea99ac22da738c7d3	352	PANTHER	PTHR12981	ZINC FINGER PROTEIN-LIKE 1	1	350	2.7E-133	T	28-01-2022	IPR039043	Zinc finger protein-like 1	-
Nep_mir_jg1852.t1	9a4eb5607368793ea99ac22da738c7d3	352	SUPERFAMILY	SSF57850	RING/U-box	53	111	1.41E-5	T	28-01-2022	-	-
Nep_mir_jg51963.t1	788daa90b84d9a7241dba5a81c585c78	906	PANTHER	PTHR31563	ION CHANNEL POLLUX-RELATED	126	898	0.0	T	28-01-2022	-	-
Nep_mir_jg51963.t1	788daa90b84d9a7241dba5a81c585c78	906	Gene3D	G3DSA:3.40.50.720	-	359	503	6.5E-15	T	28-01-2022	-	-
Nep_mir_jg51963.t1	788daa90b84d9a7241dba5a81c585c78	906	Coils	Coil	Coil	398	418	-	T	28-01-2022	-	-
Nep_mir_jg51963.t1	788daa90b84d9a7241dba5a81c585c78	906	MobiDBLite	mobidb-lite	consensus disorder prediction	1	52	-	T	28-01-2022	-	-
Nep_mir_jg51963.t1	788daa90b84d9a7241dba5a81c585c78	906	MobiDBLite	mobidb-lite	consensus disorder prediction	8	44	-	T	28-01-2022	-	-
Nep_mir_jg51963.t1	788daa90b84d9a7241dba5a81c585c78	906	PANTHER	PTHR31563:SF1	ION CHANNEL CASTOR-RELATED	126	898	0.0	T	28-01-2022	-	-
Nep_mir_jg51963.t1	788daa90b84d9a7241dba5a81c585c78	906	Pfam	PF06241	Castor and Pollux, part of voltage-gated ion channel	509	606	3.1E-43	T	28-01-2022	IPR010420	CASTOR/POLLUX/SYM8 ion channels	-
Nep_mir_jg49278.t1	3656787b90557f53659846fb7faaa09b	391	Pfam	PF00481	Protein phosphatase 2C	105	375	1.0E-62	T	28-01-2022	IPR001932	PPM-type phosphatase domain	GO:0016791
Nep_mir_jg49278.t1	3656787b90557f53659846fb7faaa09b	391	Gene3D	G3DSA:3.60.40.10	Phosphatase 2c; Domain 1	93	389	6.6E-96	T	28-01-2022	IPR036457	PPM-type phosphatase domain superfamily	-
Nep_mir_jg49278.t1	3656787b90557f53659846fb7faaa09b	391	SMART	SM00332	PP2C_4	93	380	7.0E-91	T	28-01-2022	IPR001932	PPM-type phosphatase domain	GO:0016791
Nep_mir_jg49278.t1	3656787b90557f53659846fb7faaa09b	391	PANTHER	PTHR47992:SF74	PHOSPHATASE 2C FAMILY PROTEIN	63	384	2.3E-129	T	28-01-2022	-	-
Nep_mir_jg49278.t1	3656787b90557f53659846fb7faaa09b	391	ProSiteProfiles	PS51746	PPM-type phosphatase domain profile.	104	382	55.212	T	28-01-2022	IPR001932	PPM-type phosphatase domain	GO:0016791
Nep_mir_jg49278.t1	3656787b90557f53659846fb7faaa09b	391	MobiDBLite	mobidb-lite	consensus disorder prediction	1	22	-	T	28-01-2022	-	-
Nep_mir_jg49278.t1	3656787b90557f53659846fb7faaa09b	391	SMART	SM00331	PP2C_SIG_2	114	382	0.0028	T	28-01-2022	IPR001932	PPM-type phosphatase domain	GO:0016791
Nep_mir_jg49278.t1	3656787b90557f53659846fb7faaa09b	391	MobiDBLite	mobidb-lite	consensus disorder prediction	74	98	-	T	28-01-2022	-	-
Nep_mir_jg49278.t1	3656787b90557f53659846fb7faaa09b	391	ProSitePatterns	PS01032	PPM-type phosphatase domain signature.	137	145	-	T	28-01-2022	IPR000222	PPM-type phosphatase, divalent cation binding	GO:0043169
Nep_mir_jg49278.t1	3656787b90557f53659846fb7faaa09b	391	PANTHER	PTHR47992	ALPHABET, ISOFORM E-RELATED	63	384	2.3E-129	T	28-01-2022	-	-
Nep_mir_jg49278.t1	3656787b90557f53659846fb7faaa09b	391	MobiDBLite	mobidb-lite	consensus disorder prediction	74	90	-	T	28-01-2022	-	-
Nep_mir_jg49278.t1	3656787b90557f53659846fb7faaa09b	391	SUPERFAMILY	SSF81606	PP2C-like	99	383	4.05E-75	T	28-01-2022	IPR036457	PPM-type phosphatase domain superfamily	-
Nep_mir_jg49278.t1	3656787b90557f53659846fb7faaa09b	391	CDD	cd00143	PP2Cc	103	382	1.10346E-84	T	28-01-2022	IPR001932	PPM-type phosphatase domain	GO:0016791
Nep_mir_jg56181.t1	36912f9ea2b1ca614c6e84708bc77178	513	ProSiteProfiles	PS50082	Trp-Asp (WD) repeats profile.	260	301	16.223	T	28-01-2022	IPR001680	WD40 repeat	GO:0005515
Nep_mir_jg56181.t1	36912f9ea2b1ca614c6e84708bc77178	513	PRINTS	PR00320	G protein beta WD-40 repeat signature	229	243	8.2E-6	T	28-01-2022	IPR020472	G-protein beta WD-40 repeat	-
Nep_mir_jg56181.t1	36912f9ea2b1ca614c6e84708bc77178	513	PRINTS	PR00320	G protein beta WD-40 repeat signature	364	378	8.2E-6	T	28-01-2022	IPR020472	G-protein beta WD-40 repeat	-
Nep_mir_jg56181.t1	36912f9ea2b1ca614c6e84708bc77178	513	PRINTS	PR00320	G protein beta WD-40 repeat signature	279	293	8.2E-6	T	28-01-2022	IPR020472	G-protein beta WD-40 repeat	-
Nep_mir_jg56181.t1	36912f9ea2b1ca614c6e84708bc77178	513	CDD	cd00200	WD40	219	512	1.52708E-60	T	28-01-2022	-	-
Nep_mir_jg56181.t1	36912f9ea2b1ca614c6e84708bc77178	513	ProSiteProfiles	PS50897	C-terminal to LisH (CTLH) motif profile.	41	93	9.134	T	28-01-2022	IPR006595	CTLH, C-terminal LisH motif	-
Nep_mir_jg56181.t1	36912f9ea2b1ca614c6e84708bc77178	513	SUPERFAMILY	SSF50978	WD40 repeat-like	202	512	6.11E-71	T	28-01-2022	IPR036322	WD40-repeat-containing domain superfamily	GO:0005515
Nep_mir_jg56181.t1	36912f9ea2b1ca614c6e84708bc77178	513	ProSiteProfiles	PS50294	Trp-Asp (WD) repeats circular profile.	210	513	40.919	T	28-01-2022	IPR017986	WD40-repeat-containing domain	GO:0005515
Nep_mir_jg56181.t1	36912f9ea2b1ca614c6e84708bc77178	513	ProSiteProfiles	PS50082	Trp-Asp (WD) repeats profile.	222	242	10.241	T	28-01-2022	IPR001680	WD40 repeat	GO:0005515
Nep_mir_jg56181.t1	36912f9ea2b1ca614c6e84708bc77178	513	ProSitePatterns	PS00678	Trp-Asp (WD) repeats signature.	364	378	-	T	28-01-2022	IPR019775	WD40 repeat, conserved site	-
Nep_mir_jg56181.t1	36912f9ea2b1ca614c6e84708bc77178	513	Pfam	PF00400	WD domain, G-beta repeat	207	242	2.7E-5	T	28-01-2022	IPR001680	WD40 repeat	GO:0005515
Nep_mir_jg56181.t1	36912f9ea2b1ca614c6e84708bc77178	513	Pfam	PF00400	WD domain, G-beta repeat	339	377	6.8E-7	T	28-01-2022	IPR001680	WD40 repeat	GO:0005515
Nep_mir_jg56181.t1	36912f9ea2b1ca614c6e84708bc77178	513	Pfam	PF00400	WD domain, G-beta repeat	296	333	0.0018	T	28-01-2022	IPR001680	WD40 repeat	GO:0005515
Nep_mir_jg56181.t1	36912f9ea2b1ca614c6e84708bc77178	513	Pfam	PF00400	WD domain, G-beta repeat	263	291	3.2E-6	T	28-01-2022	IPR001680	WD40 repeat	GO:0005515
Nep_mir_jg56181.t1	36912f9ea2b1ca614c6e84708bc77178	513	SMART	SM00668	ctlh	41	93	0.0065	T	28-01-2022	IPR006595	CTLH, C-terminal LisH motif	-
Nep_mir_jg56181.t1	36912f9ea2b1ca614c6e84708bc77178	513	Coils	Coil	Coil	71	91	-	T	28-01-2022	-	-
Nep_mir_jg56181.t1	36912f9ea2b1ca614c6e84708bc77178	513	Pfam	PF17814	LisH-like dimerisation domain	8	37	1.7E-16	T	28-01-2022	-	-
Nep_mir_jg56181.t1	36912f9ea2b1ca614c6e84708bc77178	513	ProSiteProfiles	PS50082	Trp-Asp (WD) repeats profile.	345	386	15.855	T	28-01-2022	IPR001680	WD40 repeat	GO:0005515
Nep_mir_jg56181.t1	36912f9ea2b1ca614c6e84708bc77178	513	ProSiteProfiles	PS50082	Trp-Asp (WD) repeats profile.	480	513	10.208	T	28-01-2022	IPR001680	WD40 repeat	GO:0005515
Nep_mir_jg56181.t1	36912f9ea2b1ca614c6e84708bc77178	513	PANTHER	PTHR22848:SF2	WD40 REPEAT-CONTAINING PROTEIN SMU1	3	513	2.4E-245	T	28-01-2022	-	-
Nep_mir_jg56181.t1	36912f9ea2b1ca614c6e84708bc77178	513	SMART	SM00320	WD40_4	202	242	7.4E-7	T	28-01-2022	IPR001680	WD40 repeat	GO:0005515
Nep_mir_jg56181.t1	36912f9ea2b1ca614c6e84708bc77178	513	SMART	SM00320	WD40_4	253	292	1.0E-8	T	28-01-2022	IPR001680	WD40 repeat	GO:0005515
[truncated: 255,317 more rows]
