# Supplementary material for: A high quality genome of the common swamp pitcher plant (Nepenthes mirabilis) using PacBio HiFi sequencing
Source: PLoS One. 2025 Jul 10;20(7):e0322885. doi: 10.1371/journal.pone.0322885 (PMC12244726; doi:10.1371/journal.pone.0322885)
Supplement: S4 File — (ZIP) [file pone.0322885.s004.zip]

Archive with 68 entries (67 files):
- File_S4/
- __MACOSX/._File_S4
- File_S4/ptg000044l_1.jpg
- __MACOSX/File_S4/._ptg000044l_1.jpg
- File_S4/ptg000003l_1.jpg
- __MACOSX/File_S4/._ptg000003l_1.jpg
- File_S4/ptg000011l_1.jpg
- __MACOSX/File_S4/._ptg000011l_1.jpg
- File_S4/ptg000029l_1.jpg
- __MACOSX/File_S4/._ptg000029l_1.jpg
- File_S4/ptg000013l_1.jpg
- __MACOSX/File_S4/._ptg000013l_1.jpg
- File_S4/ptg000005l_1.jpg
- __MACOSX/File_S4/._ptg000005l_1.jpg
- File_S4/ptg000009l_1.jpg
- __MACOSX/File_S4/._ptg000009l_1.jpg
- File_S4/ptg000064l_1.jpg
- __MACOSX/File_S4/._ptg000064l_1.jpg
- File_S4/ptg000007l_1.jpg
- __MACOSX/File_S4/._ptg000007l_1.jpg
- File_S4/ptg000031l_1.jpg
- __MACOSX/File_S4/._ptg000031l_1.jpg
- File_S4/ptg000040l_1.jpg
- __MACOSX/File_S4/._ptg000040l_1.jpg
- File_S4/ptg000023l_1.jpg
- __MACOSX/File_S4/._ptg000023l_1.jpg
- File_S4/ptg000002l_1.jpg
- __MACOSX/File_S4/._ptg000002l_1.jpg
- File_S4/ptg000010l_1.jpg
- __MACOSX/File_S4/._ptg000010l_1.jpg
- File_S4/ptg000045l_1.jpg
- __MACOSX/File_S4/._ptg000045l_1.jpg
- File_S4/ptg000049l_1.jpg
- __MACOSX/File_S4/._ptg000049l_1.jpg
- File_S4/ptg000057l_1.jpg
- __MACOSX/File_S4/._ptg000057l_1.jpg
- File_S4/ptg000028l_1.jpg
- __MACOSX/File_S4/._ptg000028l_1.jpg
- File_S4/ptg000055l_1.jpg
- __MACOSX/File_S4/._ptg000055l_1.jpg
- File_S4/ptg000024l_1.jpg
- __MACOSX/File_S4/._ptg000024l_1.jpg
- File_S4/ptg000082l_1.jpg
- __MACOSX/File_S4/._ptg000082l_1.jpg
- File_S4/ptg000004l_1.jpg
- __MACOSX/File_S4/._ptg000004l_1.jpg
- File_S4/ptg000008l_1.jpg
- __MACOSX/File_S4/._ptg000008l_1.jpg
- File_S4/ptg000098l_1.jpg
- __MACOSX/File_S4/._ptg000098l_1.jpg
- File_S4/ptg000088l_1.jpg
- __MACOSX/File_S4/._ptg000088l_1.jpg
- File_S4/ptg000030l_1.jpg
- __MACOSX/File_S4/._ptg000030l_1.jpg
- File_S4/ptg000022l_1.jpg
- __MACOSX/File_S4/._ptg000022l_1.jpg
- File_S4/ptg000114l_1.jpg
- __MACOSX/File_S4/._ptg000114l_1.jpg
- File_S4/ptg000014l_1.jpg
- __MACOSX/File_S4/._ptg000014l_1.jpg
- File_S4/ptg000077l_1.jpg
- __MACOSX/File_S4/._ptg000077l_1.jpg
- File_S4/ptg000006l_1.jpg
- __MACOSX/File_S4/._ptg000006l_1.jpg
- File_S4/ptg000065l_1.jpg
- __MACOSX/File_S4/._ptg000065l_1.jpg
- File_S4/ptg000118l_1.jpg
- __MACOSX/File_S4/._ptg000118l_1.jpg
