# Supplementary material for: A high quality genome of the common swamp pitcher plant (Nepenthes mirabilis) using PacBio HiFi sequencing
Source: PLoS One. 2025 Jul 10;20(7):e0322885. doi: 10.1371/journal.pone.0322885 (PMC12244726; doi:10.1371/journal.pone.0322885)
Supplement: S8 File — (ZIP) [file pone.0322885.s008.zip]

Archive with 2 entries (2 files):
- File_S8_n_mirabilis_genes_no_support.fasta
- __MACOSX/._File_S8_n_mirabilis_genes_no_support.fasta
