# Supplementary material for: A high quality genome of the common swamp pitcher plant (Nepenthes mirabilis) using PacBio HiFi sequencing
Source: PLoS One. 2025 Jul 10;20(7):e0322885. doi: 10.1371/journal.pone.0322885 (PMC12244726; doi:10.1371/journal.pone.0322885)
Supplement: S8 File — (ZIP) [file pone.0322885.s008.zip › File_S8_n_mirabilis_genes_no_support.fasta]

>Nep_mir_jg37224.t1
MTIIPSLYQAPRTAIIHSLYQAPRTAIICSFYQPPWTAIITSFLPRPEDGYHYLLVPSPE
DGYHYLPVPSPEESYRYLLVPSPENGYHYLLVPSPKDGCHSLLVPSPKDGYNYLFVPNPE
DGYHSLLVQSPEDGYHYLLLPRLVDGNHYLRVPIPEDGYHSLLVPSPEDDYHYLLVPRPE
GGYHSLVVRRPEDDYHSLLVPSPDDGIITSLY*
>Nep_mir_jg37694.t1
MIAVLGDLYKEGMIAVLGAWYKEVMIAVLGAWYKEGMIAVFGTSYKFIMIAVLGDWYEEV
MIGILVAWYIEVMIAVLRAWYKEGMIADLGAWHKEGI*
>Nep_mir_jg37428.t1
MIAALGAWYKEVMIIVLGAWYKELMIAALGAWYKEGMIVVLGNWVWYKEVMIAILVAWYN
EVMIAIPRAWYKEGMISDLGAWHKEGMIAVLEAWYKDVMIAVLAAWYKEVMIAVIGAWN*
>Nep_mir_jg37502.t1
MIAVLGAWYKEGMIAVLGAWCKEGIIVILGAWCKEVTVDVLGAWYKEVMIALLWIWYKEV
MIAVLGAWYKEGMIAILGAWHKEGMIAILGAWYKEGMIAILGDWYKEVMTVVLGDWYKEG
MITVLGAWYKDVMIAVLGAWCKEGMVAVLGDWYKEGMIAVLGAWYKEGIIVILGAWYKEV
TIAILGALYKEVMIAVLGAWYKEVMIAVLGAWYKEGMIAVLEAWYKEGMIAILGAWYKEV
MIAVLRAWYKEVMIAILRAWPKEGMVAVLGAWHKEGMIAILGAWYKEGMIAILRDWFKEV
ITAVLRAWYKEGMIAVPGAWYKDVMIAVLAAWYKEGLIAVLRDWYKDVIIAVLGAWYKEG
MIAMLWAWYKFVMITVLGAWYKEVMIAIPVAWYKEVMVAVLRAWYKEGMIANLGVWYKEV
MIAVLGAWYKEVMIAILGAW*
>Nep_mir_jg37650.t1
MIAILGGWKNEVMIAVLGALYKEGMIAVLGAWYKDVMIAVLGAGYKEGMIAVLGAWYKDV
MIAVLVAWCKERMIAVLGDWYKEGMIADLGAWYKEVMIAILGAWYKEVMIAFLGAW*
>Nep_mir_jg37386.t1
MIAVLGAGFMGVIIAVLRAWCKEGMKAILGAWYKFVIVAVLGAWYKEVMIAVLGDWYKEG
IVAVLGAWYKEGIIVILGAWDKDVMIAVLVAWYKEGMIAVLGDSYKEVIIAIIRAWYKEV
MIAVLGAWYKEGMIAVLEAWYKEGMIAILGAWCKEGMIAILGDWYKEGTIAVLGAWYKEG
MIEVLGAWYKEVMIAVLGDWSKEGMIVVLEAWYKEVMIAVLGAWYKEVMIAVLGAWYKEV
MIAVLGAWHKEGMIAILGAWHKGGMIAILGAWYKDRMIAILGDCYKEVMTAVLGTWYKEG
MIAILGAWYKDVMIAVLAAWYKEGMIAVLGDWYKEEEMIAALVAWYKEVMIAVLRAWYKE
GMMADLGAWYKEVIIAVLAAWYKEVMIAVLGALYKEGMIAVLGAWYKEGMIAVLDAWYKD
LLIAVLRA*
>Nep_mir_jg37842.t1
MAPGVRDIASTMTLDRLAKIRARHRISESVAMMISESHDRAWCSQDGFITVYEVHLKGGL
RFPVPDELYDIMRGLGVPFAKLQPNAVSQYSSNSSKEERESVKELTDLVLANLGSFHLNK
RNIWQSPEKFEEAKWESRAEASAAAPPKKSKKKRPRGRAGTLRIGGSGDRLEKILPVESS
KRPAVVVELPSSDGDDDDFNIDDLSDDDVIAPLLKRLKTGTLPESSGTEGLAFTSTADPL
AESSGVIIQTVEIPNVQPPVMILFPKFPLICLVTSRTELITLPRT*
>Nep_mir_jg37046.t1
MIAVLGTGYKEGMIAVLGAWYKEGLIAILEAWNKEGMIAVLGDWYMEVMIAILEAWYKEG
MTAVLGAWCKEVMIAVLGASHKEGIIVILGAWYKEVTIAVLGAGYKEVMIAVLGAWYKEV
MIAVLGAWYKERMIAIFGAW*
>Nep_mir_jg37656.t1
MIAILGAWFMEVMIAILGAWYKEGMIAILGAWYKEGIIVILGNWYKEVAEAVLGAWYKEV
MIAVLRIWCKDVMIAVLGALYKEGMIAILGAWHKEGMIAVLGAWYKEGMIAVLEASYKDV
MIAILEAWSQEGMIADLGAWYKKVMIAVLGAWYNEEMIAILDAWKKEVMIAVLGALYKEG
MIAVLGAWYKEVMKAVLGAWYKEGVIAVLGAWYKDVMIAVLGAWCKERMIAVLGDWYKGG
MIADLGAWYEDVMIAVHGAW*
>Nep_mir_jg37752.t1
MTMIPSLYQAPRRAIIHTLYQAPGDGYHSLLVPCPDDSYHYLLVPSLEDGSRYLLVPSPE
DDYDSVLVPSPEDRNHSLLVPSPEDGNHYLLVPSPEDGYHSLLVPSHEDGYHSLLLPSPE
DSYHSLLKPSPEDGYHFLLVPSPEDGYHYLLVPSPEDGYRYLLVPSPEDDYDPLLVPSPE
DGYHSLLVPSPGDGYHSLLVPSPDDSYHYLLVPSLEYGSRYLLVPSPEDDYDSFLLPSPE
DSYHSLLVTSPEDGNHYLFVPSPEDGFHSLLVPSPEDGYHFLVVPSPKDGYHFLLAPSPE
VGYHSLLIRSPEDGYHSLLVPSPEDGYHSLLVQIPEDGHHYLLVSSPEDGYHYVLVPRLE
DGYHSLLVQIPEDGHHYLLVSSPEDGHHYVLVPRLEDGYHSLLVPSPENGYHSLLVPTPE
DGHHYLLVPSPEDDYHYLLVPSTEDGYHSLLVPSPEDGYHYLLVPSPKNGYHSFLVPSPE
DGYHYLLVPSPNNGYHSLLVPSPEDGYHYLLVPSPEYYYHSLLVPSPEDSYHFLLVPSPE
DCYHYLLVPSPEDCYRYLLVPSPEDGYPSLLEPSPKDG*
>Nep_mir_jg37195.t1
MIAVLRAWYKEGMIAVRETWYKEVMIAVIGAWIKEGMIAVLGASYMEGMVAVLGAWYKEE
LITVLGAWYKEGMIAILGAWDKEVMIVVLGAWYKEGMIAVLGDWR*
>Nep_mir_jg37312.t1
MIAVLGAWYKEGMLAVLGTWYKKGIIAVLEPWFKEGMIVVLRDWYEEVMIAVLEDWYKEG
MTAALGAWYKEGMIVVLGAWYKEEVMIAVPRAWYKEVVIAILGAWYKEGMIAVIGAWYKE
VMIVVLGAWYKEVMKAVLRALYKEGMIAILGAWYKEGMIAVLGAWYKEGIIAVLRAWYKE
GMIAILGDRYKVVMIAVLGAWYKEGMIAVLVAWYKGVVIAILGAWYKEGMIVVLGAWYKE
GMIAIHGDWYKEEMIAVLGAWNKEGMIAIHRALYKEVMRAILGAWYKEGIISILGAWYKE
GMIAVLGEWYKEGMFANLWDWYKEVMIAVLGAWYKKGMIAVLGALYKEVMIAVLGAWYKE
GLIAVLGAWYKEGMIAILEAWYKEVMIAVLGAWYNEGMIAILGASYKEGMIAVLGTSYKE
VMIAFLGTWYKFVMIAILRAWYKEVMTAFLVAWYTEVMIAVHRAWYKEGMIADHGAWYME
GMIAVLEAWYKDVMIAVLGA*
>Nep_mir_jg36996.t1
MALIPSLYQAPRMAIITSLYQAPRTAIITSLYQAPRMAIDGYRYLLVPCPEDGYPSLLVP
CPEDGYRSLIVPSPEDGHHYLLVPSPEDGHHYLLVPCPEDGYHSLLVPCTEDGYHYLIVP
SPEDGYHSLLVQSPEDGDHYLLLPRLEDGYHYLLVPSPEDGDHYLLVPSPKDGYRYLLVL
SPEDDYDSFLVPSPEDGYHYLLVPSPEDGYRYLLVPSPEDDYDSLLVPSPEDGYHSLLVP
SPGDGYHSLLVPSPDDSYRYLLVPSPEDGFRYLLVPSPEDDYDSVLVPSPEDGYHSLLAQ
SPEDGNNYLLVPSLENGYHSLLVPSPEDGCHFLLVPSPEDGYHFPLAPSPEDGYHSLLVR
SPEDSYHSLLVPSPDDGYHYLLVPSPDDGYHSLLVPSPVDGYHSLLIQSPEDGYHYIRLP
RPEDGYHYLLVPSPENGYHSLLVPSPEDYYDSLLVPNPEDGYHYLLQPSPEDGYHSLLVP
SPKDSYNYLLVPSLEDGNRYLLVPSPEDGYPSLLVPSPEDGNHSLLVPSPEDGHHSLLVP
SPEDGYHSLLVPCPEDGYHYLFVPSP*
>Nep_mir_jg37743.t1
MAIVTSLYQAPRMAMIPSLYQAPRTVIISSLVPSPEDGYHSLLVQSPEDGYHPSLFQAPM
TAVITSLYQVPRMAIIPSLYQALRTAIIPSLYQAPRTAIVPSLYQSPRTAIIASVYHAPR
MAIITSLYQAPRTAIIPTLYQAQRMTMIPSLYQAPRTAIIPSLYQAQRTATITSLLPPCS
KHRGRLSLPLCTKPGGWLSFPLVQSPEDGYHYLLLPLLEDGYHYLLVPSTEDGYRSLLVP
SPEDGSHSSLYQAPRTAIITSLYQAPRTAIITSLYQAPRTAIVTSLYQAPRMTMIPSLYQ
APRDSYHSLLIPSPEDGYHFVLVPSPEDGYHYLLVPSPEDGYRYLLVPSPEDDNDPLLVP
SPGDSYHSLLVPSPGDGYHSLLVPSPDDNYHYLLVPSPEDGSRYLLVPIPEDDYDSLLAQ
DPRMAMSPSLYQAPEDGNH*
>Nep_mir_jg36935.t1
MIAVLGAWYKELMIAVLGAWYNEGMIAVLGASYKVGMIAVLGTSWKEVTIAVLGAWYKEG
MIAFLGAWYKQGMIAVLGAWYKEGMIAVLGAWYKKVMIAVLRAWYKEGMIAVLGAWNKEG
MIAVLGASYNEGIIAALRTWYKDVMVTVLGAWYKAGLIAVLVAWYKEKEVTIAVLGAWHK
EVMIAILRAWYKEVMIAVLGAWYEEGMIADLGAWFKEGTIAILGAWYMEGMIAVLGASY*
>Nep_mir_jg37721.t1
MIAVLGAWYEFIMIALLEAWYNEVMLAVLVAWYNEVMIAVLRAWYKEGMIADLGAWHKEG
MIAVLEACCKDVMIAVLGAWYKEVMIAVIGAWN*
>Nep_mir_jg37283.t1
MIAILGACAKERMIAILRDWYKEGMIAVLGAWYKEEGMIAIHGTSYKEVMIAFLRAWYKE
VMIAVLEAWYKEGMTAVLGAWYKEGMIAVLGAWYKEGMIAILGDWYKEVMIAVLGYLYKE
GKIAVLGALYKEVMIAVLGAWYKEGMVAVLGALYKEVVIAILGAWYKEGMIAVLRDLYKG
GKIAVLGALYKEVRIAVLGAWYKEVTIAIIGAWYKDVMIAVLGAWYKEVMIAVLGVWYKE
GMIAVLGAWYKEGMIAILGDWYKEVMTAVLGAWYKEGMIAILGAW*
>Nep_mir_jg37618.t1
MITILGAWHKEGMMVILGAWYKEVTVAVLGAWYKEVMIAVLRIWYKEVMIAVLGAWYKEG
MIAILGAWYKEGMMAILGDWYKEGMIAVLGAWYKDIMKAVLGAWCKEEIIVILGDWYKEG
MIAVLGAWYKEGTIVILGACYKEVTIAILGASYMEVMIAVLGAWYKEGMIAVLDVWYKDV
MIAVLGA*
>Nep_mir_jg37564.t1
MIAVLGAWYKEVMIAVLWDWYKEGTIAVLGAWYKEGMIVVLGAWYKEVGMIAVLGDWYKE
VIIAILGVWYKEVMIAVLVAWYNEVMIAILRAWYKEGMIADLGAWYKEGMIAVLEAWYKD
VMIAVLGDWYKEVMIAIIGAWNEEGMIAILGAS*
>Nep_mir_jg37692.t1
MIAVLGAWHKEGMIAILGAWYKEGITAVLGDWYKEVRTAVLGARYKEGMIAILEAWYKDL
MIAILAVWYNEGMIAVLGDWYKEVIIAVLGNWCKEGMIAVLGDWHKEEMIAIFRAWYKEG
MIAILGNLYNEVMKAVLGAW*
>Nep_mir_jg37357.t1
MIAILEAWYKDVMIAFLGAWYKEVMIAILGAWYKEGMTAIPGAWYKEEGMIAVLGAWYKE
GMIVVLGAWYKEVMIAVVVAWYKEGMIVILGALYKEEVMTAVLGVWYKEVMIAVLGACYK
EWNDCRPRGSVQGGNDTIIGAWNKEGIIAVLGDWYKEVMIAVFGAWYKEGMIVVLGAWYK
EVMIAVLVA*
>Nep_mir_jg37959.t1
MVRVTPALLILTVLAVSSGLVVHGGRDLKRNTEKAEHPQNFIGAFGVLPSTPPGAGLGGP
VNGPRLGPPTAISFFCSFPGLNCVTVRPTFPGGRKP*
>Nep_mir_jg37378.t1
MIADLGAWYKEVMIAVLRAWYNEVMIAVLGGLNKEGKIAVLGAWYKEVMIAVLGAWYNDV
MIAVLIAWHNDGMIAVLEDWYKEVIIAVLGAWCKE*
>Nep_mir_jg37719.t1
MIAVLGAWYKEVMIAILGAWYKEVMIAVLGAWYKEALIAILGAWFNEGMIAILEAWYKDG
IIVVLGAWYKEVTIVVLGAWYNAVMIAVLRARYNEIMIDVLGAWYKEGIIAVLGARHKVG
MIAVLRDWYKEGVIALLGDWYKEVMTAVPGAWNKDVMIAILGAWYKEGMIAVLGDCYKEG
MIAILEAWCKDVMIAVLGA*
>Nep_mir_jg37297.t1
MIAVLGAWYKKGMIAVLEAWYKEGMIAVLGAWYKEGMIAILGAWYKEEGMIAVLGDLYNE
GKIAVLGALHKEVMIAVLGAWFKEGMIAIVGAWYKEGMIAILGLATRME*
>Nep_mir_jg37580.t1
MIAVLWDWYMEGMITILGAWYKEGIMVILGAWYKEVTIAVLGAWYKEVIIAVLGAWFKEG
MILVLGAWYKEVMIAVLGAWYMEVMIAVLGAWYKEVMIAVLGALYKEGMIAVLGAWYKEV
MIAVLVAWYKEVMIAVLKAWYKEGMIADLGAWYMEVMIAVLGAWYKEAMIAVLGALHNEA
MIAVLRAWYMEGMITILGAWFKEGIMVILGAWYKEVTIAILGAWYMEVIIAVLGAWYNEG
MILVLGDWYKEVMIAVLGAWYKEGMIAVLGDWYKEVIIAVLGLGTRME*
>Nep_mir_jg37412.t1
MIAILGAWYKFVMIAILGAWYKEVTIAVLGDLYKEGMIAVLGAWYKEGIIVILGAWYKVV
TIAILGAWYKEVMIAVLGAWSKEGMIAVLGAWSKEGMIAVLEAWYKEVMIAVLAAWYKEV
MIAVLRAWYKETMIAVLGAWHNEGMIAVLGAWHKGGMIAILGAWYKDGMIAILGDGYKEV
MTAVLGAWYKQGMIAILGAWYKDVMIAVLAAWYKEGMIAVLGDWYKEVIIAVLRGWCKEG
VIAILGAWYKFVMIAVLGAWYKEVMIAILVAWYKEVMIAVLRAWYKEGMIADLGAWYKEV
MIAVLRAWYKEVMIAVLGALYKEGMIAVLGAWYKEGIIAVLEAWYKDVMIAVLGA*
>Nep_mir_jg37543.t1
MTAVLVAWYKERMIAVLGAWHKEGMIAVLGAWYKEGMMAILGDWYKEVMTAVFGAWYKEG
MIAVLGAWYKDIMIAVLGAWCKEGMIAVLRERYKAKMIAVLEAWYKEGIIVILGAWYKEV
TIAVLRAWYKEVMIAVLGAWYKEVMIAILGAWYKEGMIAVLEAWYKEGMIAILGAWYKEV
MIAVLWAWYKEVMIAVLGAWHKEGMIAVLEAWHKEGMIAIFLAWYKEVMIAVLRAWYKEV
MMAVLGAWHKEGMIAVIGAWHKVNREVMTVVLGAWYKEGMIAILGAWYKDVMIAVLAAWY
KEGMIAILGAWYKDVMIAVLAAWYKEGMIAVLEDW*
>Nep_mir_jg37687.t1
MIAVLGAWYKEVMIVVLGAWYKEVMIAVLGAWYNEGTIAVLGASYKEGMIAVLGTSYKEV
MIAYLGAWYKEVMIAVLRAWYKEVMIAILGAWYKEVMIAVLGAWHKEGMIAVLGAWHKEG
MIAILGDWYKEVMTAVLGGRYKEGMIAVLGAWYKNVMIAVAVLTAWYKEGMIAVLGDWYK
EVIIAVLGAWCKEGMISVVGAWYKFVMIAVLGAWYKEGIIAILGAWYMEGIIVVLGAWSK
EVTIAVLGAWYKEVMIAVLRAWYKEVMIAVLGAWDKEGMIAVLRAWYKEVMIVVLGAWDK
EGTIAVLGAWHKEGMIAILGAWYKEGMIAILRDWYKEGMIAILGLGTRRES*
>Nep_mir_jg37562.t1
MIVVLGALYKEGMIAVLGARYKEVMIAVLVAWYKVGMIAILGARYKEGIMVILGALYKEV
TVAVLGAWYKEGIMVILGALYKEVTVAVLGAWYKEVMIAVLGHGTRRE*
>Nep_mir_jg37646.t1
MIAVPGAWFMEVMIAILGAWYKERMIAILGAWYREGIKVILGDWYKEVTVAVLGAWYKEV
MIAVLRIWYMEVMIAVLGAWYKEGMIAILGAWHKEGMIAVLGASYKERMIAILGAWYREG
IIVILGDWYKEVTVAVLGAWYKEVMIAVLWIRYTEVMIAVLGAWYKEGMIAILWAWYKDV
MIAILGAWYKEGMIADLGAWYK*
>Nep_mir_jg36992.t1
MEGMIAVLRAWYKEGMIAILGTWYKQVMIAVVGAWNKEGMIAVLGASYKERMVAVLGAWY
KEEMITVLGAWYKEEMIAILGAWYKDVMIAVLGACYKEEIKVILGAWYKEVTIAILGAWY
KEVMIAVFGAWYNEVMIVVLGAWYKEGMIAVLGAWYKEGMIAVLGAWYKEEGMIDVLRAW
YKEVMIAVRGAWNKEGMIIVLGAWYKEVMVAVLGAWYKEGVIVILGAYYK*
>Nep_mir_jg37300.t1
MIAVLRAWYKEVVTAILGAWYKEGMIAVIGAWYKEVMIVILGAWYKEVMIAILRALFKEG
MIAVLGAWNKEGMIAVLRAWYKEGIIAVLRAWYKEGMIAILGDR*
>Nep_mir_jg37008.t1
MTAVLGAWYKEIMIAILGAWYKEVMIAVLGAWYKEVMIAVLGAWYKQGITAILGAWYKEV
MIAVLRAWYKEGMLAVLRAWYKEVMIAVLGDWYNEGMIAVLEALYKEVMIAVLGTSYKG*
>Nep_mir_jg37546.t1
MIVVLGALYKEGMIAVLGARYKEVMIAVLVAWYKVGMIAILGARYKEGIMVILGALYKEV
TVAVLGAWYKEGIMVILGALYKEVTVAVLGAWYKEVMIAVLGHGTRRE*
>Nep_mir_jg37012.t1
MIAVLGAWYKEGMVAILGAWYKFVMIAVLGAWYKEVMIAILGAWYKEVMIAILGAWYKEV
MIAVLGAWYNEGMKAVLGAWYKEGMIAVLEAWYKDVMIAVLGAWYKEVMIAVLGAWYKEG
MTAVLGAWYKEVMIAVLGASYKEGMIVILGAWYKEEVMTAVLGVWYKEVMIAVLGAWYKE
GMIVILGDWYKDVMIAVIGAWNKEVMIVILRASYNEGMIAALGSWYKEVMITVLGDRNK*
>Nep_mir_jg36949.t1
MIVVLEAWYKEVMIAVPGAWYREGMIAVLGAWYKEGMIAVLGAWYKEEGMIAVLRAWYKE
VTIAVLGAWNKEGMLAVLGACYKEEIIVILEAWYNEVTIAILGAWYKEVMIAVLGLGTRG
E*
>Nep_mir_jg38095.t1
MEVTSGGVLLCVWGVLVVDDVCWQFNQARDHEGVMPCVFVNSHLEGFQCMGTTMVDEEED
TAVSLVVEVLMMEVSAPEMEWPVWPSTGFLERWQTLFICRS*
>Nep_mir_jg37628.t1
MIAVLGAWFMEVMIAVLGAWYKEGMIAILGAWYKEGMIADLGAWYKEGIIVILGAWYKDV
TVAVLGAWYKEVMIAVLRIWFKEVMIAVLGAWYKEGMIAILGAWHKEGMTAVLRAWYKEG
MIAVHGAWYNDVMIAILGAWFKEGMIAIIGDWYKEGMITDLGAWYKEVMIAVLGAWYKEV
MIVILGAW*
>Nep_mir_jg37093.t1
MIAVLRAWYKKVMIAVLGAWNKEGMTAVLGAWYKEGMIAVLGAWYKDGMIAVLGAWYKEG
MIAVLGAGNKEGMIAVLGAWYKKGMIAILEAWYKEGMIAVLGDLYKEVMIAILEAWYKEG
MTAVLGARYKEVMMAVRGAWYKEGIIAILGAWYKEVTIAVLGAWYKEVVIAVLGAWYKEV
MIAVLGALYKEGMIAVLGAWYKEGMIAVLGAWYKVVMIAILEAW*
>Nep_mir_jg37264.t1
MIAILGAWYKFVMIAVLGAWYKEVLIAVLGAWYKEGIKAVLGAWYNEGMTAVLGAWYKEL
MIAVLGAWYKEGMIAVLGASYKEGMIAILGDWYKVVMIAVLGAWYKKGMIAVLGAWYKDV
MIAILGAWYKEGMIAVLGDWYKEVMIAILGAWYKQVMTAILGAWYEFGMIAVLGAWYMEV
MIAILGTWHKEVMIAVLGAWYKEGMIAVLGAWYKEAMIAVLGAWHKEGMIAVLGTWYKEV
MIAVIGAWNKEGMIVMLGDSYNEGMIAALGAWYKEVMIIVLGAWYKEGMIAVLGAWYKEG
IIAILEAW*
>Nep_mir_jg37379.t1
MIAVVGAWHKEGMTAVLGAWYKEGMIAFLEDWYKEVMTAVLGAWYKEGMIAILGAWYKDV
MIAVLAAWYKDGMKAVLEDWYKEVIIAVLGAWCKEGMIAILGAWYKFVIIAVLGAWNKEV
MIAVLVASNKEVMIAVLRAWYKEVMIAVLGAWYKEVMIAVLGALYKEGKIAVLGAWYKEV
MTAVLGAWYKEGMIAILRAWY*
>Nep_mir_jg36973.t1
MIAVLEAWYNEVMIAVLGAWYKEVMIAVLRAWYKEVLIAILGAWYKEGMTAVLGAWYKEV
TIAVLGAWYKEVMIAILGAWYKEGMIAVLGAWYKEGMIAVLGDWYKEVMIAILGDWYKEG
MIAVLRAWYKDVMIAVLSAWYKEGMIAVLGDWYKEVMIAVLGAWYKEGMIAILGTWYKEV
MMAILGAWYKEVMIAVLGLGTRGE*
>Nep_mir_jg36930.t1
MIAVLVVWYKEVMIAVPGAWYKEGMIAILGAWYKEGMIAVLEAWYKDIMIAVLGAWYKER
MIAVLGAWYKEIVIAILGARYKKGMIAVPGAWYKEVMIAVLGAWYKEVMIAVLGAWYKEG
MIAVLGAWNKEGMIAVLEASYNEGMIAALGAWYKEVMITVLGAWYKEGMIAVLVAWYKEV
MIAILGAW*
>Nep_mir_jg37677.t1
MIAILRDLYKEVKTAVLGAWYKEGIIAILGAWYKDVMITVLGAWYKEGMIAILGAWYKDG
MIAVLTVWYKEGMISVLGDWYKEVIIAVLGAWGKEGMIAVLGAWYKDVVIAILVAWYKEG
FVQGGKDSRPRGLVQRGNYSHPGAWYKDVMITVLGAWYKEGMIAILGAWYKEGIIVILGA
WYKEVAVAILGDWYKEVMIAILRIWYKEVMIAVLGAWYKEGMIAVLVAWHKEGMIAVFGA
WYKEGMIAILGDWYKEVMTAVLGAWYKQGMIAVLGAWYKDAMIAILGAWCKEGMIAVLGV
WYKEGKIAVLRAWYKVGIIVILGAWYKEETIAVLGAWYKEVMIAVHGDWNKVVMIAVLGA
WYKEGMIAVLGAWYKEGMIAVLGARHKEGTIAILGTWYKEGMKAVLGDWYKEVRTAILGA
RYKEEMIAVLGAWYKDVMIAILAVWYKEGMISVLGDWYKEVIIAVLGAWCKEGMIAVLGA
WYKEVVIAILVAWYKEGFVQGGNDSRPRGLIQRGNYSHPRGLVQGGNDSRPRGMVQGGND
SRPWGLGQGGNDSRPRVLAQGGNDSRPRGLVQGGNDSHPRGLVQGGNDSHLRGLVQGGND
SHPRGLVQGRMIAVLGAWYKEGMIAVLGDWYKEVMIAVLGTSYKEVMVAFLGAWYKEVMI
AVLRAWYKEGMIAVLGAWYKEGMIAVLGACYKEGMIAVLGTWYKEGIIAILWAWYKEGMI
AVLWDWYKEVMISILGASYKEGTTAVLGASYKEVMIAILGAW*
>Nep_mir_jg37459.t1
MIAVLGASFMEVMIAVLGAWYKEGIIAFLGASYKEVTIAVLGVWYKEVMIAILGAWYKDV
MIAVLGAWYKEGMIAILEAWYKEGMIAIPGAWYKEVMIAVLGDLYKEGMIADLGAWYKDI
MIAVLGAWYKEEGMIAVLGAWYKEGMIAVLEAWHKEGMIASPGAWYKEVMIAVLGDWYKE
GMIADLGAWYKDIMIALLGAWYKEVMIDILGAW*
>Nep_mir_jg36982.t1
MIAVLGDWYKEGMIAILGDWYNEVMIVILGAWYKEVTIAILGAWYKEVMIAVLGAWYKEV
MIAVIGAWYKEGMIAVLGAWYKEGMIAVLGDWYKVVMIAILGDWYKEGMIAVLGAWYKDV
MIAVLSAWYKEGMIAVLGDWYKEVMIAVLGAWYKEGMIAILGTWYKEGE*
>Nep_mir_jg37022.t1
MAIITSLYQAPRTAIIPSFPEDGYRYLLVPSPEDDYDSLLVASPEDGYHYLLLPGPEDGC
HSLFVPGLEDGYHYLLVPIPEDGNHSLHVPSLEDDYHSLLVPSPEDGYHSLLVASPEDGY
HSLLVPSPEDGYHYLLVPSPEDGYHYLLVLSPEEGYHYFFVRSPKDGYHSLLVRSPEDGY
HSLILPSPEDGYHYRLIPSPEDGYHSLLVPSPEDGDHYLLVPGPEDGYHYLLIPSTENGY
HSPLVPSPEDGYQYILVPCHEDGYHYLLVLSPEEGYHYLLVPTPEDGYHYLLVPGPEDGF
HSLLVPIPEDGYHYLLVASPEDGYHYLLVPSPEDGCHALLVPSPEDGYHYLLELGPEEGY
YSLLVPSPEDCYHYLLVPSPEDGYHYLLEPSPENGYHSLLLQSPEDGYHYLFVPCLEDSY
HYLLVLSPEEGYHYLLVPTPEHGYHYLLVPGPEDGYHSFLVPSPEDGYHYLFVPSPEDDY
HSLLVQGPEHGYHYLLLPRHEDGNHYLLVRSSEDGYHSLILPSPEDSYHYRLIPSPEDGY
HSLLVPSPEDGYHSLLVPSLEDGYHYLLVPCPEDGYHYLLVLSPEGGYHYLHVQSPKDRY
HSLLVRNPEDGYHSLIVPSPEDGYHNLLIPSPEDGYHSLLVPGPEDGGHYLLVSSPEDGY
HYHLVPSPENGYHSLLVPSPEDGYHYLLVPSPEYYYHSLLVPSPEDGYCSLLVPSPEDGY
HYLLIPGPEDGCHSLIVPIPEDGHHYLLVSSPEDGYHYVLVPSLQDGYHSLHVPSPEVGY
HYLLVPSPEDGYHYLCVPRHEDGYHYVLVPSPEDGYHYELVPSPEDGYHSLLVPSPEDGN
YYLLVPIPEDGYHSLLVPSPEDGYHYVLLPSPEDGYHSLLVPSPEDGCHYLLVPIPEDGY
HSLLVPSPEDGYHSLLVPSPEDGFHSLLVPSPEDGYHYLLVPSPENGYHYLLVPSPEDGY
RYLLVPSPVDGYHSLLVQSPEDGYHSLLVPSPEDGYHNLLVPSPVDGYYCLLVPIPGDGY
HSLLVPSPEDGYYYLLVPIPEDSYHSLLLPNPEDGYHSRLVPSPEDGCHYLLVPIPEDGY
QSLLVPSPEDGYHSLVVPSPEDGYHSILVPSPEDGYHFLLEPSPEDGYHYLLVPSPEDGF
H*
>Nep_mir_jg37112.t1
MIAVLGAWYKKGMIAVLEAWYKEGMIAILGDLYKEVMIAVLEAWYKDGMTVVLGAWYKEV
MIAVLGAWYKEGIIVILGAWYKVVTIAVLGAWYKEVMIAVLGALYKEGMIAVLGAWYKEG
MIAVLEVWYKEVMIAILEAC*
>Nep_mir_jg37569.t1
MIAVVGAWYKEGIIAVLEAWYKEGMIAILGAWYKEVMIAVIRAWYKEVIIAVLGAWHKEG
MIAVLGAWHKEGMIAVLGAWYKEGMIAILGDWYKEVMTAVLGAWYKEGMIAILGAWYKDV
MIAVLAAWYKDGMIAVLEDWCKEVIITVLGALCKEGMIAILGAWHKFVMIAVLRAWYKEV
MIAVLVALYKEVLIAILRAW*
>Nep_mir_jg37322.t1
MAVIPSLYQAPRTTIITSFYQAPRMAFITSLYQALRTAIIPSMPRGRLSLQTCSPEDSNH
SLVVPSPKDGYYSLLVPSPEDGYHYLLLPSPEDGYHYLPEQSPENGYHSLLVPSPEDGYH
YLLVPIPEYYYHSLLVPSPEHGYHCILVPSPEDGYHCILVPSPKDGYHYLLVPGPEDGYH
YKLVPRPEVSFHSLVVPSPEDGYHSLLVPSPEDGYHYLPEPSPENGYHSLLVPIPEDGYH
FLIVPIPEYYYHSLLVSSPDDGYHSLLEPSPEDGYHSLLEPNPEDGYHYLLVPGPEDGGL
SLLVQSPEDSYHYFLVPSPADGYHYHLVPSPEDGYHYLLVPCPEDGYHYLLVPTPRTAII
TNLYPAPRIAVIPSLYQAPRMAIIPSLYEAPRTAIITSFYHALRMAIIPSLYQAPRTAII
TSLFQAPRMAIVTTLYHTPRTAVITTLHQAQERLSFPPCTKPRGRLSLPPCTKPRG*
>Nep_mir_jg37461.t1
MIAVLEARYKEVMIAVLGDWYKEGTISVLGALYKEEMIAVLGDWDKEVIIVVHGAWYKEG
MIVVLGACYKELMIAILGAWYKEGMIAVLGDCYKEVIIAVLGVWYKEVMIAILVAWYNEV
MIAVLRAWYKEGMIADLGAWHKEGMIAVLEAWYKDVMMAVLGVWYKEVMIVVLGASCNGG
MIAALGVWYKKVMITVLGALYKEGMIAFLGAWYKEVMVGILGMS*
>Nep_mir_jg37525.t1
MTAVLGVWYKEVMIAVLGAWYKEVMIAVLRAWYKEVMIAVLGAWYKEGMIAVLEAWYMEG
MIAILGAWHKEGMIAILGAWYKEGMIAILGEWYMEVMIAILGAWYKEVTIAALGAWYKEV
MIAILGVWYKEVMIAILGAWYKEVMIAALGAWYKEVMIAFLGVWYKEGMIAVLEAWYKEG
MIAVLGAWYKEVMIAVLRAWYKEVMIAILGAWHKEGMIAILRVLHKEGMKAVLGAWYNEG
MIAILGDWNKEVMTAVLGAWYKEGMIAVLGACYNDVMIAVLAAWYKEGLIAVLGAFY*
>Nep_mir_jg37356.t1
MIAVLRAWYKEVITAILGAWYKEEIIVILGARYKEETIAVLGAWNKEVMIAVLGAWYKEG
MIAVLGAWYKEVMIAVLGAWYKEGMIAVLGARYKEGMIVVLVAWYKEVMIAVLGAWYKEG
MKAVLMAWFEVMIAVLGGWYKEVMIAVLGAWYNEGMIAVLGAWYKEGMIIVLGAWYNEVM
IPVLGALYKDGMIAVLGAWYKEGMIVVLGAWYKEEMIAILGALYKEGMIAVLGAWYKEGM
IVVLGAWYKEVMIAVLEAWYKEGMKAVLMAWFKEVMIAILGGWYKEVMIAILGAWYNEGM
IAVLGAWYKEGMIAILGVWFKFIMIAVLGAWYKEVMIAVLRAWYKEVMIAVLGDWYKDGM
IAIFGAWYKEGMIVVLGAWYKEVMIAVIGAWNKEGMIAVLGAWYKEVMIAVLGTWYKEGM
IAVLEACYKEGMIAVLGDWYKEVMIAILGAWYKEGTKAILGAWYKEVMIAVLEPWYKEGM
IAILRAWYKLGMLVVLGVWYKEVMIAVLGAWYKEGMIAVLGAWFKEVMIAVLGACYKEVM
ITVLGGWYKEGMIAVLGAW*
>Nep_mir_jg37209.t1
MEVIIAVLGAWYKEGMIAVLEAWYKEVMIAVHGAWYKFVTIAVLGAWYKEVMLAVLVAWY
TEVMIAVLRAWYKEGMIADLGAWYMEGMIAVLEAWYKAVMIAVLGA*
>Nep_mir_jg36953.t1
MATITSLYHAPRTAVIPSLYQAPRTDIITCFYQAPRTAIITSLYQAPRMAIVTSLYQALR
MTMIPSLYQAPEDGYHYLLVTSPEDGYRYLLVPGPEDDYDSLLVPSPEDGYHSLLVPSPE
DGYHSRLVPRLEDGCHSLLVPGPEDGYHYLLVSNPEDGYHYLLVPSPEDGYHYVLVPSLE
DGYHSLLVPIP*
>Nep_mir_jg37032.t1
MTAVLGAWYKEGTIAVLGAWHKEGMVVVLGAWYKEVMIAVLGAWYKEGMIAILGAWYKEV
MIAVLGAWYKEVMIAVLGAWYEEGMIAILGAWYKEVMIAVLGASYKEGMIAVLGTSYKEV
MIAFLRA*
>Nep_mir_jg37469.t1
MLAVLGAWFMEVMIAVLGAWYKEGMIAILGDWYKEGIIVILEAWYKEVTIAVLGAWYKEG
MIVVLEDWYKEVIIAVLGAWYKDGMIAFLGAWYKEVMIAVVRA*
>Nep_mir_jg37519.t1
MIADLGAWYKEVMITVLGAWYKERMIAVLGAWYKDVMIAILGAWYKEGLIAILGDWYKEV
MTVVLGAWNKEGMIAVLGAWYKDVMIAVLGAWCKDVMIAVLGAWYKEVMMAILVAWYKEV
MITVLRAWYKEGMIADLGVWYKEVMIAVLGAWYKEVMIAILGAW*
>Nep_mir_jg37329.t1
MTAILGAWYKFVMIAILGGWYKEVMIAILGAWYKEVMIAVLGAWYKVVTIAIRGAWYKEV
MIAVLRALYKEGMTAILGAWYKEEGMIVVLGDWYKEVMIAILGAWYKQGKIAVLRAWLRQ
VMIAILEAWYKEVMIAILGAWYKEGMIAVLGAWYNEGMKAILGAWNKFVMIAVLGAWYKE
VMIAVLGAWYKEVMIAVLGAWYKDAMIAVLGAWYKEGMIVVLGDWYKEVMTAILGA*
>Nep_mir_jg37460.t1
MIAVLGAWFMEVMIAILGAWYKEGMIAALRDWYKEVIIAVLGAWYKDGMIAFLRAWYKFV
MIAILGAWYKEVMIAVLVAWYKEVMIVILRAWCKEGMIADLGAWYKEGMIALLEAWYKDV
MIAVLGA*
>Nep_mir_jg37133.t1
MVQGGNDSHPRAWYKEGMTAVLRAWYKEVMIAILGAWYKEVMIAVLGAWYKEGMIAVLGA
WYKEYKEVMIAILRAWYKEVMIAILGAWYKEGMVAILGAVYKEGMIAILGTSYKEDVLIA
ILGAWYKEGMIAVLWAGYKEGMIAVLGAWYKKGMIAVLEAWYKEGMIAVLGDLYKDVMIA
VLEAWYKEGMIAVLGAWYKEGMIAVLGAWYKEEGMIAVLRAWYKEVMLAILGAWNKEGMT
AVLGAWYKEVMVAVLGAWYKDGMIAVLRIWYKEVMIDILGVW*
>Nep_mir_jg36960.t1
MIAVLGAWYKEGMIAVLEDWYKEVMIAILGHWYEGMIAVLAAWCKDVMIAVLGAWYKEGM
IAVLGDWYKEVMIAVLGAWYKEGMIAILGAWYKEGGMKVVLGDWYKEGGIAVLEAWYKEV
MIAVLGAWYKEVMIAVLRAWYKDVMIAVLEAWYQEGITVVLGAWYKEVTIAILGAWYKEK
EGMIAILGAWYKEGIIVILGAWYKDGMIAVLGAWYKEGMIAVLGDWYKEVMIAILGDWYK
EGMIAVLAAWCKDVMIAVLGAWYKEGMIAVLGDWYKELMIAVLGAWYKEGMKAILGAWYK
EVMLAILGAWYKEEGMIAILEAWYKEVMIAILGAWYKEGIIVNLGAWYKEVTRAVLGAWY
KEVMIAVIRAWNKEGMIAVPGAWYKE*
>Nep_mir_jg36911.t1
MAIIPSFYHYLLVPRHEDGYHYVLVTSLEDGYHSLLLPSPEVGYDSLLVPSPEDGYNSLL
VPSPEDGCHYLLVPIPDDGYHSLLVPIPEDGSHSLLVPIPEDGYHSVLLPNPEDGNHYLL
VPIPEDGYRYLLVPSPEDDYDSLLVPSPEDGFHSLLVPSPEDGYHYLLEPSPEDGYHSLL
VQSPEDGYHYHFLPCTEDGYHYLLLPSPEDGYHSLLVPSPEDGYQYLLVQRPDGGYHSLV
VRSPEDGYHSIVVPSPDDGYHYLLVPSPEDGYHYVLVPSLEDGYIPTLCQAPRSAIIPSL
YQALRTAIITSMYPATRMAIITSLYQAPRMAIITNLYPA*
>Nep_mir_jg38110.t1
MGTSSYLVHLYIYAYVLVDVVVAMLRKSMSLQHEVSALRHHPGGLVPSRRGRKGAACAEK
KRQAREVRLDGGSLRGEERGVEKLVSAHSLAFVIERFPLFYDIEDTGNFKFSVQLAALPE
LLICLEVVFDTRAQVAVFTQFFCTLAATASTQPPRRKIYAGISHTLDLDHVRKIPFRLRF
LSIGNLGYTGLGTA*
>Nep_mir_jg37595.t1
MIAVLGAWYKVGIIVILGAWYKEVTIAVLGAWYKEVMIAVLGAWYKEVMIAVLGAWSKEG
MIAVLEAWYKEVMIAVLGAWYKEVMIAVLRAWYQETMIAVLGAWHKEGMIAVLGAWHKEG
MIAVLWAWYKDGMIAILGDWHKR*
>Nep_mir_jg37027.t1
MTAVLGAWYKEGTIAVLGAWHKEGMVVVLWAWYKEVMIAVLGAWYKEGMIAILGAWYKEV
MIAVLGAWYKEVMIAVLGAWYEEGMIAVLGAWYKEVMIAVLGASYKEGMIAVLGTSYKEV
MIAFLRA*
>Nep_mir_jg37614.t1
MIAVLEAWYKEVLIAILVAWYNKGMIAILGARYKVGIRVILGAWYKEVTVAVLGAWYKEV
MIPVPRIWYKEVMIAVLGAWYKKGMIAILGAWFKEGMIAILGDWYKEVMTAVFGAWYKEG
MIAVLGAWYKDVMIAVLGAWCKEGMIAVLGDWYKEGMIAVLTAWYKEGILVILGAWYKEV
SIAILGAWYKEVMIAILGAWYKEVMIAVLGDWYKEGMIADLGAWYKDVMIAVLGA*
>Nep_mir_jg37403.t1
MIAVLRAGYKEVMIAALGDWYKEGMIAVLGAWYKEGMIVVLGAWYKELMIAILGAWYKEG
MIAVLGDWYKEEVMIAILVAWYNVVMIAVLRAWYKVGMIADLGAWHKEGMIAVLESWYKD
VMIAVLGAWYKEVMIAVIGAWN*
>Nep_mir_jg37537.t1
MIAVLGAWYKEVMIAVLGAWYKEGTIAVLGAWYKEGMIVVLGAWYKEEVIIPVLGLWYKE
GMIAILGAWYKFVMIAVLVAWYNEVMIAVFRAWYKEGMIADLGAWHKEGMIAVFEAWYKD
VMIAVLGAWYTEVMIAVIGAWN*
>Nep_mir_jg37736.t1
MIAVLGALYKEGMIAVLGARYKEVMIAVVGAWYKEGMIAILGAWYKELIIAVLGAWYKEV
TVAVLGDWYKEVMIAVLGAWHKEGMIAILGAWYKELIIVIIGAWYKEVTVAVLRYWHKEV
TIAVLGAWYKEGMLAVLRAWHKEEMIAVLGAWYKEGMVAVLEGWCKNVMIAILQAWYSEG
MIAVLGAWYKKVAIAILGAWYKEVMIAILVAW*
>Nep_mir_jg37336.t1
MMAVLGAWGKEVMIPIIGAWDKEVMIAVLGAWYKEGMIAVLGAWYKEEVTIAVLGAWYKV
VMIAVLGAWYKAVMIAVLGAWYKEGMIAVLGAW*
>Nep_mir_jg37173.t1
MIAVLGAGYKEVMVAVLGAWYKEGMIAVLWAWYKEGIIVILGAWYKEGMIAVLRAWYKEG
LVQGGNDSRPRGLVKVGKDSHHRGLEQGGNDSHPRGFVQGGNSSHPRGLVQGGNDNHPRG
LVQGGNDNRPRGLVHRGNDCRTRGLAQGGNHSHPWGVVQAGNDSRPLAWYNEVMIAVLRA
WYKEGMMAVLGAWYKEVMIAILGAWYKE*
>Nep_mir_jg37376.t1
MMAILGAWHKEGMIAVVGAWHKEGMSAVLGAWYKEGMIAFLEDWYKEVMTAVLGAWYKEG
MIAILGAWYKDVMIAVLAAWYKDGMKAVLEDWYKEVIIAVLGAWCKEGMIAILGAWYKFV
IIAVLGAWNKEVMIAVLVASNKEVMIAVLRAWYKEVMIAVLGAWYKEVMIAVLGALYKEG
KIAVLGAWYKEVMTAVLGAWYKEGMIAILRAWY*
>Nep_mir_jg37485.t1
MIAILGASYKEGMIAVLWAWYKEVMIAVLGAWYKEGMIAILGAWYKEGIIVILGAWYKEV
TEAVLGAWYKEVMIAVHGAWYKEGMLAVLGDWYKVGIIVILGGWYKEVTIAVLGALYKEV
MIAVLVAWYKEVMIAVLRAWYKEGMIADLGAWYKEVMIAVLGAWYKEVMIAILGAW*
>Nep_mir_jg38077.t1
MIVEMDKEIFRMVELLSRSDAFATEAQKDRDESVAQALRFQKENATLKIELAYLRERLES
LEAQAARAKYQVGKFRGKVTTLEVEIDVMPVLVCCRRIQSGKDTCLKRGGSYPGGAVLGW
DRIQPVDGFLGGSIYFNQLSGFKERWSLSLIEASWISD*
>Nep_mir_jg36950.t1
MAIVTSLYQALRMTMIPSLYQAPEDGNHYLLVTSPEDGYRYLLVPGPEDDYDSLLVPSPE
DGYHSLLVPSPEDGYHSRLVPRLEDGCHSLLVPGPEDGYHYLLVSNPEDGYHYLLVPSPE
DGYHYVLVPSLEDGYHSLLVPIP*
>Nep_mir_jg37771.t1
MISVLGASYKEGMVAVLGTWYKEVMIAVLGAWYKELMIAILEAWEKEVKIAVLGALNNEG
MIAVLRAWYKEVMIAVLGAWNKEGMIAVLGLGTRRE*
>Nep_mir_jg37325.t1
MAVLGDWFKVGMTAVLGARYKEGTIAVLRGWYKEGMIVVLGAWYKEVMIAVLGAWYKEGM
KAVLGAWCKEVMIAVLGTWYNEGMTAILGDSYKVGMIAVLGTSYKEVMIAFLGAWYKEVL
IAVPRARYKEVMIAILAAW*
>Nep_mir_jg37480.t1
MIAVLRAWYKEGMIADLGAWYKEVMIAVLGAWYKEVMIAVLGAWYKEEVMIAVLGALYKE
GMIAVLAAWYKEVMIAVLGAWYKEGMIAILDAWYKEGMIVMLGTWYMEVTVAVLGAWYKD
GMIAFLGAW*
>Nep_mir_jg37287.t1
MTAFLGAWYKEIMIAVLGAWYKEGTIAVLRGWYKEGMIVVLEAWYKEVMIAVLGAWYKEG
LIAVLGAWYKEVMIAVLGAWYKEVMMAVLKAWYKEGLIAVLGDWYKEVIIAVLWAWYKEG
MIAVLGAWYKFVMIAVLGAWYKEVMKAVLVAWYTEVMIAVHWAWYKEGMIADLGAWYMEG
MIAVLEAW*
>Nep_mir_jg37259.t1
MIAVLGAWYKEEIIVILGDSYQEVTIAILGAWYKEVMIAVLGAWYKKVMIAVLGAWYKEG
MIAVLGAGCKEGMIAVLGAWYKEGMRAILGNWYKVVMIAVLGAW*
>Nep_mir_jg36936.t1
MIAVLRASYKEGMIAVLGTSYKEVMIGFLGDLYKEVMIAVLGDWYKEVMITVLGAWYMEG
IIAVLGDWYKEGMIPVLGAWFKEGTIAVLGAWYMEVMIAVIGAWCKEVMIAVLGAWYKEV
MIAVLGAWYKEVMIANLRARYKEGMIAVFGALYKQGMIAVLDAWYKDVMIAVLRAWYKEG
MIAVLGAWYRKVAIAILGAWYKVRKIAIIGAWFKEGMIAILRASYKRAIIAVLRPSYKEG
MTAVLRAWYKEVMLAILGAWYKEVMIAILGDWYKEGITAVLGVWYKEEGMIAVIGVWYKE
VLIAVLRAWYKEGMIAILGAWYKEGMKVVLGAWYKEGMIAILGARY*
>Nep_mir_jg37153.t1
MYQALRTAIIPSDGYHSLLVPSLEDGYHYVLLPSPEDGYHSLLIPSPEDGYHSLLVPSPE
DDYHFLLVLGPEDGGHSLLVPSPEDGYHYLLVPSPEDGYHYLLVQSPENGYHSLHVRSPE
DGYHYLLVPSPEYYYHSLLVQSPEDSYRSLLVPSPDDGYHALLVPSPKDDYDSLLVATPK
DCYHSLLVPSPEDGYHYLLVPNPEDGYHSLLVPSPEDGYHYLFVPSPEDGYHSLLVQSPE
HGYHYLLLPRLEDGYHYLLVPSPEDSYHSLLVPIPVDGYHYVLLPSPEDGYHSLLVPSPE
DGCHFLLVPIPEDGYHSLLVPSPEDGYHFLLVPSPEDGYHSLLVLGPEDGCHSLLVPSPE
DGYHYLLVPCSEDGYHYLLVPSPENGYHSLLVPSPEDDYHYLLVPSPEYYYHSLLVQSPE
DGYRSLLVPSPEDSYHSLLVPSPEDDYDSLLVASPEDCYHSLLVPSPEDGYHYLLVPSPE
DGYHSILVPSPKDGYHYLFVPSPEDCYHSILVQSPEHGYHYLLLSRLEDGYHYLLVPSPE
DGYHSLLVPSPEDSYHYLPVLGPEDGCYSLLVPIPKEGHHYHLVSSPEDGYHYVLVPRLN
DGYLSLHVPSPEVGYHSLLVPSPEDGYHFLRVPRHEDGYHYLLVPSPEDDYHFKLVPSPE
DGRYYLLVPIPEDGYHSLLLPSPEDGYHYVLLLSPEDGHHSLLVPSPEDGCHYLLVPIPE
DGYQSLLVPSPEDGYRSLLVPSPKDGYHYLLVLGPEDGCHSLLVPSPEDGYHYLLVPSPE
DGSHYPLVPSPENGYHSLLVPSPEDGHHYLLVPSPEYYYHSLLVPSPEDGYRSLLVPSHE
DGYRSLLVPSPEDDYDSLLVPIPGDCYRSLLVPIPEDGYHYLLVTSPKDGYHSLLILSPE
DGYHYLFVPSPEDGYHSLLVQSPEHGYHYLLLPRLEDGYHYLHVPSPEDGYHSLLVPSPE
DGYHSLLIPSPEDGYHYLLVPCPEDGYHYLLVPSPEDGFRYLLVPSPEDDYDSLLVPSPE
DGYHYLLVPGRVDGCHSPLVPGLEDGYHYLLVPIPEDGNHSLLVPSLEDGYHSLLVPSPE
DGYHSLLVPSLEDGYHSRLVPSPEDGYHYLLVPSPKDGYHYLLILSPEEGYHYLFVRSPK
DGYHSLLVRSPEDGYH*
>Nep_mir_jg37470.t1
MIAVLGAWYKKGMIAILGDWYKEVMTTVLGAWYKEGMIAVLGAWYKDVMMAVLGAWYKEG
MIAVLRDWYKEVIIAVLGGWYKDGMIAFLGAWYKFVMIAVLGAWYREVMIAVLVAWYKEE
EMIAILGDWYKEGMIAVLGAWYKEVMIAVLGDWYKEGTIAVLGAWYNVGMIVVLGAWYKE
LMIAILGAWYKEGMIAVLGDWYK*
>Nep_mir_jg37373.t1
MIVVLVAWYKKGMIAVLGDWYKEVIIAVLRAWYKEVMIAILGVWYKEVMIAVLVAWYNQG
MIAILGDWYKEVIIAVLGAWYEEGMIAFLGAWYKFVMTAVLGGWYKEVMIAIPVAWYKDV
MIAVLRAWHKEGMIADLGAWYKEVMIVVLGAWYKEVMIAVLGALYKEGMIAVLGAWYKEG
MIAVLEALYKDVMIAVLGA*
>Nep_mir_jg37754.t1
MIAVLEAWYKEVTIAILGAWYKEVMIAVLGAWYKEGMTAVLGAWYKEVMIAVLGAWYLEG
MIAVLGAWYKEVMIVILGAWYKEDVKIAILGASYKEVMMAVLGNWYKEGMTAVLGAWYKE
IMIAVLGPWYKEGTIAVLGAWYKEVTIAVLRAWYKEVMIVVLRAWYKEKMIAVLGAW*
>Nep_mir_jg37965.t1
MPSNRTIRALNVAEKPSVAKSVAGILSQNQGLRVREGRSRFNKIYEFNYAIQGQQCQMLV
TSVTGHLMELEFDERYKKWYSCDPADLYHAPVRKHVPEDKVDIKRTLQEEARKCHWLILW
LDCDREGENIAFEVVQVCTEGNHQLNIWRARFSALTDREIHEAVQNLVRPNQLFADAVDV
RQEIDLRIGASFTRFQTMLLRDAFNFDFTSDNKSLVLSYGPCQFPTLGFVVERYWEIQSH
EPEEFWTINCSHNSDEGTASFSWIRGHMFDYTCAVIIYEMCVQEPNATVTKVKQQEKLKY
PPYPLNTIELEKRASRYFRMSSEHTMKVAEELYQSGFISYPRTETDCFSDRTDLRAIVEE
QQQHPTWGSYAQRLLDPGAGLWRNPSSGGHDDKAHPPIHPTKFSAGASGWSQDHHKLYEL
VVRHFLACVSQPAVGAETTVEIDIAGELFSASGRVIILKNYLDVYRFETWGGLTLPTYVF
GQQFIPTTLTLDSGVTRPPPLLSESDLLSCMDKAGIGTDATMHDHIKKLLDRFYATKDAN
TRFSPTNLGEALVMAYDDMGYELWKPFLRSMMEGDMKAVGMGTKQKGEVLAACLQQMKAC
FLDARLNKIKLFEAMDLFFERSGIEEQQTVADVVRQCGVCQQSDMVLKRRPDGNFMVGCL
GFPQCRNVVWLPGSISEAAVTTNICSSCSPGPVFMIQFKFRRLEIPPNYNVDHLGCIGGC
DETLKQLIDICGTGSRNLSSLPARGRGSTTPSGNIPAGNARHGSVCGNCRQTGHSSNDCP
QASQSGRGRLRGMNTRSGESSIACNSCGASCVLRTANTANNKGRRFYSCQLQECNFFMWE
DAINHSAGVLSGGRANAGGSASSSTRRGGRGQTHRSSSRGADMASVLATGDPQSGRRCFS
CGDPSHFANACPNRGI*
>Nep_mir_jg38129.t1
MRPNFAAATANTILKTASTQAIHLYSALNLKLNLHQLNLPNLNPNWHRPFNDQSFAPRPP
LLHLDYLHKRGGVTRQRDLHHRRVPVALDERRQRSPAELRVHVPHAYMAPTLVVYSDLLV
RVRGGDVDVEGRRQGSVGCAVEVGDPHAVYVVVGDLGVEKEEEYSDKDGDNEDEEEEDEE
EEEKE*
>Nep_mir_jg37409.t1
MIAVLGAWYKKGIIVILGAWYKVVTIAILGAWYKEVMIAVLGAWSKEGMIAVLGAWSKEG
MIAVLEAWDKEVMIAVLGAWYKEVMIAVLRAWYKETMIAVLGAWHNEGMIAVLGAWHKGG
MIAVLRAWYKEGMIADLGAWHKGGMIAVLEAWYKDVMIAVLGAWYKEVMIAVIGAWN*
>Nep_mir_jg36969.t1
MIAVLGACYKKEIIVILGAWYKEVTIAILGAWYKEVMIAVLGAWYKEVMIAVLGAWYKEG
MIAILGACYKEEIIVILEAWYKEVTIAILGAWYKEEVTIAVLEAMYKEVMIAVLGAWYKE
VMIAVLRVWYKEVMVAVLGAWYKEGMTAVLGAWYKEVMIAILGAWYKEVMMAILGDWYKE
GMIAVLEAWYKKVMIANLGAWYKEGMIAILGAWYKEGMIAVLEAWYKDVMIAILGALYKD
VMMAVLGNWYKEGMTAVLGAWYKEMMIAVLGAWYKEGTIAVLRA*
>Nep_mir_jg37171.t1
MIAVLGAWHKEVMIAVLGASYKEGMIAVLGAWYKEEGMIAALGAWYKEEMGAVLGAWYKE
GMIAVLGAWYKEGMIAILGAWHKEGMIAVLGAWYKEGMIAILRDW*
>Nep_mir_jg38157.t1
MGVRLGAFGLGFGVSGSGFWDRGLGFGVWDRVPGVRVEGSKFGISGSGFKGLGLGVRGQG
LGFEIWGLGFRVWGMGLGFRVLDFGYRVLGFGFRILGLGFRVQDFGFRV*
>Nep_mir_jg37475.t1
MPSPEDGYHSLLVPSPEDGYHYLFVLSPDDGYHYLLVPTPEDGYRYLLVPSPEDDYDSLL
VQSPEDGYHYLLVPSPEDGYHYLLLPRPEDGYHYLLVRSLEDGYHSLLVPSHEDGYHYLL
LPRPEGGYHSLVVQSPEDGYHSLLVPFPEDGYHYLLASSPEDVYHYVLDGYPYLLVPSPE
DGYHYLLVPSPEVGYHSLLVPSPEDGYHYLLVPSPEDGYRYLLVPSPEDGYHYLLLPHPE
DGYHYLLIRSPEDGYHSLLVPSPEDGYHYLLLPRPVGGYHSLVVRSPEDGYLSLLVPSPE
DDYDSLLVPSPEDGYHSLLVPSPEDGYHYLLVPSPEDGYHYLLSPHPEDGYHYLLIRSPE
DGYHSLLVPSPEDGYHYLLLPRPAGGYHSLVVRSPEDGYLSLLVPSPDDGYHYLLVPSPE
DGYHYVLVPSLEYYYHSLLVPSPEYYYHSLLVPSPEDDYHYELVPSPEDGYHSLLAPSLE
DGYYYLLVPSPEDCYHYLLVPSPEDGYRYLLVPSPEDDHDSLLVPSPEDGYHSLLVASPE
DGYHYLHEPSPEDGYHSLLVQSAEDGYHYLLLPRTEDGDYYLLVPSPEDGYHYVLVPSPE
DSYHSLLVPIPKDGYHYLLVPSPGDGYHSLIVPSLEDGYHSLLVPSPEDGYHYLLLPCPK
DGYHYLLVPSPEDGYRYLIVPSPEDDYDSLLVPSPEDGYHYLLVPSPEDGYHYLLLPRPE
DGYHYLLVRSLEDGYHSLLVPSHEDGYHYLLLPRPEGGYHSLVVESPEDGYHSLLVPFPE
DGYHYLLASSPKDIYHYVLDGYPYLLVPSPEDGYHYLLVPSPEVGYHSLLVPSPEDGYHY
LLVPSPEDGYRYLLEPSPEDGYHYLLLPHPEDGYHYLLIRSPEDGYHSLLVPSPEDGYHY
LLLPRPAGGYHSLVVRSPEDGYLSLQVPSPEDDYDSLLVPSPEDGYHSLLVPSPDDGYHY
LLVPSPENGYHYLLLPHPEDGYHYLLIRSPEDGYHSLLLPSPEDGYHYLLLPRPAGGYHS
LVVRSPEDGYLSLLVPSPDDGYHYLLVPSPEDGYHYVLVPSLEDGYHSLLMPSPEVGYHS
LLVPSPEDGYHYLVVPRHEDGHRYVLDGYYYLLVPIPDDGYHSLLVPSPEDGYHYLLVPS
PEYYYHTLLVPSPEDDYHYELVPSPEDGYHSLLAPSPEDGYYYLLVPSPEDCYHYLLVPS
PEDSYRYLLVPSPEDDHDSHLVPSPEDGYHSLLVASPGDGYHYLHEQSPEDGYHSLLVQS
PEDGYHYLLLPRTEDGDYYLLVPSPEDSYHSLLVPIPEDGYHYLLVPSPGDGYHSLIVPG
LEDGYHSLLVPSPEDGYHYLLLPCPKDGYHYLLVPSPEDGYRYLLVPSPEDDYDSLVVPS
PEDGYHSLFAPSPKDGYHYLLVPNPEDGNHYLLVPSPEDWLPLPPCTKLRGLP*
>Nep_mir_jg37859.t1
MRYQCRYEIFPWLRKHISLRKFQGPDDPWCNVERLCQQNEMINEREAEILRMAELLSRSD
ALAAEAQRDRDKSVA*
>Nep_mir_jg37651.t1
MIAVLGAWFMELMIAVLRAWYKEGMIVILGAWYKEGIIVILGAWYKDVTVAVLGAWYKEV
MIAVLRIWFKEVMIAVLGAWYKEGMIAILGTWHKEGMTAVLRAWYKEGMIAVHGAWYKDV
MIAILGAWFKEGMIAIIGAWYKEVMIAVLGAWYREVMIVILGAW*
>Nep_mir_jg37531.t1
MIAILGALYKEAMIAVLGAWEVTVAVLGAWYKEIMIAVLRIWYKEVMIAILGAWYKEGMI
AILGAWHKEGMIAVLGAWHKEGMIAVLGAWHKEGMIAIPGEWYKEVMTVVLGAWYKEGMI
AVLGLGTRTE*
>Nep_mir_jg37732.t1
MTAVLGAWYKEVMIAILGAWYKEVMIAVLGAWYKEALIAVLGPWYKEGMIAILGAWYKDG
FIVVLEAWYKEVTIVVLGAWYNEVMIAVLRAWYNEVMIAVLGAWYKEGMIAVLGAWYNEF
MIAVLVAWYNEVMISVLRAWYKVRMIADLGAWLKEGMIAVIEACYKDVMIAVLGAWYKEV
MIAVIGAWN*
>Nep_mir_jg37047.t1
MLGALYKEGMIVVLRAWYKEVMIAVLGAWNKEGMIAVLGAWYKEVMVAVLGAWYKEEMIA
VLGAFYKEGIIVILGALYKEGMIAILGAWYKEGMVVVPGAWYKEVMIAVLGGWNKEEGMI
AVLGAWYKEVMIAVLGDWYKEVMIAVLGAWYKEGMIAVLGAWYKEVMIAVLGDW*
>Nep_mir_jg37380.t1
MIAILEDWYKEVIIAILGACCKEGMIAILGAWYKFIMIAVLGAWYKEVMIAVLVAWNKEV
MIAVLRARYKEGMIADLGAWYKEVMIAVLGALYKEGKIVVLGAWYKEVMIAVLGAWYMEG
MITILGAWYKEGIMVILEA*
>Nep_mir_jg36980.t1
MTMIPSLYQAPEDGYHYHLVTSPEDGYRYLLVPSPEDCYHYHFVPSPEGGYHSLLVQSPD
DGYHYLLLPRLEDGYHYLLVPSPEDGYHSLLVPRPEDGYHYLLVPSLEDGDHYLLVPSPE
DDYRYPLVPSPENGYHSLLVPSPEDGYHYLLVPSPKYYYHSLHVPSPEDGYRSLLVTSLE
DGYHYLLVPGPKDGCHSFLVPIPEDGHHYLLVSIPEDGYLYVLVPRPEDDYDSLLLPSPE
DRYHSLLVPSPGDGYHSILVPSPDDSYHYLLVPSPEDGSRYLLVPSPEDDYDSLLVPIPE
DGYHYLLVPSLEDGYHSLLDGQHYLLVPSPEDSYHSLLVPSPEDGYHYLLVPIPEDGYHS
LLVPSTEDGYHYILAPSREDGYHSLLVPIPEDGYHYLIVPIPKDGYHSLLIPSPENGYHS
LLVPGSEDDYDSLLVPSPEDGYHYLLLPSPKDGYLSLLVPSTVDSYHYLLVPSPEDGYRY
LLVPSPEDGYPSLHVPSPEDGYRSPIVPSPEDGHHSLLEPSPKDGYHYLLVPCPEYGYHS
LLVPSPMDGNHYLLVPSPEDGYRYLLVPSPEDDYDSLLVPSP*
>Nep_mir_jg37490.t1
MIAVLGALYKEGMIAVLGAWYKELMIAVLGALYKEGMIAVLEAWCKEGMIAVPGDLYKEE
MIAVLGAWYREGIIVILGAWYKEVTISVLGAWPKEVMIAVLGAWYKEVMIAVLGAWYKEG
MIAVLEALCKEGMIAVPGAWYKEGMIAVLRAWYTDVMIAILGAWCKEGMIAILGDWYKEV
MIAVLGDWYKVGIIVILGGWYKEVTIAILGALYKEVMIAVLGAWYKEVMIAVLGAWYTEG
MIAVLEAWHKEGMIAALGAWHKEGMIGVLGAWYKEGMIAVLGAWYKERIIVILGDWYKEV
TTAVLGALYKEVMTAVLETWYKERMIAVLGAWYKEVIIAVLWAWYKEGMIAVLGAGHKEG
MIAVLGAWHKEGMIAVLRAWHKEGMIAILGAWYKEVMIAVLGAWYKEVMIAVLGAWYKEG
MIAVLEAWCKEGMIAIPGACEGIIVILGAWYKEVTIAVLGAWYKEVKIAVLGAWYKEGMI
AVLGAGHKEGMIAVLGAWHKEGMIAVLRAWHKEGMIAILGAWYKEVMIAVLGAWYKEVMI
AVLGAWYKEGMIAVLEAWCKEGMIAIPGAWYKEEVTIAVLGAWYKEVKIAVLGAWYKEVM
IAVLGAWYKEGMIAVLEAWYKEGMIAILGAWYMEVMIAVLRAWYKEGMIAVLEAWHKEGM
IAVLGAWHKEGMIAVLRAWHKEGMIAILRAWYKEGIIVILRPWYKEVTVAVLGAWYKEVM
IAILRIWYQEGMIAILGDWHKEVMQPSSGLGTRWG*
>Nep_mir_jg37586.t1
MIAILGARYKEGIMVILGAWYKEVTVAILGAWYKEVMIAVLEAWYNEVMIAVLGASYKDG
MIAVLGAWYKEVMTAIFGAWYKEGMIAVLVAWYNDVMIAVLGAWCKEGMIAVLGEWYKEG
MIAVLGAWYKQGIIVILGASYKEVTIAILGAWYKEVMIAILWAWYKEVMIAVLGAWYKEG
MIAVLEAWYKEGMIAVLGAWHKEGMIAVLGPWHKEGMIAVLGAWFKDGMIGILGDWYKEV
MTAILGAWYKDGMIAFLGAWYKFVMTAFLGAWYKEVMIAVLVAWYKEVMIAVLRAWYKVV
TIAVLGAWYKEVMIAVLRAWYKEYKEVTIAILEAWYKEVMIAILGALYKEGMIAVLGAWY
KEGMIAVLEAWYKDVMIAVLGA*
>Nep_mir_jg37098.t1
MIAVLKAWYKEVIIAILGAWYKEGMIAVLGAWYKEVMIAVLGAWYKEVMIAVLGAWYKEG
MIAVLGAWYKVVMIAVLGDWYKVYKEVMIAVLRAWYKEVMIAILGAWYKEGMTAVLGAGY
KEGMIAVLGAWYKKGMIAVLEAWYKEGMIAVLGDLYKEVMIAVLEAWYKEGMTAILGAWY
KEVMLAILGAWYKEVMIAALGAWYKEVMVAILEEW*
>Nep_mir_jg37655.t1
MIAVLGDWCKEGMIAVLGAWYKEGIIVILGGWYKDVTIAVLRALYKKVMIAILGAWYKEV
MIAVLGAWYKEGMIAILAAWHMEGMIAVLGAWHMEGMIAVLGAWYKEGMIAVLGAWYKEG
IIVILGAWYKEVTIAVLEALYKEVMIAVLEAWYKKGMIAVLGARYKEVMIAVLTAWYKEG
MVAVLGAWHKEGMIAVLGAWHKEGMIAVLRAWHMKGMIAILGAWYKEGIIVILGA*
>Nep_mir_jg37000.t1
MIAALGAWYKEGMIAFLEAWYKEVMIAVLGTSYKEVMIAVLRAWYKEGMIAVLGAWYNKG
MIAVLEAWYKEKEVMIAVLGAWYKEGIIVILGAWYKEVMIAVLGAWYKEGMRAILGNSYK
EVMIAVLRAWHKEGTIAVLEAWYKEVMIAVLGAWYKEVMIAVLRDWYKEGMIAILGAWYK
ELMIAVHGAWYKERMIAVLGAWYMELMIAVLRAWYKEGMIAVLGAWYNEGMIAVLEAWYK
EVMIAVLGP*
>Nep_mir_jg37341.t1
MIAVLGARYKEVMIAILGAWYKEGMIAILGAWYKEGMIVVLGAWFKEVMIAVLGAWYKEG
MKAVLMAWFKEVMIAVLGAWYKEVMLAILGAWYNEGMIAVLGAWYKEGMIAILEAWYKFI
MIAVLGAWYKEVMIAVLEAWYKALMIAILGAWYKDGMIAVLGAWYKEGMIVVIGAWYNEV
MIAVLGALYKDGMIAVLGAWYKEGMVAILGAWYKEEMIAVLGAWYKEGMIAILGAWYKEG
MIAVLGAWYKEGIIVILGAWYNEGMIAIVGA*
>Nep_mir_jg37495.t1
MIAVLGALYKEGMIAVLGAWYKELMIAVLGALYKEGMIAVLEAWCKEGMIAVPGDLYKEE
MIAVLGAWYREGIIVILGAWYKEVTISVLGAWPKEVMIAVLGAWYKEVMIAVLGAWYKEG
MIAVLEALCKEGMIAVPGAWYKEGMIAVLRAWYTDVMIAILGAWCKEGMIAILGDWYKEV
MIAVLGDWYKVGIIVILGGWYKEVTIAILGALYKEVMIAVLGAWYKEVMIAVLGAWYTEG
MIAVLEAWHKEGMIAALGAWHKEGMIGVLGAWYKEGMIAVLGAWYKERIIVILGDWYKEV
TTAVLGALYKEVMTAVLETWYKERMIAVLGAWYKEVIIAVLWAWYKEGMIAVLGAGHKEG
MIAVLGAWHKEGMIAVLRAWHKEGMIAILGAWYKEVMIAVLGAWYKEVMIAVLGAWYKEG
MIAVLEAWCKEGMIAIPGAWYKEEVTIAVLGAWYKEVKIAVLGAWYKEGMIAVLGAGHKE
GMIAVLGAWHKEGMIAVLRAWHKEGMIAILGAWYKEVMIAVLGAWYKEVMIAVLGAWYKE
GMIAVLEAWCKEGMIAIPGACEGIIVILGAWYKEVTIAVLGAWYKEVKIAVLGAWYKEVM
IAVLGAWYKEGMIAVLEAWYKEGMIAILGAWYMEVMIAVLRAWYKEGMIAVLEAWHKEGM
IAVLGAWHKEGMIAVLRAWHKEGMIAILRAWYKEGIIVILRPWYKEVTVAVLGAWYKEVM
IAILRIWYQEGMIAILGDWHKEVMQPSSGLGTRWG*
>Nep_mir_jg37670.t1
MIAVLGAWYKDVMIAILGAWCKEGMIAVIGDLYKEGMVADLGAWYKEVMIAVLGAWYKEE
GMTAVLRAWYKEVIIAVLGDWYKEVIIAILGAWCKEGMIAVLGAWYNFVMITVLGAWYKE
VMIAILVAWYKEVMIAVLRAWYKEGMIADLGAWYKEVMTAVLGAWYKEVMIAILEAWYNE
VMIAVFGALYNEVMIAILGDWYYEGMTTILGVWYKEEGLIAVLGAWYKEVLIAVLRARYK
EVMIAVLGAWYKEGMKAFLGDWYKEGMIAVLRAWYKEGIIVILEAWYKEVTIAVLGAWYK
EVMIAVLGAWYKEVMIAILRAWYREGMIAILEAW*
>Nep_mir_jg37465.t1
MIAVLGDWYKEGMIAVLAAWYKEGIIVILGAWYKEVTIAVLGAWYKEVMIAILGAWYKEV
MIAILGAWYKEGMIAVLDAWYKEGMIAILGAWYKEVMIAILWDWYKEGMIADRGAWYKDV
MIAVLRAWYKEVMIAILGAW*
>Nep_mir_jg37079.t1
MAIIPSLYHAPRTTVITSLYQALSTTTIPSLYQAPEDGYRSLLVPSPEDGYHSLLVPSPE
DGYHSLLIPSPEDGYHYLLVPSPEDGFRYLLVQSPEDGYRYILVPSPEDDYDSLLVPSLE
DGYHYLLLPGPEDGCHSLLVPGLEDGYHYLLVPIIVDGNHSLLVPSLEDDYHSLLVPGPE
DGYHSLLVPSPEDDYRSLLVPSPEDGYHYLLVPSPEDGYHYLLVLSPEDGCHYLFVQSPK
DGYHSLLV*
>Nep_mir_jg37452.t1
MIAILGDWYKEVMIAVLGAWYKEGMIAVLGAWYKEGMMAILGDWYKEVMTAVFGAWYTEG
MIDVFGAWYKDVMIAVLGAWCKEGMIAVLEDWYKEGMIAVLGAWYKEGIIVILGAWFKVV
TIAVLGAWYKEVMIVVLGAWYKEEMIAVLGDWSKEGMIAVLEAW*
>Nep_mir_jg37854.t1
MRFLDENPRSNCGRGFLPWKRAYYTVRQRKALDYHGDDIDEMNSKMKVCRRSAAAPATSA
SLISQTNGKSGIWRRWLSVWHFTSNMRRRRLVIVLVLLLVVFLLILDYIGYKGLRIVAAT
CKELEELRVFPFDPFGPGNTIVTADGLVSNAAFITIE*
>Nep_mir_jg37568.t1
MIAILGAWYMDVMIVVLAAWYKEGMIAVLGYWYKEVMIAILEVWFKEGMIAILGAWYKQV
IIAVLGAWYKEVMIAVLGAWHKEGMIAVLGARNKEGMIAVLGAWYKEGMIAILGDWYKEV
MTAVLGAWYKEGMIAILRVWYKDVMIAVLAVWYKEGMIDVLEDWYKKVIIAVLGAWCKEG
MIAILGAWYKFVMIAVLGAWYKEVMIAILRAWYKEGMIADLGAWYKEVMIAVLGAWYKEV
MIAVLGALYEGMGIIVILGDWYKEVTIAVPGAWYKEGMIAVLGAWYKEGMMAILGDWYKE
VMTAVFGAWYTEGMIAILGAWYKDVMIAVLAAWYKEGMIAVLEDWCKEVIITVLGAWCKE
GMIAILGAWYKEGMIAVFGAWYKEGIIVILGSWYKEVTIAVLGAWYK*
>Nep_mir_jg37760.t1
MIAVLRAWYKEGMIAILGTWYKEVMIAVIGAWNNDGMIAILGALYKDGMVAVLGAWYKEE
MITILWAWYKEGMIAILGAWCKEVMIAVLGAWYKEGMIAVLRAWYKEGIIVILGAWYKEV
TRAVLEAWYKEVMIAVIRAWYKEGMIAVAGAWSREVMIAVLGAWYKEGIIVILGAWYKEV
WIAVLGAWYKEVTIAVLRAWYKEGMIAILGTWYKEVMIAIIGAWNQEGIIAVLGALYKEG
MVAVLGAWYKEEMITVLWAWSKEGMIAILWDLYKEEMISVLGAWYKEGMIAVLGAWYKEG
IIVILGAWYKEVTRAVLEAWYKEVMIAVIRAWYKEGMIAVPGAWYKEVMIAVLGAWYKDG
IIVILGAWYKEVTIAVLGAWYKEVTIAVLRAWYKEGMIAVLWAW*
>Nep_mir_jg37392.t1
MIAILGALYKEGMIAVLGAWYKEVMIAILGAWYKEGKIAILRAWYKEGIIVVLGAWYKEV
TIAVLGPWYKEVMIAVLRAWYKEVMIAVLGAWYKQGMIAILGALHKEGMIAVLGAWYREG
MIAILGDWYKEEGMIAVLGDWHKEVIIAVLGAWYKDGMIAFLGAWYKFVMIAVLGAWYKE
VMIAVLVAWYKEVMIAVLRAWCKEGMIANLGAWYKEGMIALLEAWYKDVMIAILGV*
>Nep_mir_jg37265.t1
MIAVLGVWYKEVMIAVLGAWYKEGMISVHGAWYKEGMIDVLGDWYKENKVVIAVLGAWYK
EGMTAVLGAGCKEQMIAVLGAWYKEGMIAILGDWYKVVMIAVLGAWYKDVMIAVLGAWYK
EGMIAVRGDWYKEVMIAVLGTCYKEAMIAILGAWYKFVMIAVLGAWYKEVMIAILGAWYN
EVMIAVLGAWYMEGMKAVLWAWYKEGMIAVLEAWYKDVMIALLGAWYKEVMIAVLGAWYN
EGMTAILGAWYKEEMIAILGAWY*
>Nep_mir_jg36970.t1
MTMIPSLYQAPRTAIIHSLYLAPGTAIIPSFYQALMTAIITSLYQAPRMALITSLYQAPR
MTMIPSLYQAPRMAIITSLYQASRTAIIPSLYQTPRTAFIPPCTKPEDGYHHLLVPRPED
GQHYLLVPSPEDSYHSLLVPSPEDGYHYLLVPIPEDGYHSLLVPSTEDGYHYILAPSRGD
GYHSLLVPIPEDGYHYLLVPIPKDGYHSLLIPSPENGYHSFLVPGSEDDYDSLLVPSPED
GYHYLLLPSPEDGYHSLLVPSPEDSYHYLLIPSPEDGYRYLILPSPEDGYPSLLVPSPED
GYRSPLVPSPEDGHHSLLEPSPEDGYHYLLVPCPEDGYHSLLVPIPKDGYHYPLVPSPKD
GYHYLLVPSPEDGCRYLLVPSPEDDYDSLLVPSP*
>Nep_mir_jg37113.t1
MIAVLRAWYKEEMIAVLGAWNKEGLTAILGAWYKEVMVAVLGAWYKDGMIAVLGAWYKEG
IIVVLGAWYKEGMIAILGAWYKEGTIAVLGAWYKEVMIAVLRAWYKEGMIAILGARYKEV
MIAVLGAWYKEVMIAVLGDWYKEGMTAVLGAW*
>Nep_mir_jg36906.t1
MTAVLGAWYKEGIIAVLGAWYKDVMIAVFGACYKEGMIAVLGDWYKEVIIAVLGAWYMNG
MIAFLGAWYKFVMIAVLGAWYMEVMIAVIVAWYKEVMIAILRACYKEGMIADLGAWHKEG
MIAILEAWYKDVMIAVLGA*
>Nep_mir_jg37615.t1
MIAVLGALYKEGMIAVLGAWFMEVIIAVLGAWYKEGMIAILGAWYKEGIIVILGAWYKEV
TVAVLGAWYKEVMIAILGAWYKEVTIAVLRAWCKEGMIPILGAWYKLVMIAVLRASYKEV
MIAVLMAWYKEVMMAVLRAWYKEGMIADLGAWYKEVMIAVLGTWYKEEGMTAVLGDWYKE
VIIAILGALYNEGMIAALGAWYREVMITILGAWYKDVMIAILRAWCKEGMIAVLGDWYKE
GMIAVLGASYKEGMIVILGAWYK*
>Nep_mir_jg37498.t1
MIAVLRAWFKEVMIAVLGAWYEEGMIAILGPWYKEGIIVMLGAWCMEVTVAVLGAWYKEV
MIAVLRIWYKELMIAILGAWYKGGMIAVLGAWHKEGMIAVLGAWYKEGMIAVLGAWYKDV
MIAILAVWYKEGMIAILGDWYKEVIIAVVGALCKDGMIAIPGAWYKFVIIAILGVWYKEV
MIAVLRAWYREGMIADLGAWYKELMIAVIGAWYKEVMIAILGAW*
>Nep_mir_jg37383.t1
MIAILGALYKEGMIVVFGAWYKEVMIAILGAWYKEGKIAILGAWYKEGIIVILGAWYKEV
TIAVLGPWYKEVMIAVLRAWYKEVMIAVLGAWYKQGMIAILGALHKEGMIAVLGAWYREG
MIAILGDWYKEEGMIAVLGDWHKEVIIAVLGAWYKDGMIAFLGAWYKFIMIAVLGAWYKE
VMIAVLVAWYKEVMIAVLRAWCKEGMIANLGAWYKEGMIALLEAWYKDVMIAILGA*
>Nep_mir_jg36915.t1
MIAILWAWYKEVMIAVLGTWYKEGMKAILGVGYKEGIIVILEAWYKEVTVAVLGDWYKEV
MIAVLRIWYKEVMIAILGAWYKEGMIAILGDWYKEVIIAPPGAWYKEGMIAVLGDWYKFV
MIADLGAWYKEVMIAVLVAWYNEVMIAVLRAWYKEGRIVDLGASQKEGMIAVLRAWYKDV
MIAVIGVWN*
>Nep_mir_jg37610.t1
MIAILGALYKAGLIAVLGAWYKEEMIAVLGAWYKEGMIAVLGAWYMEGMIAIIGAWYKEG
IIVILGAWYKEVTIAVLGAWYKEVMIAVLGAWCKEGMIAVLGDWYKEGMIAVLGAWYKEG
IIFILGAWYEEVTIAVLGAWYKEVMIAVLGAWYMEVMIVVLGAWSKEGMIAVLEAWYKEV
MIAVLGAWYKEVMIAVLRAWYKETMIAVLGAWHKEGMIAVLGAWYKDGMIAILGDW*
>Nep_mir_jg37445.t1
MIAVLGAWYKEGIIVILRALYKEVTIAVLGAWYKEVMIAVLGAWYKELMIAVLGAWPTEG
IIAVLEAWYKEVMIAVLGAWYKEVMIAVLRAWYKETMIAVLGALLKEGMIAVLGAWHRGG
MIAILGAWYKDGMIAILGDW*
>Nep_mir_jg37450.t1
MIAILRDWYKEVMTAVLGAWYREGMIAILEAWYKDVMIAVLGAWYKEGMIAVLGDWFKEV
MIAVLGAWYKDGMIAFLGAWYKFVMIAVLGAWYKEVMIAVLVAWYKEVMIAVLRAWCKEG
MIADLRTWYKEGMIALLEAWYKDVMIAVLGA*
>Nep_mir_jg37478.t1
MIAVLGAWYKEVMIAVLGDWYKEGMIAILGAWYKEGIIVVLGAWYKEVTIAVLGGWYKEE
GMIAVLGAWHKEGMIAVLGAWYKEGMIAILGDWYKEVMTAVLWAWYKEGMIAVLGALCQE
GMIAVLGAWYKEGIMVILGAWYKEVTEAVLGAWYKEVMIAVLRIWFKDVMIAILGAWYKE
EGMIAVLGAWYKELMIAVLVASYKEGIIVILGAWYKEVMIAVLKIWYKEVMIAILGAWYK
EGVIAVLRAWHKEGMIAVLGAWYKEGMIAILGDWYKEEGMMAVLGAWYKEGIIVILGAWY
KEVTIAILGAWYKVVLIAILGAWKKEVMIAVLGALYKEGMIAVLGPWYKEVMIAVLVAWC
KERMVAVLRDWYKEGMIADLGAWYKEVMIAVLGAWYKEVLITILGAWKKEVMIAVLGALY
KEGMIAVLGAWYKEGMIAILRAWYKVGIIVILGAWYKDVMTAVLGAWCKEGMIAVLRIWY
KDVMTAVLGAWYKEGMIAVLRAWYKDVMIAVLGAWCKEGMIAVLGDWYTEGMIADLGAWY
KDVTIAVLGAWYKEVMIPILGAW*
>Nep_mir_jg37309.t1
MMAVLGDWFKEGMTAVLGARYKEGTIAVLRGWYKVGMIVVLGAWYKEVMIAVLGAWYNEG
VIAIHGAWYKEVMRAVLGAWYKEVMIAVLGAWYKEGMIAVLGARCKEVMIAVLGTWYNEG
MIAVLRASYREGIIAVLGTSYKEVMIAFLGAWYKEVMIAVPRAWY*
>Nep_mir_jg37547.t1
MTAVFGAWYKEGMIAVLGAWYKDVMIAVLGAWCKEGMIAVLGEWYKEGIIAVLGAWYKEG
MIVILRAWYKEVTIAILGAWYKEVMIAVLWAWYKVVMIAVLGAWYKEGMIVVVEDWYKEV
IIAVLGAWYKDGMIAFLGAWYKFVMIAVLGAWYKEVMIVVLRAWYKEGMIADLGAWYKEG
MIALLEAWNKDVMIAVLGA*
>Nep_mir_jg37587.t1
MTAILGALYEEGMIAVLEAWYKEVMIAVLGAWYKEGMIAILGARYKEGIMVILGDWYEEV
TVAILGAWYNEVMIAVLRIWYKGVMIAVLGAWYKEGMMAILGDWYKEGMIAVLGAWYKDV
MIAVLGAWCKEGMIAVLREWYKEGTIAVLGAWYKEGIIVILGACYKEVTIAVLGAWYKEV
MIAVLGAWYKEVMIAVLGAWYKEVMIAVLGAWSKEGMIAVLEAWYKEVMIAVLGAWYKEV
MIAVLRAWYKETIIAVLGAWHNEGMIAVLGAWHREGMIAILGAWYKDGMIAILGDWYKEV
MTAVLGAWYMEGMIAILGAWYKDVMIAVLAAWYKEGMIAVIGDWYKEEIIAVLRAWCKEG
MIAILGAWYKFIMIAVLGAWYTEVMIAVLVAWYKDTMIAVLGAWHKEGMIAVLGAWHNEG
MIAILGAWYKDGMIAILGDWYKEVMTAVLGDWYKEGMIAILGACYKDVMIAVLAAWYKEG
TIAVLGDWYKEVIIAIPRAWCKDGMIAILGAWYKFVMIAVLGAWYKEVMIAVLVAWYKEV
MIAVLRAWYKEVMIAVFGAWYKEVMIAVLGALYKEGMIAVLGAWYKEGMIAVLEAWYKDV
MIAVLGA*
>Nep_mir_jg37860.t1
MSVRLHLEEVSALLKSGVLEGVNLCKRIVTPVSPDFPMGILDPLNSMAVQQVDLVDYSQA
RGEPHPPNGPVQVQSSKDTCRLEQKQRDPSNLVTMPFLVGNFAYITTASLVINFIALLRS
LFAFTMADENMIDISTLFGFGKEFASPPMPESSSNRESSDGRA*
>Nep_mir_jg37706.t1
MIAVLGAWYKEVMIAVLGAWYKEGMIAVLGAWYKEGIIVILRAWYKEVTVAILGDWYEEV
MKAVLRIWYKEVMIAVLVAWHKEGMIAVLGAWHEEGMIAIFGAWYKEGMIPILGDWYKEV
MTAVLGAWYKEGMIAVLGAWYKDIMIVVLGAWCKEGMIAVLGDWYKEGMIAVLRDW*
>Nep_mir_jg37435.t1
MIAILGALCKEVMIAVLVAWYMEGMIAILGARYKEGIMVILGAWYKEVTVAVLGAWYKEV
MIAVLRIWYKEVMIAVLGAWYKEGMMAILGDWYKEVMTAVFGAWCKEGMIAVLGDWYKEV
IIAVLGLGTRRE*
>Nep_mir_jg37680.t1
MIAVLGDWYKEGMIVVLGAWYKEVMIAVLGAWYKEGMIAVLGAWYKEVMIAVLGAWYKEV
MIVVLAAWYKEGMIAVLGAWYKEGMIAILGTW*
>Nep_mir_jg36941.t1
MMAVLRALYKEGMIALLEAWYKVVMIAVLGAWYKEGMIAILGAWYKEGMKVVLGAWYKQG
MIAILGAWYKEGMIAILGAWYKEVVIAILGAWYKEGMIAVLGAWYKEGMIAVLGAWYKEI
MIAVLRVLYKEGMIAVLGTSYKEGMIAVLWAW*
>Nep_mir_jg37648.t1
MIAVLGAWFMELVIAVLRAWYKEGMIAILGAWYKEGIIVILGAWYKDVTVAVLGALYKEV
MIAILEAWYKEGMIVILRIWYKEGMIAILGDWQKEVMTAVLEAWYKEGMTAVLGAWYKDG
MIAILAAWYKEGMIAILGAGYKDVMIAVLGAWCKEGMIAVLGDWYKEGMIADLGAWYEEV
MIAVLGDLYKEEGMIAVLRAWYKEVMIAVLGAWYKEGMIAFLGAWYKEGIIVILGAWYKD
VMIAILGAGCKEGMIALLRIWYKDVMTAVLGDWYKVVMIAILGAW*
>Nep_mir_jg37327.t1
MIAILGAWYKEVMIAVLGAWYKEGMIAVLGAWYKEGMIVVLGAWYKEVMIAVLGAWYKEG
MIAVLMAWFMEVMIAVLGAWYKEVMIAVLGAWYKEGMIAVLGAWYKEGMIAILGAWYKFV
MIAVLGARYKEVMIAVLGAWYKVVMIAVLGAWYKDGMIAVLGAWYKEGMIVVLWAWYNEV
MIAVLGAWYKEGMIVILGAWYKEGMIVVLGAWYKEVMIAILGAWYKEGMKAVLGAWYKDG
MIAVLGAWYKEGMIVILGAWYKEVMIAVLGAWYKEGIIVILGAWYKEGMIAVVRAWYKEV
MIAILAAW*
>Nep_mir_jg37520.t1
MIAVLGAWYKQGMIAVLGGWCKEGIIVILGAWYKEVTVDVLGAWYKEVMIALLWIWYKEV
MIAVLGAWYKEGMIAILGAWHKEGMIAVLGAWYKEGMIAILGDWYKEVMTIVLGDWYKEG
MIAILGAWYKDVMIAVLGAWCKEGMVAVLGNWYKEGMIAVLGAWYKEGIIVILGAWYKEV
MIAVLRALYKEVMIAVLGAWYKEVMIAILGAWYKVGMIAVLEAWYKEGMIAILGAWYKEV
MIAVLRAWYKEVMIAILRAWPKEGMVAILVAWHKEGMIAILGAWYKEGMIAILRDWYKEV
ITAVLGAWYKEGMIAVPGAWYNDVMIAILAAWYKEGMIAVLRDWYKEEGMIAVLGAWYKE
VMIAVLRAWYNEVMTAVPGAWPKEGMIAVLGAWNKEGMIAVLGAWHKEGMIAILGDWYKE
VMTAVLGAWYKKGMIAVVGAWYMDIMIAVLAAWYK*
>Nep_mir_jg37535.t1
MIAVLVAWYNEVMIAVLRAWYPEGMIADLGAWHKEGLIAILEAWYKDVMIAVLGAWYKEV
MIAVIRAWNKEGMIAVLGASYNEVMIAALGAWYKEVMITVLGAWYKEGMIAFLGAWYKEV
IIAILGGNGSRPRGLVKGGNDSRPQDFAQGGNDSHPRGLVQGGNDCRPWGLAQGGNDSHP
RGLVQGGKMDILGDWYKEVITAVFGAWYKEGMITVLGAWYKDVMIAVLRAWYMEAMIAIL
GAWYKEGMIAILGAWYKEVMIAVLRAWYKDVMITVHGAWHK*
>Nep_mir_jg37225.t1
MIAVLGAWYKEGMIVILGAWYKEVTIAILWAWYKEDVIAFLRAWYKEVMIDVLGTWYKEG
MIAVLGASYKEGIIAVLGDWYKEEGRIAVLRAWYKEVMIAILGAWYKEGMIAVLGAWYKE
EIIVILGVWYKEVTIAILGAWYKEVTIAVLGAWYKKVMIAIPGAWYKEGMIAILGAWYKE
GRIAILGDWYKLVMIAVLGAWYKNGMIAALGAWYKDVMIAVLGAWHKEGMTAVLEDWYKE
VMMAILGAWYKFVMIAVLGDWYKEVMIAILGVWYKEVMIAVLGAWYKDGMKAVLGAW*
>Nep_mir_jg37237.t1
MIAVIGAWNKEGMIVILGDSYNEGMIAALGSWYKEEVMISILEALYKEGMIAVLQAWYKE
VMIAVLEAWNKEVMVAVLEAWYKEGMIAVLRAWYKEGIIVILGAWYKEGMIAVLGAWNKE
VMIAILGAW*
>Nep_mir_jg37307.t1
MIAILGAWYKEGMIAVLGAWYKEGMIAVLMAWLMEVMIAVLGAWYKEVMIAVLGAWYKEG
MIAILGAWYKEGMIAILGAWYKFIMIAVLWARYNEVMIAVLGAWYKEVMIDVLGAWYKDR
MIAVLGAW*
>Nep_mir_jg37588.t1
MIAVHEPWYKEVMIAVLGAWYKEVMIAVLRAWYKETMIAVLGAWHKEGMIVVLGAWHKEG
MIAVLAAWYKDGMIAIPVDWYKEVMTAVLGAWDKEGMIAILGAWYKDVMIAVLVAWYKEG
MIAVLGDWYKEEIIVVLRAWCKEGMIAILEAWYKFIMIAVLGAWYTEVMIAVLVAWYKET
MIAVLGAWHKEGMIAVLGDWHKEGMLAILGAWYKDGMIAILGDWYKEVMTAVLGAWYKEG
MIAILRAWYKDVMIAVLAAWYREGTIAVLGDWYKEVIIAILRAWCKEGMIAILWAWCKEG
MIAILGAWYKFVMIAVFGALYKEVMIAILVAWYKEVMIAVLRAWYK*
>Nep_mir_jg37684.t1
MIAVLGAWYKEGMIAVLGAWYKEVMIAVLRAWYKEVMIAVLGAWYKEGMIAALGASYMEG
MIAFLGTSDKEVMIAFLGAWYKEVMIAVLGAWYKEGMIAVLGAWYKEGMIAVLGASDKEG
MIAVHGAWHKEGMIAILGDWYKEVMIAVLGD*
>Nep_mir_jg37735.t1
MIAVLGDWYKEGVIALLGDWYKEVMTAVPGAWHKEGMIAVLGAWYKDVMIAVLRAWYKEV
MIAILGAWYKEVMIAVLVPWYKEVMIAVLRACYKEGMIADLGAWFKEGMIAILEAWCKDV
MIAVLGA*
>Nep_mir_jg37764.t1
MIAILGALYKEGMIAILRDWYKEVMIAILGAWNKEGMIAVLGAWNKEVMVAVLGAWYKDG
MIAVLGAWYKEGIIVILWAWYKEGIIAVLGAWYKEEGTIAILGAWYKEGMIAVPRAWYKE
GMIAILRTWYKEVMIAVIGAWNKEGMIAVLGALYKEGMVAVLGAWYKEEMITVLWAWYKE
GMIAILGAWYKEVMIAVLGDWYKEGMIAVLGAWYNEGIIVILGAWYKEVTRAVLEAWYKE
VMIAVIRAWYKEGMIAVLGAWYKEVMIAVLRAWYKEGIIVILGTWYKEVTIAILGAWYKE
VTIAVLRAWYKEGMIAVLWAW*
>Nep_mir_jg37723.t1
MIAILGAWHKEGMIAVLAAWYKEGMIAILGAWYKEVMIAVLGAWHKEGMIAILEAWYKEG
MIAFLRAWYKEGMIAVLGAWYKFVMIAVLRAWCKEGMIAVLGAWYKFVMIAVRGAWYKEV
VIAVLVAWYKEVMIAVLGAWHKEGMIAVLGAWYKEGMIAILGD*
>Nep_mir_jg37188.t1
MIAVLGALYKEGMIAVLRAWYKEVMIAILEAWNKEGMLAVLGALYKEVIVAVLGAWYKEG
MIAVLGVWYREGIIVILGAWYKEGMIPVLGSWYKDRMIADLGAWYKEGMIAVLGVRYKEV
MIAVLRAWYKEGMIAILGAWYRFVMIALLGAWYKEVMIAILGAWYKEVMIAVLGAWYKEG
MKAVLGAGYKEGMIAVLEAW*
>Nep_mir_jg37671.t1
MIAVLGAWYKELMIAVLRAWYKEVMIAVLRAWHKEGMIAILGAWHKEGMIAVLGAWYKEG
MIAILGDWNKEVMTAVLGAWYKEGMIAILGAWYKDVMIAVLAAWYKEGTIAVLGDWNKEV
IIAVLGAWCNEGMIAVLGDWYKIVMIAVLGAWYKEVMIAILVAWYTEVMIAVLRAWYKEG
MITDLGAWYKEVMIAVLEAWYKEVMIAILEAW*
>Nep_mir_jg37132.t1
MIAVLRAWYKEVMIAILGAWYKVGMIAVLGVWYKEEGMIAVLRAWYKEVMLAVLGAWNKE
GMTAVLGAWYKEGTTAILEAWYKGVMIAVLGAWYKEGMIAIPRAWYKEVMIAVLGDWYKE
IMIAVLGDWHKEGMTAVLGAW*
>Nep_mir_jg37140.t1
MLAVLRAWNKEGRTAVLGAWYKELMVAVLGAWYKDGMIAVLGAWYKDGMIAVLGAWEVMI
AIIGAWYKEGMIAVLGAGYKEGMIAVLEAWYKKGMIAVLEAWYKEGMIAVLGDLYKEVMI
AILGAWYKEEIIVILGAWYKEVMIAVLGAWYKEVMIAVLAAWYKEVMIAVLGDLYKEGMI
AVLGAWYKEGMIAVLRGWYKEEGMIAVLRAWYKEVMIAVLGAWNKEGMTAVLGAWYKEVM
VAVLGAWYKYGMIAVLGA*
>Nep_mir_jg37056.t1
MVAVLGAWYKEVMIAVLGDWYKEGMTVVLGAWYKEVMIAMLGALYKEGMIVVLWALYKEV
MIAVLGAWNREGMIAVLAASYKQVMVAVLRAWYKEGILAVLGACYKEGIIVILGAWYKEG
MIAVLWAWYKEGTIAVLGAWYKEGMVVVLGAWYKEGMIAVLGAWYKEVMIAVLGAWYKEV
MIAVLGDLYKEGMTAVLGAWYKEIMVAVLGAWHKEVMIVVLRDWYKEGMTAILGAWYKEI
MIAVLGGWYKEVMIAFLGA*
>Nep_mir_jg36946.t1
MMVVLGNWYKEGMTAVLGAWYKEIMIAVLGAWYKEGTIAVLGAWYMEGMIVVLWAWYKEV
MIAILGAWYKEGMIAVLGAWYKEVSIAVLGAWYKEVMIAVLGLGTRGE*
>Nep_mir_jg37508.t1
MIAILGDWYKEVMTAVLGPWYKEGMIAVLGAWYKDVMIAILGAWCKEGMIAVLGDWYKEG
MIAVLGDWYKDVMIADLGAWYKEVMIAVHGAWYKEVMTAVLGAWYKEVMIAILGAWKKEV
MIAVLEALYKEGMIAVLQAWYKEVMIAVLGAWYKEGMNAILRIWYKDGMIVILGDWHKEE
KIAVLGAWYKEVMIAVLGAWYKEVTIAVLGAWYKEGMIAVLEAWHKEGMIAVLGGWYKEV
MIAVLRAWYKEVMIAVLGAWYKEGMIAILGDWYKEVMIAVLGALYKEVMTAVLRACY*
>Nep_mir_jg37036.t1
MIAVPRAWYKEVMIAILGAWYKEGMIAVFGTGYKVGMIAVIGAWYKKGMIAILEAWYKEG
MIAILVAWYKEVMVAVLGAWHKKGIIVILGAWYKEVTIAVLVAGYKEVMIAVLGAWYKEV
MIAILGAWYKERMIAIFGAWYKEGMIAVVGAWYKEVTIAILEAW*
>Nep_mir_jg37766.t1
MIAVLPDWYKEVMIAVLGAWNKEGMIAVLGAWYKEVMVAILGAWYKEGMMAVLGAWYKEG
MIAVLGAWYKEGRIAVLGTWYKEVTIAVLGAWYKEVMIAVLRGLVQGGNHSNPRGLAQGG
NHSHPWGWYKEGMIAVLRAWYKEGMIAVLGAWYKE*
>Nep_mir_jg37441.t1
MIAILGAWYKFVMIALLGAWYKEGLVQRGNDSRPRGLVQGGNDSRPWGLVQGVNDSRPRG
LVHGGNHSRPRGLIQGGNDSRSRGLVQGGNDSRPPGLVQGDNDSRPRGLAQGGNDSRPRG
LAQRGNDSHPRGLVQGWNDSYPRGLVKGGNDSRPQGLVQGGNDRHPRGLAQGRNDSRPRS
LVLGGNDSHPRGLVQGGNDSHPRGLVQGGNDSSTRGLVQGGNDSRPRGLVQGGNDSRPQG
LVQGDNDSHPRGLAQGGYDSHPRGFAQGGMIAILEAWYKDGMIAILGDWYKEVTTAVLGA
WYKDVMIAVLAAWYKEGMIAVLGEWYKEVIIAVVWAWCKEGMIAILEAWYKFVMIAILGA
WYKEVMMAVLWDWYKEGMIAVLGAWCKEGIIVILGAWYKEVTIAILGAWYKEVMVAVLGA
WYKE*
>Nep_mir_jg36995.t1
MIAVLVTWHKEVMIAIIGAWNKEGMIAVLGASYQEGMVAVLGAWCKEEMITVLGAWNKEV
TIAVLRAWYKERMIAVLGAWSNNGMIAVLGAWYKEVMIAILDAW*
>Nep_mir_jg36925.t1
MIAILEAWYKDVIIAILGAWYKEGMKAILGAWYKEVVIAILGARYKEGMIAILGAWYEEG
MIAILGASYKKVMIAVLGDWYREGMKAILRAWYKE*
>Nep_mir_jg37491.t1
MIAILAAWYKEGMIALLGAGYKDVMIAVLGAWCKEGMIAVLKAWYKEVMIAVLGAWYKEG
MIAILGAWYKEGSIVILGAWYKDVMIAVLYAWCKEGMIAVLWIWYKDVMTAVLGAWYKEG
MIAVIRAWYKDVMITVLGARCKERMIAVLRDWYKEGMIADLGAWYKDVMIAVLGAWYKEV
MIAILGTW*
>Nep_mir_jg38013.t1
MAVSELGEAPPKNEAQSLTVRRNTGLKPVIAQPSSTSDQNGVPNSLPMTSVVPCSYRRNR
ERRSPQIASSSSPVFKSGTVESTPRVPYNSRLDPVS*
>Nep_mir_jg37087.t1
MIAFLRAWYKEVMIAVLGAWYKEGMIAVLGACYKEEIIVILGAWYKEVTFAILGAWYKEV
LIAVLGDWYKEVMIAILGDWYKEGMIAVLGAWYKEVMIAVLGTWYKEVMIAVLGAWYKEG
MIAVLWAWYKAVTIAILRAW*
>Nep_mir_jg37781.t1
MAQPEEGPSGWKSTAHRVVFGVPPVALENLEDRVLTMPGHTHNRIRSLSALNVKKKKFNQ
ARVNGGSNDTLKQNTAKGIGLEELAKKEDLVEFDSSPTL*
>Nep_mir_jg37337.t1
MVAVLEALYKEEMIAVLRAWYKEVIIAVLGAWYKEEIIVIVGARYKEVTIAVLGAWNKEE
VMMAILGASCKEGMIAVLGARYKEVMIAVLGAWYKEGMIAILGDWYKEGMIVVLGAWYKE
VMIAVLGAWYKEGMIAVLKDWYKDVMIAVLGAWYKEVMIAVHGAWYKEGMTAVLGAWYKE
VVIAVLGAWY*
>Nep_mir_jg37019.t1
MAIITNLYHAPRIAIIPSLYQAPRTAIITSLYQAPRTAIIPFLYQAPRTAIITTLYQSPR
MAIFPFFYQALREAIIPFFYQAPRTASIPSLYQPPRMAIITSLYQAPRTAIITPLPRGWL
SLPPCTTPRGRLSLPPCTKPENRYHSLLVPSPEDGYHYLLVPSPEDDYHSLLLRSPEGGY
HYLLVPIPEDGYHYLLVPSTKDGCHSLLVPNPEDGYHYLLVPSPEDGYHYVLVPSLEDGY
HSLLVPIPEDGYHYLLVPSTKDGYHSLLVPSPEDGYHYPLVPSPEDGYRYLHVPSPEDDY
DFLLIPGPEDGYHYLLDGYHYLLVPSPEDDYHSLLLRSPEGGYHYLLVPIPEDGYHYLLV
PSTKDGCHSLLVPNPEDGYHYLLVPSPEDGYHYVLVPSLEDGYHSLLVPIPEDGYHYLLV
PSTKDGYHSLLVPSPDDGYHYLLVPSPEDGYHYVLVPSLKDGYHSLLVPILEDGYHSLLV
PSPEDGFHSLLVPSPEDGYHYLLVPCPEDGYHYFLVQSPEDGYHYELIPRPEDSYRSLLV
PSPEDGYHYVLVPSPEDGYHSLLVPSPEDGYHYHLVPILEDGYHSLLVPSPEGGYHSLLV
PTPEDGYHYPRVPSPEDGYRYLLVPSPEDDYDFHLIPSPEDGSHSLLVPSPEDGYHYHFV
PGPEDGFPSLLVQSPEDGYHYLLLPRLEDGYPYLRVPSPEDGYHSLLVPSPEDGYHSLLI
PSPEDGYHYLHVPSPEEGYHYLLLPSPEDGYRYLLVPSPEGTIIPSLYQAPKTAIIHSLY
QAPRTTIITSFYQPPRTAIIPSLYQALRTAIINSLYQAPRTAIVTCLCQASRITMIPSLY
QAPRTAIIPSLYQASRTAIITSMYQALRMAIIPSMYQTPDDSYHFLLVRSPEDGYNSLLV
RSPKDGYHSLLVLSSDDGYHYLLGPSTEDGYHSLLVPGPEDGYHSLLMQSPEDGFHYILL
PLPEDGYHSLLVPSHENGYHSLLVPSPEDDYDSLLVPSPEDGYHSPLVPSPEDSYHCLLV
QSPEDGYHYIRLSRPEDGYHYLLVPSPEKGYHYLFVSSPEDGYQSLLVQSPEDGYHYLLL
PCLGDGYHYLLVPSPEDGYHSLLIRIPEDGYHYLLVPSPKDGYHYLLVPSPEDDYDSLLL
PSPEDGYHSLLVPSPEDGYHYLLLPSPENRYHSLLVPSPEDSYHYLLVPIPKDGYRYLLI
PSPEDGYHYLLVPSPEDGYHYLLLPSPEDGYRYLLVPSPKDDYHSLLVPSPEDGYHSLLV
PFPENGYHYLLLPTPENGYHSVLVPSPEDGYHSILIPSPEDGYHYLLVPNPEDGYHYLLL
PSPVDGYRYLLVPSPDDDYHSLLVPSPEDGYHSLLVPSPEDSYHYLLLPTPEDGYHSLLV
PSPEDSYNYLLVLSPENGYRYLLVPSPEDYYDSLLVPSPEDGYHSLLVPSPEDGNHYLLI
PSPEDGYHSLLVPNPRGRLSFRPCMKPRGRLPFPPCTKPQGRLSFSPCSKPR*
>Nep_mir_jg37737.t1
MTAILGAWYKEVMIAILGAWYKEVMIAVLGAWYKEALIAVLGAWYKEGMIAILGAWYKDG
IIVVLGAWYKEVTIVVLGAWYDEVMIAVLRALYNEVTIAVLGAWYKEGMIAVLGARHKVR
IIAVLGDRYKEGVIALLGDWYKEVMTAVPGARYKEGMIAILGAWYKDVMIAILGAWYKDG
MIAFLGAWYKFVMIAILGAWYKEVMIAVLVPWYKEVMIAVLRACYKEGLIADLEAWFKEG
MIAILEAWCKDVMIAVLGA*
>Nep_mir_jg37685.t1
MIAVLGAWYKDVLIAVIGAWYKEGMIAVLGDWYKEVMIAVLGTSYKEVMIAFLGAWYKEV
TIAVLRAWYKEVMIAILAAWYKEGMIAVLGSWYKEDMIAIHGTWYKEGIIAVLWAWYKEG
MIAVLGDWYKELMISILGASYKEGMTAVLGAWYKEGLVQGGNDSRPRGLVYGGNDSRPRG
FVQGGNDSIPWDFGQGGNDSLPRGLVQGGNDSRPQGLDKEVMIALLGDWYKDGMKAVLGA
WYKEVMIVVLGAWYKEVMIAVLGAWYNEGMIAVLGASYKEGMIVVLGTSYKEVMIAFLGA
WCKEVMIAVLRAWYKEVMIAVLGAWYKEVMIAVLGAWHKEGMIAVLGAWHKEGMIAILGD
WYKEVMTAVLGARYKEGMIAVLGAWYKNVMIAVLTAWYKEGMIAFLGAWYKEVMIAVLRA
*
>Nep_mir_jg37747.t1
MAIIPSLYQALRTAIIPSLCQPGDSYRSLLVPSPEDGYHCIHLPRPEDGYHYLHVPSPEN
GYHFHLVPSPEDDHDSPLVPSPEDGYHSLLVPSPEDGYHYLLVPSPEDGYHSLLVPSTED
GYHYLFVPSPKDGYHSLLVQSPEDGYHYLLLPRLEDGYHYLLVPSPEDGYRSLLVPSPED
GSHSLLIPSPEVGYHYLLEPSPEDGYRYVLVPSLGDDYDSLLVPSPEDSYLSLLIPSPED
GYHFFLVPSPEDGYHYLLVPRPEDGYRYLLVPNPEDDYDPLLVPSPEEGYHSLLVPSPGD
GYHSLLVPSPDDSYHYLIVPSPEDGSRYLLVQIPEDDNDSLLVPSLEDGYHSLLVPSPED
GNHYLLVPSPEDGYHSLLVPSPVDGYHFLLLSFPLVPIPEDGYHYLLVPIPKDGYHSLLI
PSPEGGYHSHLVPSPEDGYHYLLVPSPEVDYHYLLVPSPEDDYDFLLITSPEDGYHSLLV
PSPKDGYHYLFVPSPEDGNHSLLVQSPEDGSHYLLLPRLEDGYNYLLVPSPEDGYHSLLV
PSPKDGYHSLLIPSPEDGYHYLLVPSPEDGDHYLLVPSPENGYRYLLVPSPEDDYDSFLV
PSPEDGYHYLLVASSEDGCRYLLVPSPEDDYDSLLVPSPEEGSHSLLDGSRYLLVPSPKD
DYDSVLVPSPEDRYHSLLVPSPEDGNHYLLVPSPEDGYHSLLVPSPEDGYHSLLVPSPED
SYHSLLIPSPEDGYHFFLVPSPEDGYHYLLVPSPEDGYRYLLVPSPEDDYDPVLVPSPKD
GYHSLLVPSTGDGYHSLLVPSPDYSYHNLLVPSLEDGSRYLLVPSPEDDYDSFLLPSPED
SYHSLLVPSPENGNHYLFGPSPEDGYHSVLVLSPEDGYHFLVVPSPKDGYHFLLAPSLED
GYHSLLVRSPEDGYHSLLVPSPEVGYHSLLIQSPEDDYHYIRLPRPEDGYHYLLVPSPKN
GYHSLLVPSPEDGYHYLLVPSPKHGYHSLLVPSPEDGYHYLLVPSPEYYYHSQLVPSPED
SLHFLLVPSPEDSYHYLLVPSPEDCYRYLLVPSPEDDYPSLLVPSPKDG*
>Nep_mir_jg36934.t1
MIAVLGAWYKEVMIAVLGAWYNEGMIAVLGASYKVGMIAILGAWYKEGMIAALGAWFKEG
MIAVLGAWYMEVMIAILGAWYKEVVIAILGAWYKEGMIAILGAWYKEGMIAVLGAWYKEG
MKVVLGAWYKEGMISILGAKY*
>Nep_mir_jg37115.t1
MIAILRAWYKEVMIAVFGAWYKEGMIAVLGAGYNEGMIAILWTWYKKGMIAILGAWLKDV
MIAILGAWYKEGMIAVLGDWYKEVIVAVLGDWYKEVIVAVLGAWYKEGMIAVLRAWYKFV
LIAILGAWYKEVMIIVLGDWYKEGMTAVLGAW*
>Nep_mir_jg37248.t1
MIAIFRDWYKVVMIAILEAWYKKGMIAVLGAWYKDVMIAVLGAWYKEGMIAILGDWYKEV
MIAVLWAWYKEAMIAILGAWYKFVMIAILGAWYKEVMIAILGAWYNEVMIAVHGAWYKVG
MKAVLGAWYEEGMIAVLEAWYKDVMIALLGAWYKDVMIAVLGAWYKEVIIAVIGAWNKEG
MTVILRASYKDGTTAVLGDLYKEITIAVLGAWYKEGTIAVL*
>Nep_mir_jg37451.t1
MIAVLGDWYKEVIIAILGVWYKEVMIAILVAWYNEVMIAVLRAWYKEGMIADLGAWHKEG
MIAVLEAWYKGVMIAILGDWYKEEVMIAVLRALYKETMIAVLGAWHKEGMIVVLGAWHKG
E*
>Nep_mir_jg37476.t1
MIAVLGAWYKEGIMVILGAWYKEVTEAVLGAWYKEVMIAVLRIWFKDVMIAVLGAWYKEG
MIAVLGAWYKEGMMPSSVIGTRRYKDVMIAILAGWYKEGMIAVLGAGYKDVMIAVLGAWC
KEGMVAVLGDWYKEGMIADLGAWYKEVMIAILGAWYKEVLIAILGAWKKGVMIAVLGALY
KEGMIAVLGAWYKEVMIAILGAWYKEGMIAILRAWYKVGIIIILGAWYKDVMTAVLGAWC
KEGMIAVLRIWYKDVMTAVLGARYKDVMIAVLGAWCKEGMIAVLGDWYKEGMIADLGAWY
KDVTIAVLGAWYREVMIPILGAW*
>Nep_mir_jg37950.t1
MATVVDGASIVETYVTQFIKPDAYANLPDIVGPDLKAYYRMLILCTGNRCMVTESCRLNQ
LPEELCATSSNLHERYRPLHAEGKSEAAGIDVGELASRVVKNPSLSGSPLQVIAGTTETE
YCCREDSKVDRTKQLSFTGRAVYSTEVEDPGN*
>Nep_mir_jg37228.t1
MTAFLGVWYKEVMIAVLGAWYKEVMVAVLGASYKEGMIAVLGAWYKEGIIVILWAWYKEG
MIAVLGAWYKEVMIAVIGAWNKEGMIVILGASYNEGMIAALGAWYKEVMTAVLSAWYKEV
MIAILGSWYKEGMIAVLGAWYKEGMIAILGDWYKVVMIAVVGAWYKKGMIAVLGAWYKDI
MIAVLGAWYKEGMIAVLGDWYKEVVIAILGAWYKEGMIAIVGARYKFVMIAVLGACYKEV
MIAILGAWYKEVMIAVLGDWYKEGMKAVPGAWYNEGMIAILGLGTRR*
>Nep_mir_jg37822.t1
MLEPSAHNVSLLPARFVMETIALKASTRPLMTPRSDSLEGDLPCLDVRAPVSKVHNPVPT
LLKVREDPAKKDFRSSQKDPLTCTFPCLPLRFSILRVPDGLASSHPKNSWSKIVQFEEGA
HCFQLYFFPPCINEEVVLVQPLPEGAFRRAELWKNTLVEYFIEKKKKTSLPCGQNRCPQA
LAEIWPLLCLGYPK*
>Nep_mir_jg37783.t1
MYLARTESHCNGADIKGFGVASCAWILASSLHARNVGPLTLPSIKVTVMQLRVSHLWSPD
WMSRGIPCSGLLFKPCLPVTVFLDP*
>Nep_mir_jg37044.t1
MIAVLGAWYKEGTIAILGAWYKEVIIAVLGAWYMEVMIAILRAWYTEGMIAVIGAWYKEV
MIAMLGALYKEGMIDVLRAWYKEVMIAVLGAWNKEGMIAVLGDSYKEVMVAVLGAWYKEG
VLAVLGACYKEGIIVILGAWYKEGMIAVLGAWYKEGTIAVLGAWYKEGMVVVLGAWYKEV
MIAVLGAWYKEGMIAILGAWYKEVMIAVLGDWYKKVMIAVLGDLYKEGMTAVLGAWYKEI
GVAVLGACYKEVMIAVLGDWYKEGMKAILGARYKEIMIAVLGGWYKEVMIAFLGA*
>Nep_mir_jg37793.t1
MLSLLCDRMSLCCSMNCLCCRQRLMKAASCCSVRTALDNHHSLAGLSGCGQLLWRCGCPQ
PLDKGLSWLASADGGSVPIDAWPIRFFCLTHYMLPIEFDAAGVGFWWLLRGWLMTWPMRL
LIGLLIVFSEAIELQYAVC*
>Nep_mir_jg37577.t1
MIAILWAWYKEIMIAVLGAWYKEGMIAVLEAWYKEGMIAILGAWYKQVMIAVLSAWYKEV
MIAVLGAWHKEGMIAILGAWHKEGMIAILGAWYKEVMTAILGAWYKEGMITILGAWYKDV
MIAVLAAWYKEGMIAVLEGWYKAVIIAVLGAWCKEGTIAILGAWYKFVMIAVLGAWYKEV
MIAVLVAWYKEVMIAVLRAWYKEGMIADLGAWYKEVMIAALGAWYKEVMIDVLGALYKEG
MIAVLGAWYKEVLIAVLGAWYMEGMITILGAWYKEGIMVILGAWYKEVTIAVLAAWYKEG
MIAVLGDWYKEVIIAVLGAWYKDGMIAFLGTSYKFVMTAVLGAWYKEVTIAVLGAWYNKA
MITVLWAWYKEVMIAVLGAWYKEGMIAVLEAWY*
>Nep_mir_jg37273.t1
MIVVLGAWYKEVMIAVLGAWYKEGMIAILGAWYKEVMIAVLGGWYNDGMIAVLGAWYKEG
MIAILGTLYKDVMIAFLGAWYKEVMIAVLGDMYKEGMIAVLGTC*
>Nep_mir_jg37695.t1
MIAVLWASDSEGMTAPLGVWNKEVMITILGAWYKEGMIAVLGAWYKQEVMIAVLGAWYKE
VMIAVLGAWYKEGMIAVLGAWYKEGIIVILGAWYKEVTVASSGIGTRR*
>Nep_mir_jg36947.t1
MATITSLYHSPRTAVIPSLYQAPRMDIITCLYQAPRTAIITSLYQAPRMAIVTSLYQALR
MTMIPSLYQAPEDGYHYLLVTSPEDGYRYPLVPGPEDDYDSLLVPGPEDGYHSLLVPSPE
DGYHSLLVPSPGDGYDSLLVPTPRMTIFPSLYQAPRTAIIPSLYRAPRTAIITSLYQAPS
PEDGCHSLLVPIPEHGHHYILVSSPEDGYHYVLVPRFEDGNHSLLVPSPENGYHSLLVPS
PEVGYHYLLVPSPEDDYHYLLVPSPEDGYHSLLVPSPEDGYHYLLVPSPEDGCHSLLVPG
PEDGYHYLLVSNPEDGYHYLLVPSPEDGYHYLLVPSLEDGYHSLLVPIP*
>Nep_mir_jg37517.t1
MIAILGAWYKEVMIAVLGAWYKEGMIAILGPWYKEGIIVMLGAWCMEVTVAVLGAWNKAV
MIAVLRIWYKELMIAALGAWYKEGMIAILGAWHKEGMIAVLGAWYKEGMIAVLVAWYKDV
MIAILAVWYKEGMIAILGDWYKEVIIAVVGAWCKDGMIAIPRAWYKFVIIAILGVWYKEV
MIAILRAWYREGMFADLGAWYKEVMIAVLGASYKEGMIAVLGAWYQEVMIAVLGAWYKEG
MIAILGAWYKEGIIVIVGAWYKEVTVAVLGAWYKEVMIAILRIWYKEVMIAVLGAWYKEG
MLAMLGAWHKEGMIAVLGAWYKEGMIAVLGAWYKDVMIAILGAWCKEGMIAILGD*
>Nep_mir_jg36999.t1
MIAALGAWYKEGMIAFLEAWYKEVMIAVLGTSYKEVMIAVLRAWYKEGMIAVLGAWYNKG
MIAVLGAWYKEGRIAVLGALSKEVMIVVLGAWYKEVMIATLGAWHKEGMIAVLGNWYKEG
MTAILGAWYKEIMIAILEARYNEGTIAILEAWYKEVMIAVLGAWYKEVMIAVLGAWYKEG
MIAVLGAWYKEVMIAVLGAWYKEGMIAVVGAWYKEVMIAILGDWYNEGMIAVLEAWYMEV
MKVVLGAWYREGKIAVLGAWYKEVMIAVLGAWYKEGMIAILGNSYKEVMIAVLRAWHKEG
TIAVLEASYKEVMIAVLGAWYKEVMIAILGACYKEGMTAVLGAWYKELMIAVHGAWYKEG
MIAVLGTSYKKVMIAVLRAWYKEGMIAVLGAWYNEGTIAVLEAWYK*
>Nep_mir_jg37674.t1
MIAILGAWYKFIMIAVLGAWCKEVMIAVLGACHKEVMIAVLGDWYKEGTIAVLGAWYKEG
MIVVLGSWYKEVMIAVLGDWYKEGLVQGGNDGRPRGLAQGGNIAVLEALFKDVLIAILGF
WYKEVMIAVIGAWD*
>Nep_mir_jg37092.t1
MADGYHSLLVRSPEDGYHSLILPSPEEGYDFLLIPSPEDGYHSLLVQSPEDGDHYLLVPS
PEDGYHYLLLPSPENGYHSLLVPSPEDGYHYLLVPCLEDGYHYLLVLSPEEGYHYLLVPT
PEDGYHYLLLPSPEDGCHSLLVPIPEDGYHYLLVPSPEDGYQYELVPCPEDGYHSLLVLS
PEDGYYYLLVPIPEDGYHSLLVPSPEDGYHYVLLPSPEDGYHSLLVPSPEDGYHSLIVPS
PEDGYHSLLIPSPKDGYHYLLVPCREDGYHYLLVLIPKEGYQYLLVQSPRDSYHSQLVRS
PEDGYHSLIVPSPEDGYHYLLIPSPEGDYHSLLVPSPEDGDHYLLVPSPEDGYHYLLVPS
PLNGYNSLHLPSPEDGYHYLLVPSPENGYHSLLVPSPEDGYHYLLVPSPENGYHSLLVPS
PEDGYHYLLIPSPEGDYHSFLVPSPEDGDHYLLVPSPEDGYHYLLVPSP*
>Nep_mir_jg37333.t1
MIAILGAWYKEGMIAILEAWYTEIMIAVLGAWYKEEGMIDVLGAWYKEGMIVVLGAWYKE
VMIAVLGAWYKERMIVILGAWYKEVMIAVLGAWYKEGIIAVLGAWYNEGMIAILGAWNKF
VMIAVLGAGTRR*
>Nep_mir_jg37772.t1
MKVFRPIGRILPNPFTSNSPTIRQDKKDLPKHPASLYGQPTDVPSCSTNPFATLHVDDGS
LGPAVVDNSEELQSLQTKVDALCINTGVDTLGSLESTVVNVGPSLQIDHVSGNGNSEEIN
VVQTNLDDGGLAIELESLPINSHQYIGKLSGECAALESVMPCLEDFVEGRIPKNITCVHL
CVAGPKLAPCLEGKDRVGKENDAHLPYLAPCTLSTPLENLHQINYYPQGGLGVDGNKPVS
MLSNVDGNIASFAEFIKHGANENKPVCVVPLFIQDPTSSVLAKNHQLDNMHLANVVIDES
LAADSSPSPHTDPADQHGKAPNSAQLALGLGFGRNGDLSRIDILLLKFAAAFLGLDFARG
GLSALSCFESYQYRQLPVESLATGIDAAFVLLSLKNVVPSYKGCHM*
>Nep_mir_jg37091.t1
MIAVLRAWNKEVMIAVLEAWYKEGMIAVIGDGYKEGMIAVLGAWYKKGMIVVLEARYKEG
MIAVLGDWYKDVMIAVLEAWYKEGMTAVLGAWYKEVTIAVLEALYKEVTIAVLGAWYKEV
MIAVLGAWYKEGMIAVLGAWYKEGMIAILGAWYKEEAMIAVLRAWYKEVLIAVLGAWNKE
GLVDVLGAWYKEVMVAILGAWYKEGMIAVLGAWYKEVMIAVLGAW*
>Nep_mir_jg37178.t1
MIVVLGAWYKEGMIAVLGAWYKEGTIAVLGALDKEVMIAILRACYKEVMIAVLGAWYKEG
IIVILGAWYKEVTIAILGAWCNVVMIAVLRAWYKEGMIAVLGAWCKEVMIAILGAWYKE*
>Nep_mir_jg37375.t1
MIAVLGALYKEGMIPILGAWYKVVMIAILVAWYKEGMIAILGARYKEGIMAILGARYKEV
TVAVLWAWYKEVMIAVLGAWYKEGMIVVLGAWHKEGMIAILGAWYKEGIMAILGDWYKEV
MTAVFGAWYKEGMIAVLGAWYKDVMIAILGAWCKEGMIAVLGEWYKEGMIAVLGAWYKEG
IIVILWAWYKEVTIAVLGAWYKEVMIAAWYKEVMIAVLGALYKEGMIAVLEAWYREGMIA
ILGAWYKEVMIAVLGAWYNEGMIAVLEAWYKEGMIAILGAWYKEVVMIAVLRAWYKEGMI
ADLGAWYKEVMIAVLRAWYNEVMIAVLGGLNKEGKIAFLGAWYKEVMIAVLGAWYNDVMI
AVLTA*
>Nep_mir_jg37636.t1
MITVLGAWHKEGMIAILGDWYKEVMIAVLVAWYKEGMIAIFGARYKEGIMVILGAWYKEY
KEGMMAILGDWYKKVMTAVFGDWYKEGMIAILGAWYEDVMIAVLGAWCKEGMISVLRDWY
KEGMIAVLAAWYKEGMIAVLVASYKEVMIAVLRAWCKEGMIADLGA*
>Nep_mir_jg37303.t1
MTAILGARYKEGTISVLRGWYMEGMIVVLGAWYKEVMIAVLGAWYNEGVIVVFGAGYKEV
MRAVLGAWYKEGMIAVLGAWHKEVMIAILGAWNNE*
>Nep_mir_jg37013.t1
MKAVLRALYKEGMIVVLRAWYKEGMIAILGTLYKEVMIAVIGAWNKEGMIAVLGASYKEG
LVTVLGASYNEEMIIVLGDLVQGGSDSHSRGLVQGGNDCLPWGLVQGGNDSRPRGLVRGG
NHSNPRGLAQGGNDSRPRGLLQGGNYSCPQGLVQGGNDSRPRGLVEGGNDSRPRGLVQGV
NDSRPRGLVQGGNQSHPRDFVQGGNDSHPQGLGMIAVLRAWYKEVMIAVLGAWYKEEIIV
ILGAWYKEVTIAILEAWYKGVMIAVLGAWYKEVMIAILGGWYKEGMLAVLGAW*
>Nep_mir_jg38141.t1
MSFATQVATLEDSSRATKEYSVFFLLLSAVPMDLEVFQDTPNFGTLLYCKTLPLLCRRSS
SVLNPSPRGLPSNFVSREGYPSQELECKLYEWMMRFHDFAHQVAIVGDRISLIEDKFMRR
SFGWRQLLAL*
>Nep_mir_jg36944.t1
MPEDGNHYLLVPSPGDGYHSLLVPIPEDGYHYLLVLGPEDGYHSLLVPSPENGYHYLLMP
RRKDGYHSLLVPSPKNGYHSLLIPGPEDGYHSLLVPSPEDDFHYLLVPGPEDGYHSLLVP
SPENGYHYLLMPRPKDGYHSLLVPSPKNGYHSLLVPSPEDGYHYLLVPSPEDGYHYLLVP
SPGDGYHSLLVPIPEDGYHYLLVLGPEDGYHSLLVPSPENGYHYLLMPRPKDGYHSLLVP
SPKNGYHSLLIPGPEDGYHSLLVPSPEDDFHSLLVPGPEDGYHSLLVPSPEDDYHNHYIP
SPKEGYHSLLVHSPEDGHHYILLPRPEDGCHYLHVPNPEDGCNSLLIPMPEDGYHFLLVP
SPGDGYHSLLVPIPEDGYHYLLVLGPEDGYHSLLVPSPENGYHYLLVRCPKDGYYSLLVP
ILDDGYHSLLVPSPEDGYHSLLSPSPEDGFHYLLVPGPEDGYHYLLVPIPEDGNHSLLLP
SPEDGYHSLLVRNLEDSYHSLLVPSLEDGYHYLLVPSPKDGYHSLLVPSP*
>Nep_mir_jg36962.t1
MMAVLGNWYKEGMTAVLGAWYMEIMIAVLGAWYKEGTIAVLGAWYMEGMIVVLWAWYKEV
MIAILGAWYKEGMIAVLGAWYKEVSIAVLRAGYKEVMIAVLEAWYKEVMIAVVGAWYKEG
MIAILEAW*
>Nep_mir_jg37108.t1
MITVLGAWYKELMIAVLGASYKEVMITVHGAWYKEGMIAVFGAWYKEYKEVMIAVLRAWY
KEVMIAILGAWYKEGMIAILGAWYKEGMIAVLGAWYKKGMIAVLEAWYKEVMIAVLGDLY
KEVMIAVLEVWYKDGMTAVLEAWYKEVMIAVLRALYKEGMIAILGAWYKEGMIAVLEVWY
KEVMIAILEAW*
>Nep_mir_jg37714.t1
MPRGLLLLPPCTKPRGRLSLRPCTKPKDGYHSILVPSPEDGYYYLLVPIPEDGYHSPLVP
CPEDGDHYVLVPSPEDGCHSLLVPSPKDGYHSLHVRSPEDGYHYLLLPNPEDGYHYIHVP
IPEDGYRYILVPSPEDDYDSLLEPSPEDGYHSLLVPSPEDGYHYLLVPSLEDGFIPSLYK
APRTAIITSFYHAPRMAISTSLYQAPRTDIVPSLYQAPRTVIITSLYPTPRGAVIPSLYE
APRTAIIPS*
>Nep_mir_jg37408.t1
MIAAHGAWYKEVMITVLGAWYKEGMIAFLGAWSKEGMKVVLEAWYKEVMITVLGAWYKEV
MIAVFRTLYKETMIAVLVAWYKEGMIALLEAWYKDVVIAVLGA*
>Nep_mir_jg37750.t1
MIAVLGAWYNEVMIAVLGAWYKEVMIVVLGAWYKEGMRAILGARYKEGTIAVLGAWYKEE
GMIAILRAWYKVVMIAVLGAWNKEGMIAVLGAWNKEVMVAVHGAWYKEGMIAVLGAWYKG
GIVVILWAWYKVGMIAVLGAWYKEGLVQGGNDSHPRDLVQGGNDSRHRGLEYGGMIAVLG
ALYKEGMLAVLGAWYKEEMITVLGAWYKEGMIAILGAWYKEVMIAVLGAWYKEGMIPVLG
AWYTEGIIVILVAWYKEVSITVLGAWYKEVTIAVLRAWYKEGMIAVLWAW*
>Nep_mir_jg37596.t1
MIAILGAWYMDVMIAVLAAWYKEGMIAVLGDWYKEVIIAILRAWCKEGMIAILGAWYKFV
MIAVLGAWYKFVMIAVLGAWYKEVMIAVLRTWYKEVMIAVLGAWYKEVMIAVLGALYKEG
MIAVPGAWYKEGMIAVLEAWYKDVMIAVLGA*
>Nep_mir_jg37473.t1
MIAVLGDWFKEGMIAVLGARYKEVMIAILGDWYKEGTIAVLGAWYREGMIVVLGAWYKEL
MIAILGDWYKEGMIAALGVWYKEEVIIAVLGVWYKEVVIAVLVAWYNEVMIAVLRAWYNE
GMIADLGAWHKVGMIAVLEAWYKDVMIAIPGAWYNEGMITVLGASYNEGMIADLGAW*
>Nep_mir_jg37272.t1
MIAFLGAWYKEVIIAILRAWYKEGMIVILGPRYKFVMIAVLGALYKEVMIAVLVAWYTEV
MVAVLRAWYKEGMIADLGAWYMEGMIAILKAWYKDVMIAVLGV*
>Nep_mir_jg37296.t1
MIAVLGDWYKEVTRAVLEAWYKEGMTAVLGAWYKEVMIPVLGSWYKEGMIAVLGAWYKVG
MIVVLGAWYKEVMIASLGLSTRRGMIAVLGAWFKEVMIAVLRAWFKEVMIAVLGGWYKEG
MIAILGAWYKEVMIAVLGAWNKEGMIAVLGASYK*
>Nep_mir_jg37479.t1
MIAILGAWFMEVMIAILGAWDKEGMIAILGAWYKEGIIVILGAWYKEVTVAVLGACYKEV
MIAILRIWYKEVMIAVLGAWYKEGMIAILGAWHKEGMIAVLGAWYKEGMIAVLGAWYKDV
MIAILGAWWKEGMIAVLGDWYKEGMIADLGALYKEVMIAVLGAWYKEVMIAILGAWLKEV
MIAVLGALYKEGLIAILGDWYKEVMTAVLGAWYKEGMIAVLGAWYKDVMIAILGAWCTEG
MIAVLGDWYKEVIIAILGAWYKDGMIAVLGAW*
>Nep_mir_jg37111.t1
MAIITFLYQALRTAIITSFPEDGYHSLILPSPEDGYHYLLIPSPEDGYHSLLVPSPEDGD
HYLLVPSPEDGYHYLLVPSPENGYHSLLVSSPEDGYHYLFVPCLEDGYHYLLVLSPEEGY
HYLLVPTPEDGYHYLLLPSPKDGCHSLLVPIPEDGYHYLLVPSPEDGYQYELVPCPEDGY
HSLLVPSPEDGYYYLLVPIPEDGYHSLLVPSPEDGYHYVLLPIPEDGYHSLLVPSPEDGY
HSLIVPSPEDGYHSLLIPSPKDGYHYLLVPCPKDGYHYLLVLSPKEGYHYLLVQSPKDSY
HSLLVRSPENGYHSLIVPSPKDGYHYLLIPSPEGGYHSLLVPSPEDGDHYLLVPSPEDGY
HYLFVPGPEDGCHSLLVPGLEDSYHYLLVQVPEDGNNSLLVPSLEDGYHSLLVPSPEDGY
HSLIVPSPEDGYHSLLVPSPEDGYHSSLYQALRTAIITSLY*
>Nep_mir_jg37018.t1
MIAVLGAWYKEGIIVILGACYKEVTIAVLGAWYKEVMIAIHGAWYKDVMIAILGAWYKEG
MIAVLGAWYKEGMIAVLGAWYKEVMIAILEAW*
>Nep_mir_jg37477.t1
MIAILGAWFMEVMIAVLGAWDKEGMIAILGAWYKEGIIVILGAWYKEVTVAVLGACYKEV
MIAILRIWYKEVMIVVLGAWYKAGMIAILGAWHKEGMIAVLGAWYKEGMIAVLGAWYKDV
MIAILGAWWKEGMIAVLGDWYKEGMIADLGALYKEVMIAVLGAWYKEVMIAILGAWLKEV
MIAVLGALYKEGLIAILGDWYKEVMTAFLGAWYKEGMIADLRAWYKEVMIAILAAWYKEV
RIAALGALYKEGMIAVLGAWYKEGMIAILKAWYKDIMIDVLGA*
>Nep_mir_jg37624.t1
MIAILGAWYKEEKIVVLGAWHREGMIAVLGAWYTEGMIAVLGAWYKEGIIVTLGAWYKEG
MIAVLGAWYKEVMIAVLGASYKEGMIAILGTWYKEGIIVILGAWYKEVTVAVLGAWYKEV
MIAVLRIWYKEVMIAALGAWYKEEKIAVLGAWHKEGMIAVLGAWYKEGMIAVLGAWYKDG
IIVILGAWYKEVTIAVLGAWYKKVMIAVLGAWYKEVMIAVLGDWYKEGMIAVL*
>Nep_mir_jg37199.t1
MIAILGALYKEGMIAVLRAWYKEGMIAILGAWYKDVLIAVIGAWNKEGMTAVHGASYKEG
MVAVLGAWYKEEMITILGAWYKEGMIAILGAWYKEVMIAVLGALYKDGMIAVLGAWYKEG
ILVILAAWNKEEVTIAVLGAWYKEVMIAVLGAWYMEVIIAVLRAGYKEGMIAVLGDWYNE
GMIAVLRAWYKEGMIAVRGTWYKEVMIAVIGAWNKEGMIAVLGASYMEGMVAVLGAWYKE
EMITVLGAWLKEGMIAILGVWYKEVMIAVLGALYKVGMIAVLGAWYKEGILVILAAWNKE
VTIAVHGAWYKGVMIAVLRGLVQGGNYSHPRGLVKGGNDSRPRGLVQGVNDSRPRGLVHG
GNDSRPQGLV*
>Nep_mir_jg37497.t1
MEVMIAVLGAWYKEGMIATLGARYKEGIIVILGAWYREVTVAVLGACYKEVMIAVLRIWY
KEVMIAVLGAWYKEGMIAILGAWHKDGMIAVLGARYKEGMIAILGAWYKDVMIAILGVWC
KEGMIAVLGDWYKEEMIADLGAWYKEVMIAILGAWYKEGLVQGGNHSHPPTLVQGGNGSR
PRGLVQGGNDSHPQDLVPGGNDSHSRGLAQGGNAAVLGAWYKVGMIALFGAGYKDVMIAV
LGAWCKEGMIAILGDWYKEGMIADLGAWYKEVMIAILGAW*
>Nep_mir_jg37715.t1
MIAVVGDWYKEGMIADLEAWYKEVMKAVLGDWYKEGIIAVLGAWYQEGMIVVFGAWYKDV
MIAVLGDWYKEGTISVLGDWYNEEGMIAVLRASYNEGMIATLGAWYKEVMITVLGAWYKE
GMIALLGAWYKEVQGGNDSRPRGLVQGGNDSHPRVLVQGGNHSHPRGLVQGGNGSRPRGL
LQGGNDSHPQDLVQGGNDSRPQGSVQGGNDSRPRGLAQGGNDSRPRGLVQGGNNSHPRGL
IQRGSDSRPRGLVQGGNDSHPRGLVQGGNDSLPRGLVQGWNDSRPQGLVQGGNDSSTRGL
VQGGNDSRPRGLVQGGNNSCPGAWYKEGMIAVLGAWYKFVMIAVLGAWYKEVMIVVLVAW
YIEVMIAILRAWHKEGMIADLGAWHKEGI*
>Nep_mir_jg36903.t1
MIAILRAWYKEGMIAVLAAWYKEVMITVLRAWYKEGMIAVLGAWYKEVMIAILGDWYKEG
MTAVLGAWYKEVMIAILGAWYKEGMRAVLRTWYKEGMTVVLGAWYNEPSSGLVQGGNYSH
PRGLAQGGNDSHPRGLVQGGNDSRTRGLVKGGIDSRPQGLVQGDIDSRPRGLVQGGNDSR
PRALYKEVMTAVLGVRYKEVKIAILGDWYKEGMIAVLGASYKEVLIAVLRAWYEEVMIAV
PVIRTRR*
>Nep_mir_jg37141.t1
MIAVLRAWYKEVMIAIIGAWYKEGMIAVLGAGYKEGMIAVLEAWYKEVMIAILEAWYKEG
MTAVLGAWYKEVMIAILGARYKEEIIVILGAWYKEVMIAILGSWYKEVMIAVLGAWYKEV
MIAVLGDLYKEGMIAVLGAWYKEGMIAVLRAWYKEEGMIVVLRAWYEEVMIAVLGAWNKE
GMTAVLGAWYKVVMVAVLGAWYKDGMIAVLGA*
>Nep_mir_jg37703.t1
MIAVLEAWYKEVMIAILRDWYKEGIIAVPGAWYKEEMIVVLGAWYKEVIIAVLGDWYKEG
TVAVPGDWYKEVIIAVLGLGGNDSRPPSVVHRGNDSRPQGLVQGGNDGRPRSLAQGGNIA
VHKAWNKDVMIAVLGAWYKEVMIAVIGAYV*
>Nep_mir_jg38004.t1
MLLRRRILSFTGGRRNPLLMLVEALYRRLPSFQDFGRRKPSVGARRSKLCSSMHPIAHVV
VVVRTKKKIKTMRLLACYERNAA*
>Nep_mir_jg37803.t1
MTQSRFTSPFLYNSNSIIVEQKTLVLRAYWATEEAEHRVQATVANVRLSRVRAVYLKRAL
SKFDARSSQLDDSNALAWSLIAMLQGELQLCPVRLRDQRGVWTRLEAKDSSGRVGPDTRG
AILGWDSLESEDCFTGDAWLPYRIPRLPE*
>Nep_mir_jg37769.t1
MIAVLGAWYKEVMVAILGAWYKEGMIAILGTWCKEVMIAVIGAWNKEGMIAVLGASYKEG
MVAILGAWYKEEMITVLRDSYKEGIIAKIGAWYKEVRIAVLGAWYKEVTITVLGAWYKEV
MIAVLRGLVQGGNHSNPRGLAQGGNHSHPWGWYKEGMIAVLRAWYKEGMIAVLGAWY*
>Nep_mir_jg37279.t1
MIAVLGAWYKEVMIAILGAWYNEGMIAVLGASYKEGMIAILGTSYKEVMIAFLRAWYKEA
MIAVLRASYKEGMIAVLGDWYKEEVMIAVLGAWYKEGMIAVLGTWYKEVMIAVLGGWYNE
GMIAVLGASCKEGMIAILGTLYKEVMIAFLRARYKEVMIAVLEAWYKEGMIAVHGAWYKE
GMIAVLGAWYKEGMIAILGDWYKEVMIAVLGYLYKEGKIAVLGALYKEVMIAVLGAWYKE
GMVAVLGALYKEVVIAILGAWYKEGMIAVVRDLYKGGKIAVLGALYKEVRIAVLGVWYKE
VTIAILGAWYKDVMIAVLGDWYKEVMIAVLGAWYKEGMIAVLGAWYKEGMIAILGDWYKE
KDVMIAVLGAWFKEGVIAVLGAWYKEGVIAVLGAWYKDVMTAVLGAWYKEVMMAIFGAWY
KEGMIAVLRAWYKVVMIAVLWYLYKEGKIAVLGALYKEVMIAVLGAWY*
>Nep_mir_jg37281.t1
MIVVLGAWYKEVMIAVLGDWYKVVVIAILGAWYKEGMIAVLGDLYKEGKIAVLGALYKEV
MIAVLGVWYKEGMIAIVGAWYKEGMIAILGLGTRRE*
>Nep_mir_jg37576.t1
MIAVLGAWYKEVMIAVLVVWYKELMIAVLGARYKEGIMVILGTWYKEVTVAVLGAWYKEV
MIAVLGAWYQEGMIAILGAWHKEGMIAIRGGWYKEGMMAILGDWYKEVMIAVFGAWYKEG
MIAVLGAACKEGMIAVLGEWYKEGMIAVLGAWYKEGLIVIVGAW*
>Nep_mir_jg37063.t1
MIAVLGAWYKEGTIAVPGAWYKEGMVVVLGAWYKEGMIAVLDDWYKEVMIAVLGAWYKEG
IIVILGAWYKEVTIAVLGAWYKEVMIAVLGAWYKERMIAIFWAWYKEGMIAVLRAWYKED
GMIVVLRAWYKEVMIAVLGDWNKEVMIAILGAWYKEGMIAVLGAWYKEGMIAVLGAWYKE
GTIAVLGAWYKEGMVVVLGAWYKEVMIAVLGAWYKEGMIAILGAWYKEVMIAVLRAWCKE
VMIAILRAWYKEGMIAVLGAWYKEGTIAILGAWYEEGMVVVLGAWYKEVMIVVLGAGYKE
GMIAVLGAWYKKGMIVILEARYKEGMIAVLDDWYKEVMIAVLEAWYKEGVTAVLWAW*
>Nep_mir_jg37151.t1
MIVLLGAWYKKVMIVVLGAWYKEGLIAVLGAWYKEIMIAVLGAWYKEVMIAVIGAWYKEG
MIAVLGAWYKEGMIAVLGAWYKFVTIAVLGAWDKEVMIAVLVAWYTEVMIAALRASYKEG
MIADLGAWYMEGMIAAVEAWYKDVRIAVLGA*
>Nep_mir_jg36927.t1
MIAILGAWYKEGMIAVLGAWYKEVMIAVLGAWYKEVMIAVLGAWYKEGMIAVLGAWNNEV
MIAVLRALYKEVMIAILGAWYKEGMIAVLGAWFTEGTIAILGACYVEVMIAVLGAWYKEV
MIAVLEAWYNEGMIAVLEASYKEVMIAILGAWYKEGMIAIIGACYKVGSIVILGAWYKEV
TIAVLGAWHKEVMIAILRAWYKEVMIAVLGAWYQDGIIAVLGAWFKEGMIAVIGAWYMEV
MIAFLGAWYKEVMIAFLGAWYEEVMIAVLGAWYMEVMIAVVGAWYNEGMIALLGAWNKVV
MIAVLGAWYKEVMIADLRARYKEGMIAVFGAWYKEGMIAVLDAWYKDVMIAVLRAWYKEG
MIAVLGAWYKKVAIAILGAWYKEGMIAVIGAWYKDGMIAILGASYKKGMLAVLGAWYKEG
MTAVFRAWYKEVMIAVLGDWYKEGMIAVLGAWYKEVMIAALGACYKEGIIVILGVGTRR*
>Nep_mir_jg37039.t1
MITVLRAWNKEVMIAVLGTWYKEGMIVVLGAGYKEGMIAVLGAWYKKGMIVVLEARYKEG
MIAVLEDWYKEEMIAVLEAWYKEGMTAVLGAWAWYKDGMIAVLGDWYKEVIIAVLRAWYK
EGMIAVLGAWYKFVLIAVLGAWYKEVMIAVLGDWYNEGMTAVLGAW*
>Nep_mir_jg38010.t1
MLTTATSNKIAGTFIVQEALGSLRHNGVKLFTEGTGLDQHGRTEDLQRSSLWKYSGPWQC
SILWKHSDAQNILVKSKPA*
>Nep_mir_jg37288.t1
MIAVPGAWYKEGTIAVLRGWYKEGMIVVLEAWYKEVMIAVLGAWYKEGLIAVLGAWYKEV
MIAVLGAWYKEGVIAVLGAWYKEVMIAILGAWYKEGMIAFLGLGTRRE*
>Nep_mir_jg37763.t1
MIAVLGAWCKEGIIVILGAWYKEVTIAVLKAWYKKEGIILILGAWYKEVTIAVLKAWYKK
VMIAVLGAWYMEEMIAVLRAWYKE*
>Nep_mir_jg37649.t1
MIAVPGAWFMEVMIAILGAWYKERMIAILGAWYREGIKVILGDWYKEVTVAVLGAWYKEV
MIAVLRIWYMEVMIAVLGAWYKEGMIAILGAWHKEGMIAVLGASYKERMIAILGAWYREG
IIVILGDWYKEVTVAVLGAWYKEVMIAVLWIRYTEVMIAVLGAWYKEGMIAILWAWYKDV
MIAILGAWYKEGMIADLGAWYK*
>Nep_mir_jg37291.t1
MAVLGDWYKEGMTVFLWAWYKEIMIAVLEAWYKEGTIAVLRGWYKEGMIVVLKAWFKEVM
IAVLGAWYKEGVIAVLGAWYKEVMIAVLGAWYKEVMMAVLGAWYKEGMIAVLGDWYKEVI
IAVLGAWYKEGMIAVIGAWYKFVMIAVLGAWYKEVMIAVLVAWYTEVMIAVHRAWYKEGM
IADLGAWYMEGMIAVLEAW*
>Nep_mir_jg37282.t1
MIAILSVCAKERMIAILRDWYKEGMIAVLGAWYKEVMIAFLRAWYNEGMIAVLGASCKEG
MIAILGTSYKEVMIAFLRAWYKEVMMAVLEAWYKEGMIAVLGAWYKEGMIAVFEAWYKDV
MIAVLGDWYKEGMTAVLGAWYKEGMIAVLGDLYKEGKIAVLGALYKEVMIAVLGAWYKEG
MIAIVGAWYKEGMIAILGLGTRRE*
>Nep_mir_jg37002.t1
MIDVVGAWYKEVMIAVLGAWYKEGMIAVLEAWYKEGMIAILGAWYKEVMIAVLGAWYKEV
QRGNHSHPRGLVQGGNDSHSRGLVQGGNDSHARGEVNGCNDSRPWGLVQGGNDSRPRAWY
KEGRIAVLGAWYKEVTIAVLGAWYKEVMIAVLRAWYKEGMIAVLRAWYKEGMIAILGTWY
KEVMIAVIGAWNKEGMTAILWAW*
>Nep_mir_jg37660.t1
MIAVLGDWYKEVMIAVLRIWFKEVMIAVLGAWYKKGMIAILGAWHKEGMIAVLRAWYMEG
MIAILGDWYKKVTTAVLGAWYKEGTIAVLGDWYKDVMIAVLGAW*
>Nep_mir_jg37500.t1
MIAILGALYKEGMIAVLRAWYKEVMIAVLGAWYKEGMNAIPRIWYKEGMIAVLGDWHKEE
KIAVLGAWYTEVMIAVLGAWYKEVTIAVLGAWYKEGMIAVLEAWHKEGMIAVLGAWYKEV
MIAVLRAWYKEVMIAVLGAWHKEGMIAILGARHKEGMIAVLGAWYKEGMIAILGDWYKEV
MTAVLGAWYKVGMIAVPGAWYKDVMIAVLAA*
>Nep_mir_jg37361.t1
MIAVLGALYKEGMITVLGAWYKVVMIAILVARYKEGMIAILGARYKEGIMAILGAWYKEV
TVAVLGAWCKEGMIAVLGEWYKEGMIAVLGAWYKEGIIVILGAWDKEVRIAVLGAWYKEV
MIAAWYKEVMIAVLGVWYKEGMIAVLEAWYKEGMIAILGAWYKEVMIAAWYKEVMIAVLG
VWYKEGMIAVLEAWYKEGMIAILGAWYKEVMIAILGAWYKEGMIAVLEAWYKEGMIAILG
ACYKEVMIAVLGAWYKEGMIAVLEAWYKEGMIAILGAWYKEVMIAVLGTWYKEVMIAVLV
A*
>Nep_mir_jg37007.t1
MIAVLGAWYKEVMIVVLGAWYKEEVMMAVLGNWYKEGMTAVLGAWYKEIMIAVLGAWYKE
GTIAVLGDWYKEVMIAVLGAWYKEGMIAVLRA*
>Nep_mir_jg37557.t1
MIAVLGAWHKEVMIAVLGAWHKEGMIAVLRAWHKEVMIAVLGAWYKEGMIAILEDWYKEV
MTAVLGAWYKEGMIAILRAWYKDVMIAVLVAWYKEGMIAVLEDWYKEVIIAVLGAWCKEG
MIGILRAWYKFVMKAVLGAWYKVVMIAVLVAWYKEVMIAVARAWYKEGMIADLGAWYKEV
MIAILGAWYKEVMIAVLGALYREGMIAVLGAWYKAVLIAVLGAWYMEGMTTILGAWYKEG
IMVILGAWYKEVTIAVLVAWYKEGMIAVLGDWYKEVIIAVLEAWYKDGMIAVLGPWYKDR
MMAILGDWYKEVMTVVFEAWHKEGMTAVLGAWY*
>Nep_mir_jg37493.t1
MIAILGDWYKEVMTAILRAWYKEVMTAVLGAWCKEGMIAVLGAWYKFVMIAVLGAWCKEG
MIAVLGEWYKEGMIADLGAWYKEVMIAVLGDWYKEVMIAILGAWKKEVMIAILGAWYKEG
MIAVLEAWCKDRMIAVPGDLYKEGMIAVLEDLYKEGMIAVLGAWYKEGIIVILGAWHKDV
TISVLGDW*
>Nep_mir_jg37667.t1
MIAILGAWYKFIMIAVLGAWYKEVMIAVLGAWHKEVMIAVLGDWYKEGTIAVLGAWYKEG
MIAVLGAWYKDVMIAVLGDLYKEVIIAVVGAWCKEGMIANLGDGYKEGMIAILEACYKDV
MIAVLGA*
>Nep_mir_jg37251.t1
MIAILGDWCKEVMIAVLGAWHKEGMIVILGAWYKEVTIAVLGAWYKEVMIAILGVWYKEV
MIAVLRAWNKEGMIAVHGAWYKEGMIDVLGDWYNEEGRIAVLRPWYKEVMIAVLGAWYKE
GMIPVLGAWHKEEIIVILEAWYWEVTIAILGAWHKEVMVAVLGAWYKKVVIAVLGAWYKE
GMIAVLGAGCKERMIAVLGAWYKEGTIAILGDWYKVVMITVLGAWYKDLMIAVLGAW*
>Nep_mir_jg36986.t1
MIAILGAWYKEGMMAILGAWYKEGMIAVLGAWYKEGMIVVLGAWYKDVMIAVPGAWYKEG
MIAVLRAWYKEVMIAVLGARYKEGMIAVLGVGIRR*
>Nep_mir_jg37219.t1
MIAVLGAWYKEGMIAVLGAWYKVEIIVILGAWYKEVTIAILGAWYQEGMIAVLGAWYKEG
MIAVLRAWYKEGMIAILEDWHKVVMIAVLGAWYKKGMIAVLGAWYKDVMIAVLGAWYDEG
MIDILEDWYKEVMIAVLGAWYKEGMIAILGAWYKFVMIAVLGA*
>Nep_mir_jg37713.t1
MPRGRLSLPPCTNPRGRLSLRTCTKPRGRLSFPPCTKPPDGYYSLLVPIPEDGYHYLLVP
SPEYYYHSLLVPSPEDGYCSLLVPIPEDGYHYLLVPGLEDGYHSLLVPIPDDGYHYHLVS
SPEDGYHYVHDGYNYLLVPCHEDGYHYLLVPRHVEGYHYLLVPSPEDGYHYELVPSPEEG
YHSILVPSPEDGYYYLLVPIPEDGYHSLLVPSPEDGYHSIFVPSPEDGYYYLLIPIPGDG
YHSLLVPCPEDGYHYVLLPSPEDGYHSLLVPIPEDGCHYLLVLIPGDGYHSLLVPIPEDG
YHSLLMASPEDGYHSLLVPIPEDGYHYVLVPCPEDGYHYLLVPSPEDGYHSLLVPSPEDG
CQYLLVPIPEDGYHSLLLPSPEDGYHSLLVPSPEDGYHYLLVPRHEDGYHYLLVPSPEDG
YHYELVPSPEDGYHSLLVPSPEDGYHYLLVPHPEGCCHSLIVRSPKDGYHSLLLPSPDDG
YHSLLVPSPGDGCPYLLVPIPENGCYSLLVPSLEDGYHSLFVPSPEDGYHSLLVPSLEDG
YHSLLVPSTEDGYNCLLVPSPKDGYHYLLVPSPEDGYRYLLVPSPKDDYDSLLVPSPEDG
YHSLLVASPEDGYHSLLVPSPEDGYHYELVPSPEDGYHSLLAPSPEDCYYYLLVPIPEDG
YRSLLVPIPEDGYNYLLVPSPEYYYHFLLIPSPGEGYYSLLVPIPEDGYHYLLVPGLEDG
YHSLLVPIPDDGYH*
>Nep_mir_jg37366.t1
MIADLGAWYKEVMIAVLRAWYNEVMIAVLGGLNKEGKIAVLGAWYKEVMIAVLGACYNDV
MIAVLTAWHNDGMIAVLEDWYKEVIIAVLGAWCKE*
>Nep_mir_jg37003.t1
MIALLRASCKEGIIVILGAWYKEVRIAVLGAWYKEVMIAVLGAWYKEGIIVILGARYKEV
TIAVLGAWFKEVMIAVLGAWYKEKEVMIANLGAWYKEGIIVILGAWYKEVMIAVLGAWYK
EGMIATLGNSYKEVMIAVLRALEFVQRGNDSRPRALYKEVMTAVPGVWYKEIMIAVLGAW
YKEGMIAVLGAW*
>Nep_mir_jg37260.t1
MIAVLGAWYKEGMIAILRAWYMFVMIAILGAWYKEVLIAVLGAWYKEGIKAVLGACYKEG
MTAVLGAWYKEVMIAVLGAWYKEGMIAVLGAWYKEGMIAILGDWYKVVMIAVLGAWYKKG
MIAVLGAWYKDVMNVVLGSWYKEVMIAVIGAWNKEGMIVILGASYNEGMIAALGVWYKEV
MITVLGAWYKEGMIAVLGAWYKEGIIVILEAW*
>Nep_mir_jg37668.t1
MEGMIAILGAWYKFVMIAVLGAWYKEVMIAVPVAWYKEVMIAVLRAWKKVGMIADLGDWY
NEGMIAVLEAWRPRGLVQGGNDSRPHGVVHRVNDSCPQGLVQGGSDSRPRGLAQGGNIAV
LEAWYNDIMIAILGAWYKEVMIAVLGDWYKEGTMAILGAWYKEGMIVVLGAWYQEEGMIA
ILGAWDKFIMIAVLGAWYKEVMIAVLGAWHKEVMIAVLGDWYKEGTIAVLGAWYKEGMIV
VLGSWYKEVMIAVLGDWYKEEGMIAVLGASYSEGMIATLGAWYKEVMITVHRALYKEGMI
AVLGALYKEEGMIAVLGAWYKEVMIAVLGAWYKEGVIAVLGAWYKDVMIAVLGAWCKERM
IAVLGDWYKGGMIADLGAWYEDVMIAVHGAW*
>Nep_mir_jg36951.t1
MAIITSLYHAPRMTMIPSLYQAPRTAIIHSLYQAPGTAIIPSLFQALMTAIITSLYQAPR
TALVTSLYQAPRMTMIPSLYQPRGWLSLPPCTKPRGRVSFPPCTSPRGRISFPHCTKPED
GYHFLLVPRPEDSFHSLLVPSPEDGYHYLLVPIPEDGYHSLLVPSTEDGYHYVLAQSRED
GYHSLLVPIPEDGYHYLLVPIPKDGYHTLLIPSPENGYHSILVPGSEDDYDSLLVPSPED
GYHYLLLPSPEDGYHSLLVPSPEDSYHYLLLPSPEDSYRYLLVPSPEDGYPSLLVPSPED
GYRSPLYQAPRTAIIPSLNQAPRMATITSLYHSPRTAVIPSLYQAPRMDIITCLYQAPRT
AIITSLYQAPRMAIVTSLYQALRMTMIPSLYQAPEDGYHYLLVTSPEDGYRYPLVPGPED
DYDSLLVPGPEDGYHSLLVPSPEDGYHSLLVPSPGDGYDSLLVPTPRMTIFPSLYQAPRT
AIIPSLYRAPRTAIITSLYQAPSTTIIPSLYQALRTAIITSLYQAPRTAIVTSLYQAPRT
AILPSLYQAPRTAIVPPCAKPRGRPSFPP*
>Nep_mir_jg37556.t1
MIAVLGAWYKEVMIAFLVAWYKEGMIAILGARYKEGIIVILGAWYNEVTIAVLGACYKEV
MKALLGAWYKEVMIAILGAWSKEGMIAILVAWYKEVMIAVLEAWYKEVMIAVLRAWYKVT
MIAVPGAWHKEGMIAVLGAWHKEGMIAILGAWYKDGMIAILGDSYKEVMTAILGAWYKEG
MIAILGAWYMDVTIAVLAAWYKEGMIAVLGDWYKEVMIAVLEAW*
>Nep_mir_jg37658.t1
MIAVLGAWYNFVMIAVLGAWYKEVMIAILVGWYKEVMIAVVRAWYKEGMIADLGAWYKEV
MTAVLGAWYKEVMIAVLEAWYNEVMIAVFGALYNEVMIAILGDWYYEGMTTILGVWYKEE
GLIAVLGAWYKEVLIAVLRTRYKEVMIAVLGAWYKEGMIAFLGDWYKEGMIAILKAWYKE
GIIVILGAWYKEVTIAVLGAWYKEVMIAVLGAWYKEVMIAILGAWYREGMIAILEAW*
>Nep_mir_jg37034.t1
MIVILWAWYKEVMIAVLGAWNKEGMIAVLGAWYKQVMVAVLGAWYKEEMIAVLGAFYKEG
IIVILGAWYKEGMIAVLGAWYKEGMVVVLGAWYKEVMIAVLGAWYKEGMIAILGAWYKEV
MIAVLGAWCKEVMIAILRAWYKEGMTAVLGAWYKVGAIAVLGAWYKEGMVVVLGAWYKEV
MVAVLGAWY*
>Nep_mir_jg37738.t1
MIAVLGARYKEVMIAVLGTWYKEGMVALLGAWYKEGMIVVFGAWYKEGMIAVLGAWNKEG
MIAILGDWYKEEALIAVLGAWYKEGMIAILGAWYKDGIIVVLGGWYKEVTIVILGAWYNE
VMIAVLRAWYNEVMIAVLGAW*
>Nep_mir_jg37196.t1
MAIITSLYQAPRMAIVTSLYQAPRRAIIHSLYPAPRTAIITSLYQAPRTAIIPSLYQAQR
TAIITSLNQAPRTAIVTSLYQATRMTMIPSLYQAPEDGHHYLLVPSPEDGYRYLLVPSPE
DGYHSLLVRSPEDGNHYLLVPSPEDDYHSLVLQSLEDGYHYLLVPIPEDGYHYLLVPSPE
DGYNSLLVPSSEGGYHSLLLPTPEDGYHYHLVPSPEDGYHYLLVPSIEDGYRYLLVRSPE
DGYHSHLVPRPEDGYHYLLVPSPEYGYHSLLVPSPEDSYHYLLEPSPEDGYRYLLDGYRY
LLVPSPEDDYDSLLVPSPEDGYHSLLVRSTEDGNHYLLVPSPEDDYHSLLLPSLEDGYHY
LQVPSPEDGYHYLLVPGTEDGCHSLLVPSPEDGYHYLLLPSPEDGYHYLLVPTLEDGYHS
VLVPSPEDGFHSHLIPSPEDGYHYLLEPCPEDGYHYLLVPSPEDGYHYKLVLRPEDSYHS
LLVPSPEDGYHYLLVPIPEDGYRSPLVPNPQVSYHYVLVPSPEHGYHSLLVPSPEGGYHY
LLVAIPKDGYHSLHVPRPKDGYHSLLVPSPEDGYPYLLVPSPEDGCHYLLIPSPEDGYRY
LLVPSPEDDYDFLLILSPEDGYHSLFVPSPEDGYHYLLVPIPKNGYHSLLVPSPKVSYHY
VLVPSPEDGYHSLLVPSPEDGCHYLLVPIPKDAYHSLHVPRPEDGYHSLLVPSPEDGYHY
LLVPSPEDGCHYLLIPSPEDGYRNLLVPSPEDDYDFLLIISPEDGYHSLLVPSPEGGYHY
LFVPSPKDGYHSLLVQSPDDGYHFLLLPRLEDGYHYLLVPSLEDGYHSLIVPSPKDGYHS
LLIPSPEDGYHYLLVPSPEDGHHYLLVPSPEGGYRYLVVPSPEDDHDSLLVQSPEDGYHY
LFVPSPKDGYHSLFVQSPEDGYHYLLLPRLEDGYHYLLVTSPEDGYHSLIVPSPKDGYHS
LLIPSPEDGYHYLLVQSPENGYHYLLLPRIEDGVHYLLVPSPEDGYHSLIVPSPKDGYHS
LLIPCPEDGYHYELVPRPEDSYHYLLIPSPEDGYHYLLVPSPEDGYRYLLLPSPEDDYDS
LLVPSP*
>Nep_mir_jg36913.t1
MIAVLGAWYKEVMIAVLGAWYKEGTITVLGAWYKEGIIVVLGGWYKEGMIVVLGDRHKEG
MIAVLEDWYKEGMIAIPGDWYKEGMIAILGAWYKEVMIAILGAWYKEGTIAVLGAWYKEG
MIVVLGAWYKEEMIAVLGAWYKEGMIAVLEAWYKE*
>Nep_mir_jg37247.t1
MIAVLEAWYKEGMTAVLGAWYKVGMIAVLGDWCKEVMTAVLGACYKEGMIAIFGAWYKFV
MIAVLGAWYKEVMIAILGEWYMEVMIAVLRDWYKEGMKIILGAWYKEGMIAVLKAWYKDV
MIAVLGAWYKEGMTAVLGAWYKEVMIAVLGAWYKEGMIAVQGAWYKQGMIAILVDWYKVV
MIAILGAWYKKGMIAVLGAWYKDVMIAVLGAWYKEELIAILGDWYKEVMIAVLWAWYKEA
MIAILGAWYKFVMIAILGAWYKEVMIAILGAWYNEVMIAVLGAWYKEGMKAVHGAWYEEG
MIAVLEAWYKDVMIALLGAWYKDVMIAVLGAWYKEGLTAILGAWYKEVMIAVLGSWY*
>Nep_mir_jg36920.t1
MMVVLGARHKGEMIAVLGDWYKEGMIAILGDLYKEVMTAILGALYKEGIIAILGARYRDV
MIACLGAWYKKDGMIAFLGAWYKFVRIAVLGAWYKEVMVAILVAWYKEVMIAILRTCYKE
GMIADLGAWYKEGMIAILEAWYKEVMIAVLGA*
>Nep_mir_jg37488.t1
MIAILGDWYKEVMTAILRAWYKEVMTAVLGAWCKEGMIAVLGAWYKFVMIAVLGAWCKEG
MIAVLGEWYKEGMIADLGAWYKEVMIAVLGDWYKEVMIAILGAWKKEVMIAILGAWYKEG
MIAVLEAWCKDRMIAVPGDLYKEGMIAVLEDLYKEGMIAVLGAWYKEGIIVILGAWHKDV
TISVLGDW*
>Nep_mir_jg37095.t1
MTAVLGAWYKEVMVAVLGAWYKDGMIALLGAWYKEGTIVILGAWYKEGMIAILGAWYKEG
TIAVLEAWYKEGMTAVLGAWYKEVMIAVLGAWYKEVMIAILGAWYKEGMIAALGGWYKEV
MIAVLGAWYNEGMIAILGAS*
>Nep_mir_jg37371.t1
MIATLGAWYKEVMITVLGAWYKEGMIAFLGAWYEEVMIAILGMIAILGARYKEGIMVILG
AWYKEVTVAILGAWYKEVMIAVLRIWYKEVIIAVLGAWYKEGMIAVLGAWYNEGLTAILG
DWYKEKDVMIAVPGAWCKEGMIAILGDWYKEGTIAVLGAWYMEGMKAVLGAWHKEVMIAV
FGAWSKEGMIAVLDAWYKEVMITVSGLRTRR*
>Nep_mir_jg36929.t1
MIAILGAWYKEGMIAVLGAWYKEVMIAVLGAWYKEGMIAVLGAWYKEVMIAVLGAWYKEV
MIAVLGAWCKEGMTAVLGAWNNEVMIAVLRALYKEVMIAILGAWYKEGMIAVLGAWFTEG
TIAILGAWYMEVMIAVLGAWYKEVMTAVLGAWYNEGMIAVLEASYKEVMIAILGAWYKEG
MIAVIGACYKVGSIVILGAWYKEVTIAVLGAWHKEVMIAILRAWYKEVMIAVLGAWYQDG
MIAVLGAWFKEGTIAVLGAWYMEVMIAVVGAWYNEGMIALLGAWNKVVMIAVLGAWYKEV
MIADLRARYKEGMIAVLGAWYKEGMIAVLDAWYKDVMIAVLRAWYKEGMIAVLGAWYKKV
AIAILGAWYKEGMIAVIGAWYKDGMIAILGASYKKGMLAILGAWYKEGMTAVLRAWYKEV
MIAVLGDWYKEGMIAVLGAWYKEVMIAVLGDWYKEGITAVLGV*
>Nep_mir_jg37389.t1
MIAVLRAGYKEVMIAALGDWYKEGMIAVLRAWYKEGMIVVLGAWYKELMIAILGAWYKEG
MIAVLGDWYKEEVMIAILVAWYNVVMIAVIRAWYKEGMIADLGAWHKEGMIAVLEAWYKD
VMIAVLGARYKEVMIAVIGAWN*
>Nep_mir_jg37423.t1
MIAVLGAWYKEVMIAVLVAWYKEGMIAILDARYNEGIMVILGAWYKEVTVAVLWAWYKEV
MIAVLRIWYKELMIAVLGAWYKEGMIAVLEAWYKEGMMAILGDWYKEVMTAIFGAWYKEG
MIAVLGDWYKEVIIAVLGLGTRKE*
>Nep_mir_jg37306.t1
MVAVLGALYNEGMIAVLRACYKEVMIAVLGAWFKEGMIAVLGAWYKEEIIVILGAWYKEV
TIAVLGAWKKEEVMMAVLGASYKEGMIAILWAWYKEVMIAVLGAWYKEGMIAVLGAWYKE
GMIVVLGAWYKEVMIAVLGAWYKEGMIAVLRAW*
>Nep_mir_jg37665.t1
MIAVLGAWYKELMIAVLRAWYKEVMIAVLRAWHKEGMIAILGAWHKEGMIAVLGAWYKEG
MIAILGDWNKEVMTAVLGAWYKEGMIAILGAWYKDVMIAVLAAWYKEGTIAVLGDWNKEV
IIAVLGAWCKEGMIAVLGDWYKIVMIAVLGAWYKEVMIAILVAWYTEVMIAVLRAWYKEG
MITDLGAWYKEVMIAVLEAWYKEVMIAILEAW*
>Nep_mir_jg37078.t1
MIAILGASYKEVKIAILRAWYKEGMIAVLGAWYKAVMVAVLGAWYKQVMIAVLGDWYKEG
MTVVLGAWYKEGMIAVLWAWYKEGTIAVLGAWYKEGMVVVLGAWYKEGMIAVLGAWYKEV
MIAVLGAWYKEVMIAVLRDLYKEGMTAVLGAWYKEIMEAVLGAWYKEVMIVVLRDWYKEG
MTAILGAWYKEIMIAVLGGWYKEEVMIAVLGAWYKEVMIAVLGAWYKEGMIAVLRAWYKA
VMIAVLGAW*
>Nep_mir_jg37552.t1
MIAILGAWYMDVMIVVLAAWYKEGMIAVLGYWYKEVMIAILEVWFKEGMIAILGAWYKQV
MIAVLGAWYKEVMIAVLGAWHKEGMIAVLGARNKEGMIAVLGAWYKEGMIAILGDWYKEV
MTAVLGAWYKEGMIAILRVWYKDVMIAVLAVWYKEGMIDVLEDWYKKVIIAVLGAWCKEG
MIAILGAWYKFVMIAVLGAWYKEVMIAILRAWYKEGMIADLGAWYKEVMIAVLGAWYKEV
MIAVLGALYEGMGIIVILGDWYKEVTIAVPGAWYKEGMIAVLGAWYKEGMMAILGDWYKE
VMTAVFGAWYTEGMIAILGAWYKDVMIAVLAAWYKEGMIAVLEDWCKEVIITVLGAWCKE
GMIAILGAWYKEGMIAVLGAWYKEGIIVILGSWYKEVTIAVLGAWYK*
>Nep_mir_jg37284.t1
MIPVLGAWYKEGVIAVLGAWYKDVMIAVLGAWYKEVMMAVLGAWYKEGMIAVLGAWYKVV
MIAVLGYLYKEGKIAVLGALYKEVMIAVLGARYKEGMTAILGAWYKEGMIAFLGLGTGRE
*
>Nep_mir_jg37741.t1
MVQGGKDSRPRGLVQGGNNSHPRGLLQGWNDSHPRAWYKDVMIAVLEAWYKEGMIAVLEA
WYKEVMIAVLVAWYKEVMIAVLRAWYKEGMIADLGDWYKEEMIAILEEGMIAVLEAWYKE
VMIAALGDWYKEGTIAVLGAWYKEGMIVVLGAWYKEVMIAILGDWYKEGAIAVLGDW*
>Nep_mir_jg36989.t1
MIAVIGDWYNEGMIAVLEALYKEGMIVVLGTSYKELMIAFLGDWYKEVMVAVLRAWYKEV
MIAILGAWYKEGMMAILGAWYMEGTIAVLGAWYKEVRIAVIGD*
>Nep_mir_jg36932.t1
MIAILGAWYKEGMIAVLGAWYKEVMIAVLGAWYKEGMIAVLGAWYKEVMIAVLGAWYKEV
MIAVLGAWYKEGMTAVLGAWNNEVMIAVLRALYKEVMIAVLGAWYKEGMIAVLGAWFTEG
TIAILGAWYMEVMIAVLGAWYKEVMIAVLGAWYNEGMIAVLEASYKEVMIAILGAWYKEG
MIAVIGACYKVGSIVILGAWYKEVTIAVLGAWHKEVMIAILRAWYKEVMIAVLGAWYQDG
MIAVLGAWFKEGTIAVLGAWYMEVMIAFLGAWYKEVMIAFLGAWYEEVMIAVLGAWYMEV
MIAVVGAWYNEGMIALLGAWNKVVMIAVLGAWYKEVMIADLRARYKEGMIAVLGAWYKEG
MIAVLDAWYKDVMIAVLRAWYKEGMIAVLGAWYKKVAIAILGAWYKEGMIAVIGAWYKDG
MIAILGASYKKGMLAVLGAWYKEGMTAVLRAWYKEVMIAVLGDWYKEGMIAVLGAWYKEV
MIAVLGDWYKEGITAVLGV*
>Nep_mir_jg37443.t1
MIAILGAWYNFVMTAVLGAWYKEVMIAVLGDWYKEGMIAVLGAWYKEGIIVILGAWYREV
TIAVLGAWYKEVMIAVLGAWYKELMIAVLGAWSMEGIIAVIETWYKEVMIAILGAWYKEV
MVAVLRAWYKETMIAVLGAWLKEGMIAVFGAWPRGE*
>Nep_mir_jg37005.t1
MIAVLGAWYNTGRIAVLGAWYKEVTIAVLRAWYKEEGIIVILGSWYKEGMKAVLGDWYKQ
GMIAVVEAWYKEVMIAVLGAWYKEVMMAVLGAWYKEVMIAVLEAWYKEGMTAILGAWYKE
GMIAVLKAWYKEGMIAVVGAWYKEVMIAVLGAWYKEGMIAVVGAWYKDVMIAVLGAWYKE
GMIAVLEAWYKEGMIAVLGAWYKEVMIAVLGAWYKEGRIAVLEAWYKEVMIAVLRAWYKE
KMIAVLGAWKKEVMIAVLGARYKGGIIVILGAWYKEGMIAILGVWYKEEGTIAVLGAWYK
EGRIAIIGAWYKEVMIAVLGAWDKEGMIAVLRAWYKDGMIAVLRVWYKEGMIAVLGTWYK
EVMIAVIGAWNKEGMIAVLGASYKEGMVAILGASCKEEIITVLGAWYKEKMITVLGAWYK
E*
>Nep_mir_jg37130.t1
MKAVLRAWYKEVMIAIIGAWYKEGMIAVLGAGYKEGMIAVLEAWYKKGMIAVLEAWYKEG
MIAVLGDLYKEVMIAILGAWYKEVMIAVLGAWYKEGMIAILGAWQKDVMIAVLVASYKQG
MIAILGDWYKEVIIAVLRAWYKFVMIAVLGGWYKFVMIAVLGAWYKEVMIAVLGPWCKEG
MIAVLGDWYKEGLVQEGIDSHPRGLVQGGNDSRPRGWVHGGKDSRPRGWYKEGTIAVLGA
WYNEVMIAVLGAWYKEGMIAILRAWYKEVMIAVLGAWYKEGMIAILGAWQKDVMIAVLVA
WYKEGMIAILGDWYKEVIIAVLRAWYKFVMIAVLGGWYKFVMIAVLVAWYTEGMIAVLRA
WYMEGMIANLGAWYKEGMIAVLGAWYKEVMIAVLGPWYKEGLIAVLGAWYKEVMIAVLGA
W*
>Nep_mir_jg37256.t1
MIAVLRAWYKEVMIAVLGAWNKEGMIAVLGAWYKEVMVAILEAWYKEGMIAVLGAWYKEG
IIVILGAWYKEGMIANLGAWNKEVMIAILGAWYKEVMIAILGAWYREVMIAVLGAWYKEG
MIAVLGTWYKKVMIAVIGASNKEGMIAVLGASYTEGMVAVLGAWYKEEMITVLRAWYKEG
MIAILGAWYKEVMIAILGAWYKAGMIAVLGACRPRGVVQGGNDSHPRGLVQGGIDCRPRG
LVQGGNDSCPRGLVQGGNDCHHRDLEQGGNDSHPRAWYKEVMTAVLGVWYKEVMIAVLGA
WYKEGMIGVLGAWYKEVMIAVLGAWYKEGMIAVLEAWYNEVMIAVIEAWNKEGMIVILRA
SYNEGMIAALGAWYKEVMAAILGAWHKEAMIAVLEAWYKEGMIAVLGAWYEEGMIAILGD
WYKVVMIAVLGAWYNKGMIAVLGAWYKDIMIAVLGA*
>Nep_mir_jg37343.t1
MIAFFGAWYKEGMTAVLGARYKEVMIAVLGAWYLEVMIAVLRAWYKEGMIVILGGWYKEG
MIAVLGAWHKEGMIAVPVLGVMRYKEGMISILGDWYKEVIIAILGAWY*
>Nep_mir_jg37830.t1
MATARALTPASYNASFQCAIMTNVVLPPQSMLFGILIDPMTTRRQQLLPGASLSTHQLTA
GDLDEFEVGAAGEQQFLKASPQENHITMALGPNGHEPGSADSSLARS*
>Nep_mir_jg37633.t1
MIAVLGAWYKKRMIAILGAWYKEGIIVILGAWYKEVTVAVLGDWYKEVMIAVLRIWYKEV
MIAVLGAWYKEEKIAVLGAWHKEVMIAVLGAWYEGMIAVLGAWYMDVMIAVLAAWYKEGM
IAVLGDWYKEVIIAILRAWCKEGMIAILGAWYKFVMIAVLGAWYKFVMIAFLGAWYKEVM
IAVLRTWFKEVMIAILGAWYKEVMIAVLGALYKEGMIAVPEAWYKEGMIAVLEAWYKDVM
IAVLGA*
>Nep_mir_jg37241.t1
MIAVLGAWYKEGMIALLGDWYKVVMIAILGDSYKKGMIAVLEAWYKDVMIAVLRAWYKVG
MIAVLGDWCKEVMTAVLGAWYKEGMIAIFGAWYKFVMIAVLGAWYKEVMIAILGEWYKEV
MIAVLRGWYKEGMKTVLGAWYKEGMIAVIGVLYKEEMIAVLGAWYKEGMIVILGAWYKEV
MIAVLGAW*
>Nep_mir_jg37530.t1
MIAVLGAWYKFVMIVVLVAWYKEVMIAVLVAWYKEVMIAVLRAWCKEGMIANLGAWYKDV
MIAVLRAWYKEVMIAILVAWYKGVMIAVLGALYKEVMIAVLGAWYKEVIIAILGALYNEG
MIAALGAWYKEVMITVLGAGYKEGLIAFLRAWYKEVMIAILGAW*
>Nep_mir_jg37377.t1
MIAILEDWYKEVIIAILGACCKEGMIAILGAWYKFVMIAILGAWYKEVMIAVLVAWNKEV
MIAVLRARYKEGMIADLGAWYKEVMIAVLGALYKEGKIVVLGAWYKEVMIEVLGAWYKEV
MIAVLGDWSKEGMIVVLEAWYKEGMIAVLEAWYKEGMIAILGAWYKEVMIAVLGTWYKEV
MIAGLVA*
>Nep_mir_jg37197.t1
MIAVLGVLYKEGMIAILRAWYKEVMIAVLGAWNKGGMLAVLGAWFKEVMIAILGSWYMEG
MIAVLGDCYKEVMIAVLRVWCKEGIIVILGAWYKEGMIAILGTWYKEVMIALRAW*
>Nep_mir_jg37059.t1
MIAVLGAWYKVGRIAILGAWYKEGMVVVLGAWYKEVMIAVLGAWYKEGMIAILGAWYKEV
MIAVLGAWYKEVMIAVLGAWYKEGTIGVPGAWYKEVMIAVLGAWYKEVMIAILRAWYKEG
MIAVLGAWYKEVMVTVLGAWYKEVMIAVLGDWYKEGITAVLGAWYKEVMIAILGALYREG
MIVVLRACYKDVMIAVLGASNKGGMIAVLGASYKEVMVAVLWAWYKEGILAVLGACYKEG
IIVILGAWYKEGMIAVLGAWYKEGTIAVPGAWYKEGMVVVLEAWYKEGMIAVLDDWYKEV
MIAVLEAWYKEGVTAVLWAW*
>Nep_mir_jg36985.t1
MIAVLGAWYKEGMIVILGAWYKEVMIAILGAWYKEVMIAILGAWYKEGMIAVLGAWYKEG
MIVVLGAWYKEVMIAVPGAWYKEGMIAVLGAWYKEVMIAVLGAWYKEGMIAVLGASYKEV
MIAVIGDWYNKGMITILEALYKEGMIAVLGTSYKELMIAFLGAWY*
>Nep_mir_jg37103.t1
MAIITFLYQALRTAIITSFPEDGYHSLILPSPEDGYHYLLIPSPEDGYHSLLVPSPEDGD
HYLLVPSPEDGYHYLLVPSPENGYHSLLVSSPEDGYHYLLLPCLEDGYHSLLVPIPEDDY
HYLLVPSPEDGYQYEVVPCPEDGYHSLLVPSPDDGYYYLLVPIPEEGYHYLLVLSPKEGY
HYHLVQSPKDSYHSLLVRSPENGYHSFIVPSPEDGYHYLLIPSPEGGYHSLLVPSPEDGD
HYLLVPSPEDGYHYLLVPVPEDGCHSILVPGLEDGYHYLLVQVPEDGNHSLLVPSLEDGY
HSLLIPSPEDGYHSLIVPSPEDGYHSLLVPSPEDGYHYLLVPSPEDGYHYLLVLSPEEGY
HYLFVRSPKDGYHSLLVRSPEDGYHSLLVRSPEDGYHSLILPSPEDGYHYLLIPCPEDGI
HSLLVPSPEDGDHYLLVPSTEDGYHYLLVPSPENSYDSLLVPSLEDGYHYLLVPCLEDGY
HYLVVLSPEEGYHYLLVPTPEDGYHYLLLPSPEDGYHYLLVPCLEDGYHYLLVLSPEEGY
HYLLVPTPEDGYHYLLLPSPEDGCHSLLVPIPEDGYHYLLVPSPEDGYHFLLVPSPENGY
HYLLVPSPEDGYGSLLVPSPEDGYPSLLVPSPEDPYDSLLVPIPEDCYHSILVPSPEDSY
HYLLVPSPEDGCHSLLVPSPEDGYHYLFVPSPEDGYHSILVQSPEHGYHYLLLPRLEDGY
HYLIVPNPEDGYHSLLDDYDSLLVPSPEDGYHYLLVPGPEDGCHSILVPGFEDGYHSLLV
PGPEDGYHSLLVPSPEDGYHSLLVPNPEDGYHYLLVPSPEDGYHYLLVLSPEEGYHYLFV
RSPKDGYHSLFVRSPEDGYHSLILPSPEDGYHYFFIPSPEDGYHSLLVPSPEDGDHYLLV
PSPEDGYHYLLVPTPENGYHSLLVPSPEDVYHYLLVPCLEDGYHYLLVLSPKEGYHYLLV
PTPEDGYHYLLLPSPEDGCHSLLVPIPEDGHHYLLDGYHSLLVPSPEDGYHYVLLPSPED
GYHSLLVPSPEDGYHSLIVPSPEDGYHSLLIPSPTDGYHYLLVPCPEDGYHYLLVQSPKD
SYHSLLVRSPGDSYHSLIVPSPEDGYHYILIPSPEGGYHSLLVPSPEDGDHYLLVPSPED
GYPYLLVPGPEDGCHSLLIPGLEDGYHYLLVQSPKDSHHSPLVRSPENGYHSLIVPSPED
GYHSLLVPSLEDGYHYLLVPCLEDGYHYLVVLSPEEGYHYLLVPTPEDGYHYLLLPSPED
GYHYLLVPCLEDGYHYLLVLSPEEGYHYLLVPTPEDGYHYLLLPSPEDGCHSLLVPIPED
GYHYLLVPSPEDGYHYLLVPSPENGYHYLLVPSPEDGYGSLLVPSPEDGYPSLLVPSPED
PYDSLLVPIPEDCYHSILVPSPEDSYHYLLVPSPEDGCHSLLVPSPEDGYHYLLVPGPED
GCHSLLVPGLEDGYHYLLVPSPEDGYYYLLVLSPEKGYHYLFVRSPKDGYHSLLVHSPED
GYHSLLVPSPEDGYHYLLVPSPEDGYHYLLVLSTEEGYHYLFVRSPKDGYHSLLVRSPED
GYHSLILSSPEDCYHYLLIPSPEDGYHSLLVPSPEDGYHSLLVPSPEDGYHSLIVPSPED
GYHSLLVPSPEDDYHYLLDGYDSLLVQSLEDGYHSLILPSPEDGYHYLLIPCPEDGYHSL
LVPSPKDGDHYLLVPSTVDGYHYLLVPSPENGYHSLLVPSPEDGYHYLLVPCLEDGYHYL
VVLSPEEGYHYILVPTPGDGCHYLLLPSPEDGYHYVLVPCLEDGYHYLLVLSPEEGYHYL
LVPTPEDGYHYLLLPSPEDGCHSLLVPIPEDGYHYLLVPSPEDGYHYLLVPSPENGYHSL
LVPSPDDGYHYLLVPSPEDGYHSLLVPSPEDPYDSLLVPSPEDCYHSILVPSPEDGYHYL
LVPSPEDGCHSLLVPSPEDGYHYLFVPSPEDGYHSLLVQSPEHSYHYLLLPRLEDGYHYL
LVPNPEDGYHSLLVPSPEDGYHSLLIQSLEEGYHYLLVPTPEDGYHYLLLPSPEDGCHSL
LVPIPEDGYHYLLVPSPEDGYHYLLVPSPENGYHYLLVPSPEDGYGSLLVPSPEDGYPSL
LVPSPEDPYDSLLVPIPEDCYHSILVPSPEDSYHYLLVPSPEDGCHSLLVPSPEDGYHYL
FVPSPEDGYHSLLVQSPEHGYHYLLLPRLEDGYHYLIVPNPEDGYHSLLVPSPEDGYHSF
LIQSPEDGYHYLLVPSPEDGYHYLLVPSPEDDYDSLLVPSPEDGYHYLLVPGPEDGCHSI
LVPGFEDGYHSLLVPGPEDGYHSLLVPSPEDGYHSLLVPNPEDGYHYLLVPSPEDGYHYL
LVLSPEEGYHYLFVRSPKDGYHSLLVRSPEDGYHSLILPSPEDGYHYFFIPSPEDGYHSL
LVPSPEDGDHYLLVPSPEDGYHYLLVPTPENGYHSLLVPSPEDVYHYLLVPCLEDGYHYL
LVLSPKEGYHYLLVPTPEDGYHYLLLPSPEDGCHSLLVPIPEDGHHYLLVRSPEDGYQYE
LVPCPEHGYHSLFVPSSEDGYYYLLVPIPEDGYHSLLVPSPEDGYHYPRGRLSFPPYTNP
TDGYHYLLVPCPEDGYHYLLVQSPKDSYHSLLVRSPGDSYHSLIVPSPEDGYHYILIPSP
EGGYHSLLVPSPEDGDHYLLVPSPEDGYPYLLVPGPEDGCHSLLIPGLEDGYHYLLVQSP
KDSHHSPLVRSPENGYHSLIVPSPEDGYHSLLVPSLEDGYHYLLVPCLEDGYHYLVVLSP
EEGYHYLLVPTPEDGYHYLLLPSPEDGYHYLLVPCLEDGYHYLLVLSPEEVYHYLLVPTP
EDGYHYLFLPSPEDGCHSLLVPIPEDGYHYLLVPSPEDGYHYLLVPSPENGYHYLLVPSP
EDGYGSLLVPSPEDGYPSLLVPSPEDPYDSLLVPIPEDCYHSILVPSPEDSYHYLLVPSP
EDGCHSLLVPSPKDGYHYLLVPGPEDGCHSLLVPGLEDGYHYLLVPSPEDGYYYLLVLSP
EKGYHYLFVRSPKDGYHSLLVHSPEDGYHSLLVPSPEDGYHYLLVPSPEDGYHYLLVLST
EEGYHYLFVRSPKDGYHSLLVRSPEDGYHSLILSSPEDCYHYLLIPSPEDGYHSLLVPSP
EDGYHSLLVPSPEDGYHSLIVPSPEDGYHSLLVPSPEDDYHYLLDGYDSLLVRSPEDGYH
SLILPSPEDGYHYLLIPCPEDGYHSLLVPSPKDGDHYLLEPSTVDGYHYLLVPSPENGYH
SLLVPSPEDGYHYLLVPCLEDGYHYLVVLSPEEGYHYILVPTPGDGCHYLLLPSPEDGYH
YVLVPCLEDGYHYLLVLSPEEGYHYLLVPTPEDGYHYLLLPSPEDGCHSLLVPIPEDGYH
YLLVPSPEDGYHYLLVPSPENGYHSLLVPSPEDGYHYLLVPSPEDGYHSLLVPSPEDPYD
SLLVPSPEDCYHSILVPSPEDGYHYLLVPSPEDGCHSLLVPSFEDGYHYLYVPSPEDGYH
SLLVQSPEHGYHYLLLPRLEDGYHYLLVPNPEDGYHSLLVPSPEDGYHSLLIQSPEDGYH
YLLVPSPEDGYHYLLVPSPEDGYRYILVPSPEDDYDSLLVPSPQDGYHYLLVPGPEDGCH
SILVPGFKDGYHYHLVQVPEDGNHSLLVPSLEDGYHSLLVPSPEDGYHSLLVPSPEDGYH
SLLVPSPEDGYHYLLVPSPEDGYRFLLVLSPEEGYHYLFVRSPKDGYHSLLVRSPEDGYH
SLLVPCLEDGYHYLLVLSPEERYHYLLVPTPEDGYHYLLLPCPEDGCHSLLVPIPEDGYH
YLLVPIPEDGYQYELVPFPEDGYHSLLVPSPEEGKYYLLIPIPEDGYHSLLVPSPEDGYH
YVLLPSPEDGYHSLLVTSPEDGNHSLIVPSPEDGYHSLLIPSPKDGYHYLLVPCPEDGYH
YLLVLSPKEGHHYLLSQSPKDSYHSLLIRSPEDGYHSLIVPSPEDGYHYLLIPSPEGGYH
SLLVPSPEDGDHYLLVPSPEDGYHYLLVPGPEDGCHSLLVPGLQDGYHYLLVQSHKDSYH
SLLVRSPENGYHSLIVPSPEDGYHYLLIPSPEGGYHSRLVQSPEDGDHYLLVPSPEDGYH
YLLVPGPEDGCHSLLVPGLEDGYHYLLVHVPEDGNHSLLVPSLEDGYHYLLVHVPEDGNH
SLLVPSLEDGYHSLLVPSPEDGYHSLIVPSPEDGYHSLLVPSPRMAIITSLYQALRTAII
TSLY*
>Nep_mir_jg37227.t1
MKAVLGAWYKEGMIAVLGAWYKEGIIAILKDWYKVGMIAVIGAWYKKGMIAVLGAWYKDV
MIAVLGAWYNEGMIAILGDWYKEVMIAVLGAWYKEGMIAILRAWYMFVMIAVLRAWCKEV
MIAILGEWYKEVMIAILGAWYKEGMKAVLGAWYKEGMIAILEAWYKDVMIAVLGAWYKEV
MIAVLGAWYKEGMTAILGAWYKEVMIAVPGAWYKEGMIAVLGAWYKAGMIAILGDWYKVV
MIAVLGAWYKKVMIAVLGAWYKDIMIAVLGAWYKEGMIAVLEDWCKEGMIAILGAWYKFV
MIAVLGAWYKEVMMAILGAWYKEVMIAVLGAWYKEGMKAVLGAWYK*
>Nep_mir_jg36931.t1
MIAVLMSWYKEVMIAVLRAWFKEVMIAVLGAWYKEGMIAVLGAWYKEVMIAVLVVWYKEV
MIAVLGAWYKEGMIAVLGAWYKEGMIAVLGAWYKEVVIAILGGRYKEGMIAVLGAWYKEG
MIAILRASYKKVLIAVLGAWYKEGMKAVLRAWYKEVMIAVLGDWYKEVMIAVLEAWYKDI
MIAVLGAWYKERMIAVLGTWYKEIVIAILGARYKKGMIAILGAWYKEVMIAVLGAWYKEV
MIAVLGAWYKEGMIAVLGAWNKEGMIAVLEASYNEGMIAALGAWYKEVMITVLGAWYKEG
MIAVLVAWYKEEVTIAVLGAWHKEVMIAVLMAWYKEVMIAVLGAWYKEGMIAALGAWFKE
GMIAVLGAWYMEVMIAVLGAWYNEGMIAVLGASYKEGMIGVLGTS*
>Nep_mir_jg36918.t1
MIAVLGDWYKEGMIAILGAWYKEVMIAVLGAWYKEGTLAVLGAWYKEGIVVVLGAWYKEV
MMAVLGAWYKDVMIAVLGAWYKEGMIAVLGAWHKEGMIAVLGAWYKEGMIAILEAWYKDV
MIAVLRASYKEGIIAVLGAWYKKVAIAILGALYKEVMIAILKACYKDVMIAVLGAWHKEG
VIAVLGAWHKEGMIAILGDWYKEGMIAVLEAWYKDVMIAVLQARYKDGIIAVLRAWYKKV
AIAILGAWYKEVMIAVLVAWYKEVMIAVLRAWYKEGMIADLGAWYKEVMIAILGAWYKEV
MTAVLETWYKAVMIAILGAWYKEVMIAILGALYKEVMIAILGAWYKEVMIAVLGAWYKEA
MIAILGAWYREGMIAILGAWYKEGIIVVLGAWYKEVTIAVLGAWYKEVMIAVLRIWFNEV
MIAVLGAWYKEGMIAILGARHKEGMIAILGDWYKEGMITILRDWCKEVMTAVLGAWYKEG
MIAILGFWYKDVMIAVLGAWNKEGMIAVLGDWYMEVIITVLGAWYKDGMIAFLGAWYKEV
MIAVIVAW*
>Nep_mir_jg37522.t1
MIAVLGAWYKEVMIAVLRAWYNEVMTAVPGAWPKEGMIAVLGAWNKEGMIAVLGAWYKEG
MIAILGDWYKEVMTAVLGAWYKKGMIAVIGAWYMDIMIAVLAAWFK*
>Nep_mir_jg37004.t1
MIAVLRAWYKEGMIAVFGAWYKELMIDVHGVWYKEGMIAVLGAWYMELMRAVLRAWYKEG
MIAVLGAWYNEGMIAVLEAWYKEVMIAVLGAWYKEVMIAALGAWYKERMIAVLRAWYKEV
MIADLGTSYKEVMIAVLRAWYKEGMIAILGAWYNQ*
>Nep_mir_jg37702.t1
MIAVTGDWYNEVLIAVLGAWHKDGMIAILGASYKEGMIAVPRDWYKDVIIAVLGAWYNDG
MTAFLGAWYKFIMIAILGAWYKVVIIAVLVAWYKEVMIAVLRAWYKEGMIADFGDWYKKG
MTAVLEAWYKDVMIAVLGA*
>Nep_mir_jg37430.t1
MITVLGASYNEGMIAALGAWYKEVMIIVLGAWYKEGMIAFLGAWYKEGMIAFLGAWYKEE
GMIAVLGAWYKEVMIAVLVAWYKEGMIAILGARYKEGIMVILGTWHKEVTVAVLGAWYKE
VMIAVLRIWYKEVMIAVLGAWYKEGMIAVLGAWYKEGMMAILGDWYKEVMTAIFGAWYKE
GMIAVLGDWYKEVIIAVLGLGTRRE*
>Nep_mir_jg37311.t1
MIAVLRACYKEVMIAVLGAWFKEGMIAVLGAWYKDEIIVILGAWYKEVTKAVLGAWNKEE
VMMAVLGASYKEGMIAILGAWYKEGMIAILGTWYKFIMIAVLGACYKEVMIAVLRAFYEE
GMIAILGPW*
>Nep_mir_jg36916.t1
MIAVLGDWYKEGMIAILEDWYKEEGTIAILGAWYMEVMIAVLGAWYKEVMIAFLGAWYKV
VMIAVLGAWYKEVMIAVLGAWYKEGIIAILGARHKKGMIAILGYWYKEEMTAVLGAWYKE
GMKAVLGAWYKDVMIAVLGAWYKEGMIAVLGDWYKE*
>Nep_mir_jg37345.t1
MITVPGAWYKDVMIAVLGAWYKEGMIAILGAWYKEGMIALLEAWYKDVMIAVLGAWYKEV
MIAILGAWYMEGMTAILGAWYKEVTIAVLGAWYKEGMTADLGP*
>Nep_mir_jg37239.t1
MIAILEALYKEGMIAVLRAWYKEVMIAVLGAWNKEVMVAVLGAWYKEGMIAVLGAWYKEG
IIVILGAWYKEGMIAVLRAWNKEEGMVAVLRAWYKEGMIAVLGTWYKEVMIAVIGAWNKE
GMIAVLGASYLEGMVAVLGAWYKEEMITVLGAWYKEGMIAVLRAWYKAVMISVLGAWNKE
GMIAVLGACYKEVMVAVLGAWYKEVTIAILGAWYKEVMIAVLGAWYKKVMIAILGAW*
>Nep_mir_jg37442.t1
MTAVLGARYKEGIMVILGAWYKEVTVAILGAWYKELMIAVLRIWYKDGMIAILGDWYKEV
TTAVLGAWYKDVMIAVLAAWYKEGMIAVLGDWYKEVIIAVLWAWCKEGMIAILGAWYKFV
MIAVLGAWYKEVMMAVLWDWYKEGMIAVLGAWYKEGIIVILGAWYKEVTIAILGAWYKEV
VIAVLGAWYKEGMIAVLGAWYKEGMMAILGDWYKEVIIAVLGLGTRREL*
>Nep_mir_jg37162.t1
MIAILGAWYNEVMIAVLRAWYKEGMIVVLGAWYKFVMIVVLGAWYKEVLIAVLVAWYKEV
MIAILKAWYKEGMIADLGAWYKEVMIAILGAWYKEGMIAILGSWYKEVMIAVLGAWYTEG
MIAVLGAWYKEGMIAILGAWYKFGMIAVLGAWYKEVMIAVLGAWYKEVMIAILGAWYKEE
GMIAVLRKWYKVGKIVVLGAWYKEVMIAILGAWYKERMIAILGAWDYEVMIAVLGAWHKE
VMIAVLGAWYKEGMIAVLGAWYKEEVMIAVLRAWYNEVMIAVLRAWYKEGMTAILGAWYK
EVMIVVLGAWYKEVMIVVLGAWNKEGMIAVLGAWD*
>Nep_mir_jg37274.t1
MIVVLGDWYKEVMIVVLVAWYKEEMTAVLGAWCKEVMIPVLGSWYMEGMIAVLGAWYKVG
MIVVLGAWYNEEVMIAVLRALFKEVMIAILGAWNKEGMIAVLRALYKEVMIAVLRAWYNE
GMIAVLGALYKEGMRAALGAWYKGNDSRPQGLIQGGNDSRPRSLVHGGNDSHPRGVVQGR
NDSHPWGLIKGGNDGHPRGLVQGGNDSRPRGLVQGDNDSRPRGLVQGGNDSHPRGLVKGG
NDSSTRGLVQGGNDNHPRGLVQGGNDSHSRALVLGASYKEVMIAVLGAWYKEGMIAVLGA
WYKEGMIAVVGGW*
>Nep_mir_jg37676.t1
MIAILGAWYKDVMITVLGAWYKEGMIAILGAWYKEGIIVILGAWYKEVAVAILGDWYKEV
MIAVLRIWYKEVMIAVLGAWYKQGMIAVLVAWHKEGMIAVFGAWYKEGMIAILGDWYKEV
MTAVLGAWYKQGMIAILGAWYKDVMIAILGAWCKEGMIAVLGNWYKEGKIAVLRAWYKVG
IIVILGAWYKEETIAVLGAWYKEVLIAVLGAWNKVVMIAVLGALYKEGMIAVLGAWYKEG
MIAVLGARHKEGTIAILGTWYKEGIKAVLGDWYKEVRTAVLGARYKEEMIAVLGAWYKDV
MIAILTVWYKEGMISVLGDWYKEVIIAVLGAWGKEGMIAVLGAWYKDVVIAILVAWYKEV
MIAVLGAWH*
>Nep_mir_jg37167.t1
MIAVLGAWYKEGMLAVLGAWYKMVMIAVLGAWDYEVMIAVLGAWHKEEVMKAILGASYKE
GMIAVLGAWYKEVMVAVLGARYKVGMIAVLGAWYKEGMIAILGASHKEGMIAVLGAWYKE
RMIAILGDW*
>Nep_mir_jg37683.t1
MIAVLGAWYKDVLIAVIGAWYKEGMIAVLGDWYKEVMIAVLGTSYKEVMIAFLGAWYKEV
TIAVLRAWYKEVMIAVLAAWYKEGMIAVLGSWYKEDMIAVHGTWYKEGIIAVLWAWYKEG
MIAVLGDWYKELMISILGASYKEGMTAVLGAWYKEVMIAILGTS*
>Nep_mir_jg37757.t1
MIAVLPAWYKEVMIAVLGAWNKEGMIAVLGAWYKEVMVAILGVWYKEGMMAVLGAWYREG
TLAVLEAWYKVGRIAVLGAWYKLVTIAVLGAWYKEVMIAVLRAWYKEEMIAVLGAWYKLG
MIVVLGAWYKEVMIAVLGAWYKEEMIAVLGAWYKEVMIAILEAW*
>Nep_mir_jg37405.t1
MIAILGALYKEGMIAVLGAGFMGVIIAVLRAWCKEGMKAILGDWYKEGMIEVLGALYKEV
MIAVLGAWSKEGMIVVLEAWYKEVMIAVLGAWYKEVMIAVLGAWYKEVMIAVLRAWYKET
MIAVLGAWHKERMIAVLGAWHKGGMIAILGAWYKDRMIAILGDCYKEVMTAVPGTWYKEG
MIAILGAWYKDVMIAVLAAWYKEGMIAVLGDWYKEVMIAVLRAWYKEGMMADLGAWYKEV
MIAVLAAWYKEVMIAVLGALYKEGMIAVLGAWYKEGMIAVLDAWYKDVLIAVLRA*
>Nep_mir_jg37693.t1
MIAVLGDWYKEGMIVVLRAWYKEGIIVILGAWFKEVTIAILGAWYKEVMIAILGAWDKEG
MIAVLEACYKEGMIAVLGAWHKEGMIAILGAWYKEGITAVLWDWYKVVRTAVLGARYKEG
MIAVLEAWYKDVMIAILAVWYKEGMIAVLGDWYKEVIIAVLGAWCKEGMIAVLGAWYKFV
MIAVLGAWYKEVVIAVLVAWYKDVMIAVLGDWHKEGVIAVLGAWYKEGMIAILGDLYKEG
MIAVLGALYKEGMIAVLGAWYKEVMIAILGAWYKEGMLAVLGDWYKEGMIAVLGAWYKEG
MIAVLGDWYKEGMIGILGD*
>Nep_mir_jg37590.t1
MIAVLGAWHKEGMIAVLGAWHKEGMIAILGDWYKEVMTAILGGRYKEGMIAILGAWYMDV
MIAVLAAWYKEGMIAVLGDWYKEVIIAILRAWYKEGMIAILGAWYKFVMIAVLGAWYKEV
MIAVLVAWYKEVMIAILRTWYKEVMIAILRAWYKEVMIAILGALYKEGMIAVPGTWYKEE
MIAVLEAWYKDVMIAVLGA*
>Nep_mir_jg37127.t1
MIAVLRAWYKEVMLAVVGAWNKEGMTAILGAWYKEVMVAVLGAWYKDGMIAVLGAWYKEG
IIAVLEAWYKEGMIAVLEAWYKEGTIAILEAWYKGVMIAVLGAWYKEGIIAIPRAWYKEV
MIAVLRDWYKEIMIAVLGDWHKEGMTAVLGAW*
>Nep_mir_jg37504.t1
MIAVVAAWYKEGMIAVLGDWYKELIIAVLGAWCKEGMIAVLGAWYMFVMIAVLGAWYKEV
MIAVLVAWYKEVMIAVLRAWYKEGMIADLGAWYKDVMIAVLGAWYKELMIAILVAWYKEV
MIAVLGALYKEVMTAVLGAWY*
>Nep_mir_jg37062.t1
MIAVLGAWYKVGRIAILGAWYKEGMVVVLGAWYKEVMIAVLGAWYKEGMIAILGAWYKEV
MIAVLGAWYKEVMIAVLGAWYKEGTIGVPGAWYKEVMIAVLGAWYKEVMIAILRAWYKEG
MIAVLGAWYKEVMVTVLGAWYKEVMIAVLGDWYKEGMTAVLGAWYKEVMIAMLGALYREG
MIVVLRACYKDVMIAVFGASNKGGMIAVLGASYKEVMVAVLWAW*
>Nep_mir_jg38078.t1
MELASDARRLGELAFEPLVELVETSEISLSAAPLPKATGGIEVTPAKVSSSAAEGERITP
EVAPATALLSLLTGPSRELPSQSLGSQGLASKKKTRTLYTVSSREELILSLTSVGLD*
>Nep_mir_jg37589.t1
MTAILGALYNEGMIAVLGAWYKEVMIAVLGAWYKEVMIAIVGARYKEGIMVIIGASYKEV
TVSILGAWYKEVMIAVLRIWYKGVMIAILGAWYMEGMIAILGAWYKVGMMAILWDWHKEV
MTAVFGACYKEGMIAVLRAWYKDVMIAVLGAWCKEGMIAILREWYKEGMIAVLGAWYKEG
IIVILEACYKEVTIAILGDWYKEVMIVVLGAWYKEVMIAVLGAWSKERMIAVLEAWYNEV
MIAVLGAWYKVVMIAVLRAWYKETMKAVLGAWHKEGMIAVLGAWHKEGMIAILGAWYKDG
MIAIIGDWYKEVMTAVLGAWYKEGMIAILGAWYKDVMIAVLAAWYKEGMIAVLGDWYKEV
IIAVLRAWCKEGMIAILGAWYKFVMIAVLGAWYKEVMIAVLVAWYKEVMIAVLRAWYKGR
MIDDLGAWYKEVMIAVLGAWYKEVVMIAVLGAWYMEGMIAILGAWYKEGIIVILGAWYKE
VTIAVLGAWYKEVMIAVLGAWCKEGMIAVLGDWYKEG*
>Nep_mir_jg37758.t1
MIAVLGASSKDGMVAVLGAWCKEEMITVLGAWHNEEMITVLGAWYNEEMIAVLGAWYEEE
GIIVILGAWYKEVTRAVLKAWYKEVTIAVIGAGYKEGMIADPGAWYKE*
>Nep_mir_jg37338.t1
MIAILGDCYKEGMIVVLGAWYKEEAMIAILGDWYKEGMIVVLRAWYKEVMIAVLGAWYKE
GMIAILKAWYKDVMIAVLGAWYKEVMLAVHGAWYKDVMIAILGAWY*
>Nep_mir_jg37202.t1
MIAILRAWYKEGMIAVRGTWYKEVIIAVIGAWNKEGMIAVLGASYMEGMVAILGAWYKEE
MITVLGAWYKEGMIAILGAWYKEVMIAVLGAWYKEGMIAVLGAWNKERMLAVLGAWYKEV
MVAVLGAWYMEGMIAVPGVWYKEGIVVILGAWYKEGMIAVLGA*
>Nep_mir_jg36940.t1
MIAFLGAWYKEVMIAVLRAWYKEVMIAVLGARYKDGMIAVLGARYKEGMIAVLGAWYKEV
TIAVLGAWYKEVMIAVLGACYKEGMTAVLQAWYKEVMIAVLGDWYKEGMVAVPGAWYKEV
MIAVLGD*
>Nep_mir_jg36904.t1
MIAVLGASYNEGMIAALGAWYKEEMITILGAWYKVGMIAVLRAWYNEEGMTAVLGAWYKE
VIIAILGALYKERMIAILGAWYKEGMIAVFGAWYKEEVMKAVLGVLYKEVMIAELGAWYK
EVMIAVIGAWNQEGMIAVLGASYNEGIIAVLGAWYKEEMITVLGASYNEGIIAVLGAWYK
DVVIAVLGDWYKERLTAVLGAWYKEEMIAILGDKCKEGLTAVLEAWYKEEMIAILGDWYK
EGMTAVLGAWYKEVMIAILGDWYKEGMTAVLGAWRE*
>Nep_mir_jg37773.t1
MLLVLVVMGFSLVFDVVRYVKQSSNSVCGYCVLKDLPRDGSFAWTESQCIAVYIHCSLLE
LMVFFYPVHSSCLRC*
>Nep_mir_jg37040.t1
MPRGRLSLPPCTKPRVLPPFPPCTKPRGRLSFLLVPSPKDGNHSFLVPSPEDDYDSLLVA
SPEDCYHSLLVPSPEDRYHYLLDDYNSLLVQSPEHGYHYLLLPCLGDGYHYLLVPSPEDG
YHSLLVPSPKDGYHSLLIPSPEDGYHYLLVPSPEDGYHYLLVPSPEDGYLYRLVPSPEDD
YDSLLVPSPEDGYLYRLVPSPEDDYDSLLVPSHEDGYHYLLVPSPGDGYHYLLVLSPEEG
YHSLILPSPEDGYHYLLVPSPEDGYHYLLVPSPEDGYLYRLVPSPEDDYDSLLVPSHEDG
YHYLLVPSPGDGYHYLLVLSPEEGYHYLFVRSPKDGYHYLLVRSPEDGYHSLILPSPEDG
YRYLLIPSPEDGYHSLLVPSPEDRNHYLLVPSPEDGYHYLLVPSPENGYHSLLLPSPEDG
YHYLLVPCLEDGYHYLLVLSPEEGYHYLFVRSPNDGYHSLLVRSPEDGYHSLILPSPEDG
YHYLLIPSPEDGYHSLLVPSPEDGNHYLLVPSPEDGYHYLLVPSPENGYHSLLLPSPEDG
YHYLLVPCLEDGYHYLLVLSPEEGYHYLLDGFHSLLVLSPEDGNHYVLLPSPEDGFHSLL
VPSPEDGCHYLLVPIPEDGYHSRLVPSPEDGYRSLLVPSPEDGYHYLLELGPEEGCHSLV
VPSPEDCYHYLLVLSPEDGYHYLLVPSPENGYHSLLVPSPEDGYGSLIVPIPEEGYHFLL
VPSPEDYYHSILVPSPEDGYDYLLVPSPEDGCHSLLILSPEGGYHYLFVPSPEDGYHCLL
VQSPEHGYYYLLLPRLEDGYHYLLVPSPEDGYHSLPVPSPEDGYHSLLMPSPEDGYHYLL
VPSPEDGYHYLLVRSPEDGYRYLLVPSPEDDYDSLLVPSPEDGYHYLLVPGPEDGCHSLL
VLGLEDGYHYLLVPIPEDGNHSLLVPSLEDGYHSLLVPSPEDGYHSLLVPSPEDGYHSLL
VPSLEDGYHSLLVPSPEDSYHSLLVPSPEDGYHSLLVPSPEDGYHYLLVLSPEEGYNYLF
VRSPKDGYHSLLVRSPEDGYHSLILPSPEDGYH*
>Nep_mir_jg37418.t1
MAIITSLCQAPRTAIITSLYQAPRSAITPSLYQSPRTAIITSLYQTPRTAIITSLYQSPR
AAIIPSLYQAPGQLLLPPCTNPRGRDSYRSLLVPIPEGGYHYLLVPGPEDGYHFLLVSSP
QDGYHYVLVPSLEEGYHSLLVPSPEVCYHSLLAPSPEDGYHYLLLPRQEDGYLYLLVPSS
EDGYHYELVPSPEEGYHSLLIQSPEEGYHYLILPRTEDGDHYLLVPSPEDGYHYVLVPSP
EVGYHSLLIPIPEDGYHYLLVLSPEDGYHSLLVPSLEDGYHSLLVPSPEDGYHYLLVLSP
KDGYHYLLVPSPEGYHDSLLVPSPEDGYHSLLVPSHEDGYHCLLVPSPEDCYHYLLVPSP
EDGYHYLLVPSLEDDFHSLLGPSPEEGYHSLLVPSPEDGYHYLLIPRPVGGYHSPVVRSP
EDGYHSLLVPSPDDGYHYLLVPSPEDGYHYVLVPSLEDGYHSLLVPSPEVGYHSLLVPSP
EDGYHYHIVPRHEDGYHYLLVPNPKDGNYYLLVPIPEGGYHSLLLLVPSPEYYYHSLLVQ
SPEDSYRSLLVPIPEGGYHYLLVPGPEDGYHFLLVSSPQDGYHYVLVPSLEEGYHSLLVP
SPEVGYHSLLAPSPEDGYHYLLLPRHEDGYLYLLVPSAEDGYHYELVPSPEEGYHSILVP
SPEDSYYYLLVPIPEDGYHSLHLPSPEDGYHYVLIPSPEDGYHSLLVPSPEDGCHYLLVP
IPEDGYHSLPVPSPEDGYHSLLVQGPEDGYHSLLVPSPEDGYHYLFVPSPEDGYHYLLVP
RPEDGYRYLLVPSPEDDYDSLLVPSPEDGNLSLLVPSPEDGYHFLLVPSPEDGYHSLLVQ
SPEDGYHYLLLPRPEDGNHYLLVRSPEDGYHSLLVPSPEDGYYYLLLPHPEGGYHSLVVR
SPEDGYHSLLVPIPEDGDHYLLGLGPEDSYQYVLVPSIEDGYHSLLVPSPEDGYHSLLV*
>Nep_mir_jg37620.t1
MIAVLGAWHKDGMIAILGAWYKYGMIAILGDCYKEVMTAVLGAWYKVRLIAILGAWYKDV
MIAFLAAWYKEGMIAVLGDWYKEVIIAILRAWCKEGMIAILGAWYKFVMIAVLGAWYKEV
MIAVLMAWYKEVMIAVLGAWFKEVMIAVLGALYKDGMIAVLGAWYKEGMIAVL*
>Nep_mir_jg37125.t1
MITVLRAWYKEVMLAVLGAWNKEGMTAILEAWYKEVMVAVLGAWYKDGMIAVLGAWYKEG
IIAVLEAWYKEGMIAVLGAWYKEGTIAILEAWYKEVMIAVLGAWYKEGVIAIPRAWYKEV
MIAVLGDWYKEIMIAVLGDWHKEEMIAVLKAWYKEVMIAILGAWYKEGMTAVLRAW*
>Nep_mir_jg37528.t1
MIAVLRAWYKEEMIAVLRIWFKEVMIAVLGAWYKEGLIAILGAWHKEVMTAVLEAWYKEG
MIAVPGAWYKDVMIAILGAWCKEGMIAVLGDWYKEGMIAVLGAWYKEGIIVILRAWYKEV
MIAILGAWYKEVMIATLGAWYKEVMIAILGAWYKQGMIAVLEAWYKQGMIAVLGAWYKEV
MIAVLRAWYKVVTTAVLGAWPKEGMIAILGAWHNDGMIAILGAWYKEGMIAIFGDWYKEV
MTTVLGAWYKKGMIAVVGAWYKDVMIADLEA*
>Nep_mir_jg36959.t1
MIAVLRAWFKEVMIAVPGAWYEEGMIAVLGACYKEEIIVILGAWYTEVTIAILRAWYKEV
MIAVLGAWYKEVMVAILGAWYKEGMIAVLGAWYKEAMIAVLGDWYKDVMIAILGDWYKEV
TIAILGAWYKEGMIVVLWAWYKEVMVAILGAWYKEGMIAVLGAWYKEAMIAVLGDWYKDV
MIAILGDWYKEVMIAILGDWYKEGI*
>Nep_mir_jg36963.t1
MIAVLRAWFKEVMIAVPGAWYEEGMIAVLGACYKEEIIVILGAWYKEVTIAILGAWYKEV
MIAVLGAWYKEVMVAILGAWYKEGMIAVLGDWYKEAMIAVLGDWYKDVMIAILGDWYKEG
I*
>Nep_mir_jg36928.t1
MIAVLMSWYKEVMIAVLRAWFKEVMIAVLRAWYKEGMIAVLGAWYKEVMIAVLVVWYKEV
MIAVLGAWYKEGMIAVLGAWYKEGMIAVLGAWYKEVVIAILGGRYKEGMIAVLGAWYKEG
MIAILRASYKKVLIAVLGAWYKEGMKAVLRAWYKEVMIAFLGDWYKEVMIAVLGVWYNEG
MIAVLGASYKEGMIGVLGTS*
>Nep_mir_jg37424.t1
MIAVLEAWYKEVMIAVLRDGYKEGMIAVLGAWYKEGIIVILGAWYKEVTIALLGAWYKEV
MIAAWYKEVMIAVLGAWYKEGMTAVLGAWYKERKIAILGAWYKEEMIAVLGAWN*
>Nep_mir_jg37627.t1
MIVVPGAWFMEVMIAILGAWYKERMIAIIGAWYREGIKVILGDRYKEVMIAVLGAWYKEG
MIAILWAWHKEGMIAVLGASYKERMIAILGAWYREGIIVILGDWYKEVTVAILGAWYKEV
IIAVLWIWYTEVMIAVLGAWYKEGMIAILGAWYKDVMIAILGAWYKEGMIADLGAWYKYV
MIAVLGAWYKEVMIAILGGWKNEVMIAVLRALYKEGMIAVLGAWDKDVMIAVLGAGYKEG
MIAVLGAWYKDVMIAVLVAWCKERMISVLGDWYKEGMIADLGAWYKEVMIAVLGAWYKEV
MIAILGAW*
>Nep_mir_jg37709.t1
MIAVLGASYKDVMIAVLWAWYKEGMTAIPRDWYKEVIIAVLGAWYKDGMIAVLGAWYKEG
MIAVLGISDKEGMIAVLGAWYKEGMISLPRVGTKR*
>Nep_mir_jg37849.t1
MRRGGERKPLPAALHHHLLPFVVEFVVVVLAAIAHVEAGVVAGNRGDRERQKCAKRERME
GERGSARVGERRCRFRYFETSFFQICKVRDQDKYL*
>Nep_mir_jg37761.t1
MAIITTLYQAPRTAVIPYLYQAPRMTMIPSLYQAPRTAIITSFYQAPRTAIIPSLYQALR
IAIITSFYQAPRTAIVTSLYQAPRTAILPSLYQAPRTAIVPSSYQARTTAIIPFLYQASR
TTGGRLSFPHCSKPRGRHHYFLLPRLEDGYHYLLEPSPDDGYHSLLLQSPEDGYHFLLVP
SPEDGYHSLLVRSPKDGYHSLLVPSPDDGYHYRLVPSPEDGYHSLLVPSPDNGYHSLVAQ
SPEDGYHYILLPRPEESYHYLLVPSPENGYHSLLVPSPEDDYDSLLVPCPEDGYHSLLVP
SPEDGYHYLLVPSPEDGYRYLFVPSPEDDYDSLFVPSLEDGYHSLLVPSPEDGYHYLLLP
SPEDGYHSLLDGYQSLLLPSPEDGNHSLLVPSPEDGYHSLLVPSPKDGYHFLIVPIPKDG
YHFLLAPSPRDGYHSLLVRSPEDGYHSLLVLSPDDGYHYLLVPSPEDGYHSLIVPSPDNG
YHSLLIQRPEDDYHYIRLPRPEDGYHYLLVPSPENSYDSLLVPSPEDDYDSLLVPSPEDG
YHYLLLPSPDDGYHFLLVPSPEDSYHYLLVPSPKDCYRYLLVPSPEDGYPSLLVPSPKDG
DRSLLVPSPEEGHHSLHVPSPKDGYHSLLVPCPEDGHHYLLVPCPEDGYHSLLVPCPEDG
YHYLLLPRLKDGYHYILVPCPEDGYHSLIVPSPKDGYHSLLIPSPEDGYHYILVPSP*
>Nep_mir_jg37222.t1
MIAVLGAWYKEGMIAVLGAWYKKGMIAVLGAWYKDVMIAILGAWYNEGMIAILGDWYKEV
MIAVLGAWYKAGMIAILGAWYKFVMIAVLGAWYKEVMIAMLGEWYKEVMIAILGAWYKEG
MIAILEAWYKDVMIAVLGAWYKEVKIAVLGAWYKEGITAVLGAWYKEVMIAILGTWYKDG
MIAVLGAWYKEGMIAILGDWYKVVMIAVLGAWSKDIMIVVLGAWYMEGMIAVLGDWYKEV
MIAILGAWYKEGMKAVLGAWYKEVMIAVLGAWYKEGMTAVLGAWYKEVMIAVPGAW*
>Nep_mir_jg37563.t1
MTAVFGAWYKEGMIAVLGAWYKDVMIAVLGAWCKEGMIAVLGEWYKEGIIAVLGAWYKEG
MIVILRAWYKEVTIAILGAWYKEVMIAVLWAWYKVVMIAVLGAWYKEGMIVVVEDWYKEV
IIAVLGAWYKDGMIAFLGAWYKFVMIAVLGAWYKEVMIVVLRAWYKEGMIADLGAWYKEG
MIALLEAWNKDVMIAVLGA*
>Nep_mir_jg37330.t1
MIGILGAWHKEVMIAVLGAWYKEGIIAVLRAWYNEGMIAILVAWNKFIMIAVLGAWYKEV
MIAVLGAWYKEVMIAVLGAWYNDGMIVVLGAWYMEGMIAVLEAWYKDGGMIAILRAWYKE
GMTVVLGAWFKDGMIVVLGAWFKDGMIVVLDAWYKKVMIAVLGAWYNEGIIAILGSWDKE
VMIAVLGAWY*
>Nep_mir_jg37644.t1
MIAVLGAWFMELMIAVLRAWYKEGMIVILGAWYKEGIIVILGAWYKDVTVAVLGAWYKEV
MIAVLRIWFKEVMIAVLGAWYKEGMIAILGTWHKEGMTAVLRAWYKEGMIAVHGAWYKDV
MIAILGAWFKEGMIAIIGAWYKEEVMIAVLGALYKQGMIAILRYWHKEVMTAVLGAWYKE
AMIAVLGAWYKDVMIAVLGAWYKEVMIAILGAW*
>Nep_mir_jg37358.t1
MIAVLGALNKEGKIAVLGAWYKEVMIAVPGAWYKEGMIAILEAWYKDVMIAVLAAWYKDG
MKAVLEDWYKEVIIAVLGAWCKEGMIAILGAWYKFIMIAVLGAWYKEVMIAVLVAWNKEV
MIGVLRAWYKEGMIADLGAW*
>Nep_mir_jg37372.t1
MIAVLMAWHKEGMIAVLGAWHKGGMIAILGAWYKDGMIAILGDCYKEVMTAVLGAWYKEG
MIGILGAWYKDVMIVVLVAWYKKGMIAVLGDWYKEVIIAVLRAWYKEVMIAILGVWYKEV
MIAVLVAWYNQGMIAILGDWYKEVIIAVLGAWYEEGMIAFLGAWYKFVMTAVLGGWYKEV
MIAIPVAWYKEVMIAVLRAWYKEGMIADLGAWPSSSLGTRT*
>Nep_mir_jg37161.t1
MIAVLGAWYKEVMVAVHGAWYKEGMIAVLGAWYKEGIIVILGAWYKEGMIAVLAAWYKEE
GIIAILWAWYEEGMIVVLGAWYKEVMIAVLGAWYKEGMIAVLGALDKDVMITVLGAWHKE
VMIAVLGASYKEGMIAVLGAWYKEVMKAILGAW*
>Nep_mir_jg37516.t1
MIAVPGAWYKEVMIAVLRAWYKEVMIAILGAWPKEGMIAVLGAWNKEGMIAVLGAWCKEG
MIAVLGDWYKERMIADLGAWYNEVMIAILGAWYKEGLVQGGNHSHPPALVQGGNGRRPRG
LVQGGNDSHPQDLVPGGNDSHPRGLAQGGNAAILGAWYKVGMIAILGPGYKDVMIAILVA
WYKEGMIALLGAGYKDVMIAVLGAWCKEGMIAILGDWYKVGMIADLGAWYKVVMIAILGA
W*
>Nep_mir_jg37109.t1
MIAVLWAWYKEIMIAVLGAWNKEGLTAILEAWYKEVMVAVLGAWYKDGMIAVLGAWFEEG
IIVILGAWYKEGMIAVLEAWYKEGTITVLGAWYKKVMIAVLRAWYKEGMIAILGARYKEV
MIAVLGAWYKEVMIAVLGDWYKEGMTAILGAW*
>Nep_mir_jg36957.t1
MIAVLGAWYKEGMIAVLEDWYKEVMIAILGHWYEGMIAVLAAWCKDVMIAVLGAWYKEGM
IAVLGDWYKEVMIAVLGAWYKEGMIAILGAWYKEVMLAILGAWYKEEGTIAVLEAWYKEV
MIAVLGAWYKEVMIAVLRAWYKDVMIAVLGAWYQEGITAVLGAWYKEVTIAILGAWYKEK
EGMIAILGAWYKEGIIVILGAWYKDGMIAVLEAWYKEGIIAVLGDWYKEVMIAILGDWYK
EGMIAVLAACCKDVMIAVLGAWYKEGMIAVLGDWYKELMIAVLGAWYKEGMKAILGAWYK
EVMLAILGAWYKEEGMIAILEAWYKEVMIAILGAWYKEGIIVILGAWYKEVTRAVLWAWY
KEVMIAVIRAWNKEGMIAVPGAWYKE*
>Nep_mir_jg37696.t1
MIAVVRAWYKEGMIAVLGAWHTEGMIAVFGAWYKEGMIAILGDWYKEVMTAILGDWYKEG
MIAILGAWYMDIMIAVLGAWCKDGMIAVLGDWYKEGMIAILRAWYKEGMIVFLGAWYKRV
TIAVLGAWYKEVMIAVLGAWYMEVMIAVLGAWDKEGMIAVLKDWYKEGMIAILGD*
>Nep_mir_jg36905.t1
MIAILGARHKEGMIIVLGDWYKEGMIAILGDWYKEVMTAVLRAWYKEGIIAILGARYRDV
MIAVLGAWFKEGTIAILGAWCMEVMIAVLGAWYKEVMIAFLGAWYKEVMIAILGAWHKEG
MIAVLGARHKEGMTAILGYWHQEVIIAVLEDWYKEVIIAVLGLATRRE*
>Nep_mir_jg37421.t1
MIAVLGAWYKEGMIAILRAWYKEGIIVVLGAWYKEVTIAVLGAWYKEVMIAVLKAWYKEV
MIAVLRAWYKQGMIAILGAFHKEGMIAVLGAWYKEGMIAILGDWYKEEGMIAVLGDWYKE
VIIAVLGAWYKDGMIAFLGAWYKFIMIAVLGAWYKEVMIAVLVAWYKEVMIAVLRAWCKE
GMIADLGAWYKEGMIALLEAWYKDVVIAVLGA*
>Nep_mir_jg38063.t1
MLQRLRRFERSLRRMVLVLASSSGQASRAVGSAEGADVSAGEIDEGHVVVGTGMTEVDVT
VRAKVAVEVHHSESSGLGVSKAIEVAGAIEAAEEPCPVPLKLEVQGVMEIGHAAGVVERP
SFESSEHGVRGMADSIDAAEAAEVPPSEPRELGVLEEVEATLNCLPLERPSVAEICSLMD
LLHESERGHACLWDEILRLEGKPRISLNPDEIKRALERRYWASISLYRHIVNLVASGFLV
LIFHPRNASTW*
>Nep_mir_jg37011.t1
MIAVLGDWYKEGTIAVLGAWYKEGRIAVLGAWYNEVTIAVLGAWDKEVMIAVLKAWYKDG
MIAVLRAWYKDGMIAVLGTWYKEVMIAVIGAWNKEGMIAVLGASYKEGMVAVLGASCKEE
IITVLGAWYKEEMISVLGAWYKEGMIAILGAWYKEVMIAVLRAWYKEKMIAVLGAW*
>Nep_mir_jg37229.t1
MIAVLEAWYKEGMIVVLGAWYKEVMIDVLGAWYKEGMIAVLGAWYKEVMIAVIGAWNKDG
MIVMLGVSYNEGMIAALGARYKEVMATVLGAWYKEGMIAILGAWYKEGMIAILEALYKEG
MIAALRAWYKEEMIAILGAWNKEVMVAVLGAWYKEGMIAVLGAWYKEGIVVILGAWYKVG
MIAVLGAWNKEVMIAILGAW*
>Nep_mir_jg36961.t1
MTAFLGAWYMEIMIAVLGAWYKEGTIAVLGAWYMEGMIVVLWAWYKEVMIAILGAWYKEG
MIAVLGAWYKEVSIAVLGAWYKEVMIAIIRAWNKEGMIAVPGAWYKE*
>Nep_mir_jg37157.t1
MIAVLVPWYKFVMKAVLGAWYKVVMKAVLVAWYKEVMMAILRAWYKEEMIANLGAWYKEV
MIAILGAWYKEGMIAILGAWYNEVMIAILGAWYKEVMIAVLRAWYKEVMIAILGAQYKDV
MIAVHGAWYKEGMTAILGAWYKEVMIVVLGAWYKEGMIAVLGAWDYEVMIAVVGAWHKEV
MIAILGAWYKEGMIAVLGAWYKEVMIAFLGASYKEGMIAVLGARYKEVMVAIPGAWHKEG
MIAVLGAWYKEGIIAVLGAWYMEGMIVILGAWYKEGMIAILAAWYKEVMIAILGAW*
>Nep_mir_jg37725.t1
MIVVLEARYKEVMIAVLGAWYKEGMIAILGAWFKEGIIVILGDWYKEVMIAVLVAWYIEV
MIAVLRAWYNEGRTAYLEAWYKDVMIPVLGARYKDVMIPVLGARYKEVMIAVSGAWD*
>Nep_mir_jg37601.t1
MIAVLEAWYKEVLIAILVAWYNKGMIAILGARYKVGIRVILGAWYKEVTVAVLGAWYKEV
MIPVPRIWYKEVMIAVLGAWYKKGMIAILGAWFKEGMIAILGDWYKEVMTAVFGAWYKEG
MIAVLGAWYKDVMIAVLGAWCKEGMIAVLGDWYKEGMIAVLAAWYKEGILVILGAWYKEV
TIAILGAWYKEVMIAILGAWYKEVMIAVLGDWYKEGMIADLGAWYKDVMIAFLGA*
>Nep_mir_jg37253.t1
MIAVLQAWYKEVMIAVLEAWNKEVMVAVLEAWYKEGMIAVLRAWYKEGIIVILGAWYKEG
MIAVLGAWNKEEGMIAVLRAWYKEGMIVILGAWYKEVMTAVLGAWYKEVMIAVLGACYKE
GMIAVLGAWYKEGMIAVIGDWYKVVMIAVLGAWYKKGMIAILGAWYKEGMIAILGAWYKF
VMIAVLEAW*
>Nep_mir_jg37675.t1
MIAVLGASYKEVMIAVLGAWYKEGMIAILGAWYKEGIIVILGAWYNEVAVAVLGDWYKEV
MIAVLRIWYKEVMIAVLGAWYKEGMIAVLVAWHKEGMIAVFGAWYKEGMMAILGAWYKEV
MIAVLGDWYKEGTIAVLGAWYKEGMIVVLGSWYKEVMIAVLGDWYKEEVIIAVLVAWYIE
VMIAILRAWYKEGTMADLGARHKEGTIVVLGTWYKEGMKAVLGDWYEEVRTAVLGARYKV
GKIAVLGAWYKDVMIAILAVWYKEEMISTLGDWYKEVLIAVLGAWCKEGMIAVLGAWYKE
EGMIAVLGAWYKDGMIAILGDLYKEVMIAVLGACYKEGMIAILGAWYKEVTIALLGAWYK
EGMIAVLGAWDKEVMIAVLGAWHKEGMIAVLGDWYKEGMIAILGD*
>Nep_mir_jg37083.t1
MVAVLGAWYKEVMIAVLGDWYKEGMIVVLGAWYKEVMIAMLGALYKEGMIVVLRAWYKEV
MIAVLGAWNKEGTIAVLGASYKEVMVAVLGAWYKEGILAVLGACYKEGIIVILGAWFKKG
MIAVFWAWYKEGTIAVLGAWR*
>Nep_mir_jg37367.t1
MIAVVGAWHKEGMTAVLGAWYKEGMIAFLEDWYKEVMTAVLGAWYKEGMIAILGAWYKDV
MIAVLAAWYKDGMKAVLEDWYKEVIIAVLGAWCKEGMIAILRAWYKFVIIAVLGAWNKEV
MIAVLVASNKEVMIAVLRAWYKEVMIAVLGAWYKEVMIAVLGALYKEGKIAVLGAWYKEV
MTAVLGAWYKEGMIAILRAWYKDIMIAVLTAWYKDGMIAILEDWYKEVIIAILGACCKEG
MIAILGAWYKFVMIAVLGAWYKEVMIAVLVAWNKEVMIAVLRARYKEGMIADLGAWYKEV
MIAVLGALYKEGKIVVLGAWYKEVMIAVLGAWYMEGMITILGAWYKEGIMVILEA*
>Nep_mir_jg37368.t1
MVAVLGDWYKEVIIAVLWAWYKDGMIAFLGAWYKFVMTAVLGAWYKEVMIAVLVAWYREV
MIAVLRAWYKEGMIADHGAWYKEVMIADLGAWYKEVMIAILGALYKEGMIAVLGAWYKEG
MIAILEAWYKDVMIAVLRA*
>Nep_mir_jg37168.t1
MIAVLGAWYKVEMIAVLVAWYKEVMMAVLRAWYKEGMIANLGALYKEVMIAVVGAWYKEG
MIAVLGAWCKEVMIAVLGDWYTEGMIAVLGAWYKEGMIAILGAWYKFGMIAVLGAWYKEV
MIAVLGAWYKQVMIAVLGAWYKELIIAVLWAWYMEGMTAILGAWYKEVMVAVLGAWYKEG
MIAVLGAWYKDGMIAILGAWQKEGMIAVLGAWYKEGMIAILGDW*
>Nep_mir_jg37145.t1
MIAVLGAWYKEETIAVLGAWYKEGMIVVLGAWNKEVMIAVLGSWYKEGMIAVLGAGYKEG
MIAVLEAWYKEVMIAILEAWYKEGMTAVLGAWYKEVMIAILGARYKEEIIVILGAWYKEV
MIAVLGSWYKEVMIAVLGAWYKEVMIAVLGDLYKEGMIAVLGAWYKEGMIAVLRAWYKEE
GMIVVLRAWYEEVMIAVLGAWNKEGMTAVLGAWYKVVMVAVLGAWYKDGMIAVLGA*
>Nep_mir_jg37748.t1
MIAVLGALYKEGMLAVLGAWYKEEMITVLGAWYKEGMIAILGAWHKEVMIAVLGAWYKEG
MIAILGAWYTEGIIVILVAWYKEVSITVLGAWYKEVMIAFLRGLVQGGIHSYPRGLEQGG
NNSRPRGMKEVMIAVLGAWYKEGMIAIREAWYKEGIIVILGAWYKEVTIAILGAWYKEVM
IAILGAWYKEVMIAVLRAWYKEGMIAVVGAWYNKGMIAVLGAWYKEVMIAILEAW*
>Nep_mir_jg37637.t1
MIAVLGDWYKEGMIAVLGARYQDVMIAVLRDWYKEGTIAVLGAWYKEGMIVVLGAWYKEV
MIAILGAWYKEGMIAVLGDWYKEVIIAVVGLGTRRE*
>Nep_mir_jg37787.t1
MASGVVELAAGGEPSRHLALAVGDQEGAHGGLVFAPTLTQYGTPIAIVSPCEEPIQCLLV
AVDEEARCGDWMADVLVGSFDEGHKVAGPKATEPSTTIRTEEATGVHSLESLDNKAPNAV
EVTKTVVAAEGPCVEFSEPETRGEAEELRVATKRASRYERELFETRVRISSIEDLPRKWE
QDCARFRGENLRLEMELLTALSLNEIEGALERRY*
>Nep_mir_jg37414.t1
MIAALGAMYKEVMVAVLGIGANDSHPRGFVQGGNDSRPRELVQGGNHGRPGAWYKEGMIA
VLGDWYKEVIIAVLRVWYKEVMIAILVAWYNEVMIAIPRAWYKEGMIADLGAWHKEGMIA
VLEAWYKDVMIAVLGAWYKEGLVQGDNDSSPLGLAQGGNDSRPRGLAQGGMIAILGAWYK
DGMIAILGDWYKEIMTAVIGAWNKEGMIAVLGASYNRGMIAALGAWYKEVMIAVLGAWYK
EVMIAVLRAWHKETMIAVLGAWHKEGMIVVLGAWHKGGMIAILGAWYKDGMIAILGDWYK
EIMTAVLRAWYKEGMTAILGAWYQDVMIVVLGAWYKEGMIAILGDWYKEEVMIAVLVPWY
NKVMIAVLRAWYKEGMIADLGAWHKGGMIAVLEAWYKDVMIAVLGAWYKEVVIAIIGLGT
RRE*
>Nep_mir_jg37507.t1
MIAILGAWYKEVMIAVLGAWYKEGMIAILGPWYKEGIIVMLGAWCMEVTVAVLGAWYKAV
MIAVLRIWYKELMIAVLGSWYKEGMIAILGAWHKEGMIAVLGAWYKEGMIAVLGAWYKDV
MIAILAVWYKEGMIAILGDWYKEVIIAVLGAWCKDGMIAIPGAWYKFVIIAILGVWYKEV
MIAVLRAWYREGMFADLGAWYKEEVMIAVLGASYKEGMIAVFGAWYQEVMIAVLGAWYKE
GMIAILGAWYKEGIIVIVGAWYKEVTVAVLGAWYKEVMIAILRIWYKEVMIAVLGAWYKE
GMLAMLGAWHKEGMIAVLGAWYKEGMIAVLGAWYKDVMIAILGAWCKEGMIAILGDWYKE
GMMADLVAWYKEVMIAILGDWYKEVMIAILGAW*
>Nep_mir_jg37439.t1
MIAILGAWYNFVMTAILGAWYKEVMIAVLGDWYKEGMIAVLGAWYKEGIIVFLGAWYREV
TIAVLGAWYKEVMIAVLGAWYKELMTAVLGAWSMEGIIAVIETWYKEVMIAILGAWYKEV
MVAVLRAWYKETMIAVLGAWFKEGMIAVFGAWPRGE*
>Nep_mir_jg36924.t1
MIAFLGAWYKFVMIAVLGAWYKEVMIAVLGVGYKEVMTAVLGAWCKEGIIAVLGARYKDI
MIAVLGAWYKVGMISVLGDWYKGVIIAVLGASYKEVTVAVLGDWYKEVMIAVLRIWYKEV
MIAVLGDRYKEGMIAILRAWHKD*
>Nep_mir_jg37326.t1
MIAVPRAWYKEVMIAVIGAWNKEGMIAVLGASYKKGMVAILGAWYMDVMIAVPRAWYKEG
MIAILRAWALYEEGMIAILGACSKEEVTIAVLGAWYKEVMIAVLRAWDNEEVMVAVLGAL
YNEGMIAVLRACYKEVMIAVLGAWFKEGMIAVLGAWYKEEIIVILGAWYKEVTIAVLGAW
NKEVMIAVLWAWYKEGTIAVLRAG*
>Nep_mir_jg37349.t1
MIAILEAWYKDVMIAFLGAWYEEVMIAILGAWYKERITAIPGAWYKEEGMIAVLGAWYKE
GMIVVLGAWYKEVMIAVVVAWYKEGMIVILGALYKEVKIAVLGAWYKEGMIVVLGLGTRR
NGMIVVLGARYKEVMIAVIGAWNKEGIIAVLGDWYKEVMIAVLGTWYKEGMIAVLRAWYK
EGMIAILGDWYKEVMLAILGAW*
>Nep_mir_jg37374.t1
MAIIPSLYQAPRMAIITSLNQAPRTAIIPSLYKAPRMAIITSFYHALRTAIITSLYEAPR
MAIIPSLYHALRTVIITSFYHAPRAAIIPSLYEPPRTAIIPS*
>Nep_mir_jg37023.t1
MIAVLGTGYKEGMIAVLGAWYKKGMIAILEAWNKEGMIAVLGDWYKEVMIAVLEAWYKEG
MTAVLGAWYKEVMIAVLGAWHKEGIIVILGAWYKEVAIAILGVGYKEVMIAVLGAWYKEV
MIAVLGAWYKERMIAIFGAWYKEGMIAVLGAWYKELMIAILEAW*
>Nep_mir_jg37055.t1
MAIFTSLYQAPRTAIITSLYQAHLLVPSPENGYRSLLVPSPEDGYHYLLVPIPEYYYHSL
LVPSPEDSYRSLLVPSPEDGCHSILVPSPEDGYHYLLAPSPKDGYHYLVVPSPENGYHSL
LVPCPEDVYHYLLVPSPEYYYHSLLVPSPEDGYRSLLVPSPEDGYQSLLVPIPEDDYDSL
LIESPEDCYHSLLVPSPEDRYHYLLVPSPEDGYHSLLVPIPEDGYHYLFVRSPKDGYHSL
LVHSPEDGYHSLLVPSPEDGDHYLLVPGPEDGYHFLLVPSPENGYHCLLVSSPEDGYHYI
IVPCLEDGYHYLLVLSPEEGYHYLLVPSPEDSYRYLLVPSPEDNYDSLLVPSPEDGYHYL
LAPGPEDGCHSLLVPGLEDGDHYLLVPGPEDGYHYLLVPSPENGYHCLLVSSPEDGYHYI
IVPCLEDGYHYLLVPSPEDGYHYLLVPSPEDSYRYLLVPSPEDNYDSLLVPSPEDGYHYL
LAPGPEDGCHSLLVPGLEDGYHYLLVPINEDGNHSLLVPSIEDGYHSFLYQAPRTAIIPS
LYPVPRTAIIPSLYQAPRTVIITSLYQALRTVIITSLY*
>Nep_mir_jg37339.t1
MVGYHYLLIPCPEDGYHYLLVLSPEDGYHYELVPRPEDSYHSLLVPNPEDGYHYVHVPSP
DDGYHFLLVPSPENGNHSLLVRSPEDGYHSLLVPIPDDGYHYLLVPSHEDGYLSLLVPNP
EDGYHSLLVQIPEDGYHYILLPRREDGYHYLLVPSPDNGYHSLLVPSPEDDYGSRLVPSP
EDGYHSLLVPSPEDGYHYLLVPGTEDDCHSLLVPSPEDGYHYLLVPGAEDGCHSLLVPSP
EDSYHYLLVPCPEDGYHYVLVPSLEDGYHSLLVPSPEDSYHSLLVPSPEDGYQYVLVPSP
EDGYHFLLVPSPEDSYHSLLVRSPEDGYHYLLVPSHEDGYHYLLVPSPEDNYRYLLYQAP
RMTMIPSLYQAPRTAIIHSLYQAPRTAIITSLYQAPRTAIIPS*
>Nep_mir_jg37518.t1
MIAILGDWYKEVMTAVLGPWYKEGMIAVLWAWYKDVMIGILGAWCKEGMIAVLGDWYKEG
MIAVLGDWYNDVMIADLGAWYKEVMIAVHGAWYKEVMTAVLGAWYKEVMIAILGAWKKEV
MIAVLGALYKEGMIAILQAWYKEVMIAVLVAWYKEGMNAILRIWYKEGMIVVLGDWHNEE
KIAVLGAWYKEVLIAVLGAWYKEVTIAVLGAWYKEGMIAVLEAWHKEGMIAVLGAWYKEV
MIAVLRAWYKEVMLAVLGAWHKEGMIAILRALHKEGMIAVLGAWYKEGMIAILGDWYKEV
MIAVLGALYKEVMTAVLGDCY*
>Nep_mir_jg37351.t1
MAIITSLYQSPRLAIIPSLFQAPMTAIVTSLYRAPRTAIMPFLVASPEDGYLYLLVPHPD
DGRHYLLVPSPRMTIIPSLYQAPMTAIFTSLYQAPTMTIISSLYQAPTTAIITSLYQAPR
MTIIPSLYQAPRTAIIPS*
>Nep_mir_jg37625.t1
MAIIPSLCQARRTAILLVPSPGDGYHYLLVPSPEDDYHSLLVPSLEDSYLYLLVQSPKVG
NRYLLVPSPEDDYDSLLVPSPEDCYHSLLLLSPEDGYHSLLVPSPEDCYHSLLVPSLEDG
CHSLLVPSPEDGYHYLLVPSPKDGYHYLLVQIPKDGYRYLLVPSPEDDYDSLLVPSPEDC
YHSLLVPILEDGYHSLLAPSPKDSNLYVLVPSPEDGYHSLLVPSPEDGCHYLIVLIPEDG
YHSLLVLSPADGYHYLLVPSPEDGYHSLLVPSLEDGYHSLLVPIPENGYHYLLVPSPKDG
YHYLLVPSPEYGYRYLLVPSPEDDYDSFLVPSPEDCYHSVLVPSPEGDYDSLLVPSPEDG
YHSLPVPSPEDGHLFLLVPSPEDGYDYLVIPNPEDGYHYLLVPSPEDCYRYLLVRSPEYD
YDSLLVSSPEDGYHSLLVPSPEDGYHYLLVLSPKDGYHYLLVQIPKDGYRYLLVPSPEYD
YDSLLVPSPEDCYHSLLVPIPEDGYHSLLGPSPEDSYLYVLVPSPEDGYHSLLVPSPEDG
CHYLIVPIPEDGYHSLLVLSPADGYHYLLVPSPEDGYHSLLVPSLEDGYHSLLVPIPEDG
YHYLLVPSPKDGYHYLLVPSPEYGYRYLLVPSPADDYDSLLVPSPEDCYHSLLVPSPEDG
YHSLLMPSPEDGYLFLLVPSPEDGYHYHLIPNPEDSYHYLLVPSPENSYRYLLVPSPEDD
YDSLLVPSPEDGYHSLLVPSPKDGYHHLLVPSPEDGYDSLLVPSPEDCYHSLRVPIPEDG
YHSLPVPSPEDGYLFLLVPSPEDGYDYLVIPNPEDGYHYLLVPSPEDSYRYLLVRSPEYD
YDSLLVSSPEDGYHSLLVPIPEDGYHYLLVPSPKDGYHYLLVPSLEDGYRYLLVPSPEDD
YDSLLVPSPEGDYDSLLVPSPEDCYHSLRVPSPEDGYHSLPMPSPEDGYLFLLVPSPEDS
YRYLLVRSPEDDYDSLLVPSPEDGYHYLIVPSSEDCYHSLLVPSPENGYHSLLVPSPEDG
YHSLLVPIPEGDYDSLLVPSPEDCYHSLHVANPEDGYHSLPVPSPEDGYLFLLVPSPEDG
YHYLVIPNPEDGYHYLLVPSLEDSYRYLLVPSPEDDYDSLLVPSPEDGYHSLLVPCPEDG
YHSLLVPSPEDGYHSLLVRSPEDGYYYLLLPRTEEGDHYLLVPSPKDGYH*
>Nep_mir_jg38005.t1
MLLRRRILSFTGGRRNPLLMLVEALYRRLPSFQDFGRRKPSVGARRSKLCSSMHPIAHVV
VVVRTKKKIKTMRLLACYERNAA*
>Nep_mir_jg36900.t1
MIAVLEALYKEGMIAILRAWYKEEMIAVHAAWYKEVMITVLRAWYKEGMIAVLGAWYKEV
MIAILGDWYKEGITAVLGAWYKEVMIAILGAWYKEGMRAVLRAWYKEGMTVVLGAWYNEV
MRAILGA*
>Nep_mir_jg37759.t1
MIAVLGAWYKEGIIVILGAWYKEVTIAVLGAWYKKVMIAVLGAWYKEVMIAVLGAWYKEG
MRAILGARYKEGTIALLGAWYKEEGMIAILRAWYKEVMIAILGAWNKEGMIAVLGAWNKE
VMVAVLGAWYKEGMIAVLGAWYKEGIIVILWAWYKEGMIAVLGAWYKEVMIAILGAW*
>Nep_mir_jg37299.t1
MIAVLRAWYKEVVTAILGAWYKEGMIAVIGAWYKEVMIVILGAWYKEVMIAILRALYKEG
MIAVPRAWYKEYKEEMIAVLETWYKKGIIAVLEDWYKEGMIAVLGDWYKEVMIAVLEDWY
KEGMTAVLGDWYKEGMIVVLGAWYKEVMIAVLGA*
>Nep_mir_jg37776.t1
MAGVKKEKTKVDGVEAGLDGVSVEAEVTIWVMEAEVDGVCVMEADVDDDKEMAEFNPAPS
VVNGPEDGFGKPSEDAGSPGPVVADQTELDNKNDDSVTGSAISETSLNSSPPWMMAVLQM
SRNPCLKVPSIQDQRFPY*
>Nep_mir_jg37728.t1
MITVLEAWYKEVMIAVLGDWDKEGTIAVLGAWYKEGMIVVLGAWYKEVIIAILGDWYKEG
TIAVLGDWYKEVIIAVLGLGRIDSRPRGVVHRGNDSRPQGLVQGGNDCRPRSLAHGGNIA
VLEAWYKDVMIAILGAWYKEVMIAVIVAWDKEGMIAVLGASYNKGMISTHGVWYKEGMIT
VLGALYKEEMIAILGAW*
>Nep_mir_jg36972.t1
MITILGAWYKEGIIVILGAWYKEGMMAVLGDWYKEGMKAILGDWYNEVMIVILGAWYKEV
TIAILGAWYKEVMIAVLGAWYKEVMIAVLGAWYKEGMIAILGTWYKEVMMAILGAWYKEV
MIAVLGLGTRGE*
>Nep_mir_jg37147.t1
MAIITSLYQAPRTAIITPLYQAPRMAIIPSLYQAPRTAMDCYHSILVPSPEDGYHYHLVP
SPEDGCHSLLVPSPEDGYHYLFVPSPEDDYHSLLVQSPEHGYHYLLLPRLEDGYHYLLVP
SPEDSYHSLLVPSPEDGYHSLLIQIPEDGYHYLLVPSPKDGYHYLLVPTPEDGYHYLLVP
SPEDDYDFLLVPSPEDGYHYLLVPGPEDGCHSLLVPGLEDGYHYLLIPSLEDGYHSLLVP
SPEDGYHSLLVPSPDDGYHYLLVPSPEDGYHYILVLSPEEGYHYLFVRSPKDGYHSLLVR
IPEDGYHSLILPSPEDGYHYLLIPCPEDGYHSLLVPSPKDGNHSLLVPSPEDHYDSLLVL
SPEDCYHSILVPSPEDGYHYLLVPSPEDGCHSLLVPSPEDGYHYLFVPSPEDGYHSLLVQ
SPEHGNPYLLLPRLEDGYHYLLVPIPEDGYHSLLVPSPEDGYHSLLIQIPEDGYHYLLVP
SREDGYHYLLVPSPEDGYHYLLVPSPEDDYDFLLVPSPEDGYHYLLVQVPEDGNHSLLVP
SLEDRYHSLLVPSLEDGYHSLLVPSPEDGYHSLLLPSPDDGYHYLLVPSPEDGYHYLLVL
SPEEGYHYLFVRSPKDSYHSLLVRSPEDGYHSLILPSPEDGYH*
>Nep_mir_jg37544.t1
MIAILGAWYKFVMIAVLGAWYKEVMIAVLVALYKEVMIAVLRAWYKEGMIDDLGAWYKEV
MIAVLGAWYKEVMIAVLVALYKEVMIAVLRAWYKEGMIADLGAWFKEVMIAVLEDWYKEV
MIAVLAAWYKEGIIAVLEDWYKEVIIAVLGAWCKEGMIAILGAWYKFVMIAVLGAWYKEV
MIAVLVALYKEVMIAILRPWYKEGMIAVLGAWYKEVMIAVLRAWYMEAMIAILGAWYKEG
IMVILGAWYKEVMIVVLRAWYKEVMIAVLGAWCKEGMIAVLGAWHKEGMIAILGAWYKEG
MIAILGDWYKEVMAANLGVWYKDVMIAVLEAWYREGMIAVLRDWYKEVIIAVLRAWYKDG
MIAFLGAWYKFIMIAVLGAWYKEVMIAIVRAWYKQGMIADLGAWYKEGMIALLEAWYKDV
MIAVLGD*
>Nep_mir_jg38091.t1
MSIISHIFVPTDSKSSTSFVMKKFQELTVTALVEDKLSDVWLLFAEDTQCETLDVHHVLQ
TSNGPMAPVLRDDASHQASSMEPRRMLKRKKSQNIVMEAMIRGFEKYIKVEEPAPDTKHY
HNETAWLNVPHPKERLRFWSDPNTELELAKNTSNSVFRMRVD*
>Nep_mir_jg37749.t1
MTMIPSLYQAPRRAIIHSLYEAPGDGYHSLLVPSPDDSYHYLVVPSPEDGSRYLLVPSPE
DDYDSVLIPSPEDGNHYLLVPSPEDGYHSLLVPSPKDGYHSLLVPSPEDSYHSLLIPSPE
DGYHFLLVPSPEDGYHYLLVSSPEDGYRYLLVPSPEDDYDPLLVPSPEDSYHSLLVPSPG
DGYHSLLVPSADDSYHYHLVPSLEDGSRYLLVPSPEDDYDSFLLSIPEDSYHSLLVPSPE
DGNHYLFVPSPEDGYHSLLVPTPRTVIISSLCQAPRTVIISSLHQAPRTATIPSLYEAPR
TAIIPSLYQALRTAIIPSLYKAPRMTIITSVYHALRMAIITSLYQAPRTAIIPSLYQAPR
TAIITSLYQAPRTAIIPSLYQAPRTAIITSLYQAPSTTIIPCLYQAPRTAIISSLYQALR
TAIDTSLYQAPRTAIVTSLYQAPRTAILPALYQDPRTAYVPSLYQAPRTAIIPFLYQTPR
VATITSLYHAPRMAIIPSLFHAPRTAIITSLYQAGRTAIIPSL*
>Nep_mir_jg37669.t1
MIAVLGALYKEGMIAVLGAWFMEVMIAVLVAWYKVGMIAILGAWYKERIIVILGAWYKEI
TVAVLGAWYKEEMIAVLRIWYKEVMIAVLGAWYKEGMIAILGLGTRRE*
>Nep_mir_jg37276.t1
MIAVLGTSYNEVMIAFLGAWYKEVMIAVLRALYKEGMIAVLGAWYKEGMIAVLGVWYKEG
MIAVLGAWYMEGMIAILGDWYKEVMIAVLGAWYKEVVIAILGAWYKEVVIAILGGWYKEG
MIAILGDLYKEGKIAVLGALFKEVMIAVLGAWYKQVMIAVLRALYKEGMIAVLGAWYKEG
MIAVLGVWYKEGMIAVLGAWYKEGMIAILGDWYKEVMIAVLRAWYKEGMKAILGAWYKEV
VIAILGGWYKEGMIAILRDLYKEGKIAVLGALYKEVMIAVLGAWYKEGMIAILGAWYKEG
LIAFLGLGTRRE*
>Nep_mir_jg37420.t1
MIAVLGAWSKEGMIAVLEAWYKEVMIAVLGAWYKEVMIAVLRVWYKETMIAVLGAWHKEG
MIAVLGAWHKGGMIAILGAWYKDGMIAILGDGYKEVMTAVLGAWYKQGMIAILGAWYKDV
MIAVLAAWYKEGMIAVLGDWYKEVIIAVLRGWCKEGVIAILGARYKFVMIAILGAWYKEV
MIAILVAWYKEVMIAVLRAWYKEGMIADLGAWYKEVMIAVLRAWYKEVMIAVLGALYKEG
MIAVLGAWYKEGIIAVLEAWYKDVMIAVLGA*
>Nep_mir_jg37399.t1
MIAVLRAGYKEVMIAALGDWYKEGMIAVLGAWYKEGMIVVLGAWYKELMIAILGAWYKEG
MIAVLGDWYKEEVMIAILVAWYNVVMIAVLRAWYKEGMIADLGAWHKEGMIAVLESWYKD
VMIAVLEAWYKEVMIAVIGAWN*
>Nep_mir_jg37286.t1
MIAVLGAWYKEITIAILGAWCKEGTVAVLEDWYKEGMIVVLGAWMKEVMIAILGAWYKEG
MIPILGAWYKEVMRVVLGAWYKEVMIAVLGAWYKEGMIAVVGAWYKEVMIAILGGWYNEG
MIALLGASYKEGMIAVLGTWYKEVMIAILGAWYKDVMIAILGAWYKEVMIAVLGAWYNEG
MIAVLGAWYKEGMIAILWDLKDVMIAVLGAWYKGGIIAVLGDWYKEVIIAVLGAWYKEGM
IAVLRAWYKFLMIAVLGALYKEVIIAVLVAWYTEVMIAVHRAWYKEGMIADLGAWYMDGM
IAVLEAW*
>Nep_mir_jg37258.t1
MDGYHSLLIPSPEDGYYYLLVPNPEDGYHYLLVPSPEDGYRHLLVPSPEDDYHPLLAPSP
EDGYHSLLVPSPEDGYHFLLLPTPEDGYHSLLLPIPKDSYNYLLVPSPEDGYHYLLVPSP
EDDYDSLLVPSPKDGNHSLLVPSPEDGNHYLLVLSPKDGYHSLLAPCLEDGYHFLHVPSP
EDGYHSLRVRSPKDGYHSLLVPSPDDGYHYLLVPSPEDGYHSLLVPTPEDGYHSLLAQSP
EDGYHYILLPCPEDGYHYLLVPSPEIGYHSLLVPSPEDDYDSLLVPRPEDSYHSLLVPSP
KDGYHYLLVPSPEDGYHYLFVPSPEDGYHSLLVQSLEDGHRYLLLPRLDDGYHSLLVPSP
DDGHHSLLVPSPEDGYITSLYHAPRADIIPLLYEAPRMTIIPSLFQAPMTAIITSLYQAP
RMAIIPSLYQALRTAIITSLYEATRTAIIPTLYQAPRTAIITTLYHTPRTAVITSLYQAR
*
>Nep_mir_jg37417.t1
MIAILGALYKEGMIAVLGAGFMGVIIAVLRAWCKEGMKAILGAWYKFVIVAVLGAWYKEV
MIAVLGDWYKKGMIAVLRAWYKEGIIVILGAWDKDVMIAILVAWYKEGMIAVLGDSYKEV
IIAILRAWYNEVMIAVLGAWYKEGMIAVLEAWYKEGMIAILGAWCKEGMIAILGDWYKEG
TIAVLGAWYKEGMIEVLGAWYKEVIIAVLGAWSKEGMIVVLEAWYKEVMIAVLGAWYKEV
MIAILGAWYKEVMIAVLRAWYKETMIAVLGAWHKEGMIAVLGAWHKGGMIAILRAWYKDR
MIAILGDCYKEVMTAVLGAWYKEGMIAILGAWYKDVMIAVLAAWYKEGM*
>Nep_mir_jg37172.t1
MIAVLGAWYKEVMIAVLGSWYTEGMKAILGAWYKEGMIAILGAWYKFGMIAILGAWYMEV
MIAVLGAWYKEVMIAILGAWYTEIMIAILGAWYKEGMTAILGDWYKEGKIVVLRAWYKEV
MIAVLGAWYKEGMIAVLGALDKEVMIAVLGPWHKEVMIAILGAWYKEGMIAVLWPWYKEV
MIAFLRAW*
>Nep_mir_jg37733.t1
MIAVLGDWYKEGIIAVLGAWNKDVMIAILGAWYKEGMIAVLGAWYKDVMIAVLGDWYKEG
MIVVFGAWYKEGMIAVLGAWNKEGMIAILGDWYKEVIIAASGLGTRRE*
>Nep_mir_jg37017.t1
MIAVLRDWYKEVMLAVLGAWYKEVMIAVLEAWYKEEMIAVLGAWYKEVMIAVLGDWFNEG
MIAVLGASYKEGLIAVLGTSYKEVMIAFLGAWYKDVMIVVLRDWYKEVMIAVLGAWYKEG
IIAVLGAWYKVGRIAVLGAWYKEGRIAVLGARYKEVTIAVLGAW*
>Nep_mir_jg37801.t1
MPKDNAVMADDVENCVSGGMTVENSVVAELKVLKWMTSLLGCLGGRFGTHLKEFEAADLL
VNSLVSLDYALAGLATGSAELGPVRPLFSNLPIQHQQRCPRTSSTITDFMANSRPVLSWS
KESYYRVKIGGSCCLFSNLQLAPILAVPVASFYFPFAYLAKSIFPVLPVSSLTPIDSSLS
SAFDPLCPPLCDYYAGPYAHSIHSLGFSGSIQGLAQVDCPLLVSGAINFEVCLGESATLA
SLFGVHQVGVCLVVTESDLSNNWLNPLPANMYACSSVNAHPNNLNDSFPPSWSAVVQKEN
SSLIVLMRFFPPQRVEGDVDVDYRWKIDRGDHSFQSGHTVFLSKSKRVYRPSGKIVPDRQ
PFDALTFKRLEMLLLHSLGRWLSSTGQGNSLAGDWEGLMPGLVIPQRTISRNAEQQLDHS
CNQLHCCCRPGLGSALGEVTVERKAPTLVVADQAGVICPVWLFADVDHLARLAFAEMCFL
SVWGHLLAGLVPIARYDVTSQFVASCQ*
>Nep_mir_jg37609.t1
MITVLGAWYKEGMIAVLGAWYKEVMIAVLAAWYKEGMIAILRARYKEGIMVILGAWYKEV
TVAILGAWYKEVMIAVLRIWYKEVMIAVLGAWYKEGMIAVLGAWYKEGIMAILGDWYKEV
MTAVFGAWYNEGMIAVLGAWYKDVMKAVLGALCKEGMIVILGDWYKEGMIAVLGAWYKEG
IIVILGACYKEVTIGILGAWYKEVMIAVLGAWYKEGMIAVLDAWYKDVMIAVLVA*
>Nep_mir_jg37114.t1
MIAVLKAGYKEVMIAILGAWYKEGMIAILGAWYKEVMIVVLGAWYKEVMIAVLGAWYKEG
MIAVLGAWYKEYKEVMIAVLRAWYKEVMIAILGACYKEGMIAILGAGYNDGMIAVLGAWY
KKGMIAVLEAWYKEGMIAVLGDLYKEVMIAVLEAGYKEGMTAVLGAWYKEVMIAVLGAWY
KEVMIAVLGAWYKEGIIAALGAWY*
>Nep_mir_jg37622.t1
MIADLRAWHKEGMIVVLVAWYKDVMIAVLGAWNKEVMIAVLRIWYKEVMIAVLGAWYKEG
MIAILGAWHKEGMIAVLGAWYKEEMIAFLGDWYKEVMTAVLRAWYKEGMIAVLGAWCKEG
AIAVLGDLYKEGMIAVLGAWCKEGIIVILGAWYKEVTISALGAW*
>Nep_mir_jg36945.t1
MIAVLGAWYKEGIIVILGAWYKEVTIAILGACYKEVMIAVLRAWYKEVTIAVLGAWYKEG
MLAVLGGCYKEEIIVILGGWYKEVTIAILGAWYKEEVMIAVLGAWYKEGMTAVLGAWYKE
VMIAVLGAWYKEGIIVILGAWYKEVMSAVLGAWYKEEMIAVIRAWYKEGMIAVPGVWYKE
*
>Nep_mir_jg37324.t1
MIVVPRAWYKEVVIAILGAWYKEGMIAVIGAWYKEVMIVVLGAWYKAVMIAVLRALYKEG
MIAILGACYKEGMIAVIGAWYKEVMIVVLGAWYKAVMIAVLRALYKEGMIAILGACYKEG
MIAVLGAWYKEGIIVVLRAWYKEGMIAIFGDRYKVVMIAVLGAWYKEGMIAVLGAWYKEV
VIAILGAWYKEGMIAVLGAWYKEGMTAILGDWYKEEMIAVLGAWYKEGMIAILGALYKEV
MRAILGAWYKEGIIAVLRAWYKEGMIAVLGAWYKEGMFATLWDWYKEVMIAVLGAWYEEG
MIAVLGALYKEVMVAVLGAWYNEGMIAIREAWYKEVMIAVLGAWYNEGMIAILGASYKEG
MIAVLGTSYKEVMIAFLGAWYKFVMIAVLRAWYKEVMIAFLVAWYTEVMIAVHRA*
>Nep_mir_jg38053.t1
MASMADFSSDLRENDIKVLCVEFNIPKGTAWRVPGKDEKAAFSPEGYIAVYEAHLRSGLR
LPLSEEFQSIMVALQVPIAQLHANAVMYICTLCIFARKFDERFRMFGLKVIFKVTQGTEW
ISLSPLGEKWPLARNWGKVPEVHLGTPSATEVSTYAWLTKAIRLNPDEFRRDFLVSREET
KKAKWGSPSPVQKPHPLIKMVRPEDSKGVIICPRHSEEATERVIGTPSSSSSQIDLMVAG
ICGGSGSTSGAERSVEDRPADAEGVILA*
>Nep_mir_jg37359.t1
MIAVLGAWYMEGMITILRAWYKEGIMVILEAWYKVVTIAVLGAWYKEGMIAVLRDWYKEV
IIAVLGAWYKEEMIVILGAWYKFVMIAILGVWYKEVMIAVLVTWYNEVMIAVLRAWYKEG
MIADLGAWYKGVMIAVLGAWYKEVMIAILGVWYKEVMIAVLVAWYNEGMIAVLGNWYKEV
IIAVLGAWYEEGMIAFLGAWYKFVMTAVLGAWYKEVMIAVPVAWYKEVMIAVLRAWHKEG
MIADLGAWYKEVMIVVVGAWYKEVMIAVLGALYKEGMIAVLGAWYKEGMIAVLEALYKDV
MIAVLGA*
>Nep_mir_jg37527.t1
MIAVLRAWYKEVMIAVLGAWHKDRMIALLGAWYKEGMIAVLEAWYKEVMIAVLGAWYKEV
MIAVLGAWYKEGIIVILGAWYKEVMIAIIGAWYKEVMIAALGAWYKEVMIAILGVWYKEG
MIAVLEAWYKEGMIAVLRAWYKEVMIAVLRAWYKEVMIAVLGAWHKEGMIAILRVWHKEG
MMAVLGAWYNEGMIAILGDWNKDVMTAVLGAWYKEGTIAVLGAWYKDVMIAVLAAWYKEG
MIAVLGDWYKEVIIAVLGAWCKEGMIAILGAWYKFVIIAVLGAWYKEEGLIADLGAWYKE
VMIAVLGAWYKEVMIAILEAWYNEVMIAVLGALYNEVMIAVLGAWY*
>Nep_mir_jg37512.t1
MIAVFGAWYQEVMIAVLGAWYKEGMIAILGAWYKEGIIVIVGAWYKEVTVAVLGAWYKEV
MIAILRIWYKEVMIAVLGAWYKEGMLAMLGAWYKEGMIAVLGAWYKDVMIAILGAWCKEG
MIAILGDWYKEGMMADLVAWYKEVMIAILGAWYKEVMIAILGAW*
>Nep_mir_jg37880.t1
MLDMMSWMLGSTRKLTASTTGLELRRGREDYSGGGPCNCPTQPFDQPITGTPVIELGVTR
TFEKKKSHKLFTDRRILGAMSKGLHQRNEMIVEREEKIL*
>Nep_mir_jg37175.t1
MIAIFGASYKEGMIAILWAWYKDVMVAVLGAWYKEGMIAILGAWYKEGMIVILGAWHMEG
MIVILGAWYKEVMIAVLGAWYKEGMIAILGAWYNEVLVAVLGAWYKEGMVAVLGAWYREG
MIAILGAWYKEGMIVILGAWHMEGMIVILGAWYKEVMIAVLGAWYKEGMIAILGVWYNEV
LVAVLGAWYKEGMIVVLGAWYKQVMIAVLRAWYKDGMIAVLGALDKEVMIAVLGAWHKEV
MIAVLGAWYKEGMIAVLGAWYKEEIIAFLGAW*
>Nep_mir_jg37037.t1
MTVVLGAWYKEVMIAMLGALYKEGMIVILRAWYKEVMIAVLGAWNKEGMIAVLEASYKQV
MVAVLRAWYKEGILAVLGACYKEGMIVVLRAWDKEVMIAVLGDWNKEGMIAVLGAWYKEV
MVAVLGAWYKEGMIAVLEA*
>Nep_mir_jg37166.t1
MLAVLGAWYKMVMIAVLGAWDYEVMIAVLGALHKEEVMIAILGASYKEGMIAVLGAWYKE
VMVAVLGAWYNEGMIAVLGAWYKEGIIVILGAWYKEGMIAVLRAWYKDVMIAILGAW*
>Nep_mir_jg37176.t1
MIAVLGAWYEEIMVAVLGAWYKEGMIAVLGAWHKEGIIVILGALYKEGMIAVLGAWYKEE
GMVAILGAWYKEVKITIIGAWNKEGMIAVLGASYKEGIVAVLGAWYKEVMITILGAWYKE
VMITVLGAWYKAGMITILGAWYKEVMIAVLGAWYTEGMIAVLGAWHKEGIIVILGARYKE
EEMIAVLGAWHKDVMIALLGAWYKEGMIAVLRAWYKEKEVMVAALGAWYEEGMIAVLGAW
YKEGMIALLGAWHKEGMIAVLGSWYKEGMIAILRDWYKEVMTAVLGAWYMEGMIAILGAW
YKDVMIAVLGTWYKEGMTAVLGD*
>Nep_mir_jg37548.t1
MIAVLGAWYKEVMIAVLWDWYKEGTIAVLGAWYKEGMIVVLGAWYKEVMIAVLGAWYKEG
MKAVLGDWYKEEVMIAVLVAWYNEVMIAILRAWYKEGMIADLGAWYKEGMIAVLEAWYKD
VMIAVLGDWYKEVMIAIIGAWNEEGMIAILGAS*
>Nep_mir_jg37506.t1
MMAVLGAWYKFVMIAVLVAWYKEIMVAVLVAWYKEVMIAVLRAWYKEGMIADLGAWYKDV
MIAVLVAWYKEEGMTAVLGAWYKEVIIAILGALYNEGMIASLWVWYKEVMITVLGAWYKE
GMIAILGAWYKEVMIAILGAWEVMIAILGAWYKEGIIVILGAWYKEVTVAVLGAWYKEVM
IAVLRIWYKEVMIAVLGAWYKEGMIAILGAWHKEGMKAVLGARYKEEMIAVLGAWYKDVM
IAILGAWCKEGMIAVLGDWYQEGMIADLGAWYKEVMIAILGAWYKEGLVQGGNHSHPPGL
VQGDNGSRPRGLVQGGNDSHPQDLVPGWNDSHSRGLAQGGNAAVLGAWYKVGMIAILGAR
YKDVMIAILVAWYKEGMIALLGAGYKDVMIAVLGAWCKEGMIAILGDWYKVGMIADLGAW
YKVVMIAILGAW*
>Nep_mir_jg37553.t1
MIAVVGAWYKEGIIAVLEAWYKEGMIAILGAWYKEVMIAVIRAWYKEVIIAVLGAWHKEG
MIAVLGAWHKEGMIAVLGAWYKEGMIAILGDWYKEVMTAVLGAWYKEGMIAILGAWYKDV
MIAVLAAWYKDGMIAVLEDWCKEVIITVLGALCKEGMIAILGAWHKFVMIAVLRAWYKEV
MIAVLVALYKEVLIAILRAW*
>Nep_mir_jg37634.t1
MTMIPSFPEDGYHYHLVPSPEDGYRYLFLPSPEDDYDSLLVPSPEEGYHSLLVPSPEDGF
HSLLVPSPEDRYHSLLVQSPKDGYHYLLLPRPEDGYQYLLVRSPEDGYHSLLVPSPEDGY
HYLLLPRPEGGYHSLVVRSPEDGYHSLLLPSPEDGYHYLLLATPEDRYRYLLVPSPEDDY
HSLLVPSPEDNYHSLLVPIPEDGYYSLLAPSPEDGYHYVLVPSPEDGYHYLPVPCPEGGY
HSLIVQGPEDGYNYLLVRVPEDGCNSLLVPIPEDGYHYLLVQSPKDGYHYLFVPSPEDGY
HYLLVPSPEDGYHYLLVPSPEVGYHSLLVPSPEDGYHYLLVPRLEDGYHYLLVRSPEDGY
HYELVPSPEDGYHSLLAPSPEDGYYYLLVPSPEDGYHYLLVPSPEDGYRYLFVPSPEDDY
DSLLVPSPEDGYHSLRVPSPEDGYHSLLVQSPEDGYHYLLLPRTEDGDHYLLVLGPKDGY
HYVLVPSPEVGYHSLFVPIPEDGYHYLLVPTPKDGYHYLLVPSPEDGYRYLFVPSPEDDY
DSLLVPSPEDGYHSLRVPSPEDGNNYLHEPSPEDGYHSLLVQSPEDGYHYLLLPRTEDGD
HYLLVLGPKDGYHYVLVPSPKVGYHSLFVPIPEDGYHYLLVPTPKDGYHYLLVPSPEDGY
RYLLVPSPEDDYDSLLVPSREDSYHSLLVPIPEDGYHSLLAPSPEDDYHYVLVPIPEDGH
HSLLEPCPEDGYHSLLVPSPEDGYHYLLVPNPGDGCHYLLVPSPEDYHDSHLVPCPDDGY
HSLIVPSHKDDYHYLLVPSPEDGYHSLLVQSPEDGYHYLLLPRTEDGYHYLLVPSPEDGY
HNLLIPRPEGGYHSLVVRNPEDGYHSLLVPSPDESYHYLLVPSPEDCYHYVLVPSLDDGY
HSLLVPSPEVGYHSLLVPSPEDGYHYLIVPRHEDGYHYLLVPNPEDGNYYLLIPIPEDGY
HSLLVPSPEDGYYYLLVPIPEDGYHSLLVPSPEDGYHYLLVPSPEYYYHSLLVPSPEDGY
RSLLVPIPEDGYHYVLVPGPEDCYHSLLVPIPEDGYHYLLVSSPKDGYHYVLVPSLEEGY
HSLLVPSPEVGYHSLLAPSPDDGYHYLLVPRHEDGYHSLLVPSREDSYHSLHVPIPEDGY
HSLLAQSPEDGYHYVLVPSPEDGYHSLLVPSPEDGCHYLLVPIPEDGHHSLLVPCPEDGS
HSLLVPSPEDSYHYLLVPNPEDGNHYLLVPSPEDGYRYLLVPSPEDYHDSLLVPSPEDGY
HYLLVPSPKDRYHSLLVPSPEDGYHYLLLPRP*
>Nep_mir_jg37174.t1
MIAILGAWYKEGMIAILGAWHKEGMIVILGAWYKEVMLAVLGAWYKDGMIAILGASYKEG
IVAILGAWYKEGMITILGAWYKEVMIAVLRVWYTEGMIAVLGAWHKEGIIVILGAWYKEV
TIAVLWLGTMR*
>Nep_mir_jg37394.t1
MITVLGAWYKEGMIAFLGAWSKEGMKVVLEAWYKEVMITVLGAWYKEVMIAVLRTWYKET
MIAVLVAWYKEGMIAILGARYKEGIMVILGAWYKEVTEAILGAWYKELMIAVLRIWYKEV
VIAVLGAWYKEGMIAVLGAWYKEGMMAILGDWYKEVMTAVLGAWYKEGMIAVLGAWYKDV
MIAVLGDWYKDVMIAVLGAWRKEGMIAMLGDCYKGGMIAVLGDCYKEVIIAVVGVWYKEV
MIAVLVAWYNEVMTAVLRAWCKEGMIADLGAWLKEGMIAVLEDWYKDVMIAVLGAWYKEV
MIADIGAWN*
>Nep_mir_jg37262.t1
MIAVLGVLYKEGMIAVVGAWYKEGIIVILGARYNEVTIAVLGAWYKEVMIAVLGAWYKEE
GRIAVLRAWYKEVMIAVLGAWYKEGMIAVLGAWYKEEIIVILGAWYKEVTMAILGAWYKE
VMIAVLGAWYKQVMIAVLGAWYKEGMIAVLGAWYKEGMIAVLGVWYKEGMIAVLGAWYNE
VMIAVLGDWYKVVMIAVLGAWYKKGMIAVLEAWYKDVMIAVLGAWYKVGMIAVLWEWCKE
VMIAVLGAWYKQGMIAILGAWYKFVMIAVLGAWYKEVMIAILGEWYKEGMIAVLRASYKE
VMIAVLGAWNKEGMIAVPGAWYKEVMVAVLGAWYKEGMIAVLGAWHKEGIIVILGAWYKE
GMIAVLGARNKEVMIAILGAWYKEVMIAVLGAWYKEVTIAVLGAWYKEVMIAILGVWYKE
VMIAVLGAWYKEGMIAVHGAWYKEGMIDVLGDWYKEVMIAILEAW*
>Nep_mir_jg37206.t1
MPQGRLTLPPCTRPRGRLSLRTCTKPRGRLSFPPCTKPRGWLSFPPCTKPRGRRSLPPCN
KPRGRLSLPPCTKPRGRLSLPPCTKPRGRLSLPPCTNPRVLLSFPPCTCPEDGYRSVLVP
SPEDGYHYVVLPSPEDGYRSLLVPSPEDGCHYLLVPIPEDGYHSLLVPSPEDGYHSLLVL
SPEDGYHSLLVPSPEDGYHYLLVPIAEDGYHSLLVPSPEDGYHYVVLPSPEDGYRSLLVP
SPEDGCHYLLVPIPEDGYHSLLVPSPEDGYHSLLVLSPEDGYHSLLVPSPEDGYHYLLVP
SPEDGYHYLLVPSPEDGYHYLLVPSLENGNHSLLVPSPEDGYNYLHVPSPEY*
>Nep_mir_jg37468.t1
MIAVLGAWYKDVMIAVLGAWCKEGMIAVLGDWCKEGMIAVLAAWYKEGIIVILGAWYKEV
TIAVLGAWYKEGMIAVLDAWYKEAIIAILGAWYKEVMIAVLGDWYKEGMIADLGAWYKDV
MIVVLGAWYKELMIAILGGW*
>Nep_mir_jg37105.t1
MIAVLRAWYKEEMIAVLGAWNKEGLTAILGAWYKEVMVAVLGAWYKDGMIAVLGAWYKEG
IIVVLGAWYKEGMIAILGAWYKEGTIAVLGAWYKEVMIAVLRAWYKEGMIAILGARYKEV
MIAVLGAWYKEVMIAVLGDWYKEGMTAVLGAW*
>Nep_mir_jg37635.t1
MITVLGAWYKEVMIAVLGAWSKEGMIAVLEAWYKEVMIAVLGAWYKEVMIAVLRAWYKET
MIAVLGAWHKEGMRAVLGAWHKEGMIAILGAWYKDGMIAILGDWYKEVMTAILGAWYKER
LIAILGAWYKDVMIAVLAAWYKEGMIAVLGDWYKEVIIAILRAWCKEGMIAILGAWYKSV
MIAVLGAWYKEVMIAVLMAWYKEVMIAVLRSSYKEVMIAVLGALYKEVMIAVLGALYKDG
MIALLGAWYKEGMIAVL*
>Nep_mir_jg36923.t1
MIAVLGAWYKVGMIAILGAWYKEGVIVVLGAWYKEVTIVILGAWYKEVMIAVLGPWYKEV
MIDVLGAWYKEAMIAVLGAWYKVGMIAILGAWYKEGVIVVLGAWYKEVTIVILGAWYKEV
MIAVLRAWYNEVMIAVLGAWYKEGMIAVLGARTRRE*
>Nep_mir_jg37159.t1
MIAVLGAWYKFVMIVVLGAWYKEGMIAVLAAWYKEYKEVMIVVLGAWYKEVMIVVLVAWY
KEVMIAVLRAWYKEGLIADLGAWYKEVMIAVLRAWYKEGMIAVLGAWYKFVMIAVLGAWY
KEVMIAVPVAWYKEVMIAVLRAWYKEGMIADLGAWYEEVMIAILGA*
>Nep_mir_jg37716.t1
MITVLGAWYKEGMIAVLGAWDKEVMIAVLGAWHKEGMIAVFGAWYEEGMIAILGDWYKEV
MTAVLGAWYKVGMIAVLGAWYKDIMIAVLRAWCKEGMIAVLGDWYKEGMIGVLRIWYKEV
MIAVLGTWYEEGMIAILGAWHKEGMIAVFGAWYEEGMIAILGDWYKEVMTAVLGAWYKEG
MIAVLGAWYKDIMIAVLGAWCKEGMIAVLGDWYKEGMIAVLRAWYKEGIIVILGAWYMEV
LGAWYKEVMIAVLGLGTRRYKEGMIAVLEAWYKDVMIAILAVWYKEGMIAVLGDWYKEVI
IAVVGAWCKEGMIAVLGAWYKFVMIAILGAWYKEVVIAVLVAWYKEVMKSSSGIGTRRE*
>Nep_mir_jg37051.t1
MIAIVGAWYKEGMIAVLGTGYKEGMIAVLGAWYKKGMIAILEAWNKEGMIAVLGDWYKEV
MIAVLEAWYKEGMTAVLGAWYKEVMIAILGAWHKEGIIVILGAWYKEVTIAVLGAAYKEV
MIAVRGAWYKEVMIDVLGAWYKERMIAIFGAWYKERMIAVLGAWYKEVMIAILEAW*
>Nep_mir_jg37030.t1
MIAVLGGLQQGGNHSHPLGLVQGGNDSRPRAWYKEGTIAVLGAWYKEGMVVVLGAWYKEV
MIAVVGAGYKEGMIAVLGAWYKKGMIAVLEAWYKEGRIAVLGDWYKEEMITVLEAWYKEG
MTAVLGAWYKEVMIAVLTAWHKEGIIVILGAWYKEVTIAVLGAWYKEVIIAVLGAWYKEV
MIAVLGAWYKEGMIAVLGAWYKEGMIAVLGAWYKEVMIAILVAW*
>Nep_mir_jg37792.t1
MHSPIQTGKMHTGIPSCPPQADWQVKTSESILDDHSTPSDKPANHTVMFISSKASKLAIP
TEKSILLDPIYDIRPTQPARDQISQNCHSIPGKRSNCPILPNRP*
>Nep_mir_jg37611.t1
MIAVLGAWYKEVMIVVLGAWSKEGMIAVLEAWYKEVMIAVLGAWYKEVMIAVLRAWYKET
MIAVLGAWHKEGMVAVLGAWHKEGMIAVLGAWYKDGMIAILGDWYKEVMTAVLGSRYMDV
MIAILGAWYMDVMIAVLAAWYKEGMIAVLGDWYKEVIIAILRAWCKEGMIAILGAWYKFV
MIAVLGAWYKFVMIAVLGAWYKEVMIAVLRTWYKEVMIAVLGAWYKEVMIAVLGALYKEG
MIAVPGAWYKEGMIAVLEAWYKDVMIAVLGA*
>Nep_mir_jg37623.t1
MAFIPSFPEDGYHYLLLPRTEDGDHYLLVPSLEVGNHSLLVLIPEDGYHSLLAPSPEDGY
HYVLLPNPEDGYHSLLVPIPEDGYHSLLVQSPEDGYHYLLVPNLEDGYHYLLVRSPEDGY
RYLLVPSPEDDYDSLLVPSPEDGYHSLLLPSPEDTYHYLHEPSPEDGYHSLRVQSPEDSY
HYLLLPCTEDGDRYLLVPSPEDDYDSLLVPSPEGDYDSLLVPSPEDCYHSLRVPSPEDGY
HSLPMPSPEDGYLFHLVPSPEDSYRYLLVRSPEDDYDSLLVPSPEDGYHYLIVPSSEDCY
HSLLVPSPENGYHSLLVPSPEDGYHSLLVPSPEGDYDSLLVPSPEDGYHYLLVPSPKDGY
HYLLVPSPEDGYRYLLVPSPEDDYDSLLVPSPEGDYDSLLVPSPEDCYHSLRVPSPEDGY
HSLPMPSPEDGYLFLLVPSPEDSYRYLLVRSPEDDYDSLLVPSPEDGYHYLIVPSSEDCY
HSLLVPSPENGYHSLLVPSPEDGYHSLLVPSPEGDYDSLLVPSPEDCYHSLHVPNPEDGY
HSLPVPSPEDGYLFLLVPSPEDGYHYLVIPNPEDGYHYLLVPSLEDSYRYLLVPSPEDDY
DSLLVPSPEDGYHSLLVPCPEDGYHSLLVPSPEDGYHSLLVRSPEDGYYYLLLPRTEEGD
HYLLIPSPKDGYHYLLVPSPEDGYHSLLVQSLEDGYHYLLVPIPEDGYHYLLVPSPEDGY
RYLLVPSPEDGYRYLLVPSPEDDYDSVLVPSPEDCYHSLLVPSPEDGYHSLLMPSPEDGY
LFLLVPSPEDGYHYLLIPNPEDSYHYLLVPSPEDSYRYLLVPSPEDDYDSLLVPRPEDGY
HSLLVPSPKDGYHYLLVPSLEDGYHSLLVPSPEGDYDSLLVPSPEDCYHSLRVPSPEDGY
HSLPVPSPEDDYLFLLVPSPEDGYHCLIIPNPEDGYHYLLVPSPEDSYRYLLVRSPEHDY
DSLLDVYHSLLAQSPEDGYHYLLLPRTEDGDHYLLVPSPEVGNHSLLVLIPEDGYHSLLA
PSPEDGYHYVLLPNPEDGYHSLLVPSLEDNCHYLLVPIPEDGYHSLLVQSPEDGYHYLLV
PNLEDGYHYLLVRSPEDGYRYLLVPSPEDDYDSLLVPSPEDGYHSLLLPSPEDTYHYLHE
PSPEDGYHSLRVQSPEDGYHYLLLPCTEDGDHYLVVPNPEDGYHYVLVPSPEDGYHSLLL
PIPKDGYHSLLAPCPKDGYHYVLVPSPEDGYHSLRVPSHEDGYHYILVPNPKDGYHSLLA
PSPEDGYHYVLVPSPEDDYDSLLVPSPEDGNHSLLVPSPKDGYHYLLVPSTEDGYHSLLV
QSPEDGYHYLLFPRTEVAIITSLYQAPRTAIITSLYQAPRTAIIPSLYKAPRTAIITSFF
HAPRMAIITSLYQAPRTAIITSLYQAPSPEDGYHSLLVPNPEDGYHYLLLPSPEDGYRYL
LVPSPKDYYDSLFVPSPEDGYHSLLVSSPDDGYHSLIVPSPEDGYHSLLVPSPEDGNHYL
LVPSPEDGYHSLLVPSLEDGYHSLLVPSPEDGYHYLLVPIPKDGYLYFLVPIPEDGYRYL
HVPSHKDDYDFLLVASPEDCYHSLLVPIPEDGNHSLLAPSPEDGYHYVLVQSPEDGYHSL
LILSPEDGCRYLLVPIPEDGYHSLFVPSPEDGYHYLLVPSPEDGYHSLLAPSLEDGYDSL
LVPSPEDGYHYLLVPSPRDG*
>Nep_mir_jg37718.t1
MIAVIWARYEDVMIAVLGAWYKEGMIAILGARYKEGIVVILGAWYKEVTVAILGDWYKEV
MIAVLRIWYKEVMIAVLGAWYKEGMIAVLGAWHKEEMKAVLGAWYKEGMIAVLEAWYKKV
AIAILGAWYKDVMIPSSWRGTGR*
>Nep_mir_jg37289.t1
MAVLGDWYKEGMTAFLLSWYKEIMIAVLGAWYKEGTIAVLRGWYKEGMILVLKAWYKEVM
IAVLGAWYKEGVIAVLGAWYKEVMIAVLGAWYREVMMAVLGAWYKEGMIAVLGDWYKEVI
IAVLGAWYKEGMIAVLVAWYKFVMIAVLGACYKEVMKAVLVAWYTEVMIAVHWARYKEGM
IADLGAWYMEGMIAILEAW*
>Nep_mir_jg37126.t1
MIVVLKAWYKEVLIAILGAWYKEGMIAVLWAGYKEGMIAVLGAWYKKGMIAVLEAWYKEG
MIAVLGDLYKDVMIAVLEAWYKEGMIAVLGAWYKEGMIAVLGAWYKEVMIAILEAW*
>Nep_mir_jg37028.t1
MIAILGTWYKEGMIAVLGTGYKEGMIAVLGAWYNKGMIAILEAWNKEGMIAVLGDWYKEV
MIAVLEAWYKEGMTAVLGAWYKEVMIAVLGAWHKEAIIVILGAWYKEVTIAVLGAGYKEV
MIAVLGAWYKEVMIAVLGAWYKERMIAIFGAWYKEGMIAILGAWYKEVMIAILEAW*
>Nep_mir_jg37653.t1
MIAVLGAWYKEVMIAVLGAWYKEGMIPMLGAWYKEGIIVMLGAWYKEGMIAVAGAWYKEV
MIAVLRIWYKEVMIAVLGAWYKEGMIAVLRAWHKEGMIAVLGAWYKDVMIAILAAWYKEG
MIAVHGDCYMEEVMIAILMAWYKEVMIAVLRAWYKEGMIADLGAWYKEVMIAVLGLGKRR
*
>Nep_mir_jg37331.t1
MIVVLGASYKEVMIAVLGAWYKEGMIAVLKAWYKDVMIAVHGAWYKEVMIAVHGAWYKEG
MTAVLGAWYKEVMIAVLRAWYKEGMIAILEAWYKEVMLAVLVAW*
>Nep_mir_jg36921.t1
MIAILGAWYKEVMIAVLVAWYKEGTIAVLGAWYKEGMIVVLGAWYKEVMIAVLGAWYMEG
MIAVFGDWYKVVIIAVLGAWYKEGMIAIVGDWYKEVMIAVLGAWYKEGVIAILGAWFKFV
MIALLGGWYKEEGMIAFLGAWYNFVMIAVLGAWYKEVMIAILVAWNKEVMIAIIRAWYKE
GMIADLGAWYKEGMIAILEAWYKDVMIAVLGA*
>Nep_mir_jg37041.t1
MIAVLGAWYKEVMIAILRAWYKEGMTAVLGAWYKEGTIAVLGAWYKEGMVVALGAWYKEV
MIAVLGAWYKEGTIAILGAWYKEVIIAVLGAWYMEVMIAILRAWYKEGMIAVLGAWYKEV
MVAVLGAWYKEVMIAVLGDWYKEGMTAVLGA*
>Nep_mir_jg37592.t1
MIAILGALYKAGMIAVLGAWYKEEMINVLGAWYKEGMIAVLGAWYMEGMIAILGAWYKEG
IIVVLGAWYKDVTIAVLGAWYKEVMIAVLGAWCKEGMIAVLGDWYKEGMIAVLGAWYKEG
IIVILGAWYKEVTIAVLGDWYKEVMKAVLGAWYKEVLIAVLGASSKEGMIAVIEAWYKEV
MIAALGAWYKEVMIAILRAWYKETMIAVLGAWHKEGMIAVLGAWHKDGMIAVLGAWYKDG
MIAILGDW*
>Nep_mir_jg37448.t1
MIAVLGAWYKEVMIAVLGAWCKEGMIAILEAWYKEGIIVVLGDWYKEVTIAVLGAWYKDV
MIAVLWAWYKEVMIAVLGAWHKKGMIAVLGAWYKEGMIAILGDWYKEVMTAVLGAWYKEG
MIAILGAWYRDVMIAVLGAW*
>Nep_mir_jg37722.t1
MTAVLGDWYKEGMIAVLGAWYKDVMIAVLGAWYKEGMIAVLDAWYKERMIAVLWAWHKEG
MIAILRAWYKEGMTAVLGDWYKEVRTAVLGARYKEGMIAVLEAWYKDVMIAVLGAW*
>Nep_mir_jg37090.t1
MIAILWAWYKEGMTAVLGAWYKEGTIVILGAWYKEGMVVVLGAWYKEVMIAVLGAWYKEG
MIAVLGAWYKEVMIAVLRDWYKEVMIAILRAWYKEGMIAVLGAWYKEVMVADLGAGYKEV
MIAVLGDWYKEGMTAVLGAWYKEVMIAMLGALYKEGMIVVLRASYKEVMIAVLGAWNMEG
MIAVLGAWYKEVMVAVLGASYKEGMIAVLGAWYKEVMIVVHGAWYKEGMVVVLGAWYKEV
MIAILSVWYKEGMIAVLGAWYKEVMIAVLGAWYKEVMIAILRAWYKEGMTAVVGAWYKEG
TIAVLGAWYKEGMVVVLGAWYKEVMIVVLGAWYKEGMIAVLGAWYKEVMIAVLGAWHKEV
MIAVLRNWYKERMTAILGAWYKEIMIAVLGGWYKEVMIAFLGAWYKEVMIAVLKAWYKEV
MIAVLGAWYKEGIITVLGAWYKVVMIAILGSWYKEVMIAVLGAWYKAGMIAVLRAWYKAV
MIAVLGAW*
>Nep_mir_jg37021.t1
MIAILGGWYKEGMIAILGGWYKVVMIAVLGAWYKKGMIAVLGAWYKDIMIAVLGAWYKEG
MMAILRAWYKFVMIAILGALYKEVMIAILGAWYKEVMIAVLGAWYKEGIKAVLEAWYKEG
MIAVLEAWYKEGTIAVLEAWYKDVMIAVLGAWYKEVVIAVLGAWYKEGMTAILGAWYKEG
LVQGGSDSRPRGLEQGGNDSDSRAWYKEVMTAVLGVWYKEEVMIAVIGAWNKEGMIVILG
ASYNEGMIAALGSWYKEGFVQGGNESRRRGLVQGWNESRPRGLVQGGNDSRPRGLVQGRN
DSRPRGLVQGGNDSRPRGLVQGGNDSHPRGLAQVGNDSRPRGWLQGGNDSHPRGLVQGGN
DSRPRGLVQGGNDSRPRGLVQVRNDSRPRGLEQGGNDSHSWAWYKEVMTAVLGVWYKEVM
IAVLGAWYKDGMIAVLGALYKELMIAVIGAWNKEGMIVIVGASYNEGMIAALRAMYKEVR
ITVLGAWYMEVMIAILRAW*
>Nep_mir_jg37642.t1
MIAVPGAWFMEVMIAILGAWYKERMIAILGAWYREGIKVILGDWYKEVTVAVLGAWYKEV
MIAVLRIWYMEVMIAVLGAWYKEGMIAILGAWHKEGMIAVLGASYKERMIAILGAWYREG
IIVILGDWYKEVTVAVLGAWYKEVMIAVLWIRYTEVMIAVLGAWYKEGMIAILWAWYKDV
MIAILGAWYKEGMIADLGAWYK*
>Nep_mir_jg37474.t1
MIAVLGDWYKEVLIVVLGVWYKEVVIAVLVAWYNEVMIAVLRAWYNEGMIADLGAWHKEG
MIAVLEAWYKDVMIAILGAWYNEGMITVLGASYNEGMIAALGAW*
>Nep_mir_jg37270.t1
MIAVHGAWYKEGMIAILGAWYKEVMIAVLGGWYNDGMIAVLGASYKEGMIAVLGTLYKDV
MMAFLGAWYKEVMIAVLGDWYKEGMIAILGTWQKKGMIAVLEASYKEGMIAVLGDWYKEV
MIAVPAAW*
>Nep_mir_jg37298.t1
MIAVLGAWYKEVMMAVLGAWYKEGMIAVLGARYKEVMIVVLGTWYNDGMIAVLGASYKVG
MIAVLGTSYKEGMIAVLGTWYKKGIIAVLEDWYKEGMIAVLGDWYKEVMIAVLEDWYKEG
MTAVLRDWYKEGMIVVLGAWYKEVMIAVLGA*
>Nep_mir_jg37070.t1
MITVLGAWYKEGMIAVLGTGYKEGMIAVLGAWYKKGMIAILDAGYKEGMIAVLGDWYKEV
MIAVLEAWYKEGMTAVLGAWCKEVMIVVLGAWHKEGILAVLGACYKEGIIVILGAWYKEG
MIAVLGAWYKEGTIAVPGAWYKEGMVVVLGAWYKEVMIAVLGAWYKEGMIAVLGAWYKEV
MIAVLGAWYKNVMIAVLGDLYK*
>Nep_mir_jg37143.t1
MIAVLGAWYKEGMIVVLRDWYKEVIIAVLGAWYKEVMIAVLVAWYTEVMIAVLRAWYKEG
MIADLGDWYIEGMIAVIEAWYKDEMIAVLGT*
>Nep_mir_jg36933.t1
MIAVLEVWYKEVMIAVPGAWYKEGMIAILGAWYKEGMIAVLEAWYKDIMIAVLGAWYKER
MIAVLGTWYKEIVIAILGARYKKGMIAVLGAWYKEVMIAVLGAWYKEVMIAVLGAWYKEG
MIAVLGAWNKEGMIAVLEASYNEGMIAALGAWYKEVMITVLGAWYKEGMIAVLVAWYKEG
RYKEVTIAVLGAWHKEVMIAVLMAWYKEVMIAVLGAWYKEGMIAALGAWFKEGMIAVLGA
WYMEVMIAILGAWYNEGMIAVLGASYKEGTIAVLGTWYKEGMIAILGAWYKEGMKVVLGA
WYKEGMISILGAKY*
>Nep_mir_jg37131.t1
MIAVLRAWYKEVLIAILRAWYKEGMIAVLGAGYKEGMIAVLGAWYKEGMIAVLGDLYKGV
MIAVHEASNKEGMTAVLGAWYKEVMIAVLGAWYKEGIIVILGAWYKEVTIAVLGAWYKEV
MIAVLGAWYKEVMIAVLGALYKEGMIAVLGAWYKEGMIAVLGAWYKEVMIAILEAW*
>Nep_mir_jg37257.t1
MIAILGAWYKFVMIAVLGAWYKEEMIAILGAWYKEVMTAVLGVWYKEVMIAVLGAWYKEG
MIGVLGAWYKEVMIAVLGAWYKEGMISVLEAWYNEVMIAVIEAWNKEGMIVILRASYNEG
MIAALGAWYKEVMAAILGAWHKEAMIAVLEAWYKEGMIAVLGAWYEEGMIAILGDWYKVV
MIAVLGAWYNKGMIAVLGAWYKDIMIAVLGA*
>Nep_mir_jg37672.t1
MDIITSLYQAPSPEDGYHSLLVPIPEDGYHYLLVSSPEDGYHYVLVTSLEDGYHSLLVSI
PEVGYHSLLAPSPDDGYYYLLVQIPEDDYHYVLVPSPEDGYHSLLVPSPEDGCHYPLVPI
PENGYHSLLVPTPEDGYHYLLVPSPEDGYHYLLVPSPVDGYHSLLVPSHEEGYHSLLVPS
PEDGYHYLLVPSPKDGYHYLLVPSPEDGYRYLLVPSPEDDYDSLLIPSPEDGCRYLLVPI
PEDGYHSLHVPSPADGYHSLHVPSPEDGNHSRLVPLPKDGYHSLLSPSLEDGYQYILVPI
PKDGYHSLLVPSPEDDCRYLLVPIPEDGYHSLHVPSPEDGYHSLLVPSPKDDYHSLLVPS
PEDGYHYLLVPNPEDSYHYHLIPSPEDGYRYLIVQSPKDDYDSRLVPSPEDGYHSLLVPS
PEDGYHYLLVRSSEDGYHSLLVQRPGDGYHYLLLPRTEDSYHYLLVPSPDEGYHSLLVPI
PEDDYPYLLVPSPEDGYHSLLVPSPEDGCHYLLVPIPEDVYHSLLVPSPEDGDHSLLVPS
PEDGYHSLLVPSPEDGYHYLLEPNPEDGYHYLLVPIPEYSYHSLLVQSPEEGYHSLLLQG
PEDGYNYLLVPDPEDGCHSLLVPSP*
>Nep_mir_jg36974.t1
MIAVLEAWYNEVMIAVLGAWYKEVMIAVLRAWYKEVLIAILGAWYKEGMTAVLGAWYKEV
TIAVLGAWYKEVMIAVLRAWYKEGMIAVLGAW*
>Nep_mir_jg37190.t1
MTAVLRAWYKEVMIAILGAWYKEVMTAVLGAWYKEVMIAVLGAWYKEGMIAVLRAWYKEG
MIAVLGDWNREVMIAVLGAWYNEGMIAVLGAWYKDVVIADLGAWYKEGMIAALRDWYKEV
MIAVLGAWYKEGMIAILGAWYKFVMIAVLGARYKEGMIAVLGAWYKEGMKAVLGAWYKDG
MVAVLGAWNKEGMTAIPGAWYKEEVTIAVLGAWYKEVMIAVLKEGIIVILGAWYKEVTIA
VLGAWFKEVMIAVLRAWYKEGMIAVLGAWYKEVTLAVLGAWYKEVTIADLGAWYKKVMIA
VLGGWYKEVMMAVLRAWYKEGMIAVLGAWYNDGMIAILGAWYMEEGIMVILGAWYNEVMI
AVLGAWYKKVMMAVLVVWYKEVTIAVLRAWYKEGMIAVLGAWYNDGMIAVLGAWYKEEMI
AILEAW*
>Nep_mir_jg37135.t1
MIAVLRAWYKEVMLAVLGAWNKEGMTAVLGAWYKEVMVAVLGAWYKDGMIAVLGAWYKEG
IIAVLEAWYKEGMIAVLGAWYKAGTIAILEAWYKG*
>Nep_mir_jg37661.t1
MISVLGAWHKEGMIAVRRAWYMEGMIAILGDWYKEVTTAVLGAWYKEGIIVVLGTWYKEV
TIAILGAWYKEVMIAVLGAWYKEVMIAVLGAWYKEGMIALLVAWYKEGMISVHGAGYKEV
MIAVLKAWYKEVMIAVLGGWHKEGMIAILGDWYKWVMTAVLGAWYKEGMIAVLGAWYKDV
MIAVLGDLYKEVIIAVVGAWCKEGMIANLGD*
>Nep_mir_jg37768.t1
MIAVLGAWYKEVMVAVLGAWYKEGMIAILGAWYKEVMVAILGAWYKEGMMAGLGAWYKEV
TIAVLGTWNKEGMIAVLGAWYKEVMVAILGAWYKEGMIVVLGAWYKEVMVAIPGAWYKEE
MITVLGAWYKEEMITVLGAWYKERMIAILGAWYKEGMIAILEVWYNEGIIVILGVWYKEV
TRVVLGAWYREVIIAVLRAWCKEGMIAVLGAWYNKGMLAVVGAWYKEVMIAVLGALYNEG
MIVVLRGMEQGGNDSRPRGMVQGGNGSHPRGLVQGAVLGAWYKKGIIVILGAWYKEVTIA
VLGAWYEEVMIAVLGAWYKEVMIAVLGAWYKEGMIPILVARYKEGMIAVLGAWYKVVMIA
ILEAW*
>Nep_mir_jg37347.t1
MMAVLGAWDKEVMIPILGVWDKEVMIAVLGAWYKEGMIAVLGAWYKEVMIAILGAWQKEE
VTIAVLGAWYKVVMIAVLGAWYKAVMIAVLGAWYKEGMIAVLGAW*
>Nep_mir_jg36979.t1
MAIITSLYQAPRTAIIPSLYQAPRTAINPLLIPSPEDGYHYLLVPSLENGDHYLLVPSPE
DGYRYLLVPSPENCYHSLLVPSPEDGYHYLLVPSPEYYYHSLHVPSPEDGYRSLLVPSPE
DGYHYLLVPGPEDSCHSLFVPIPEDGLHYLLVSSPEDGYHYVLVPRPEDDYDSILVPSPK
DRYHSLLAPSPRDGYHSLLVPSPNDSYHYLLVPSPEDGSRYLLVQSPEDGYHYILVPSLE
DDYHSLLVPIPEDGFHSPLYQARGRLSLPPCTTPRGWPTLHPCTNPRG*
>Nep_mir_jg37122.t1
MIAVLRAWYKEVLIAILGAWYKEGMIAVLGAGYMEGKIAVLGAWYKEGTIAVLGAWYKEV
MIAVLGAWYKEGMIAILGAWYTEVMIAVLGAWYKEGMIAILGAWQKDVMIAVLVAWYKEG
MIAVLGDWYKEVIIAILRAWYKFVMIAVLGAWYKFVMIAVLVAWYTEGMIAVLRALYMEG
MIANLGAWYKEVMIAVLGAWYKEVMIAVLGPW*
>Nep_mir_jg37001.t1
MIAVLGAWYKEVMIADLGTSYKEVMITVLRALYKERMIAVLGAWHNKGMIAVLGAWYKEE
GIIVILGSWYKEVMIAVLGAWYKEVMMAVLGAWYKEVMIAVLGAWYKEGMTAILGAWYKE
GMIAVLEVWYKEGMIAVVGAW*
>Nep_mir_jg37534.t1
MIAILGAWYKEGMIAVLGDWYREVIIAVLVAWYNEVMIAVLRAWYPEGMIADLGAWHKEG
MIAILEAWYKDVMIAVLGAWYKEVMIAVIRAWNKEGMIAVLGASYNEVMIATLGAWYKEV
MITVLGAWYKEGMIAFLEAWYKEEMIAVLGDWYKEVIIAVLGLGTRWE*
>Nep_mir_jg37510.t1
MIAILGAWYKQGMIAVLGGWCKEGIIVILGAWYKEVTVDVLGAWYKEVMIALLWIWYKEV
MIAVLGAWYKEGMIAILGAWHKEGMIAILGAWYKEGMIAILGDWYKEVMTVVLGDWYKEG
MIAVLGAWYKDVMIAVLGVWCKEGTVAVLGDWYKEGMIAFLGAWYKEGIIVILGAWYKEV
MIAVLGALYKEVMIAVLGAWYKEVMIAVLGAWYKEGMIAVLEAWYKEGMKAILGAWYKDV
MIAVLRAWYKEVMIAFLEAWYKEEVTIAILGALYKEVMIAVLGAWYKEVMIAVLGAWYKV
GMIAILGARYKDVMIAILVAWYKEGMIALLGAGYKDVMIAVLGAWCKEGMIAILGDWYKV
GMIADLGAWYKVVMIAILGAW*
>Nep_mir_jg37798.t1
MELSKCLACALLELLNFQDWLCTLPVAGFEDDAMSITLELEEDALSLCFALVSLFSYLWV
GLLSAQMTWTSLRSLCTWTRCSQLAEVLFFRGDVDESEELPLAEEVVCPR*
>Nep_mir_jg37700.t1
MIAVLGAWYKEGIIVILGAWYKEVTVSILGVWLEEVMKVVLKIWYKQVMIAVLGAWYEEG
MIAVLGAWHKEGMIAVFVAWCEVGMIAILGDWNKEVMTAVLGAWYKEGMIAFLGAWYKDI
MIAVLGAWCKEGMIAVLGDWYKKGMIAVLRAWHKDGIIVILGAWYKEVTIAILGAWYKVV
MIAVLGAWYKEVMIAVLGVWDKERMIAILEPWYKEGMIAVLGAWHKEGMIAILRAWYKEG
ITAVLGDWYKEVRTAVLGARYKEGMIAVLEFWYKDVMIAILAVWYKDGMIAVLGDWYKEV
IIAVLGA*
>Nep_mir_jg37294.t1
MIAVLGDWYKEGMIAVLGAWYKEVMIAILGAWYNEGMIAVLRASYKEGMIAISGTSYKEV
MIAFLRAWYKGVMIAVLRALYKEGMIAILGDWYKFLMIAVLGAWYKFIMIAFLRGWYKEG
MIAVLRAWYKERMIADLGAWYMEGMIAVLEVWYKDVMIVVLGA*
>Nep_mir_jg37673.t1
MEGMIAVLWAWYKFVMIAVLGAWYKEVMIAVPVAWYKEVMIAVLRAWKKVGMIADLGDWY
NEGMIAVLEAWYKDVMIAVLGARYKEVMIAILGDWYKEGTIAVLGDWYKFVMIGVLGAWY
KEVMIAVLMAWYIELMTAVRRAWYKEGVIADLGAWHKEGI*
>Nep_mir_jg37249.t1
MIAILGAWYKELMIAVLGGWYNDGMIAVLGASYKEGMIAVHGTLYKDVMIAFLGAWHKEE
VMIAVLEAWYKEGMTAVLGAWYKEVLIRVLGSWYKEGMIAVLGAWYNVGMAVVLGAWYNE
HNEGMIAVLGASYKEGMRAALGAWYKFVRIAVLGAWYKEVMIAVLVAWYTEVMIAVLGAW
YKEGMKAVLGAW*
>Nep_mir_jg37243.t1
MTAVLGVLYKEGRIVVLRACYKEVMIAILGAWYKEGMIAVLGAWYKEEIIVIIGAWYKEV
TIAILGAWYKEVMIAVLGAWYKKEMIAVLGAWYKEGMIAVLGAWYKEGMIALLGDWYKVV
MIAVLGAWYKKGMIAVLEAWYKDVMIAVLGAWYKVGMIAVLGDWCKEVMTAVLGAWYKEG
MIAIFGAWYKFVMIAVLGAWYKELMIAILGEWYKEVMIAVLRDWYKEGMKTVLGAWYKEG
MIAVLGVLYKEEMIAVLGAWYKEGMIVILGAWYKEVMIAVLGAW*
>Nep_mir_jg37144.t1
MIAILGAWYKDGTIAILGAWYKEGMIVLLGAWYKKVMIVVLGAWYKEGMIAVLGAWYKEI
MIAVLGAWYKEVMIAVIGAWYKEGMIAVLGAWYKEGMIAVLGAWYKFVTIAVLGAWDKEV
MIAVLVAWYTEVMIAALRASYKEGMIADLGAWYMEGMIAAVEAWYKDVRIAVLGA*
>Nep_mir_jg37581.t1
MIAVLVAWYNEVMIAVLRARYEEGMIADFGAWHKEGMIAILGAWYREKEVMITILGALYK
EGMIAVLGAWYKEVMIAVLVAWYKEGMIAILGARYKEGIMVILGAWYKEITVAILGAWYK
EVMIAVLGAWSNEVMIAVLGESYKEGMIAVLGAWYKEVMIAVLGAWYMEGMITTFGAWYK
EGITVILGAWYKEVTIAVLGAWYKEVIIAVLGAWYEDGMIAFLGAWYKFVMTAVLGAWYK
EVMIAVLVAWYKEVMIAALRAWYKEGMIADLGAWYKELMIAVLRAWYKEVMIAVLGALYK
EGMIAVLGAWYKEGMIAVLKAWYKDVMIAVLGA*
>Nep_mir_jg37505.t1
MIAVLGAWYKEVMIAVLRAWYKEVMIAILRAWPKEGMIAVLGAWNKEGMIAVLGAWYKEG
MIAILGDWYKEVMTAVLGAWYKKGMIAVLGAWYKDVMIAILAAWYK*
>Nep_mir_jg37350.t1
MIAVLGGWYKEGMIAILGAWYKEGMIVVLGAWYREVMIAILGAWYKEGMIAILRAWFREV
MIAILGAWYKEVMIAILGAWYKEGMIAVLGAWYKKGMIAIIGAWN*
>Nep_mir_jg37180.t1
MIAVVGALYNDGMIAVLRAWYKEGMVAVLGAWYKEVKIAIIGAWNKEGMIAVLGASYKEG
IVAVLGAWYKEVMITILGAWYKEVMITVLGACYKEGMITILGSWYKEVMIDVLGAWYTEG
MIAVLGAWHKEGIIVILGAWYKEVMIAVLRAWYKEGMIAVLGAWYKDVMLAVLGARYKEG
MIAVLRNCYKEVMIAVLGAWYKEGMIAILGAWYKFVMIAVLGAWYKEIMIAILGAWYNEV
MIAVLRAGYKEGMIAVLGAWFKDVMIAVLGARYKEGMIAVLRNCYKEVMIAVLGAWYKEG
MIAILGAWYKFVMIAVLGAWYKEVMIAIIGAWYNEVMIAVLRAWYKEGMKANLGAWYNDV
MIAVLGTWYKEGMIAVLVAWYKEVMMAVLGAWYKEVMIAVLGAWYKEGMIAILRAWYKEE
MGMIVVLGAWYKEVMIAVLGAWYKEGMIAVLGALDKDVMIAVLGAWHKEVMIAILGAWYK
EGMMAVLGAWYKEVMIAILGAW*
>Nep_mir_jg37691.t1
MRATLGAWYKEVMISILGALYKEGIIAILGAWYKEGVMIATLGAWYKEVMIAVLGALYKE
GMIAVLGAWYKEVMIAVLGFWYKEGMTAVLGAWYKEGIIVILGAWYKAVTVAILGAWYED
VMIAVLKIWYKEVMIAVLGAWYKEGMIAVLGDWYKEVMTAVLGAWYKEGMIAVLGAWYKD
IMTAVLGAWCKEGMIAVLGDWYKEGMLAILMAGYKEGIIVILGAGYKEVTIAVLGAW*
>Nep_mir_jg37390.t1
MIAAHGAWYKEVMITVLGAWYKEGMIAFLGAWSKEGMKVVLEAWYKEVMIAVLRTWYKET
MIAVLVAWYKEGMIAILGLGTRRESWIWYMEVVIAVLGAWYKEGMIAVLGAWYKEGMMAI
LGDWYKEVMTAVLGAWYKEGMIAVLGAWYKDVMIAVLGAWYKDEMIAVLGAWCKAGMIAV
LGDWYKEGMRSILAA*
>Nep_mir_jg37724.t1
MIAVLGAWYKDVMIVVLRAWYKEGMIAVLGDWYKEVIIAVLGAWCKDGMIADLGACYKEV
MIAVLGAWYRVEGMIADLGDWYKEGMIAILEAWYKDVMIAVLGA*
>Nep_mir_jg37089.t1
MIAMLGALYKEGMIVVLRARYKEVMMAVLGAWNKEGMIAVLGAWYKEVMVAVLGDWYKEG
MIAVLGACYKEGIIVILWAWYKERIIAVLGASYQEGTIAVLGAWYKEGMVVVLGAWYKEV
MIAVLGTWYKEGMIAILGVGTRR*
>Nep_mir_jg37334.t1
MIAVLGAWYKEGMIVVLGAWYKEVMIAILGAWYKEGMIAVLGAWYKEGMIAVHKDWYKDV
MIPVLGAWYKEVMIAVHEAWYKEGMTAVLGAWYKEEGMIAVLGAWYKEGMIVVLEVWYKE
EVTIAVLGTWYKEGMIAVLGAWYKEEGMIAVLGAWYKKGMIAVLGAWYKEGMTAVLGAWY
KEVMIAVLGAWYKEGMIAILGAWYKEVMLAVLVAW*
>Nep_mir_jg37705.t1
MIAILGASYNEGMTTTLGVWYKEVMVTVLGASYKEGMIAVLGAWYKEVMIAILGVWKKHV
MVAILGALYKEGMIVVLGAWYKEVMIAILGAW*
>Nep_mir_jg37790.t1
MMKALRYAGAASQLIPCGCPLLLSSPVWVLFSGFSSNAIVWLLVVVSSYGFYNLLFLWSE
MRQLDANSAMESSAFCVYGVTSSGTGGY*
>Nep_mir_jg37554.t1
MIADLGAWYKEVMIAILVAWYKEGMIAILGARYNEGIIVILGAWYKEVMIAVLGAWYKEV
MIAVLVAWYKEVMIAILGAWSKEGMIAVLVAWYKEVMIAVLRKWHKEAIISVLGGWYKFV
MIAVPGTWYKEEMIAVLGAWHKEGMIAILGAWYKDGMIAILGDWYKEVMTAVLGAWYKEE
MIAILGAWYMDVMIAVLAAWYKEVMIAVLRAWYKEVMIAVLGAWHKEGMIADLGAWYKEV
MIAVLGAWYKEVMIAVLGALYNEGMIAVLGAWYKAVLIAVLGAWYMEGMITILGAWYKEG
IMVILGAWYKEVTIAVLGAWYKEGMIAVLGAWYKEGMMAILGDWYKEVMTAVFGAWHKEG
MTTVLGAWYKDVMIAVLGAWCKEGMIAVLGEWYKEGMIAILGAWYKAGIIVILGSWYKEV
TIAVLGAWYKLVMIAVLGTWYKEVMIAVVGAW*
>Nep_mir_jg37364.t1
MAIIPSLYQAPRMAIITSLNQAPRTAIIPSLYKAPRMAIITSFYHALRTAIITSLYEAPR
TAIIPSLYHALRTVIITSFYHAPRAAIIPSLYEPPRTAIIPS*
>Nep_mir_jg37631.t1
MIAVLGAWFMEVMIAVLGAWYKEGMIAILGAWYKEGIIVILGAWYKDEVIIAVLGALYND
GMIAVLGAWYKELMIAVLGAWYKEGMIPILGAWYKEGIIVMLGDWYKEVTVAVLGAWYKE
VMIAVLWIWYTEVMIAVLGAWYKEGMLAILGAWYKDVMIAILGAWYKEGMIADLWAWYKE
VMIAILGGWKNEVMIAVLGALYKEGMIAVLGAWDKDVMIAVLGAGYKEGMIAVLGAWYKD
VMIAVLVAWCKERMIAVLGDWYKEGMIADLGAWYKEVMIAVLGAWYKEVMIAVLGAW*
>Nep_mir_jg37406.t1
MIAILGALYKEGMIAVLGAWYKEVMIAILGAWYKEGKIAILRAWYKEGIIVVLGAWYKEV
TIAVLGPWYKEVMIAVLRAWYKEVMIAVLGAWYKQGMIAILGALHKEGMIAVLGAWYREG
MIAILGDWYKEEGMIAILGDWHKEVIIAVLGAWYKDGMIAFLGTWYKFVMIAVLGAWYKE
VKIAVLVAWYKEVMIAVPRAWCKEGMIANLGAWYKEGMIALLGAWYKDVMIAILGA*
>Nep_mir_jg37116.t1
MIAVLGAWYKEVMIAVLGASYKEVMITVHGAWYKEGMIAVFGAWYKEYKEVMIAVLRAWY
KEVMIAILGAWYKEGMIAILGAGYKEGMIAVLGAWYKKGMIAVLEAWYKEGMIAVLGDLY
KEVMIAVLEAWYKDGMTAVLEAWYKEVMIAVLRALYKEGMIAILGAWYKEGMIAVLEVWY
KEVMIAILEAW*
>Nep_mir_jg37319.t1
MVAVLGALYNEGMIAVLRACYKEVMIAVLGAWFKEGMIAVLGAWYKEEIIVIPGAWYKEV
TIAVLGAWNKEVMIAVLGAWYKEGMIAILRAW*
>Nep_mir_jg36938.t1
MIAVLGAWYKEGMIAVVEDWYKEGMIAILGSSYKKVMIAILGAWYKEGMTGILRAWYKEV
MIAVLEDWYKEGMIAVLGAWYKEVMIAVLGHWYREGITAVLGVWYMEVMTAILRAW*
>Nep_mir_jg36955.t1
MIAILEAWYKEVMIAILGAWYKEGIIVILGAWYKEVTRAVLGAWYKEEVMMAVLGNWYKE
GMTAFLGAWYMEIMIAVLGAWYKEGTIAVLGAWYMEGMIVVLWAWYKEVMIAILGAWYKE
GMIAVLGAWYKEVSIAVLGAWYKEVMIAVLEAWYKEVMIAVVGAWYKEGMIAILGAWYKE
VMIAILEAW*
>Nep_mir_jg37632.t1
MIAILGAWFMEVMIAVLGAWYKEGMIAILGAWYKEGIIVILGAWYKDVTVAVLGAWYKEV
MIAVLRIWFKEVMIAVLGAWYKDGMIAILAASYKEGMIAILGAGYKDVMIAVLGAWCKEG
MIVVLGAWYKEEGMIAVVGARYKEVMIAVLRIWYKEVMIAVLGAWYKEGMIAVLRAWDKE
GMIAVLGAWYKDVMIAILAAWYKERMIAVLGDWYMEVIIAVLGAWCKEGMIAVLWAWYKF
IMIAVLGAWYKEVMIAILMAWYKEVMIAVLRAWYKEGMIADLGAWYKEGMIAVLGLGKRR
*
>Nep_mir_jg37104.t1
MIAVLGAWYKKGMIAVLEAWYKEGMIAILGDLYKEVMIAVLEAWYKDGMTVVLGAWYKEV
MIAVLGAWYKEGIIVILGAWYKVVTIAVLGAWYKEVMIAVLGALYKEGMIAVLGAWYKEG
MIAVLKVWYKEVMIAILEAC*
>Nep_mir_jg37585.t1
MAIIPSLYQAPRTAITTSLYQAPRSAIIPSLYKAPRMAIFTSFYHAQRTAIITSLYEAPR
TAIIPSLYHAPRTVIITSFYHAPRAAIIPSLYEAPRTAIIPS*
>Nep_mir_jg37365.t1
MIPILGAWYKVVMIAILVAWYKEGMIAILGARYKEGIMAILGARYKEVTVAVLWAWYKEV
MIAVLGAWYKEGMIVVLGAWHKEGMIAILGAWYKEGIMAILGDWYKEVMTAVFGAWYKEG
MIAVLGAWYKDVMIAILGAWCKEGMIAVLGEWYKEGMIAVLGAWYKEGIIVILWAWYKEV
TIAVLGAWYKEVMIAAWYKEVMIAVLGALYKEGMIAVLEAWYREGMIAILGAWYKEVMIA
VLGAWYKEGMIAVLEAWYKEGMIAILGAWYKEVMIAVLGTWYKEVLIADLVA*
>Nep_mir_jg37440.t1
MIAILGDWYKEVITAVLGAWYKEGMIAILGAWHKDVMIAVLAAWYKEGMIAVLGDRYKEV
MIAVLGAWSMEGIIAVLEAWYKEVMIAVLGAWYKEIMIAVLRAWYKETTIAVLGAWRKEG
MIAVLGAWHRGGMIAILGALYKDGMIAILGDWYKEVMTAVLGAWYKEGMIAILGAWDKDV
MIAVLGAWYKEGMIAVLGAWYKEGMMAILGDWYKEVMTAVFGAWYKEGMIAVLGAWYKDV
MIAVLEAWCKEGMIAILGDWYKEGTIAVLGAWYKEGMIAVLGAWYKEVMIAVLGAWSKEG
MIAVLKAWYKETMIAVLGAWHKGGMIAILGAWYKDGMIAILVDWYEEVMTAVLGAWYKGG
MRAILGAWYKDVMIAVLAAWYKEGMIAVLGDWYKEVIIAVLRAWCKEGMIAILSAWYKFI
MIAILGAWYKEEMIAVLGDWYKEGMIAVPGAWYKEGIIVILGAWYKEVTIAVLGAWYKEV
MIAVLGAWYKELMIAVLGAWYKEGMIAILGDWYKEVIIAVLGIGTRRE*
>Nep_mir_jg37698.t1
MIAVLGALYKEGMIAVLGAWYKEVIIAVLRAWYKEGMIAVLGAWYKEGIIVILGAWYKEV
TVSILGDWFEEVMKAVLRIWYKQVMIAVLGAWYEEGMIAVLGAWHKEGMIAVFGAWCEVG
MIAILGDWNKEVMTAVLGAWYKEGMIAFLGAWYKDIMIAVLEAWCKEGMIAVLGDWYKKG
MIAVLRAWHKDGIIVILGAWYKEVPIAILGAWYKVVMIAVLGAWYKEVMIAVLGVWDKER
MIAVLEPWYKEGMIAVFGAWHKEVMIAVLVAWYEEVMIAVLRAWYKDGMIAVLGDWYKEG
MIAVLEAWYKDVMIAVVGA*
>Nep_mir_jg37216.t1
MIAILGALYKEGRIAILRAWYKEVMIAVLGAWYKEVMVAVLGAWYKEVTIAILGAWYKEV
MIAVLGAWYKKEVMIAVLGAWYKEGMIVVLEAWYKVVVIAVLGAWYKEGMIAILGLGTRR
*
>Nep_mir_jg37604.t1
MIAILGAWFKEGMIAILGDWYKEVMTAVFGAWYKEGMIAVLGAWYKDVMIAVLGAWCKEG
MIAVLGDWYKEGMIAVLAAWYKEGILVILGAWYKEVTIAILGAWYKEVMIAILGAWYKEV
MIAVLGDWYKEGMIADLGAWYKDVMIAVLGA*
>Nep_mir_jg36976.t1
MITILGAWYKEGIIVILGAWYKEGMIAVLGDWYKEGMIAILGDWYNEVMIVILGAWYKEV
TIAILGAWYKEVMIAVLGAWYKEVMIAVLGAWYKEGMIAVLGAWYKEGMIAVLGDWYKVV
MIAILADWYKEGMIAVLGAWYKDVMIAVLSAWYKEGMIAVLGDWYKEVMIAVLGAWYKEG
MIAILGTWYKEVMMAILGAWYKEAWYNEVMIAVLGAWNKEVMIAVLRAWYKEVMIAVLGA
GYKEGMTAVLGAWYKEVTIAVLGAWYKEVMIAVLRAWYKEGMIAVLGAW*
>Nep_mir_jg37160.t1
MIAIPGAWYKFGMIAVLGAWYKDVMIAVLGVWYKEVMIAVLGAWYKEEGMIAVLGAWYKE
GKIVVLGALYKEVMIAILGAWYKEGMIAVLGAWDYEVMIAVLGAWHKEVMIAVLRVWYKE
GMIAVLGAWYKEVMIAFLGAG*
>Nep_mir_jg37742.t1
MIAILGAWYKEVMIAVIGAWDKEGMIAVLGASYNEGMIATPGAWYKEGMIAVLGAWYKEV
MIAVLGAWYKEGMIAILGAWYKELIRAVLGAWYKEVTVAVLWDWYKEVMMAVLGAWHKEG
MIAIFGAWYKVLIIVILGAWYKEVTVAVLGDWYKEVMIAVLGAWYKEGMLAVLGAWHKEE
MIAVLRAWYKEGMIAVLEGWCKDVMIAILQAWR*
>Nep_mir_jg37355.t1
MMAVLGAWDMEVMIPILGAWDKEEMIAILGAWYKEGMIAILGALYKEEVTIAVLGAWYKV
VMIAVLGARYKAVMIAVLGDWYKEGMIAVLGAW*
>Nep_mir_jg37731.t1
MIAILEAWYKEGMIAVLGAWYKEGMTVILGDWYKEVRTAILGARYKEGMIAVLEAWYKDV
MIAVLGAWYKEVVIAVLVAWYKEVMIAVLGAWHKEGMIAVLWAWYKEGTIAILGAW*
>Nep_mir_jg37217.t1
MIAVLGAWYKEVMIAVIGAWNKEGMIVILGASYNEGIIAALGAWYKENKEGMIAVLGAWY
KEVMVAVLGSWYKEVTIAIVGAWYKEVMIAVLGAWYKKVMIAILGAW*
>Nep_mir_jg37198.t1
MTMIPSLYQTPRTVIIPSLNKAPRMATITSLYQAPRTANIPPLFQAPRTAIITTLYEARR
MAIIPSLYNAPRTAIITSFYHGSRMAIITSLYQAPRTAIIPSLYQAPRAAIIPSFYQPPR
TAIITTLYQAPRTAIITSLYQASRTAIVTSLYEAPRTAIIHTLYPAPRTAIITSLYQAPS
TAIIPSLYQAQRTVITTSLNQAPRTAIVTSLYQATRMTMIPSLYQAPEDGYHYHLVPSPE
DGYRYLLVPSPEDDYDSLLVPSPEDGYHSLLVRSTEDGNHYLLVPSPEDDYHSLLLPSLE
DGYHYLLVPSPEDGYHYLLVPGTEDGCHSLLVPSPEDGYHYLLLPSPEDGYHYLLVPTLE
DGYHSVLVPSPEDGFHSHLVPSPEDGYHYLLEPCPEDGYHYLLVPSPEDGYHYKLVLRPE
DSYHSLLVPSPEDGYHYLLVPIPEDGYRYPLVPNPQVSYHYVLVPSPEHGYHSLLVPSPE
GGYHYLLVAIPKDGYHSLHVPRPKDGYHSLLVPSPEDGYPYLLVPSPEDGCHYLLIPSPE
DGYRYLLVPSPEDDYDFLLILSPEDGYHSLFVPSPEDGYHYLLVPIPKNGYHSLLVPSPK
VSYHYVLVPSPEDGYHSLLVPSPEDGCHYLLVPIPKDAYHSLHVPRPEDGYHSLLVPSPE
DGYHYLLVPSPEDGCHYLLIPSPEDGYRNLLVPSPEDDYDFLLIISPEDGYYSLLVPSPE
GGYHYLFVPSPKDGYHSLLVQSPDDGYHFLLLPRLEDGYHYLLVPSLEDGYHSLIVPSPK
DGYHSLLIPSPEDGYHYLLVPSPEDGHHYLLVPSPEGGYRYLVVPSPEDDHDSLLVQSPE
DGYHYLFVPSPKDGYHSLLVQSPEDGYHYLLLPRLEDGYHYLLVTSPEDGYHSLIVPSPK
DGYHSLLIPSPEDGYHYLLVQSPEDGYHYLLLPRIEDGVHYLLVPSPEDGYHSLIVPSPK
DGYHSLLIPCPEDGYHYELVPRPEDSYHYLLIPSPEDGYHYLLVPSPEDGYRYLLLPSPE
DDYDSLLDGYHSLLVPSPEDDNHNLLVPSPEDGYHSLLVPSPEDGYQFLLVPSPEDGYHS
LHVRSPEDGYHSLLDPSPDDGYHYLLVPSLADGYHSLLVPSPEDGYHSLLVQSPKDGYH*
>Nep_mir_jg37593.t1
MIAILGAWYKEVMIAVLGAWYKEGMIAVLGAWYKEGIMAILGDWYKEVMTAVFGARYKEG
MIAVLGAWYKDVMKAVLGAWCKEGMIVILGDWDKEGMIAVLGAWYKEGIIVILVACYKEV
TIGILGAWYKEVMIAVLVAWYKEVMIAVLRTWYKEEMIAVLGAWYKEVMIAVVGALYKEG
MIAVPGTWYKEGMIVVLEAWYKDVMIAILGA*
>Nep_mir_jg37583.t1
MAIIPSLYQAPRTAITTSLYQAPRSAIIPSLYKAPRMAIFTSFYHAQRTAIITSLYEAPR
TAIIPSLYHAPRTVIITSFYHAPRAAIIPSLYEAPRTAIIPS*
>Nep_mir_jg37060.t1
MIAVLGAWYKEGMIAVLGAWYKEGTIAVLGAWYKEGMVVVLGAWYKKVMIAVLGAWYKEG
MIAILGAWYKEVMIAVLRAWCKEVMIAILRAWYKEGMIAVLGAWYKEGTIAILGAWYEEG
MVVVLGAWYKEVMIVVLGAGYKEGMIAVLGAWYKKGMIVILEARYKEGMIAVLDDWYKEV
MIAVLEAWYKEGVTAVLWA*
>Nep_mir_jg37236.t1
MIAVLGAWYKEGIIVILGAWYNEVTIAVLRAWYKEIMFAVLGDWYKEVMIAVLGAWYKDG
MIAVLGAWYKEGMIAILGAWYKEEGRIAVLRPWYKEVMIAVLGDWYKEGMIAVLGAWYTE
EIIVILGAWYKEVTIAILETWYKDVMIAILGAWYKKVMIAVLGAWYKEGMIAVLGAWYKE
GMIAVLGAWYKEGMIAILEDWYKVVMIAVLGAWYKKGMIAVLGAWYKDVMIAVLGAWYNE
GMIAILGDWYKEVMIAVLGAWYKEAMIAILGAWYKFVMIAVLGAWYKVVMIAILGEWHKE
VMIAILGAWYKEGNESRPLGLDVMIALLGAWYNEVTIAVLRAWYKEIMFAVLGDWYKEVM
IAVLGAWYKEVMIAVLGALYKEGMIAVLGAWYKEVMIAVLGAWYKV*
>Nep_mir_jg37384.t1
MIAVLRAGYKEVMIAALGDWYKEGMIAVLGAWYKEGMIVVLGAWYKELMIAILGAWYKEG
MIAVLGDWYKEEVMIAILVAWYNVVMIAVLRAWYKEGMIADLGAWPSSSLGTRT*
>Nep_mir_jg37542.t1
MIAVLVAWYNEVMIAVLRAWYKEGMIADLGAWHKAGMMAILEAWYKDVMIAVLGAWYKEV
MIAIIGAWKKEGMIAVLGASYNEGKIAALGAWYKEEAMIAVLGALYKEGMIAVLGAWYKE
VMIAVLVAWYKEGMIAILGARYKEGIMVILGAWYKEVMVAVLGAW*
>Nep_mir_jg37290.t1
MMALLGDWYKEGMTAFLGAWYKEIMITVLGAWYKEGTIAVLRGWYKEGMIVVLEAWYKEV
MIAVLGAWYKEGVIAVLGAWYKEVMIAVLGAWYKEGVIAVLGAWYKEVMIAILGARYKEG
MIAFLGLGTRRE*
>Nep_mir_jg37425.t1
MIAALGAWYKEVMITVLGAWYKEVMIAVLRAWYKETMIAVLGAWHKEGMIVVLGAWHKGG
MIAILGAWYKDGMIAILGDWYKEGLAQGDNDSSPRGLAQGGNDSRPRGLAQGGMIAILGA
WYKDGMIAILGDWYKEVMTAILRAWYKEGMTAILGAWYQDVMIVVLGAWYKEGKIAILGD
WYKEGLVQGGNNSCPRCLVQGGNDSCTRGLVQGANDSHPRGFVQGGNDSRPRELVQGGNN
GRPGAWYKEGMIAVLGDWYKEVIIAVLRVWYKEVMIAILVAWYNEVMIAIPRAWYKEGMI
ADLGARHKEGMIAVLEAWYKDVMIAVLAAWYKEVMIAVIGAWN*
>Nep_mir_jg37193.t1
MAIITSLYQAPRTAIIPSLYQVPRTAIIPSFYPFLVPSPEGGYHSLLLPTPEGGYHYLLV
PSPKDGYHYLLVPSPEDGYRYLLVPSPEEGYHSLLVPRPEDGYHYLLVPSPEDGYHSLLV
PSPEDSYHYLLEPSPEDGYRYLLVPSHEDDYDSLLVPSP*
>Nep_mir_jg36942.t1
MIAVLRVWYKEVMIAVLGAWYKKGMIAILGAWYKEVMLAILGAWYKEVMIAILGAWYKEG
MIAVLGAWYKEVVIAVLGDRYKEAMIAVLGAWHKEGMIAILGAWYKEGMKVVLGAWYKEG
MIAILGAWYKVGMTAFLGAWYKEVVIAILGAGTRRE*
>Nep_mir_jg37532.t1
MIAVLGAWYREGMIAVLEAWYKEGMIAVLWAWYKEVMIAVLRAWYKEVMIAILGAWHNEG
MIAVLGAWYKEGMIAILGDWNKEVMTAVLGAWYKEGMIAVLGAWYKDVMIAVLAAGYKEG
MIAVLGDWYKEVIIAVLGAWCKEGMIAILGAWYKFVMIAVLGAWYKEVMIAMLVAGYNEV
MIAVLRAWYKEVMIAILGAWHNEGLIAVLGAWYKEGMIAILGDWNKEVMTAVLRPWYKEG
MIADLGAWYKEVMVAVVGAWYKEVMIAILEAWYNEVMIAVLGALYNEVMIAVLGAWY*
>Nep_mir_jg37310.t1
MIAVLGDLYKEGMIAIPGAWYKEVMIAVIGAWNNEGMIAVLGASYKKGMVAVLGAWYKEE
MITVLGAGYKDVMIAVLGVWYKEGMIAILGAWYKFIMIAVLGAWYKEEVTIAVLGAWYKE
VIIAVLRAWYEEVMIAVRGAWYKEGMIAVLRAWYKGGMIAIIGARYKEVMIAILEAW*
>Nep_mir_jg37734.t1
MIAVLGAWYNEVMIAVLVAWYNEVMIAVLGAWYKEALIAVLGAWYKDGMIAILGAWYKDG
IIVVLGAWYKEVTIVILGAWYNEVMIAVLRAWYNEVMIAVLGA*
>Nep_mir_jg37463.t1
MIAALGAWYEEVMIIVLGAWYKEGMIAFPGAWYKEVMISVLRIWYKEVMIAVLGAWYKEG
MIAVLGAWYKEGMMAILGDWYKEVMTAVFGAWYKEGMIAVLGAWYEEGMKGILGD*
>Nep_mir_jg37099.t1
MIAVLRAWYKVVMIAVLGAWKKEGMKAVLGAWYKEVMVAVLGAWYKYGMMAVLGAWYKEG
IIVILGAWYKEGMIAVLGAWYKEGTIAVLGAWYKEVMIAVLGAW*
>Nep_mir_jg37136.t1
MLGALYKEGMIAVLRAWYKEVMLAVLGAWNKEGMTAVLGALCKEVMVAVLGAWYKDGRIA
VLGAWYKEGIIAVLEAWYKEGMIAVLGAWYKEGTIAILESWYKEVMIAVLGAWYKEGMIA
IPRAWYKEVMIAVLGNWYKEIMIAVLGDWYKEGMTAILGAW*
>Nep_mir_jg37863.t1
MVRALASSPSQAAVRPTEGGESSGPPALVVNDQDADVPTGEADEGYVVVGTGMAEVDMTV
EAEEAVEVHRFESSKLGVPEAVEAAEAIEAVKGPYPESSEPKIRGVMEAGHTAEAAKGPS
FDVVAEGLPTGRLRGLFGSDSRRPEGVQSCS*
>Nep_mir_jg37292.t1
MIVVLEAWYKEVMIAVLGAWYKEGVIVVLGAWYKEEGMLAVLGAWYKEIMIAILGAWAKE
RMIAVLGDWYKEGMIAVLGAWYKEVMIAILGAWYNEGMIAVLGASYKEGMIAIPGTSYKE
VMIAFLRAWYKEVMIAVLGAWYKEVMIAVLVAWYTEVMIAVHRAWYKEGMIADLGA*
>Nep_mir_jg37208.t1
MIAVLGAWYKERIIVILGAWYKEVTIAVLGAWYKEVMIVFLGAWYMEVMIAVLGDWYKEG
MIAVLGALYKEGMIAVLGAWCKEGMIAVLGAWYKEVMIAVLGAW*
>Nep_mir_jg37158.t1
MIAILGASYKEGMIAVLGAWYKEVMVAVPGAWYKERMIAVLGAWYKFVMIVVLGAWYKEG
MIAVLAAWYKEEGMIAVLGAWYKEGMIVVLGAWYKEVMIAVLGAWYKEVMIAVLGASYEE
GMIAVLGAWYNEVMVAVLGAWYKEGMIAVLGDWYKEGIIVILGAWYKEGMIAILAAWAWY
KEGMTAILGAWYKEEVIIAVLGGWYKEGMIAVLVGWYKFVMIAVLGAWYKVVMKAILMAW
YKEVMIAVLRALYKEGTIADLGAWYKQVMIAVLGTWHKEGMTAILGAWNKEEMIAILGDW
YKEVMIANLGAWYKEVMIAILGA*
>Nep_mir_jg37246.t1
MIAILGAWYKELMIAVLGGWYNDGMIAVLGASYKEGMIAVHGTLYKDVMIAFLGAWHKEE
VMIAVLEAWYKEGMTAVLGAWYKVGMIAVLGDWCKEVMTAVLGACYKEGMIAIFGAWYKF
VMIAVLGAWYKEVMIAILGEWYKEVMIAVLRDWYKEGMKIILGAWYKEGMIAVLKAWYKD
VMIAVLGAWYKEGMTAVLGAWYKEVMIAVLGAWYKEGMIAVQGAWYKQGMIAILVDWYKV
VMIAILGAWYKKGMIAVLGAWYKDVMIAVLGAWYKEELIAILGDWYKEVMIAVLWAWYKE
AMIAILGAWYKFVMIAILGAWYKEVMIAILGAWYNEVMIAVLGAWYKDVMIVILGDWYKE
GMIAVLGTW*
>Nep_mir_jg37619.t1
MYQALRTAIITSLYQAPRTAIITSLYQASRTAIIPSLDQAPRTAIITSLYQAPRTDSYHS
LLVPIHEDGYHSLLAPSPEDGYHYHLVPRPEDGYRYLFVPSPEDDYDSLLVPSPEEGYHS
LLVPSLEDGYHSLLVPSPEDGYHYLLVPSLEDRYHSLLVQSPEDGYHYLLLPRPEDGYQY
LIVRSPEDGYHSLLVPSPEDGYHYLLLPRPEGGYHSLVVRSPEDGYHSLLVPSPEDGYHY
LPLATPEDRYRYLLVPNPEDDNHSLLVPSPEDSYHSLLVPIPEDGYHSLLAPSPEDGYHY
VLVPSPEDGYHYLPVPCPEGGYHSLIVQGPEDGYNYLLVPVPEDGCHSLLVPIPEDGYHY
LLVQSPKDGYHYLFVPSPEDGYHYLLVPSPEDGFHYLLVPSPEVGYHSLLVPSPEDGYHY
LLVPSPEDRYHSLLVQSPEDGYHYLLLPRPEDGYQYLLVRSPEDGYHSLLVPSPEDGYHY
LLLPRPEGGYHSLVVRSPEDGYHSLLVPSPEDGYHYLLLATPEDRYRYLLVPSPEDDYHS
LLVPSPEDSYHSLLVPSPEYYYHSLLLPSPEDDYHSLLVPSPEDGNHYHLVPCPEDGLPI
PEDGYHYLLVQSPNDGYHYPFVPSPEDGYHYLLVPSPEDGYHYLLVPSPEVGYHSLLVPS
PEDGYHYLLVPRHEDGYHYLLVRSPEDGNHYELVPSPEDGYHSLLAPSPEDGYYYLLVPS
PEDGYHYLLVPSPEDGYRYLFVPSPEDDYDSLLVPSPEDGYHSLLVPSPEDGNNYLHEPS
PEDGYHSLLVHSPEDGYHYLLLSRTEDGHHYLHVLGPKDGYHYVLVPSPEVGYHSLFVPI
PEDGYHYLLVPSPKDGYHYLLVPSPEDGYRYLLVPSPEDDYDSLLVPSREDSYHSLLVPI
PEDGYHSLLAPSPEDGYHYVLVPNPEDGHHSLLEPCPKDGYHSLLVPSPEDGYHYLLVPN
PGDGYHYLLVPSPEDGYRYLLVPSPEDYHDSHLVPCPDDGYHSLIVPSHKDGYHYLLVPS
PEDGYHSLLVQSPEDGYHYLLLPRTEDGYHYLLVPSPEDSYHNLLIPRPEGGHHSLVVRN
PEDGYHSLLVPSPDESYHYLLVPSPEDCYHSVLVPSLEDGYHSLLVPSPEVGYHSLLVPS
PEDGYHYLIVPRHEDGYHYLLDGYYYLLVPIPEDGYHSLLVPSPEDGYHYLLVPSPEYYY
HSLLVPSPEDDYRSLLVPIPEDGYHYVLVPGPEDGYHSLLVSMPEDGYHYLRVSSPKDGY
HYVLVPSLEEGYHSLLVPSPEVGYHSLLAPSPEDGYHYLLVPRHEDGYHSRLVPSREDSN
HSLLVPIPEDGYHSLLAQSPEDGYHYILVPSPEDGYHSLLVPSPEDGCHYLLVPIPEDGH
HSLLVPCPEDGYHSLLVPSPEDSYHYLLVPNPEDGNHYLLVPSAEDGYRYLLVPSPEDYH
DSLLVPSPEDGYHYLLVPSPEDRYHSLLVPSPEDGYHYLLLPRPEGGYHSLVVRSPEDGY
HSLLVPSPDESYHYLLVPSPEDCYHYVLVPSLEDGYHSLLVPSPEVGYHSLLVPSPEDCY
HYLIVPRHEDGYHYLLDGYYYLLVPIPEDGYHSLLVPSPEDGYHYLLVPSPEYYYHSLLV
PSPEDDYRSLLVPIPEDGYHYVLVPGPEDGYHSLLVSMPEDGYHYLRVSSPKDGYHYVLV
PSLEEGYHSLLVPSPEVGYHSLLAPSPEDGYHYLLVPCHEDGYHSRLVPSREDSYHSLLV
PIPEDGYHSLLAQSPEDGYHYILVPSPEDGYHSLLVPSPEDGCHYLLVPIPEDGHHSLLL
PCPEDGYHSLLVPSPEDSYHYLLVPNPEDGNHYLLVPSAEDGYRYLLVPSPEDYHDSLLV
PSPEDGYHYLLVPSPEDRYHSLLVPSPEDGYHYLLLPRPEGGYHSLIVRSPEDGYHSLLV
PIPEDSYHYLLASSPEDSYHYVRDGYHYLLVPSPEDGYHYLLVPSSEDGYHYLLVPSPEE
GYHYELVPSPEDGYNYELVPSPEDGYHSLLAPCPEDGYYYLLVPIPKDGYHSLLVPSRED
GYHYVNVPSPEDGYHSLLVPFHEDGCHYLLVQIPEDGYHSILVPSPEDGYHSLLVPSPED
GYHSLLVPSPEDSYHCLLVPSPEDGYHYLLVPSPEDGYHYLLVPSLEDGYHSLLGPSPED
GYQYLLVPSPKDRYHYLLVPSPEDGYRYLLVPNPEDDYDSLLVRSPEDSYPSLLLPIPED
GYHSILVPSPEDGYHSLLVPSPEDGYHCLLVPSPEDGYHFLLVPSPEDGYHYLLVPSLED
GYHSLLGPSPEDGYHYLLLPSPKDGYHYLLVPSPEDGYRYLLVPSPKDEYDSLLVPSPED
SYHSLLVPIPEDGYHSLLAPSPEDGYHYLLVPSPEDGYRYLLVPSPEDDYDSLLVPTPRM
AIIPSMYQAPRTAIIPSLYQAPRTAIISSLYQAPRTAINPALYKAPRMAIITSFYHALRT
AIITSLYEAPRTAIIPSLYQAPRTVIITSFYHVPRAAIIPSL*
>Nep_mir_jg37817.t1
MIQHPGHPKQHRQPRLGTSAGESITASTQKKPGSTAPQNQCNLPHSHRGLPWAAVQQYKT
ASREIEPPSIRLHCENEPDKQAAATASSYTISAASHNFIWAIETHSTCQLFPRESAYHQQ
HCCNCSQVNSTAPTTAGRTQC*
>Nep_mir_jg36988.t1
MIAVLGAWYKEVMIVILGAWYKEEMIAILGAWYKEVMIAILGAWYKEGMIAVLGAWYKEG
MIVVLGAWYKEVMIAVPGAWYKEGLIAILGGWYKEVMIAVLGAWYKEGMIAVLGAWYKEV
MIAVIGDWYNKGMIAVLEALYKEGMLAVLGTSYKELMIAFLGAWYKEVMIAVLRAWYKEV
MIAILGAWYKEGMMAILGAWYKEGMTAVLGAWYMEVMIAVLGARYKE*
>Nep_mir_jg37185.t1
MANIPSLYQATRTAIIPSFSHYELVPRPEDGLHSLLVPSPEDGNHYLLLPRLEDGYHYLR
VPSPEYGYHYLLVPSPEDGYRYLLVPTPEDDYDFLLVPSPEDCFHSLLVPGPEDGDHYLL
VQIPDDGYHSLLVPSPEDGYHSLLVPSPEDDYHYLPVPIPEDGYHSLFVQSPEEGNHSLL
VPSPEDGYHSHLVPSPEDGHHYLLVPSPEDGYHYLLVPSSEDGYHYLHVPIPEDDYEFFL
VASPEDGYHSLLVPSPEDGYHSLIVPSPKDGFHSLLVPSPEDGYHYLLVPRPEDGYHYLL
VPSPEDSYHYELVPRPEDGFHSLLVPSPEDGYHYLHLPHPEDGYHYLRVPSPEDGYHYLL
VPRPEDGYRYLLVPSPEDDYDFLLVPSPEDCFHSLLVPSPEDGYHYLLIPRPEDGYHYLL
VPSPEDGYHYELVPRPEDGFHSLLAPSPEDGYHYLHLPHPEDGYHYLRVPSPEDGYHYLL
VPRPEDGYHYLLVPSPEDDYDFLLVPSPEDCFHSLLVPSPEDGDHYLLVLIPEDGYHSLL
VPSPEDGYHYLPVPSPEDGYHSLLVPSPEDDYHYLPVPIPEDGYHSLFVQSPEEGNHSLL
VPSPEDGYHSHLVPSPEDGHHYLLVPSPEDGYHYLLVPSSEDGYHYLHVPSPEDDYEFFL
VASPEDGYHSLLVPSPENGYHYLFVPSPEDSYHSLLVQSTEDVYHYLLLPLLEDGYHYLR
VPSPEDGYHSLLVPSPEDGYHSLIVPSPKDGFHSLLVPSPEDGYHYLLVPRPEDGYHYLL
VPSPEDGYHYELVPRPEDGFHSLLVPSPEDGYHYLHLPHPEDGYHYLRVPSPEDGYHYLL
VPRPEDGYRYLLVPSPEDDYDFLLVPSPEDCFHSLLVPSPEDGYHYLLIPRPEDGYHYLL
VPRPEDGYHYELVPRPEDGFHSLLVPSPEDGYHYLHLPHPEDCYHYLRVPSPEDGYHYLL
VPRPGDGYRYLLVPSPEDDYDFLLVPSPEDCFHSLLVPSPEDGDHYLLVLIPEDGYHSLL
VPSPEDGYHYLPVPSPEDGYHSLLVPSPEDGYHYLPIPIPEDGYHSLLVPSPEEGYHSLL
VPSPVDGYHSHLVPSPEDGYHYLLVPSAKDGYHDLFVPSPEDGYRYHLVPSPEDDYEFFL
VPSPKDSYHSLLVPSPGDGYQYLFVPSPEDGYHSLFVQSPEDGYHYLLLPTPEDGYLSLL
VPGPEDGYHYVLVPSPKDGYHSLLVPSPEDGDHYLLVQIPKDGHHSLLVPSPEDGYHSLL
VPSPEDGYHSLLIPSPEDGYRYLLVPTPEDGYHSLLVQSPEDGYHYLLLPRPEDGYHYLR
VPSPENSYHYILVPSPEDCYHSLLVPSPEDGYHYLFVPSPEDGYHSLLVQSPEDGYHYLL
LPCLEDGYHYLLITTPEDGYLSLLGPSPEDGYHYLLIPSPEDGYRYLLVPSPEDDYDSLI
VPSPEDGYHSLFDGYRYLLVRSPEDDYDSLLVPSPEDGYHSLLVPSPEDGYHSLLVPRPE
DGYHSLLVPSPEDGYHSLPIPIPEDGYHSLLVPSPEDGYRYLLVPSHEDGYHSFLVPNPE
DGYHYLLVPSLEDSYYSLLVRSPEDGYHSLIVLSPEDGYHYLLVPSPEVGYHSLLVPSPE
VGYHYLIVPRHKDGYHYLLVPSPEDGYHYELVPSPEDGYHSLLLPSPEDGNYYLLEPIPE
GGYHSLLVPSPEDGYHSLLVPSPEDGHHSLLVPSPEDGCHYHLVPIPEDGYHSLLVPNPE
DGYHSLLVPSPEDGYHSLLVPIPEDGYHYLHIPSTEDGYHYLLVPSPEDGYRYLLLRVPS
PKDGYHYLLVPSPEDGYHYLLVPSPEDGYLYLLVPIPGDDYDFRLVPSPEDCYHSLLVPS
PEDGYHYLFVPSPEDGYPSLLIQSREDGYHCLLLPCPEEGYHYLLVPSPEDGYHSLLVPS
PEDGYRYLLVQIPEDGYHSHLVPSPEDGYRYLLVPSTEDGYHYLIVPSPEDGYRYLLVPS
PEDGYRYLLVPSPEDDYDSLLVPSPEDGYHSLLVPSPEDGYHSLILLVPSPEGGYHYELV
PRPEDGFHSLLVPSPEDGYHYLLLPCPEDGYHYLRVPSPKDGYHFLLVPSPEDGYRYLLV
PTPEDDYDFLLVPSPEDCFHSLLVPSPEDGYHYLLLQIPEDGYHSLLVPSPEDGYHSLPV
PIPDDGYHSLVVPSPEEGYHSLLVPSPEDGYHSHLVPSPEDSYHYLLVPSPEDGYRYLLV
PSPEDDYEFFLVQSPEDGYHSLLVPSPADGYHYHFVPSPEDSYHSLLVQSPEDGYHYLLL
PRLEDGYHYLRVPSPEDGYHSLLVPSPEDGYHSLIVPSPEDGFHSLIVPSPEDVYHYLLV
PRPEDGYHYLLVPSPVDGYHYELVPVPEDGFHIPPCTKP*
>Nep_mir_jg37540.t1
MIAVLRDRYKEVIIAVLGVWYKEVMIAVLVAWYNEVMIAVLRAWYKEGMIADLGAWHKAG
MMAILEAWYKDVMIAILGAWYKEVMIAIIGAWKKEGMIAVLGASYIEGKIAALGAWYKEV
MITVLGARYKEGMIAFLGAWYKEVIIAILCACKKEAMIAVLGALYKEGMIAVLGAWYKEV
MIAVLVAWYKEVMIAILGARYKEGIMVILGAWYKEVMVAVLGAW*
>Nep_mir_jg37481.t1
MIAVLRDWYKEVMIAVLGAWYKEGMIAVLGAWHKEGIIAVLGAWYKEGMIAVLGAWYKDV
MIAILTAWYKEGTIAVLGDWYKEVIIAVVGAWCKDGMIATHGAWYKFVMIAVLGVWYKEV
MIVVLVAWYKEVMIAVLRAWYKEGMIAELGAWYKEEVMIAVLGAWYKEVIIAVLGAWYKE
GMIAILGAWYKEGIIVILGAWYKEVTVAVLGAWYKEVMIAVLGGWYKEEKIDVLGAWHKE
GMIAVLGDWYKEGMIAVLGARYKEGIIVILQAW*
>Nep_mir_jg37200.t1
MRGKKEVMIAVLGALYMEVMIAILGAWYTELMIAVLGAWYKVGMKAVLGAWYKDGMIAVL
EGWYKEKERMIVVLRAWYKEVMIAVLGAWYKEGMIAVLGDWYKEGIIVILGAWYKEVTIA
VLGAWYKEEVMIAVLGDWFKEVMIAVLWAWYKEGMIAVLGAW*
>Nep_mir_jg36910.t1
MIAILGAWYKDVKIAVLELWYKVGMIAVLGLVQGRNDSHARGLVQGGNDSRPRGLVQGWN
DSLPRGLVQVRNDSRPRGVVQRGNDSRPRGVIQRGNDSRPKGLVQGGNDSRP*
>Nep_mir_jg37221.t1
MEGMITVLGDWYKEVMICILGAWYKEGMIAIPGAWYKFVMIAVLGAWYKEVMIAILGVWY
KEGGNDSHSRAWYKEVMTAILGVWYKEVMIAILGAWYKEVMIAVLGAWYKEVMIAVLGAW
YKEVMIAVIGAWNKEGMIVILGASYNEGMIAALAAWYKEVMITVLGAWYKEAMIAVLGDW
YTEEGMIAVLRVWYKEVMIAVLGAWNKEGMTAILGAWYKEVMVAVLGAWYKEVTIAILGA
WYKEVMIAVLGAWYKKVMIAILGAW*
>Nep_mir_jg37148.t1
MIAVLGAWYKEGTIAVLGAWYKEVMIAGPRAWYKEVMIAVLGAWYKEGMIAVLGAGYKEG
MLAVLGAWYKMGMIAVLEAWYKEGMIAVLGDSYKEVMIAVLEAWDKEGMTAVLGAWYKEV
TIAVLGAWYKDGIIVNLGAWYKEVMIAVLGAWYKEVMIAVLGAWYKEVMIAVLGALYKEG
MIAVLEAWYKEGMISILAAW*
>Nep_mir_jg37663.t1
MAIITSLYQAPSPEDGYHSLLVPIPEDGYHYLLVSSPEDGYHYVLVTSLEDGYHSLLVSI
PEVGYHSLLAPSPDDGYYYLLVQIPEDGYHYVLVPSPEDGYHSLLVPSPEDGCHYPLVPI
PENGYHSHLVPTPEDGYHYLLVPSPEDGYHYLLVPSPVDGYHSLLVPSHEEGYHSLLVPS
PEDGYHYLLVPSPKDGYHCLLVPSPEDGYRYLLVPSPEDDYDSLLIPSPEDGCRYLLVPI
PEDGYHSLHVPSPADGYHSLHVPSPEDRNHSRLVPLPKDGYHSLLSPSPEDGYQYILVPI
PKDGYHSLLVPSPEDGCPYLLVPIPEDGYHSLHVPSPEDGYHSLLVPSPKDDYHSLLVPS
PEDGYHYLLVPNPEDSYHYHLIPSPEDGYRYLLVQSPKDDYDSRLVPSPEDGYHSFLVPS
PEDGYHYLLVRSPEDGYHSLLVQRPGDGYHYLLLPRTEDSYHYLLVPSPDEGYHSLLVPI
PEDDYPYLLVPRLEDGYHSLQVPCPDDGYHYLLLPSPEDGYHYVLVPSLEDGYHCLLVTS
PEVGYHSLHVPSPEDGYHYLIVPRQKDGYHSLLVPSLEDGYHYLFVPSPEDDYHYLLVPS
PEDGYRYLLIISPENDYDSILVPSPEDGYHSLLVPSPEDGYHYLIVPIPEDGYHSLLVQS
PEDGYHYLLLPLLEDGYHYLLVRSPEDGYHSLLVPIPEDGYHYLLASSPEDGYHYLLVPT
PKDGYRYLLVPSPEDDYDSLLVPSPEDCYHSLLVPIPEDGYHSLIAPSPEDGYHYVLVPS
PEDGCHYLLVPSPEVGYHSLLVPSPEDGYHYLLVPSHEDGYHYLLVPIPEDGYHYEVVPS
PEDGYHSLLAPSPEDGYYYLLVPIPEDGYYYLLVPGPEDGCHSLLEPSPEDGYHYLLVPS
LEDGYHYFLVPSPEDGYHYLLVPSAEVGYHSLLVQIPDDGYHSLLAPSPEDGYHYVLVPS
PEDGYHSLLVPSPKDGCHSLLVPSPEDGYHSLLVPSPEDGYHYLLVPNPEDGYHFLLVPS
PEDGYRYLLVPSPEDDYDSLLVPSPEDGYHSHLVPSPEDGYHYLHEPSPEDGYHSLLVQS
PEDGYHYLLLPRIEHGDHYLLLPSPVDGYHYVLVPSPEVGYHSPLVPVPEDGYHSLLAPS
PEDGYHYVLVPSPEDGYHSLLVPSPEDGYHYLLVPSPEDGYHSLLVQSPVDGYHYLILPR
IEDGYPYLLVQSPEDGYHSLIVQSPMDGYHYLLVPRPEGGYHSLAVRSPEDGYHSLLVPS
PNDSYHYLLVPRPEDGYHYILEQCLEDGYIPSLCHAPRSAIIPSLYQALRTAIITSMYHA
TRTAMITSLYQAPRTAIIPSLYRAPGRLLLPPCTNPRGRLSLPPCTKTRVLLSFPPCTKP
RGRLSFPPCTNPRGRLSLPPCARHRGRLSLPPCTKPQGRLSL*
>Nep_mir_jg37664.t1
MEGMIAVLGAWYKFVMIAVLGVWCKEGMIAVIGDLYKEGMVADLGAWYKEVMIAVLGAWY
KEVMIAVLGAWYKEGMIAVLGAWYKDVMIAILGAWHKEGMTAVLGAWYKEGMIAVLGAWY
KDVMIAILGAWCKEGMIAVIGDLYKEGMVADLGAWYKEVMIAVLGAWYKEEGMTAILRAW
YKEVIIAVLGDWYKEVIIAILGAWCKEGMIAVLGDWYNFVMITVLGAWYKEVMIAILVAW
YKEVMIAVLRAWYKEGMIADLGAWYKEVMTAVLGAWYKEVMIAILEAWYNEVMIAVFGAL
YNEVMIAILGDWYYEGMTTILGVWYKEEGLIAVLGAWYKEVLIAVLRARYKEVMIAVLGA
WYKEGMKAFLGDWYKEGMIAVLRAWYKEGIIVILGAWYKEVTIAVLGAWYKEVMIAVLGA
WYKEVMIAILGAWYREGMIAILEAW*
>Nep_mir_jg37467.t1
MEVMIAVLGDWYKEGMIAILGAWYKEVIVVILGAWYKEEVMIAVLGDWYKEGMIAVLGAW
YKEVMIAVLGDWYKEGTIAVLGAWYKVGMIEVLGAWYKELMIAILGAWYKEGMIAILWDW
YKEEVIIAVLGVWYKEVMIAILVAWYNEVMIAVLRAWYKVGMIADLGAWHKEGMIAVLGD
WYKEVMTAVFGAWYNEGMIAILEAWYKDVMIAILGAWYNEGMITVLGASYNEGMIAALGA
WYKEGIMVILGAWYKEGMIAVLGAWYKDVMIAILGARYKEGIMVILGAWYKEGMIAVLGA
WYKDVMIAILGAWYKEGLIAILGDW*
>Nep_mir_jg37922.t1
MQGNESSVQPCPVEGIDAISFIIPSSYEEFMPDLLTRFSGEVSDWIAKKLAEDVIEIPTD
EVIEAPAEVVKAKDLMRATEVPNS*
>Nep_mir_jg37075.t1
MIVILRAWYKEVMIAVLGAWNKEGMIAVLGAWYKEVMVAVLGAWYKEEMIAVLGAFYKEG
IIVILGAWHKEGMIAVLGAWYKEGAIAVLGAWYKEGMVVVLGAWYKEVMVAVLGAWY*
>Nep_mir_jg37597.t1
MITVLGAWYKEGMIAVLGAWYKEVMIAVLAAWYKEGMIAILGARYKEGMMVILGAWYKEV
TVAILGAWYKEVMIAVLRIWYKEVMIAVLGAWYKEGMIAVLGAWYKEGIMAILGDWYKEV
ITAVFGARYKEGMIAVLGAWYKDVMKAVLGAWCKEGMIVILGDWYKEGMIAVLGAWYKEG
IIVILVACYKEVTIGILGAWYKEVMIAVLVAWYKEVMIAVLRTWYKEEMIAVLGAWYKEV
MIAVVGALYKEGMIAVPGTWYKEGMIVVLEAWYKDVMIAILGA*
>Nep_mir_jg37472.t1
MIAVLGALYKEGMIAVLGAWYKELMIAVLVAWYKEGMIAILGARYKEGIMVILGAWYKEV
TVAVLGTWYKEVIIAVLRIWYKELMIAVLGAWYKEGMIAVLGAWYKEGMMAILGDWYKEV
MIAVFRAWYKEGMIAVLGAWYKDVMIAVLGAWCKEGMIAILGDWYKEGMIAVLAAWYKEG
IIVILGDWYKEVTIAVLGAWYNEVMIAILGAWYMEVMIAVLGAWYKEGMIAVLDAWYKER
IIAILGAWYKEVMIAILGDWYKEGMIAVLRAWYKDVMIAVLGAWCKDGMIAVLEDWYNEG
MIADLGAWYKVGIVVFLGAWYKEVMIAILVAWYKGVMIVVLRAWCKEGMIADLGAWYK*
>Nep_mir_jg37438.t1
MIAILGDWYKEGTIAVLGAWYKEGMIAVLGAWYKAVMIAVLGAWSKEGMIAVLKAWYKET
MIAILGAWHKEGMIAILGALHKGGMIAILGAWYKDGMIAILGDWYKEVTTAVLGAWYKDV
MIAVLAAWYKEGMIAVLGDWYKEVIIAVLWAWCKEGMIAILGAWYKFVMIAVLGAWYKEV
MMAVLWDWYKEGMIAVLGAWYKEGIIVILGAWYKEVTIAILGAWYKEVMVAVLGAWYKE*
>Nep_mir_jg37422.t1
MIAALGAMYKEVMVAVLGDWYKKVMIAVLGAWYKEGMIVVHGAWYKELMIAILGASYKEG
MIAVLGDWYKEVIIAVLRVWYKEVMIAILVAWYNEVMIAIPRAWYKEGMIADLGAWHKEG
MIAVLEAWYKDVMIAVLGAWYKEGLVQGDNDSSPRGLAQGGNDSRPRGLAQGGMIAIVGA
WYKDGMIAILGDWYKEIMTAVIGAWNKEGMIAVLGASYNGGMIAALGAWYKEVMIAVLGA
WYKEVMIAVLRAWHKETMIAVLGAWHKEGMIVVLGAWHKGGMIAILGAWYKDGMIAILGD
WYKEIMTAVLRAWYKEGMTAILGAWYQDVMIVVLGAWYKEGMIAILGDWYKEEVMIAVLV
PWYNEVMIAVLRAWYKEGMIADLGAWHKEGMIAVLEAWYKDVMIAVLGAWYKEVMIAVIG
LGTRRE*
>Nep_mir_jg37245.t1
MIAIFRDWYKVVMIAILEAWYKKGMIAVLGAWYKDVMIAVLGAWYKEGMIAILGDWYKEV
MIAVLWAWYKEAMIAILGAWYKFVMIAILGAWYKEVMIAILGAWYNEVMIAVHGAWYKVG
MKAVLGAWYEEGMIAVLEAWYKDVMIALLGAWYKDVMIAVLGAWYKEVIIAVIGAWNKEG
MTVILRASYKDGTTAVLGDLYKEITIAVLGAWYKEGTIAVL*
>Nep_mir_jg37521.t1
MIAVLGAWYKFVMIAVLVAWYKEVMIAVLVAWYKEVMIAVLRAWYKEGMIADLGAWYKDV
MIAVLGGWYKEVMIAILVAWYKEEGMTAVLGAWYKEVIIAILGALYNEGMIAALGAWYKE
VMITVLGAWYKEGMIAILGAWYKEVMIAILGGNDSRTQALYKEVMTAVLGVWYKEVMIAV
LGAWYKEVMIAVLGAWYKEVMIAVLGAWYKEGMIAVLEAWYMEGMIAILGAWHKERMIAV
LGAWYKEGGIVILEAWHKEVTIAILGAWYKEVMIAVLGALYKEVMTAVPGAWY*
>Nep_mir_jg37410.t1
MIAAHGAWYKEVMITVLGAWYKEGMIAFLGAWSKEGMKVVLEAWYKEVMITVLGAWYKEV
MIAVFRTWYKEAMIAVLVAWYKEGMIAILGARYKEGIMVILGAWYKEVTVAILGAWYKEL
MISVLRIWYKEVVIAVLGAWYKEGMIAVLGAWYKEGMMAILGDWYKEVMIAVLGAWYKEG
MIAVLGAWYKDVMIAVLGAWYKDVMIAVLGAWCKEGMIAVLGDWYKEGMRAILAA*
>Nep_mir_jg37119.t1
MIAILGAWYKEGMIAVLGAGYNEGMIAVLGAWYKKGMIAVLEAWYKEGIIAVLGDLYKEV
MIAVLKAWYKEGMTAVLGAWYKEVMIAVLGAWYKEVMIAVLGAWYKEGMIATLGAWY*
>Nep_mir_jg37492.t1
MEVMIAVLGAWYKEGMIATLGARYKEGIIVILGAWYREVTVAVLGACYKEVMIAVLRIWY
KEVMIAVLGAWYKEGMIAILGAWHKDGMIAVLGARYKEGMIAILGAWYKDVMIAILGVWC
KEGMIAVLGDWYKEEMIADLGAWYKEVMIAILGAWYKEVMIAILGAW*
>Nep_mir_jg37183.t1
MIVVLGAWYKKGLIVVLRAWYKEVMIAVLGTWYKEGMIVVLGALDKEVMIAVLGAWHKEV
MISVLGAWYKDGMIDVLGAWYKEVMIAILGAW*
>Nep_mir_jg37096.t1
MPRGRLSLPPCTKPRGRLSLPPCPEDGCYSILVLGFEDGYHYNLVQVPEDGNHSLLVPSL
EDGYHSLLVPSPEDGYHSLLVPSPEDGYHSLVPSPEDGYHYLLVPSPKDGYHYLLVLSPE
EGYHYLFVRSPKDGYHSLLVRSPEDGYHSLILPSPKDGYHYLLIPSPEDGYHSLLVPSPE
DGDHYLLVPSPEDGYHYLLVPSPKNGYHSLLVPSPEDGYHYLLVPCLEDGYHFLLVLSPE
ECYHYLLVPTPEDGYHYLLLPSPEDGCHSLLVPIPEDGYHYLLVSSPEDGYQYELVPCPE
DGYHSLLVPSPEDGYYYLLVPIPEDGYHSLLVPSPEDGYHYVLLPSPEDGYHSLLVPSPE
DGYHSLIVPNPEDGYHSLLIPSPKDGYHYLLVPCAEDGYHYLLVLSPKEGYHYLLVQSPK
DTYHSLLVRSPEDGYHSLIVPSTDDGYHYLLIPIPEGGYHSLLVPSPEDSDHYLLVPSPE
DDYHYLLVPGPEDGCHSLLVPGLEDGYHYLLVQVPEDGNHSLLVPSLEDGYHSLLVPSPE
DGYHYLLVLSPEEGYHYLFVRSPKDGYHSLLVRSREDGYHYHHIPSPEDGYHSLLVPSPE
DSDHYLLVPSTEDGYHYLLVPSPENGYHSLLVPSPEDGYHYLLVPCLEDGYHYLVVLSPE
EGYHYLLVPTPEDGYHYLLLPSPEDGYHYLLVPCLEDGYHYLLVLSPEEGYHYLLVPTPE
DGYHYLLLPSPEDGYYYLLVPCLEDGYHYLLVLCPEEGYHYLFVPTPEDGYHYLLLPSPE
DGCHSLLVPIPEDGYHYLLVPSPEDGYHYLLVPSPVNGYHSLLVPSPEDGYHYLLVPSPE
DSYGSLLIPSPEDGYHSLLVPSPEDPYDSLLVPSPEDCYHSILVPSPEDGYHYLHVPSPE
DGCHSLLVPSPEDSYHYLFVPSPEDGYHSLLVQSPEHGYHYLLLARLEDGYHYLPVPNPE
DGYHSLFVPSPEDGYHSLLIQSPEEGYHYLLVPSPKDGYHYLLVPSPEDGYCYLLVPSPE
DDYDSLLVPSPEDGYHYLLDGNHSLLVPSLEDGYHYLLVPSPEDGYHSLLVPSPEDGYHS
LLVPNPEDGYRYLLVPSPEDGYHYLLVLSPEEGYHYLFVRSPKDGYHSLLVRSPEDGYHS
LILQSPEDGYHYLLIPSPEDGYHSLLVPSPEDGDHYLLVPSPEDGYHYLLVPNPEDDYDS
LLIPSPEDGNHSLLVPSLEDGYHYLLVPSPEDGYHSLLVPSPEDGYHSLLVPNPEDGYRY
LLVPSPEDGYHYLLVLSPEEGYHYLFVRSPKDGYHSLLVRSPEDGYHSLILQSPEDGYHY
LLIPSPEDGYHSLLVPSPEDGDHYLLVPSPEDGYHSLLVPSPENGYHSLLVPSPEDGYHY
LLVPCLEDGYHYLLVLSPEEGYHYLFVPTPEDGYDYLLLPSPEDGYHSLLVPIPKDGYHY
LLVPSPEDGYQYELVPCPEDGYHSLLVPSPEDGYYYLLVPIPEDGYHSLLVACPEDGYHS
LLVPSPEDGYHSLIVPSPEDGYHSLLIPSPMDGYHYLLVPCPEDGYHYLLVLSPKDGYHY
LLAQSPKDSYHSLLDGNHSLLVPSLEDGYHSLLVPTPEDGYHSLLVPSPEDGYHSLIVPS
PEDGYHYLLVPTPEDGYHYLLLPSPEDGCHSLLVPIPEDGYHYLLVSSPEDGYQYELVRC
PEDGYHSLLVPIPQDGYYYHLVPIPEDGYHSLLVPSPEDGYHYVLLPSPEDGYHSLLVPS
PEDGYHSLVVPSPEDGYHSHLIPSPKDGYHFLLVPCPEDGYHYLLVLSPKEGYHYLLVQS
PKHSYHSLLVRSPEDGYHSLIVPSPDNGYHYLLILSPEGDFHSLLVPSPEDGDHFLLVPS
PEDGYHYLLVPGPEDGFHSLLVPGLEDGYHYLLVQVPEDGNHSLLVPSLEDGYHSLLVPS
PKDGYHSLLVPSPEDGYHSLLVPSPGDVYHYLLVPSPEDGCHYRLVLSPEEGYHYLFVRS
PKDGYHFLLYEAPRTAIIPSFYQTPRTAIITSLYQAPRTAIIPSLYQAPRTAIITSLYQA
PRTAIITSWYQAPRTAIIPSLYQAPRMAIIPSLYQAPRTATITSLYQSPRTAIIPSLYQA
LRMAIITSFYQAPRMAIIPFLYHVQRMAIIPSLYPAPRTAIIPSLYQAPRTAIITSFYRS
LLVRSPEDGNHSLIVPSPEDGYHYLLIPSPEGGYHSLLVPTPEDGDHYLLVPSPEDGYHY
LLVPGPEDGCHSLLVPGLEHGYHYLLLPRLEDGYHYHLVPSPEDGYHSLLVPSPEDGYHF
LLIQSPEDGNHYLLVPSPEDGYHYLLVPSPDDGYRYLLVPSPEDGYDSLLVPSPADGHHY
PLVPGPEDGCHSLLVPGLEDGYHYLLVQVPEDGNHSLLVPSLEDSYHSLLVPSPEYGYHS
LLVPSPEDGYHSLLVPSPEDCYHSILVPSPEDGYHYLLVPSPEDGCHSLLVPSPEDGYHY
LFVPSPEDGYHSLLVQSPEHGYHYLLLPRLEDGCHYHLVPSPEDGYHSLLVPSLEDGYHS
LLVPSPDKGYHYLFVQSSKDGYHSLLVRSPEDGYHSLILPSPEDGYDFLLIQSPEDGYHS
LLVPSPEDGDHYLLVPSPEDDYHYLLLPSPEHGYHSLLVPSPEDGYHYILLPSPEDGYHS
LLVPSPEDGYHSLIVPSP*
>Nep_mir_jg36965.t1
MIAVLKAWYKEVMIAVLGAWYKEVMIAVLRAWYKDVMIAVLGAWYKEGMTAVLGAWYKEV
TIAILGAWYNEVMIAVLRAWYKEGMIAVLGAW*
>Nep_mir_jg37645.t1
MIAVLGAWYKEGIIVILGAWYKEVTIADLGALYKEVMIAILEAWYTEGMIVVLGAWYKEV
MIAIPGAWHKEGMIAVLWAWHKEGMIAILEAWYKEGIIVILRAWYKEVTVADLGALYKEV
MIAILEAWYKEGMIVILRIWYKEGMIAILGDWHKEVMTAVLEAWYKEGMTAVLGAWYKDG
MIAILAAWYKEGMIAILGAGYKDVMIAVLGAWCKEVMIAVLGDWYKEGMIADLGAWYEEV
MIAVLGDLYKEEGMIAVLRAWYKEVMIAVLGAWYKEGMIAFLGAWYKEGIIVILGAWYKD
VMIAILGAGCKEGMIALLRIWYKDEMTAVLGDWYKVVMIAILGAW*
>Nep_mir_jg36943.t1
MIPVVEDWYKEGMIAILGASYKKVMIAILGAWYKEGMTAILRAWYKEVMIAVRGDWYKEG
MIAVPGAWYTEVMIAVLGHWYKEGITAVLGVWYMEVMTAILRAW*
>Nep_mir_jg37015.t1
MIAVLGAWYKEGMIVILGDWYKDVMIAVIGAWNKEVMIVILRASYNEGMIAALGSWYKEE
VMIAVLGALYKEGMIAVLGDWYKEVTLAILRAWYKEEVMIAILGAWYKEVMIAVLGAWYK
EGMIAVLEAWYKEVTIAVLGAW*
>Nep_mir_jg37164.t1
MIAVLGAWYKEVMIAVLVAWYKEVLIAVLRAWYKEGMIADLGAWYKEVMIAVLGAWYKEG
MIAVLGAWYKEVMIAVLGAWYTEGMIAILGAWYKEGMIAIHGAW*
>Nep_mir_jg37453.t1
MIAVLRAWYKETMIAVLGAWHKEGMIAVLGAWHKGGMIAILGAWYKDGIIAILGDWYKEV
MTAVLGAWYKEGMIAILGAWYKDVMIAVLAGWYQEGMIVVLGDWYKEVIIAVLRGWCKEG
MIAILGAWYKFVMIAVLGAWYNEVMIAVLVAWYKEVMIAVLRAWYKEGMIADLEACYKEV
MIAILGAWYNEVMIAVLGALYKEGMIAVLGAWYKEGMIAVLEAWYKDVMIAVVGA*
>Nep_mir_jg36952.t1
MTAVLGAWYKEIMIAVLWAWYKEGTIAVLGAWYMEGMVVVLGAWYKEVMTAVLEAWYKEG
MIAVLGASYKEVSIAVLGAWYKEGMIAVFGAWYKEVSIAVLGAWYKEVMIVVLEAWYKEV
MIAVPGAWYREGMIAVLGAWYKEGMIAVLGAWYKEEGMIAVLRAWYKEVTIAVLGAWNKE
GMLAVLGACYKEEIIVILGAWYNEVTIAILGAWYKEVMIAVLGLGTRGE*
>Nep_mir_jg37923.t1
MAKPPISGIQEVALEIEAIIELSEVEEVAIGVDIVQPMEHLESKAQRGESTSSGISSLSK
FSPIIDQIAESYMDLKTFWASKERANRLKHKLAESNHKVSFLEDLPKDQQHQYFLFKDRN
L*
>Nep_mir_jg37106.t1
MIAVLKAGYKEVMIAILGAWYKEGMIVILGAWYKEVMIVVLGAWYKEVMIAVLGAWYKEG
MIAVLGAWYKEYKEVMIAVLRAWYKEVMIAILGACYKEGMIAILGAGYNDGMIAVLGAWY
KKGMIAVLEAWYKEGMIAVLGDLYKEVMIAVLEAGYKEGMTAVLGAWYKEVMIAVLGAWY
KEVMIAVLGAWYKEGIIAALGAWY*
>Nep_mir_jg37354.t1
MIAVLGDLYKEGMIAVLRVWYKEGKIAVLVAWYKEVMIAVIGVWNKEGMIAVLWASYKKG
MVAVLGAWYKEEMKTVLGAWYKDVMIAVLGVWYKEGMIAILGAWYKFVMIAILGVWYKEV
MIAILRAWYKEVMIADLGAWYKEVMIAVLRALYEEGMIAILGLCTRR*
>Nep_mir_jg37707.t1
MIAVLGAWYEEVIIAVLGAWDKEGMIAVLEAWYKEGMIAVLGAWHKEGMIAILGAWYKEG
MIAVLEAWYKDVMIAILAVWYKEGMIAVLGDWYKEVIIAVLWGKEGMIAVLGAWYKFVMI
AVLGAWYKEVVIAVLVAWYKEVMIAVLGAWHKEGMIAVLSAWYKEGMIAILGDWYKEEVM
IAVLGAGYKDVMIAVLGDWYKEGMIAVLGACHKEGMIAVLRAWYKEGMIADFGDWYKKGM
TAVLEAWYKDVMIAVLGA*
>Nep_mir_jg37067.t1
MIAVLGAWYKVGRIAILGAWYKEGMVVVLGAWYKEVMIAVLGEWYKEGMIAILGAWYKEV
MIAVLGAWYKEVMIAVLGAWYKEGTIGVPGAWYKEVMIAVLGAWYKEVMIAILRAWYKEG
MIAVLGAWYKEVMVTVLGAWYKEVMIAVLGDWYKEGMTAVLGAWYKEVMIAMLGALYREG
MIVVLRACYKDLMIAVLGASNKGGMIAVLGASYKEVMVAVLWAWYKEGILAVLGACYKEG
IIVILGAWYKEGRIAVLGAWYKEGTIAVPGAWYKEGMVVVLGAWYKEGMIAVLDDWYKEV
MIAVLGAWCKEGIIVILGAWYKEVTIAILGALYKEVTIAVFGAWYKEVMIAILGAWYKEG
MIAVLGAWYKEGMIAVLGAWYKEGTIAVLGAWYKEGMVVVLGAWYKEVMIAVLGAWYKEG
MIAILGAWYKEVMIAVLRAWCKEVMIAILRAWYKEGMIAVLGAWYKEGTIAILGAWYEEG
MVVVLGAWYKEVMIVVLGAGYKEGMIAVLGAWYKKGMIVILEARYKEGMIAVLDDWYKEV
MIAVLEAWYKEGVTAVLWAW*
>Nep_mir_jg37020.t1
MVKGGNDSHPRVLVQGGNESRPWGLVQGGNDSRPRGLVQGGNDSRPRGLVQGRNDSRPRG
LVQGGNDSRPRGLVQGGNDSHPRCLVQGGNDSRPRGLVLGGNDSRPPGLVQGGNDSHPRG
LVQGGCDSRPRGLEQGGNDSDSRAWYKEAMTAVLGVWYKEVMIAVLGAWYKEEIIVILGA
WYKEVTIAILGAWYKGLMIAVLGAW*
>Nep_mir_jg37599.t1
MIAILRARYKEGIMVILGAWYKEVTVAILGAWYKEVMIAVLRIWYKEVMIAVLGAWYKEG
MIAVLGAWYKEGIMAILRDWYKEEGMIVILGDWYKEGMIAVLGAWYKEGIIVILGACYKE
VTIGILGAWYKEVMIAVLGAWYKEGMIAVLDAWYKDVMIAVLVA*
>Nep_mir_jg37360.t1
MAIIPSLYQAPRMAIITSLNQAPRTAIIPSLYKAPRMAIITSFYHALRTAIITSLYEAPR
TAIIPSLYHAPRTVIITSFYPAPRAAIIPSLYEPPRMAIIPS*
>Nep_mir_jg37029.t1
MVVILWAWYKEVMIAVLGAWNKEGMIAVLGAWYNQVMVAVLGAWYKEEMIAVLGAFYKEG
IIVILGAWYKEGMIAVLGAWYKEGMVVVLGAWYKEVMIAVLGAWYKEGMIAILGAWYKEV
MIAILGAWCKEVMIAILRA*
>Nep_mir_jg37838.t1
MEGCWLRDEGLAALGWRAPCSETEGSQLRDGVLLAPGGRLVALGRNAPSFRMEGKFLMKC
EDPPAMPHDGRQSSNQWHRP*
>Nep_mir_jg37238.t1
MIAVLRAWYKEGMIVILGAWYKEVMTAVLGAWYKEVMIAVLGACYKEGMIAVLGAWYKEG
MIAVIGDWYKVVMIAVLGAWYKKGMIAILGAWYKEGMIAILGAWYKFVMIAVLEAWYKEV
MIAILGEWYKEVMIAVLRAWYKEGMKAVLGAWYKEGMISILGLGTRR*
>Nep_mir_jg37555.t1
MIVVLEVLSKEGMIADLGAWYKEVMIAILVAWYKEGMIAILGARYKEGIIVILGAWYKEV
TIAVLGAWYKEVMIAVLGAWYKEVMIAILGAWSKEGMIAVLVAWYKEVMIAVLGDWHQEA
IISVLGGWYKFVMIAVPGAWYKEEMKAVLGAWHKEGMIAILGDWYTDGMIAILGDWYKEV
MTAVLGAWYKEGMIAILGAWYMDVMIAVLAAWYKEGMIAVLGDWYKEGMIAVLEAWFKEG
MIAILGAWYKQVMIAFLGAWYKEVMIAVLGAWHKEGMIAVLGAWHKEGMIAVLGAWYKEG
MIAILGDWYKEVMTAVLGASYKEGMIAILRAWYKDVMIAVLAAWYKEGMIAVLEDWYKEV
IIAVLGAWCKEGMIAILGAWYKFVMIAVLGAWYKEVMIAVLVAWYKEVMIAVLRAWYKEG
MIADLGARYKEVMIAVLGAWYKVVMIAVLGALYKEGMIAVLGAWYKAVLIAVLGAWYMEG
MITILGAWYKEGIMVILGAWYKEVTIAVLGAWYKEGMIAVLGAWHKEGMMAILGDWYKEV
MAAVFGAWHKEAMTAVLGAWYKDVMVAVLGAWHKEEMIAVLGAWHKEGMIAILGAWYKEG
MLAILGDWYKEVMTAVLGGWYKEGIIAVLGVWYKEEGMIAILGDWYKEVMTAVLGAWYKE
GMIAILGAWYMDVMIAVLAAWYKDGMIAVLEDWCKEVIITVLGAWCKEGMIAILGAWYKF
VMIAVLRAWYKEVMIAVLVAWYKEGMIAVLGAWYKEGMIAILGDWYKEVMTAVLGGWYKE
GIIAVLGVWYKEVMIAVLVAWYNEVMIAVLGAWYKEGMIAILGDWYKEVMTAVLGAWYKE
GMIAILGAWYMDVMIAVLAAWYKDGMIAVLEDWCKEVIITVLGAWCKEGMIAILGAWYKF
VMIAVLRAW*
>Nep_mir_jg37572.t1
MTAVLGAWYKEGMIAILGAWYMDVMIAVLAAWYKDGMIAVLEDWCKEVIITVLGAWCKEG
MIAILGAWYKFVMIAVLRAWYKEVMIAVLVAWYKEGMIAVLGAWYKEGMIAILGDWYKEV
MTAVLGGWYKEGIIAVLGVWCKEVMIAVLVAWYNEVMIAVLGAWYKEGMIAILGDWYKEV
MTAVLGAWYKEGMIAILGAWYMDVMIAVLAAWYKDGMIAVLEDWCKEVIITVLGAWCKEG
MIAILGAWYKFVMIAVLRAW*
>Nep_mir_jg37559.t1
MIAVLGAWYKEVMIAVLVVWYKELMIAVLGARYKEGIMVILGTWYKEVTVAVLGAWYKEV
MIAVLGAWYQEGMIAILGAWHKEGMIAIRGGWYKEGMMAILGDWYKEVMIAVFGAWYKEG
MIAVLGAACKEGMIAVLGEWYKEGMIAVLGAWYKEGLIVIVGAW*
>Nep_mir_jg37305.t1
MTAVLGARYKVGTIAVLRGWYKEGMIVVLEAWYKEVMIAVLGAWYNEGVIAVLGAWYKEV
MRAVLGAWYKEVMIAILGAWYKEGMIAVLRAWCKEVMISVLGTWYNEGMTAILGASYKEG
MITVLGTSYKEVMIAFLRAWYKEVMIAVPRAWYKEEVMIAVIGAWNKEGMRGVLGDSYKK
GIVAVHGAWYKEEMKTVLRAVYKDVMIAVLGVWYK*
>Nep_mir_jg37529.t1
MIAILGAWYKFVMIAVLGASYKEGMIADLGAWYKEVMIAVLWAWYKEGMIADLGAWYKEV
MIAVLGAWYKEEGMTAVLGAWYKEVIIAILGALYNKGMIAALGEWYKEVMITVLGAWYKE
GMIAFVGAWYKEVMIAILGAW*
>Nep_mir_jg37499.t1
MTAVLGAWYQEVMIAVLGAWYKEGMIAILGAWYKEGIIIILGAWYKEVTVAVLGAWYKEV
TIGILRIWYKEVMIAVLGAWYKEGMIAMLGAWHKEGMIAVLGAWYKEGMIAVLGAWYKDV
MIAILGAWYKEEGMKAILGDWYKEGMIADLVAWYKEVMIAILGAWYKEEGMIAILGDWYK
EVMTAILRAWFNEGMIAILGAWFKDVMIAILGAWCKEGMIAVLGDWYKEGMIAVLGAWYK
EVMIAVLGAWYKEVMTAILRAW*
>Nep_mir_jg37050.t1
MTAVLGAWNKEGTIAVLGAWHKEGMVVVLGAWYNEVMIAVLGDWYKEGMIAILGAWYKEV
MIAVLGAWYKEVMIAILGAWYEEGMIAVLGAWYKEVMIAVLGASYKDGMIAVLGTSYKEV
MIAFLRA*
>Nep_mir_jg37048.t1
MIAVPRAWYKEVMIAILGAWYTEGMIAVLGAGYKEGMIAVLGAWYKKGMIAVLEAWYKEG
RIAVLRDWYKVEMIAVLEAWYKEGMTAVLGAWYKEVMIAVLTAWHKEGIIVILGAWYKEI
MIAVLGAWYKEVMIAVLGAWYKEVMIAVLGAWYKEGMIAVLGAWYKEGMIAVLGAWYKEV
MIAILEAW*
>Nep_mir_jg37767.t1
MAIITSLYQAPTTANIPLLYQAPRTAIIPSLHQALRTAIITSLYQAPRMATITSLYHAPW
TAILPSLFHAPEDGYHSLLVQSPEDGYHYLLLTRLEDGYHYLIVPSPDDGYHSLIIPSPK
DGYHSTLIPSPEDGYYYLPVPSPEDGYHSLLVPSPEDGYGCLLVPSPEDDNDSLLDGYHS
LLVPIPEDCYQSLLVPSPKDDNHCLLVPSPEDGYHSLLVPSPEDGYHFLIVPSPKDGYHF
LLAPSPEDGYHSLLVRSPEEGYHSLLVLSPDDGYHYLLVPSPEDGYHSLLIPSPEDGYHS
LLIQSPEDDYHFIRLPRPEDGYHYLLVPSPENGYHSLLVPSLEDDYDSLLVPSPEDGYHY
LLLPSPEDGYHFLLVPSPEDSYHYLFVPSPEDCYRYLLVPSPEDGYPSLLVPSPKDGYRS
ILVPSPEDGHHSLLVPSPEDGYHYLLVPCPEDGYHSLLIPCPEDGYHYLFVPIREDGYHS
LLVKSPEDGYHNLLLPLLEDGYHYIPVPTPEDGYHSLIVPSPKDGYHSLLIPSPEDGYHY
LLVPSPEDGYHYLLVPSPEDGYRYLLVPSPEDDYDSLLVPSP*
>Nep_mir_jg37413.t1
MIAVLGAWYKEGMIAILRAWYKEGIIVVLGAWYKEVTIAVLGAWYKEVMIAVLKAWYKEV
MIAVLEAWYKQGMIAILGAFHKEGMIAVLGAWYKEGMIAILGDWYKEEGMIAVLGDWYKE
VIIAVLGAWSKDGMIAFLGAWYKFVMIAVLGAWYKEVMIAVLVAWYKEVMIAVLRAWCKE
GMIADLGAWYKEGMIALLEAWYKDVVIAVLGA*
>Nep_mir_jg37431.t1
MIAVLGAWYKEVMIAILGDWYKEGMIAVLGAWYKEGIIVILGAWYKEVTIAILEAWYKEE
MIAAWYKEVMIAVLGAWYKEGMTAVLGAWYKEGMAAVLGAWYKEGMIAILGAWYKDVMIA
VLGAWYKEEMIAVLGAWY*
>Nep_mir_jg37730.t1
MTAVLWAWYKEVMIAILGAWYKEVMIAVLGAWYKEALIAVVGDWYKEGMIAILGAWYKDG
IIVVLGAWYKEVTIAVLGAWYNEVMIAVLGAWYKEGMIAVLGARHKLGMIAVLGDWYKEG
VIALLGDWYKEIMTAVPGAWYKEGMIAVLGDSYKEAIIAVLRAWYKGGMIAFLGDWYKFV
MIAILGAWYKEVMIAVLVPWYKVVMIAVLRAWYKVGLVQGGNDSRPRGLAQGGNDSRPQG
LVQGGNNSCLGAWYKEGMIAVLGAWYKEGMIAVLGAWYNEVMIAVLVAWYNEVMIAVLRA
WYKEGMIADLGAWHKEGMIAVLEACYKDVMIAVLGAWYKEVMIAVIGAWK*
>Nep_mir_jg37751.t1
MIAVLEASYKEGIIVILGAWYKEVTIAILGAWYKEVMISILGAWYKEVMIAVLRAWYKEG
MIAVLGARYNKGMIAVLRAWYKEVMIAILEAW*
>Nep_mir_jg37607.t1
MIAILGDWYKEVMTAVFGAWYKEGMIAVLGAWYKDVMIAVLGAWCKEGMIAVLGDWYKEG
MIAVLAAWYKEGILVILGAWYKEVTIAILGAWYKEVMIAILGAWYKEVMIAVLGDWYKEG
MIADLGAWYKDVMIAVLGA*
>Nep_mir_jg37081.t1
MIAVPRAWYKEVMIAILGAWYKEGMIAVLGTGYKEGMIAVLRAWYKKGMIAILDAWYKEG
IIAVLGDWYKEVIIAVLEAWYKEGMTAVLGAWYKEVMIAVLGAWHKEGIIVILGAWYKEV
TIAVLGAGYKEVMIAVLGAWYKEGKVQGGNDSHPRGVVKGGNDSHARGFVQGRNDSRPSG
LVQRGNDSCPRGLEQGGNDSRPRGLVQGGNGSGPRCLVQGGNDSSPRAWYKEGLIAVLGA
WYKEVMVAILGAWYKEGMVIVLGAWYKEVMIAVLGAWYKEGMIAILGAWYKEVMIAVLGA
WYKEGTIVVLGAWYKEVMIAVLGAWYKEVMIAILRAWYKEGMIAVLGAWYKEVMVAVLGA
WYKEVMIAVLGDWYKEGMTAVLGDWYKEVMIAMLGALYKEGMIVVLRACYKDVMIAVLGA
SNKGGMIAVLGASYKEVMVAVLGAWYKEGILAVLRACYKEGIIVILGAWYKEGMIAVLEA
WYKEGTIAIPGAWYKEGMVVVLGAWYKEVMIAVLGAWYKEGMIAVLGAWYKEVMIAVLGA
WYKKVMIAVLGDLYK*
>Nep_mir_jg37740.t1
MIAVLGALYKEGMIAVLGARYKEVMIAVLGAWYKEVTVAVLGDWYKEVMIAVLGAWHKEG
MIAILGAWYKELIIVILGAWYKEVTVAVLGDWYKEVMIAVLGAWNKEGMLAVLRVWHKEE
MIAVLGAWYKEGMIAVLGAWHKEGMKGILRAWYKEGMTAVLGDWYKEVRTAILGARYKEE
MIAVLEAWYKDVMIAILGAWYKEVVIAVLVAWYKEVMIAVLGAWHKEGMIAVLGAWYKEG
MIAILGAWYKEVMIAVLGAWYKEGKIAILEAWYKEGMIAVLRAWYKEGMIAILGAWYKFV
MIAVLREWCKEGMIAVLGAWYKEVVIAVLVAWYKEVMIAVLGAWHKEGMIAVLGAWYKEG
MIAILGD*
>Nep_mir_jg37638.t1
MAIITTLYQSPRTAVITSLYQILRRAIIPSLHPAPRMAIITSLYQAPRMTMIPSLYQAPR
KAIIPSLYQAPRTAIITSLYQALRTAIIPSLYKSPEDGYYYLLFPRTEDGDHYLLVQIPE
DGYHYLLVPSPEVGYHSLLVPIPEDGYHYLLAPSPEDGYHYVLVPSPEDGYHSLLVPSRE
DGYHSVLVPSPEDGCHSLLVPSLEDGCHYLLVPIPEDGYHSLLVPNPEDDYHSLLVPSLE
DGYHYLLVQSPKVGYRYLLVPSPEDDYDSLLVPSLEDGYHSLLMPSPKDGYHSLLVPSPG
DGYHYLLVPSPEDDYHSLRVPSLEDGYHYLLVQSPKVGYRYLLVPSPEDDYDSLLVPSPE
DCYHSLLVLSPEDGYHSLLVPSPEDGHHSLLVPSLEDGYHSLLVPSPEDGYHYLLVPSPK
DGYHYLLVQIPKDGYRYLLVPSPKDDYDSLLVPSPEDCYHSLLVPIPEDGYHSLLAPSPE
DGYLYVLVPSPEDGYHSLLVPSPEDGCNYLIVPIPEDGYHSLLVISPTDGYHFLLVPSPE
DGYHSLLVPSLEDGYHYLLVPSPKDGYHYLLVPSPEYGYRYLLVPSPEDDYDSLLVPSPE
DGYHSLPMPSHEDGYLFLLVPSPEDGYHYHLMPNPEDSYHYLLVPSPEDSYRYLLVPSPE
DDYDSLLVPSPEDGYHSLLVPSPKDGYHYLLVPSPEDDYHSLLVPSPEGDYDSLIVPSPE
DCYHSLRVPSPEDGYHSLPMPSPEDGYLFLLVPSPEDGYHCLVIPNPEDGYHYLLVPSPE
DSYRYLLDGYHYVLVPRPEDVYHSLLVQSPEDGYHYLLLPRTEDGDHYLLVPSPKVGNHS
LLVPIPEDGYHSLLAAIPEDGYHYVLLPSPEDGYHSLLVPSREDDCHYLLVPIPEDGYHS
LLVQSPEDGYHYLLVPNLEDGYHYLLVRGPEDGYCYLLVPSPEDDYDSLLVRSPEDGYHS
LLLPSPEDTYHYLHEPSPEDGYLSLLVQSPEDGYHYLLLPCTEDGDHYLVVLNPEDGYHY
VLVPSPEDGYHSLLLPIPKDGYHSLLAPCPEDGYHYVLVPSPEDGYHSLRVPSHEYGYHY
ILVPNPKDGYHSRLAPSPEDGYHYVLVPSPEDDYDSLLVPSPEDGNHSLLVPSPEDGYHY
LLVPSTEDGYHSLLVQSPEDGYHYLLFPRTEDGDHYLLVPSPEDGYHYLLVPSPEVGYHS
LVVPIPEDGYHSLLAPSPEDDYHCVLVPSPEDGYHSLLVPNPEDGYHYLLVPSPEDGYRY
LLVPSPKDYYDSLLVPSPEDGYHSLLVPSPEDGYHSLLVPSPEDGYHSLLVPSPEDGNHY
LLVPSPEDGYHSLLVPSLEDGYHSLLVPSPEDGYHYLLVPSPKDGYLYLLVPIPEDGYCY
LHVPSHKDDYDFLLVPSPEDCYHSLLVPIPEDGNHSLLAPSPEDGYHYVLVQSPEDGYHS
LLILSPEDGCRYLLVPIPEDGYHSLLVPNPEDGYHYLLVPSPEDGYRYLLVPSPEDDYDS
LLVPSPEDGHHSLLVPSPEDGYHYLLVPSPEDGYHSLLAPSLEDGYDSLLVPSPEDDYHY
LLDDYDSLLVPSPEDSYHSLLVQIPEDGYRSLLAPSPEDGYHSLLVPSPEDGCHYLLVPI
PEDGYHFLLVPSPEDGNHSLLVPCPEDGYHSLLVPSPKDGYHSLLVPNPEDGYHYLLVPS
PEDGYRYLLVPSLVDDYEFILVPSPEDGYHSLLVQNPEDGYHYLLLPRTEEGDHYLLLPS
PEEGYHSLLVPSPENGYHYILVPCPEGGYHSLIVRSPKDGYHSLLVLSPDDGYHYLLVPS
PEDGYHYLIVPRHEDRYHSFLVPSLEDGYHYLLVPRHEDGYRYLLVPSPEDGYHYELVPS
PEDGYHSLLAPSPEDGYYFLLVQSPEDDYHYLLLATPEDGYRYLLVPSPEDDYHSLLVPT
PEDSYHSLLVPIPKDGYHSLLAPSPEDGYHYVLVPSPEDGYHYLPVPCPEGSYHSLVVQG
PEDGYNYLLVPVPEDGCHSLLVRIPEDGYHYLLVQIPKDGYHYLFVPSPKDGYHSLLVPS
PEDGYHYLIVPRHEDRYHSFLVPSLEDGYHYLLVPRHEDGYRYLLVPSPEDGYHYELVPS
PEDGYHSLLAPSPEDGYCYLLVPSPDDGYHYLLVPSPEDGYRYIFVPSPEDDYDSPLVPN
PEDGYHSLLVPSPEDGYHYLHEPTPEDGYHSLLVQSPEDGYYYLLLPRTEDGDHYLLVPS
PKEGYHYVLVPSPEVGYHSHLVPIPEDGYHYLLVPSPKEGYHSLLVPSLKDGYHSLLVPS
PEDGYHYHLVPSPKDGYHYLLVPSPEDGYRYLLVPSPEDDYDSILVPSREDSYHSLLVPI
PEDGYHSLLAQSPEDGYHYVLVQSPEDGYHSLLLPSPEDGCHYLLVPIPEDGHHSLLVPC
PEDGYHSLLVPSPEDGYHYLIVPNPGDGYHYFLVPSPEDGYRFLLVPSPEDYHDSLLVPC
PEDRYHSLVVPSHEDGYHYLLVPSPEDGYHSLLVQSPEDGYHYLLLPHTEDGYHYLLVPT
PRTVIITSLYHAPRAAIIPSLYETSRMAIIPS*
>Nep_mir_jg37444.t1
MIAILGDWYKEVITAVLGAWYKEGMIAILGAWHKDVMIAVLAAWYTEGMIAVLGDWYKEV
IIAVLRAWCMEGMIAILGTWYKEVMIAVIGAWSMEGIIAILEAWYKEVMIAVLGAWYKEV
VIAVLRAWYKETTIAVLGAWRKEGMIAVLGAWHRGGMIAILGALYKDGMIAILGDWYKEV
MTAVLGAWYKEGMIAILGAWDKNVMIAVLGAWYKEGMIAVLGAWYKEGMMAILGDWYKEV
MTAVFGAWYKEGMIAVLGAWYKDVMIAVLEAWCKEGMIAILGDWYKEGTIAVLGAWYKEG
MIAVLGAWYKEVMTAVLGAWSKEGMIAVLKAWYKETMIAVLGAWHKGRMIAILGAWYKDG
MIAILVDWYEEVMTAVLGAWYKGGMRAILGAWYKDVMIAVLAAWYKEGMIAVLGDWYKEV
IIAVLRAWCKEGMIAILRAWYKFIMIAVLGAWYKEEMIAALGDWYKEGMIAVPGAWYKEG
IIVILGAWYKEVTIAVLGASYKEVMIAVLGAWYMELMIAVLGAWYKEGLIAILGDWYKEV
IIAVLGIGTRRE*
>Nep_mir_jg37315.t1
MIAVLRACYKEVMIAVLGAWFKEGMIAVLGAWYKEEIIVILGAWYKEVTIAVLGAWNKEE
VMMAVLGASYKEGMIAILGAWYKEGMIAILGEWYKFIMIAILGAWYKEEVTIAVLGAWYK
EVMIAVLRAWYKEVMIAVRGAWFKEGMIAVLGAWYKEEIIVILGAWYKEVTIAVLGAWNK
EVMIAILGAWCKEGMIAVLRAW*
>Nep_mir_jg37077.t1
MVAVLGAWYKEVMIAVLGDWYKEGMTVVLGAWYKEVMIAMLGALYKEGMIVVLRAWYKEV
MIAFLGAWNKEGMIAVLGASYKQVMVAVLRAWYKEGILAVLGACYQEGIIVILGAWYKEG
LIAVLGAWYKEGTIAVLGAWYKEGMVVVLGAWYKEVMIDVLGAWYKEGMIAILGAWYNEV
MITVLGAMCKEVMIAILRAWYKEGMTAVLGAWYKEGTIAVLGAWYKEGMVVVLGAWYKEV
MIDVLGAWYKEGMIAILGAWYNEVMITVLGAMCKEVMIAILRAWYKEGMTAVLGAWY*
>Nep_mir_jg37302.t1
MIAVLGAWYNEGMIAILGASYKEGMIAVPGTSYKELMIAFLVAWYTEVMIAVHRAWYKDG
MIADLGAWYMEGMIAVLEAWYKDVMIAILGA*
>Nep_mir_jg37503.t1
MIAILGAWYKDVMIAILGAWYKEGMIAILGASYKEGIIVILGAWYKEVMIAVLKIWYKEE
GMMAVLGAWYKEGIIVILGAWYKEVTIAILGAWYKEGMIAVLEAWYKEGMIAVLGAWYKE
VMIAVLRAWYKEVMIAVLGAWPNEGMIAVLGAWHKEGTIAVLGAWFKEGMIALLGDWYKE
VMTAVLGA*
>Nep_mir_jg37630.t1
MIAVLGASYKEGMIAILGAWCKEGMIAVLGDWYKERMIADLRAWYKEVMIAVLGAWYKEE
VIIAVLGALYNDGMIAVLGAWYKELMIAVLGAWYKEGMIPILGAWYKEGIIVMLGDWYKE
VTVAVLGAWYKEVMIAVLWIWYTEVMIAVLGAWYKEGMLAILGAWYKDVMIAILGAWYKE
GMIADLWAWYKEVMIAILGGWKNEVMIAVLGAWDKDVMIAVLGAGYKEGMIAVLGAWYKD
VMIAVLVAWCKERMIAVLGDWYKEGMIADLGAWYKEVMIAVLGAWYKEVIIAVLGAW*
>Nep_mir_jg37240.t1
MIAVLGAWYKEGMIVILGAWYNEVTIAALRAWYKEIMFAVLGDWYKEEVMIVVLRAWYKE
EMIAILGAWYKEGMIAVLRAWYKEEIIVILGAWYKEVTIAILGAWYKEVMIAVLGAWYK*
>Nep_mir_jg37654.t1
MIAILGAWYKEGIIVILGAWYKEVTVAVLGDWYKEVMIAVLWIWYNEVMIAVLGAWYKEE
KIAVLGAWHKEGMIAVLGAWYKEGMIAVLGDWYKEGIIVILGAWYKEVTIAVLGELYKEV
MISVLGAWYKEVMIAALGAWYKEGMIAILGAWYKEGIIVILGAWYKEVTVAVLGAWYKEV
MIAVLRIWCKEVMIAVLGAWYKEEKIAVLRAWHKEGMIAVLGAWYTEGVIAVLGAWYKEG
IIVILGAWYKEVMTAILGARYKEVMIAVLGAWYKKGMIAILGAWYKEGIIVILGAWYKEV
TVAILGAWYKEKEEKIAVLGAWHKEGMIAVLGAWYKEGMIVVLGAWYKERIIVILGAWYK
EVTIAVLGAWYKEVMIAVLVAWYKEVMIAVLGDWYKEGMIAVLEAWYKEGMIAVPGAWYK
EVMIAILRAWYREGMIAILGDWYKEVMTAVLGAW*
>Nep_mir_jg38023.t1
MAAISAHLGTGSWVKSSHISKTAETELVLIWRPVQSIRISKRFGHNLGKHFFQPDSAMNS
LANLYSSLMEHSSGSNSVVYGSRSGSSSRGDAPNGGGSGYNGVGCHGSKGEFRMPMANIV
RNGFTDDNETTKLGYENRYYSPQHSNGDVGKSNGYDLGSTYINWILILRDELQHGGMP*
>Nep_mir_jg37598.t1
MITVLGAWYKEGMIAVLGAWYKEVMIAVLAAWYKEGMIAILRARYKEGIMVILGAWYKEV
TVAILGAWYKEVMIAVLRIWYKEVMIAVLGAWYKEGMIAVLGAWYKEGIMAILGDWYKEV
MTAVFGAWYKEGMIAVLGAWYKDVMKAVLGALCKEGMIVILGDWYKEGMIAVLGAWYKEV
MIAILGAWYKEVMIAVLGDWYKEGMIADLGAWYKDVMIAVLGA*
>Nep_mir_jg37142.t1
MIAVLGAWYKEGTIAVLGAWYKEVMIAGPRAWYKEVMIAVLGAWYKEGMIAVLGAGYKEG
MIAVLGAWYKMGMIAVLEAWYKEGMIAVLGDSYKEVMIAVLEAWDKEGMTAVLGAWYKEV
TIAVLGAWYKDGIIVNLGAWYKEVMIAVLGAWYKEVMIAVLGAWYKEVMIAVLGALYKEG
MIAVLRAWYKEVMIAALGAWNKEGMIAVLGSWYKEVMVAVLGAWYKEGMIAVLGACYKEG
IIVILGAWYKEGMIAVLVAWYKEGTIAVLGAWYKDGMVVVLGAWYKEVMIAVLGAWYKEG
MIAILGAWYKEVMIAVLGAWYKGVMIAILRAWNKEGMTAVVGA*
>Nep_mir_jg37802.t1
MQYNISLIDYPLVVESAPGSFVGISTGSSQEDWLEEPTVVEGEIAAVGGEFVKVAQVTTV
DVVDIELDAEPVDVLLIVNELVMGSSSTAVLGTFTVPSPPKKVDMDL*
>Nep_mir_jg37066.t1
MITVLGAWYKEGMIAVLGTGYKEGMIAVRGAWYKKGMIAILDAGYKEGMIAVLGDWYKEV
MIAVLEAWYKEGMTAVLGAWCKEVMIVVLGAWHKEGIIVILGAWYKEVTIAVLGAGYKEV
MIAVLGAWYKEVMIAVLGAWYKERMIAIFWAWYKEGMIAVLRAWYKEDGMIVVLRAWYKE
VMIAVLGDWNKEGMIAVLGAWYKEVMVAVLGAWYKEGMIAVLRA*
>Nep_mir_jg37827.t1
MKTEVDALCVWKRRSCCFMKTKVDALCVWKRPKWSCCFMKAEVDALCVWKRPKWSCCYMK
TEVDALCVWKRLKWMIDDGEVWKPKLMMILRPKWMLMDEPELMLM*
>Nep_mir_jg37314.t1
MIAVLGDLYKEGMIAIPGAWYKEVMIAVIGAWNKEGMIAVLGASYKKGMVAVLGAWYREE
MITVLGAGYKDVMIAVLGVWYKEGMIAILGAWYKFIMIAVLGAWYKEEVTIAVLGAWYKE
VMIAVLRAWYKVVMIAVRGAWYKEGMIAVLRAWYKGGMIAIIGARYKEVMIAILEAW*
>Nep_mir_jg37770.t1
MAIVTSLYQASRTAIIHSLYKAPRMTMIPSLYQAPEDGHHYLLVTSPEDGYRYILVPSPE
DDYDSLPVPSPEDGYHSLLVPSPEDGYHSLLVPSPEDSYHSLLDGYHYLLVPSPEDGYRY
LLVPSPEDDYDSFLVPSPEDGYHSLLVPSPDDGNHYLLDGYHSLLVRSPEDGYHSLLVPS
ADDGYHYLLVPSPEDGYHSLLVPSPDNGYHSLVAQSPEDRYHYILLPRPEEGYHYFLVPS
PENGYHSLLVPSPKDDYDSLLEPCPEDGYHSLLVPSPEDGYHYLLVPSPEDGFHSLLVPS
PEDGYNYLFVPNPEDGYHSLLVQSPEDGYHYLLLPRLEDGYHYHLVPSPEDGYHSLLVPC
PDDGYHYLFVPSPEDGYHSVIVQSPEDGCHYLLLPRLEDGYHYLHVPSPEDGYHSLVVPS
PKDGYHSLLMPSPKDVYHYLLVPSPEDGYHYLLVPSPEDGYRYLLVPSPEDDYDSLLVRS
LKDGYHSVIVQSPEDGCHYLLLPRLEDGYHYLRVPSPEDGYHSLVVPSPKDGYHSLLIPS
SKDGYHYLLVPSPEDGYHYLLVPSPEDGYRYLLVPSPEDDYDSLLDGYHYLLVPSPEDGY
RYLLVPIPEDDNHYFLVPSPDDGYHSLLVRIPEDGYHFLLVPSPEDGYHSLLVRSPEDGY
HSLLVPSPDDGYHYLLVASPEDGYHSLLVPSPDNGYHSLVAQSPEDGYHYILLPRPEEGF
HYLLVPSPENGYHSLLVPSPEDDYDSLLVPCPEDGYHSLLVPTPDDGYHYLLVPCPEDGY
HSLLVLSPEDGYHYLLVPSPEDGYHSLLVQSPEDGYHYLLLPRLEDGYHYHLVPSPEDGY
HSLLVPSHEDGSHSLLIPVPEDGYHYLLVPSPKDGYHYLLVPSPKDGYRYLLVPSPEDDC
DSFLVPSPEDGYYSLLAPSPKDGYHFLLVPRPEDGYHYLLVPSTEDGYRYLLVPSPEDGY
RYLLVPSPEDDYDSLLVPSPEDGYHSLLVPSPGDDYHSLLVPSPDDSYRYLLVPSPKDGS
RYLLIPNPENDYDSVVVPNLEDGYHSLLVPSPEDGNHYLLVPSPEDGYHSFLVPSPEDGC
HFLLVPSPEDGYHFLLVPGPGDGYHYLLVPCPEDGYHSLLAPSPEDGYHYLLVPCPDDGY
HSLLVPCLEDGYRYLFVPWPEAGHHSLLVPSPEDGYHYLRVPCPEDGYHSLLVPSPEDGY
HYLLVPCPVDGYPSLLVPCPGGRLSFPPSPMTAIIPLLYQAPRTAIIPPLYQALRTAIIT
SLYQAPRTAIITSLYRAPRTAIVASLYQAPRMTMIPSLYQAPEDGYHYLLVPSPEDGYRY
LLVPSPEDDYDSLLDGYHSLLVPIPEDCYQSLLVPSPKDDNHCLLVPSPEDGYHSLLVPS
PEDGYHFLIVPSPKDGYHFLLAPSPEDGYHSLLVRSPEEGYHSLLVLSPDDGYHYLLVPS
PEDGYHSLLIPSPEDGYHSLLIQSPEDDYHFIRLPRPEDGYHYLLVPSPENGYHSLLVPS
PEDDYDSLLVPSPEDGYHYLLLPSPEDGYHFLLVPSPEDSYHYLFVPSPEDRYRYLLVPS
PEDGYPSLLVPSPKDGYRSLLVPSPEDGHHSHLVPSPEDGYHYLLVPCPEDGYHSLLVPC
PEDGYHYLFVPIREDGYHSLLVKSPEDGYHNLLLPLLEDGYHYITVPTPEDGYHSLIVPS
PKDGYHSLLIPSPEDGYHYLLVPSPEDGYHYLLVPSPEDGYRYLLVPSPEDDYDSLLVPS
P*
>Nep_mir_jg37866.t1
MTSLVATTPLRVVIRTNGWPLRYRHSSPKNAPCLERPQDHQHPFEGVMLGALLPNSQTSA
SKTRNQKELASSEVMWLDDLAPWTTASDRSLPRPEG*
>Nep_mir_jg37901.t1
MELEQLLEKMILMLKEDISLTVASKTECSSNGGVNGEVEVLTYEIFELSAQSRDGPELPP
NSNPTQALSDDPKTQMMEEADRWVSVPSRKSKSRKQ*
>Nep_mir_jg37456.t1
MIAVLGASYNGGLLAALGAWYKEVMITVLGAWYKEGMIAFLGAWYKEEGMKAVLGAWYKE
LMIAVLMAWYMEGMIAILGARLKEGIMDLVQGGNDSRPRGLVQGGNDSVLGAWYKEGMMA
ILGDWYMEVMTAVFEAWYKEGMIAVLRAWYKDVMIAVLWAWYKDGMIAFLRAWYKFVMIA
VLGAWYKEVMIAVPVAWYKEVIIVVLRAWCNEGMIADLGAWYKQGMIALLEAWYKDVMIA
VLGA*
>Nep_mir_jg37704.t1
MIAVLRALYKEGMIAVLEARYKEVMIAVVGAWYKEGMIAILGAWFKEGIIVILGAWYKDV
TVAVLGDWYMEVMIGILRIWYKEVMIAVLGAPYKAGMIAILGAWYKDVMIAILGERYKEG
MIAVLGDWYKEVIIAILGDWYKDGMIAVLGLGTRT*
>Nep_mir_jg36964.t1
MIAVLGAWYKEGMIAVLGDWYKEVMIAILGHWYEGMIAVLAAWCKDVMIAVLGAWYKEGM
IAVLGDWYKEVMIAVLGAWYKEGMIAILGAWYKEVMLAILGAWYKEVMIAVLGLGTRGE*
>Nep_mir_jg37659.t1
MIAVLGAWYKELMIAILRAWYKEVMIAVLRAWHKEGMIAILGAWHKEGMIAVLGACYKEG
MIAILGDWNKEVMTAVLRAWYKEGMIAILGAWYKDVMIAVLAAWYKEGTIAVLGDWNKEV
IIAVLGAWCKEGMIAVLGDWYKIVMIAVLGAWYKEVMIAILVAWYTEVMIAVLRAWYKEG
MIADLGAWYKEVMIAVLEAWYKEVMIAILEAWYNEVMIVVLGALYNEVIIAILGAWY*
>Nep_mir_jg36901.t1
MAIIPSLYQTPRTAIITSLYHTPRTAVITSLYKARGRLSFPPYTKPRGRLSLPPLPSPED
DYHSLLVQGPEDGYNYLVVLGPEDSCHSLLVPSPEDGYHYLLIQSPKDGYHYPIVPSPED
GYHYLLVPGPEDGCHSLHVPIPEDGYHYLLVPSPEDGYHSLLVPTLEDGYHYLLVPSPED
GYHSLLVPSPEDGYHSLLLQSLEDGYHYLLLPCPEDGCHFILVRSSEDGYHYLLVPGPED
GCHSLLVPNPEDGYHYLLVPGPEDGCHSLLVPIPEDCYHYLLVPSPEDGYHSLLVPSPED
GYHFLLVPRPEGGYHYLLVPSPEVGYHSFLVPTLRTAIITSLYDATRTAINTSFYQAPST
AIIPSLYQAPRMAIISSLCKAPGMATIISLYQAPRTVVIPS*
>Nep_mir_jg36908.t1
MIAVLGASYKEVMIAVLGAWYKEGMIAVLGAWYKEGMIVVLEAWYKEGMVAVLGARHKKG
MIVVLGDLYKEGMIALLGDWHKEVMTAILGAWYKEGMIAILGAWYKDVMIAVLGAWYKEG
MIAILGDSYKEVIMAVLGAWYKDGMMAFLGDW*
>Nep_mir_jg37074.t1
MVVVLGAWYKEVMIAVLGAWYKEGMIAILGAWYKEVMIAILGAWYKEVMIAVLGAWYEEG
MIAVLGAWYKEVMIAVLGASYKEGMIAVLGTSYKEVMIAILGAWYKEGMIAVLGTGYKEG
MITVLGAWYKKGMIAILEAWNKEGMIAVLGDWYKEEMIAVLEAWYKEGMTAVLGAWYMEE
KIAVLGAWHKEGIIVILGAWYKEVTIAVLGAGYKEVMIAVLGAWYKEVMIAVLGAWYKER
MIAIFGAWYKEGMIAVLGAWYKEVMIAILEAW*
>Nep_mir_jg36902.t1
MTAVLGAWYKEGMIAVLGAWYKEVTIVILGGWYKEVMIAILGDWYKEGMIAVLGACTRRA
WYKAVKTPIPGAWCKEGMIAFLGAWYKFIMIAVLGAWYKEVMIAILVAWYKEVMIAVLKA
RYKEGMIADLGAWYKEGMIAILGDWYKEEMITVLGAWYKEGMIAVLGASYKEEMIAVRGA
W*
>Nep_mir_jg37541.t1
MTAVLVAWYKEGMIAVLGAWHKEGMIAVLGAWYKEGMMAILGDWYKEVMTAVFGAWYKEG
MIAVLGAWYKDIMIAVLGAWCKEGMIAVLRERYKAKMIAVLEAWYKEGIIVILGAWYKEV
TIAVLRAWYKEVIIAVLGAWYKEVMIAILGAWYKEGMIAILEAWYKEGMIAILGAWYKEV
MIAVLRAWYKEVMIAVLGAWHKEGMIAVLGAWHKEGMIAVLRAWYKEVMIAVLRAWYKEV
MMAVLGAWHKEGMIAVIGAWHKVVMIAVPGAWYKEGMLAILEDWNREVMTVVLGAWYKEG
MIAILGAWYKDVMIAVLAAWYKEGMIAVLEDWYKEVIIAVLGAWCKEGMIAILGAWYKFV
MIAVLGAWYKEVMIAVLVALYKEVMIAVLRAWYKEGMIDDLGDWYKEVMIAVLGAWYKEV
MIAVLVALYKEVMIAVLRAWYKEGMIADLGAWFKEVMIAVLGAWYKEEMIAILGDWYKEV
IIAVLGLGTRWQ*
>Nep_mir_jg37149.t1
MIAVLRAWYKEVMIAALGAWNKEGMIAVLGAWYKEVMVAVLGAWYKEGMIAVLGACYKEG
IIVILGAWYKEGMIAVLVAWYKEGTIAVLGAWYKEGMVVVLGAWYKKVMIAVLGA*
>Nep_mir_jg37068.t1
MITVLGAWYKEGMIAVLGTGYKEGMIAVLGSWYKKGMIAILDAGYKEGMIAVLGDWYKEV
MIAVLEAWYKEGMTAVLGAWCKEVMIVVLGAWHKEGIIVILGAWYKEVTIAVLGAGYKEV
MIAVLGAWYKEVMIAVLGAWYKERMIAIFWAWYKEGMIAVLRAWYKEEGMIVVLRAWYKE
VMIAVLGDWNKEGMIAVLGGWYKEVMVAVLGAWYKEGMIAVLRA*
>Nep_mir_jg36948.t1
MVQGGNGSHPRGLVQGGNDGRPRGLAQGGTIAVLGAWYKEGRMAVLGAWYKEVTIAVLGA
WYKEVMIAVLRAWYKEGMIVVLGAWYKEVMIAVLGARYKEGMIAVLGAWYKEGKIVILGV
GTRRES*
>Nep_mir_jg37344.t1
MTPPGRLSLPPCTKPRGRLSLPPCTKPRGRLSLPHVPSPEDDYDSLLVPSPEDGYHSLLV
PSPEDGYHYLLVPSAEKDYHSLLVPSLEDGYHSLLVPSPEDGYHYLLVPCTEDECHSLLV
PTPEDGYHSLLVPSPEDGYLYLLVPGTEDGCHSLLVPSPVDGYHYLLVPSPEDGYHYVLV
PSPEDGYHCLLVANPEDGYHYLLVPSPENGYHSLLVPTPEDDYHSILIPSPEDGYHSLLV
PSPEDGYHYLLVPGPEDGCHSLLLPSPEDSYHCLLLPSPEDGYHYVLVPSLEDGYHSLLV
PSPEDGYHSILVPSREDGYHYLLVPRPKDSYHYLRVPSSEDGYHYELVPRPRIAIIPFLY
QAPRTAIIPSLYQAPRMAIITSLYQAPRMAIITSLNQALRTAIIPSLYHAPRTAIITSLY
QAPSTTIIPSLYQSPRMAIIPSLCQAPRTAIITSLYQASRTAVISSSYQAPRTANITSLY
ESPRTAIIPSLYQALRTAIIPSLYQSTEDGNHAIPCSKPQRRLSLPPCTTPRGRPSLPPC
TKPENDYHSLLIPSPEDGYLYLLVPSPDDDYHSLLVPSPDDGYHYLLVPSPKDDYHSLLV
PSPEDGYHSLLVPSPEDGYHSLLVPSPEDGYHYLLVPGPGDGCHSLLVPSPEDSYHYLLL
PSPEDRYHSLLVPTPEDGYHYLLVPRPEDGYHYLFEPSPENGYHSLLVPCPEDGYQYLLV
PSPEYYYHSQFVPSPKDGYHSLLVLSPEDGYHYLLVPCPEDGFRSLLVPRPEDGYHYLHV
PIPEDGNHSLLVTSPEDGYHSLLVPSPEDGYHYLLVPSPEDGYHSLLVPSPDDGYHYLLV
PSPKDGNHSLVVPSPEDGYHYHPVPHPEDGRHYLVTPCPRTAIIPSLYQAPRTAIITSLY
QPPRTTIILSL*
>Nep_mir_jg37194.t1
MIAILRAWYKEVMIAVLGAWNKGGMLAVLGAWFKEVMIAILGSWYMEGMIAVLGDCYKEV
MIAVLRVWCKEGIIVILGAWYKEGMIAILGTWYKEVMIALRAW*
>Nep_mir_jg37602.t1
MIAVLGALYKEGMIAVLGAWFMEVIIAVLGAWYKEGMIAILGAWYKEGIIVILGAWYKEV
TVAVLGAWYKEVMIAILGAWYKEVTIAVLRAWCKEGMIPILGAWYKLVMIAVLRASYKEV
MIAVLMAWYKEVMMAVLRIWYKEVMIAVLGAWYKEGMIAVLGAWYKEGIMAILGDWYKEV
MTAVFGARYKEGMITVLGAWYKDVMKAVLGAWCKEGMIVILGDWYKEGMIAVLGAWYKEG
IIVILGACYKEVTIGILGAWYKEVMIAVLVAWYKEVMIAVLRTWYKEEMIAVLGAWYKEV
MIAVVGALYKEGMIAVPETWYKDGMIAVLEAWYKDVMIAILEA*
>Nep_mir_jg37813.t1
MLVRLRLEEVSTLLKPRVLEGVNLCRRIVTLVSPDFPWELAGCEVAVDARKRKARALVIR
ESPRELLEWSGSSFSLESSSSEDQSALKWLKRARGTLSKRALPLPAASEAVDIPVRESLE
PLVTDLEAAMEAITFGRLVTDPLAGGALEGDVEEATEQPEPPSMPSPLVASVLPSAVEEA
TRQPELCGVPTPRVISDLLGTVGEPLIEV*
>Nep_mir_jg37774.t1
MLDRKRLKCLSHSGESSFSAFIQHHSQQETQSQNTYPFSSITTKQQLEILFASGIPAAYA
GRVKRKSPKDHPRHSVVIANKVGDAVGVFAAWVLAGTPCTYALGLYNVPHWNQHISEALT
PYYMYDFLKQTRAQEQWRGPANLKHSFGCEAAQLAEAKELAGLFCLANMTGTLVLLLVKL
PSMDWATRSSWLPSVLLAVGVLRSRALLLNIEGGVTSLLMAPDGISMALEVLPLPAVFSS
VDKHAVNHKLEVPVVSTGVQRLAVSTPLTKSVGWRDRCFPVLARFQLETTDHPDDIYKLK
LWLNAAFCNPPDTSLLISCVLIELLNFNLSVAALGVLKELKYTASDDAAVTVYSGQLLSD
AILEFG*
>Nep_mir_jg37820.t1
MGSFLTTTTLNDWGKLMLPLLSMRLRRVLRSCSALDSRPRLFSNEAFNRVPILHVDKRVL
VVVLDEEQETSHRSMYRSKLVIATSFITEYGILYVHRTPSIVGLGA*
>Nep_mir_jg37612.t1
MITVLGAWYKEGMIAILGAWYKEVMIVVLGARYKGGIMAILGAWYKEVTVAVLGAWYKEV
MIAVLRIWYKEVMIAVLGAWYKAGMIAVLGAWYKEGMMAILGDWYKEVMTAVFGAWYKEG
MIAVLGAWYKDVMIAVLVALCKEGMIAILGDWYKEGMIAVLAAWYKEGMIGVLVAWYKEV
MIAVLRAWCKEGMIADLGAWYKEGMIAVLDAWYKDVMIAVLGA*
>Nep_mir_jg37213.t1
MTAIITSLYQASRMAIIPSFYQAPRTAFIPSLYQAPRTAIIKKLVPRPEDSNHYLLVPIP
EDGCHSLLVPSPEDCYHYVLVPSPEGGYHSLLVLSPEDGCHYHLVPIPEDGYPSLLVPSP
EDGYNSLLVPSPEDGYHSLLVPSPEDGYHYLLVQSPKEGYHYLLVPSPEDGYRYPLVPSP
EDGYDFLLILSPEDGYYSLLVPSPEDGYHYLFVPSPEDGYPSLLLQSPEDGHHYLLLPRL
EDGYHYLLVQIPEGGYHSLLVRCPEDGYHSLLIPNAEDGYHYLLVPSPEDGYHILLVPSP
EDGYRYLLVPSPEDDCHSVLDGYHSILVPSPEDGYHYLLVPTPKDGYHSLLVPSPEDGYH
YLFVPIPEDGYHYLLVPIPEDGNHSLLVPSLRGSYHSLLVPSPEDGYHSFLVPSPEDGYD
SLLVPSPEDGYHYLLVPGSEDGYHYLLVPSPEDDYLYVLVPSPGDGYHSLIVPSHEDGYH
YLLIPSPGDGYHSLLVPSPKDGDHYLLVPSPEDGYHYLLVPSTENCYHSLLVPSPEDGYH
YLLVLSPEDGYHYVLVPSLEDGYDSLLVPSPDDGFHSLLVPSPEYDYHYLLVPSPEDGYH
YKLVPRPEDSYHSLLVPSPEDDYHYLLVPIPEDGYHSLLVPSPEDGYHYVLLPSPEDGYH
SLIVPSPVDGYHYLLIPSPEDGYHSLLVASSKNGYHSLLVPSPEDGYHYLLVPSPEDDFR
SLLVPSPKDSYHYLLVPGPEDGCHSLLVPIPEDGHHYLLISSTEDGYHYVLVPRLEDGYH
SLHVPGPEVGYHSLLVPSPEDSYHYLRVPRHEDGYHYLLVPSSKDGYHYKIVAHPEDGYH
SLLVPIPGDGHYCLLVPIPEDGYHSHLVPSPEDGYHYVLLPSPEDGYHSILVPSPEDGCH
YLLVPIPEDGYHSLLVPSPEDGYHSLLVPSPEDGYHSFLVPSPEDGYHYLLVPSTENGYH
SLLVPSPEDGYHYLLVPSPEDGYHYILVPSLEDGYHSHLVPSPKDGFHSLLVPSPEDDYH
YLLVPSPEDGYHYKLVPRPEDSYHSLLVPSPEDDYHYLLVQIPDDGYHSLLVPSPEDGYH
YVLVPSPEDGYHSLIIPSPEDGYHYLLIPSPEDGYHSLLVRSPEDGYHSLIVPSPEDGYH
YLLIPSPEDGNNSLLVPSPENGYHSLHVPSPEDGYHYLLVPSPEDGYRSLLVPSPKDSYH
YLLVPGAEDGCHSLLVPIPEDGHHYLLISSPEDGYHYVLVPRLEDGYHSLHVPSPEVGYH
SLLVPSPEDGYHYLRVPRDEDAYHYLLVPSPEDGYHYELVPHPEDGYHSRLVPIPGDGHY
CLLVPIPEDGYHSHLVPSPEDGYHYVLLPSPEDGYHSLLVPSPEDGCHYLLVQIPEDGYH
SLLVPSPEDGYHSLLVPIPEDGYHSLLVPSPEEGYHYLLVPSPEDGYHYLLVPSPKDGYR
YLLVPSPENGYRSLLVQSREGGYHYLGVPSPEDGYHSLLVPSPEDCYL*
>Nep_mir_jg37080.t1
MIAILRAWYKEGMTAVLGAWYKEGTIAILGAWYEEGMVVVLGAWYKEVMVAVLGAWYKEG
MIAVLGACYKEGIIVILWAWYKEGMIAVLGARYKEGTIAVLGAWYKEVMIAILGAWYKEV
TIAILGALYKEVTIAVLGAWYKEVMIAILGALYKEGTIAVLGAWYKEGTIAVLGAWYKEG
MVVVLGAWYKEVMIAVLEAWYKEGMIAVLGAWYKEVMRAVLGAWYKEVMIAILRAWYKEG
MTAVLWAWYKEGTIAVLGAWYKEGMVVVLGAWYKEVMIAVLGAWYKEGMIAVLGA*
>Nep_mir_jg37533.t1
MIAVLGASYNEGMIAALWAWYKEVMITVLGAWYKEGMIAVLGASYKEYKEKMIAVLGAWY
KEGMIAILGAWYKEGIIVLLGAWYKEVTIAVLGAWYKEVMIAVLWAWYKEVMIAVLRAWY
KEGMIAVLGTWHKEGMIAVLGAWYKEGMIAILGDGYKEVMTAVLGAWYKDVMIAVLGAWY
KEGMKAVLGDWYKEVIIAILGAQYKDGMIAFLEAWYKFVMIAVLGAWYKEVMIAVLVALY
KEVMIADLGAWYKEGMIALLEAWYKDVMIAVLGA*
>Nep_mir_jg37496.t1
MIAILAAWYKEGMIALLGAGYKDVMIAVLGAWCKEGMIAVLKAWYKEVMIAVLGAWYKEG
MIAILGAWYKEGSIVILGAWYKDVMIAVLYAWCKEGMIAVLWIWYKDVMTAVLGAWYKEG
MIAVIRAWYKDVMITVLGARCKERMIAVLRDWYKEGMIADLGAWYKDVMIAVLGAWYKEV
MIAILGTW*
>Nep_mir_jg37146.t1
MIAVLGAWYKEGTIAVLGAWYKEGMIAILGDWYKEVMTAILGAWYKEGMIAILGTWQKDV
MIAVLGAWYKVGMIAVLGDWYKEVIIAILRAWYKFIMIAVLGAWYKEVMIAILGAWYKEG
MIAVLGAWYKAVMIAVLGAWYKEVMIAILGPWYKEGIIAVLGAWYKEEVTIAILGAWYKE
VMIAVFGAWYKEVMIAVLGALYKEGMIAVLGAWYKEGMIAVLGAWYKEVVIAILEAWAWN
KEGRTAVLGAWYKELMVAVLGAWYKDGMIAVLGAWYKEGIVVILGAWYKEGMIPSSGLGS
RRE*
>Nep_mir_jg37316.t1
MIAILGAWYKEVMIAVLRAWYKEGMIAVLGAWYKEGMIVVLGAWYKEVMIAVLGAWYKEG
MIAVLGAWYKEGMIVVLGAWYNEVMIAVLGAWYKDGMIAVLGDWYKEGMIVVLGAWYKEV
MIAILGAWYKEGMKADLGAWCKDGMIAVLGAWYKEGMIVVLRAWYKEVMIVVLGAWYKVG
IIVILGAWYKEGMIAVVWAWYKEVMIAILAAW*
>Nep_mir_jg37072.t1
MIAVLGAWYKEVMIAILRAWYKEGMTAVLGAWYKEGTIAVLGAWYKEGMVVGLGAWYKEV
MIAVLGAWYKEGTIAILGAWYMEVMIAVLGAWYMEVMIAILRAWYKEGMIAVLGAWYKEV
MVAVLGAWYKEVMIAVLGDWYKEGMTAVLGA*
>Nep_mir_jg37010.t1
MIAILRAWYKEVMIAVLGAWYKEGMIAVLGACYKEEIIVSLGAWYKEVMIVVLGAWYKEV
MIAVLGACYKEGMIAVLGAWYNKGRIAVLGAWYTEVTIAVLGAWYKEVMIAVLRAWYKEK
MIAVLGAW*
>Nep_mir_jg37348.t1
MVAVLETLHKEEMIAVLRAWYKEVIIAILGAWYKEKIIVILGARYKEVTIAVLGAWNKEE
VMMAVLGDSYKEGMIAVLGARYNEVMIAVLGAWYKEGMIVVLGAWYKEGMIVVLGAWYKE
VMIAVLGAWYKEGMKAVLMAWFKEVMIAVLGGWYKEVMIAVLGAWCNEGMIAVLGAWYKE
GMIIVLGAWYNEVMIAVLGALYKDGMIAILGAWYKEGIIVVLGAWYKEEMIAILGAWYKE
GMIAVLGAWYKEGMIVVLGAWYNEVMIAVLGAWYKEGMKAVLMAWFKEVMIAVLGGWYKE
EMIAVLGAWYNEGMIAVLGACYKEGMIAILGAWYKFIMIAVLGAWYKEVMIAVLGEGYKE
VMIAVLGDWYKDGMIAVFGAWYKEGMIVVLGAWYKEVMIAVFGAWNKEGMIAVFGAWNKE
GMIAVLGAWYKEVMIAVLGTWYKEGMIAVLEACYKEGMIAVLGDWYKEVMIAILGAWYKE
GTKAILGAWYKEVMIAVLGPWYNEGMIAILRAWYKLGMIVVLGAWYKVVMIAVLGAWFKE
VMIAVLGACYKEVMIAVLGGWYKEGMIPFSGIGGRRE*
>Nep_mir_jg37201.t1
MIAVLGAWYMEGIIVILRAWYKEVTMAVLGAWYMEVMIAILRAWYKEGMIAVLGAWYNEG
MIAVLGAWYKEVMIAILGAWYKEVMIAVLGAWYKVGKKAVLGAWYKEEGMIAALGAWNKE
GMIAVLGAWYKEVMIAILDPWKKEVMIAVLGAWNKEGMLAVLGAWYKEVMVAVLGAWYKG
GMIAVLGVGYKEGIIVILGAWYKEGMIAVLGAWYKEVMIALLRAW*
>Nep_mir_jg36909.t1
MIAVLGDWYKEGMIAVLGAWYKEVMIAVLGTWYKEGTISVLGAWYKEGMIVVFGAWYKEV
MIAVLGAWYKDGMIAILGDLYKEEGMIAVFGARHKEGMIAILGDWYKEVMTAVLGAWHKE
GMIAVLRDWYKEGMIAILGD*
>Nep_mir_jg37370.t1
MIAVVGAWHKEGMIAVLGAWYKEGMIAILGDWYKEVMTAILGAWYKEGMIAILGAWYKDV
MIAILGAWYKEGMIAILWDWYKEVIIAVLGAWYKDGMIAFLGARYKFIMIAILGAGYKEV
MIAVHVAWYKEVMIAVLRAWYKEGMIADLGAWYKEGMIALLEAWYRDGLIAILGAWYKEV
MVAVVEDWYKEGTIAVLEAWYKEGMIVVLGAWYKEVMIAVLGAWYKEGMIAVLGEMHKEE
VMIAVLVAWYNEVMTAVLRAWYKEGMIADLGAWHKEGMIAVLEDWYKDVMIAVLGAWYKE
VMIADIGAWN*
>Nep_mir_jg37573.t1
MIAVLGAWYKEVMIAFLVAWYKEGMIAILGARYKEGIIVILGAWYNEVTIAVLGACYKEV
MKALLGAWYKEVMIAILGAWSKEGMIAILVAWYKEVMIAVLEAWYKEVMIAVLRAWYKVT
MIAVPGAWHKEGMIAVLGAWHKEGMIAILGAWYKDGMIAILGDWYKEVMTAILGAWYKEG
MIAILGAWYMDVTIAVLAAWYKEGMIAVLGDWYKEVMIAVLEAW*
>Nep_mir_jg37816.t1
MGALEPAPRLEEALELVSSPTRASSEACILETSIAEEGDEAGWVSGSPYIIVTQAAEAIQ
ELEPTSVPLTSAALDAPSSVEVVVECSEPPSIPLHQEAILVA*
>Nep_mir_jg36907.t1
MIAVLGAWYKEVMIAVLGAWYNEGTIAVLGAWYKEGMIAVLGARHMEGMIAVLGDWYKEG
MIALLGDWYKEVMTVILGAWYKEGMIAVLGAWYKEVMLAVIVAWYTEVMIAILRDCYKEG
MIADLRAWYKEGMIAILEAWYKDVMIAVLGP*
>Nep_mir_jg37686.t1
MKAVLGAWCKEGMIAIVGAWYKFVMIAVLGAWYKGVMIAVLVAWYKEGIIVVLVAWYKEV
MKAVLGAWYKEGIIAVLGAWYKEVMIAVLRAWYKEVMIAVLGAWYKEGMIAALGASYKEG
MIAFLGTSDKEVMIAFLGDWYKEVMIAVPRA*
>Nep_mir_jg37102.t1
MPRGRLSFPPCTKPRGRRSLPIVPSIEDGYHYLLVRSPENGYHSHLVPSPEDGYHYLLVP
RLEDGYHYLVVLSHEEGYHYLLVPTPKDGYHYLLLPSPEDGYHYLLVPCLEDDYHYLLVL
SPEEGYHYLLVPTPEDGYHYLLLPSPEDGCHSLLVPIPEDGYHYLLVPSPEDGYHYLLVP
SPENGYHSLLVTSPEDGYHYLLVPIPEDGSGSLLVPSPDDGYHSLLVPSPEDPYDSLLVP
SPEDGYHYLLVPSPEDGCHSLLVPSPEDGYHYLFVPSPEDGYHSLLVQSPEHGYHYLFLP
RLEDGYHYLLVPNPEDGYHSHLVPSPEDGYHSLLIQSPEDGYHYLLVPSPEDGYRYLLVP
SPEDDYDSLLVPSPEDGYHYLLVPGPEDGCHSILVLGFEDGYHYHLVQVPEDGNHSLLVP
SLEDDYHSLLVPSPEDGYHSLLVPSPEDGYHSLLVPSPRMAIITSLYQALRTAIITSLY*
>Nep_mir_jg37808.t1
MVVFVPFLVPWWVGDIVPVGIRVLIVLGTYSSQPDHRCTANFPSILVLGPPEGLVETIMM
NPATIMLNCGSALAPQLVLRESVLELQPEMLKLVIEPQPEPDIELSVETEEEAIELLAES
VEPAGETPAEAAELAYEQQAEPADELQAQPLESAD*
>Nep_mir_jg37778.t1
MAGPLGAPPGPLQDSAPLSLPVPLSEQFRPEIELPSCHTSGSDAIFPSSAKDNQEMWMSA
VGKSEACPMESIGVVSLTEVLAPEVTCDDSGDSSSSRLRMVPQSPLDDVVTTSVPADVCL
DAGSFCVPNDAALAGSFHSSHAAPDDQHGKDPDSAQIALGNPKFDFVQIDRLQDKRPSAD
GELQSSYGCGMLQMPSLMGYKVLE*
>Nep_mir_jg37137.t1
MIAVLRAWYKEVLIAILGAWYKEGMIAVLGAGYKEGMIAVLGAWYKKGMIAVLEAWYKEG
MIAVLGDLYKEVMIAILEAWYKEGMTAVLEAWYNKEVTIAILGAWYKEVMIAVFGAWYKE
VMIAVLGALYKEGMIAVLGAWYKEGMIAVLGAWYKEVVIAILEAW*
>Nep_mir_jg37639.t1
MIAVPGAWFMEVMIAILGAWYKERMIAILGAWYREGIKVILGDWYKEVTVAVLGAWYKEV
MIAVLRIWYMEVMIAVLGAWYKEGMIAILGAWHKEGMIAVLGASYKERMIAILGAWYREG
IIVILGDWYKEVTVAVLGAWYKEVMIAVLWIRYTEVMIAVLGAWYKEGMIAILWAWYKDV
MIAILGAWYKEGMIADLGAWYK*
>Nep_mir_jg37128.t1
MLGALYKEGMIAVLRAWYKEVMLAVLGAWNKEGMTAVLGALCKEVMVAVLGAWYKDGRIA
VLGAWYKEGIIAVLEAWYKEGMIAVLGDWYKEGTIAILEAWYKEVMIAVLGAWYKEGMIA
IPRAWYKEVMIAVLGDWYKEIMIAVLGDWYKEGMTAVLGAW*
>Nep_mir_jg37170.t1
MIAVLGAWCKEGMIAVLGAWYKEVMIAVLGAWDYEVMIAVLWARHKEVMIAVLGDWYKEG
VIAVLEVWYKEEGMIAALGAWYKEGIIVILVAWYKEGMIAILGAWYKEEEMIAVLGALYK
EVKIAIIGAWNKEGMIAILGAPYEGIVAVLGVCYKEVMITILGPWYKEAMITVLGDWYKE
RMITILWAWYKEVMIAVLGAWYKEGIIVILGAWYKEVTIAVLGAWYNEVMIAVLRAWYKE
GLIAVLGAWYKEVMIAVLGAWYKE*
>Nep_mir_jg37043.t1
MVQGGNDSHPRGLVKGGNDSRSRGLVQGGNDSRPRGLVQGGNDCRPRGLVKGGNDSRPRG
LVQGGNDSHPRGVVKGGNDSHARGFVQGGNYSRPSGLVQRGNDSRPRGLEQGGNDSRPRG
LVQGGNGSGPRGLVQGGNDSSPRGLLQGGNHSHPRGLVQGRNDCRPRGLVQGGTIAVLGA
LYKEGMVVVLGAWYKEVMIAVLGAWYKEGMIAVLGAWYKEVMIAVLGAWYKEVMVAILRA
WYKEGMTAVLGAWYKEGTIAVLGAW*
>Nep_mir_jg37411.t1
MIAVLGDWYKEGVIADLEAWYKDVMIAVLGAWHKEEGMIAVLGAGFMGVIIAVLRAWCKE
GMKAILGAWYKFVIVAVLGAWYKEVMIAVLGDWYKEGMIAVLGAWYKEGIIVILGAWDKD
VIIAVLVAWYKEGVIAVLGDSYKEVIIAILRAWYKEVMIAVLGAWYKEGMIAVLEAWYKE
GMIAILGAWCKEGMIAILGDWYKEGTIAVLGAWYKEGMVEVLGAWYKEVMIAVLGAWSKE
GMIVVLEAWYKEVMITFLGAWYKEVMIALLRAWYKETMIVVLRVWHKEGMIAVLGDWHKG
GMIAILRAWYKDGMIAILGDWYKEVMTAILEAWYKEGMIAILGAWYKDVMIDVLVAW*
>Nep_mir_jg37363.t1
MIAVVGAWHKEGMTAVLGAWYKEGMIAFLEDWYKEVMTAVLGAWYKEGMIAIPGAWHKDV
MIAVLVAWYKDGMIAVLEDWYKEVIIAVLGAWCKEGMIAILGAWNKFVMIAVLGAWYKEV
MIAVLVAWNKEVMIAVLRAWYKEGMIADLGAWYKEVKIVVLGAWYKEVMIAVLGAWYMEG
MITILGAWYKEGIMVILEAWYKEVTIAVLGAWYKEGMIAVLRDWYKEVIIAILGAWYKER
MIAILGAWYKFVMIAILGVCYKEVMIAVLVAWYNEVMIAVLRAWYKEGMIADLGAWYKGV
MIAVLGAWYKEVMIAILGVWYKEVMIAVLVAWYNQGMIAILGDWYKEVIIAVLGAWYEEG
MIAFLGAWYKFVMTAVLGGWYKEVMIAVPVAWYKEVMIAVLRAWHKEGMIADLGAWYKEV
MIVVLGAWYKEVMIAVLGALYKEGMIAVLGAWYKEGMIAVLEALYKDVMIAVLGA*
>Nep_mir_jg37657.t1
MIAVLRALYKEGMIAVLGAWFMEVMIAVLGAWYKVGMIAILGAWYKERIIIILGAWYKEI
TVAVLGAWYKEEMIAVLRIWYKEVMIAVLRAWYKEGMIAILGAWHKEGMTAVLGAWYKEG
MIAVLGAWYKDVMIAILGAWCKEGMIAVIGDLYKEGMVADLGAWYKEVMIAVLGAWYKEV
MIAVLEAWYKEVIIAVLGAWF*
>Nep_mir_jg37220.t1
MLGEWYKEVMIAILGAWYKEGMIAILEAWYKDVMIAVLGAWYKEVMIAVLGTWYKEGMTA
VLGASYKEGMIAILGDWYKDGMIAVLGAWYKDGMIAILGE*
>Nep_mir_jg36978.t1
MIAILGAWYKEGIIVILGAWYKEGMIAVLWARYKEGMIAVLGDWYKEVMIAILGDWYKEG
MRAVLAAWCKDVMIAILGTWYKEGMIAILGDWYKEVMIAVLGAWYKEGMIAILGARYKEV
MMAILGVW*
>Nep_mir_jg37524.t1
MIAVLGAWYKEVLIAVLGAWYKEVMIAVLGAWYKEVMIAVLGAWHNEGMIAVLGAWYKEG
MIAILGDWNKEVMTAVLGAWYKEGMIAVLGAWYKDVMIAVLAAWYKEGMIAVLKDWYKEV
IIAVLGACCKEGMIAVLGAWYKFVMIAVLGTWYKEVMIAILVAWYKEVMIAVVRAWYKEG
MIADLGAWYKGVMIGILEAWYNEVMIAVLGALYKGVMIAVLGAWY*
>Nep_mir_jg37058.t1
MITVLGAWYKEGMIAVLGTGYKEGMIAVLGAWYKKGMIAILDAGYKEGMIAVLGDWYKEV
MIAVLEAWYKEGMTAVLGAWCKEVMIVVLGAWHKEGIIVILGAWYKEVTIAVLGAGYKEV
MIAVLGAWYKEVMIAVLGAWYKERMIAIFWAWYKEGMIAVLRAWYKEDGMIVVLRAWYKE
VMIAVLGDWNKEGMIAVLGAWYKEVMVAVLGAWYKEGMIAVLRA*
>Nep_mir_jg37471.t1
MIAVLGDWYKEVIIAVLGVWYKEVMIAILVAWYNEVMIAVLRAWYKEGMIADLGAWHKEG
MIAVLEAWYKDVMIAVLGAWYNEVMIAVIRAWH*
>Nep_mir_jg37118.t1
MIAVLKAGYKEVMIAILGAWYKEGMTAVLGAWYKEVMIAVLGACYKEVMIAVLGAWYKEG
MIAYKEVMIAVLRDWYKEVMIDILGAWYKEGMIAILGAGYKEGMIAVLGAWYKKGMIAVL
EAWYKEGMIAVLGDLYKEVMIAVLEAWYKEGMTAVLGAWYKEVMIAVLGAWYKEGIIVIL
GAWYKEVTVAVLKAWYKEVMIAILGAWYKEGMIAVLGAWYKEVMIAVLGAWYKEVMIAIL
GAWYKEGMIAVLGAWYKEVVIAVLGAW*
>Nep_mir_jg37280.t1
MIAVLGAWYKEIMIAILGAWATERMIAVLGDWYKEGMIAVLKAWYKEVMIAILGAWYNEG
MIAVLGASYKEGMIAIPGTSYKEEGMIAVLGASYKFVMIAVLRAWYKFVMIAILGEWYKE
VMIAVLVAWYTEVMIAVPRAWYKEGMIADLRAWYMEGMIAILEAWYKDVMIAVLGD*
>Nep_mir_jg37762.t1
MIAVLRAWYEEGMIAVLRTWYKEVMIAVIGALNKVGMIAVLGASYKEGMVAILGAWCKEE
MITVLGASPNEEMITVLGAWYKEGMIAILGAWYREEMITVLGAWYTEEMITVLGAWYKEE
MITILGAWYKEVMIAVLGAWYKEGMIAVLGAWYKEEMITVLGAWYKEVTIAVLGAWYKEE
MITVLGAWYKEEMITVLGAWYKEGMIAILGAWYKEVMIAVVGAWYKEGMIAVLGHWYREV
MIAVLGVWYNEGMIAVLGAWYKEGMIAILGAWCKEEMITVLGAWYKEEMITVLGAWYKEG
MMAIIGAWYKEAMIAVLWAWYKEGMIAVLGAWYKEGIIVILGAW*
>Nep_mir_jg37323.t1
MIAVLGAWYKDGLIIVLEAWYKEVTIAVLGTWYNEGMIAVLGSWDKEVMIAVLGAWNYGG
IIAVLRAWYKEGMIVILGAWYKDVMIAVLGALYKEGMIAVLKAWYKDVMIAVLGAWYKEV
MIAVHGAWYKEGMTAVLGAWYKEEMIAVLRAWYKEVMIAVLWTSYNDGMIAVLGASYKEG
MIAVLGTSYKEGMIAFLGAWYTEVMMAVPRAWYKEVMIAILGAWYKEGMIAVLGAWYKEG
MIAILGTWYKKGIIVVREAWYKEGMIAVLGTWHKKGIIAVLEALYKEGMIAVLEDWYKEV
MIAILEDWYKEGMTAALGAWYKEGMIVVLGAWYKEVMIAVLGA*
>Nep_mir_jg37565.t1
MIAFLGAWYKEVMIAILGALYKEGMIAILGARYNEGIKVILGAWYKELTVAVLGAWNKEV
MIAILRIWYKEVMIAILRACYKEGMIAILGAWHKEGMIAILGPWYKDGMMAILGDWYKEV
MTAVFGAWYKEGMTAILGAWYKDVMIAILGAWCKEGMIAILREWYKEGMIAVLGDWYKEG
IIAILGSWYEEVTIAVLGASYK*
>Nep_mir_jg37868.t1
MASPLCHPEAGSTTCHQMGEAHTGVSLSPRDDRQVNGSGYGMTPRPKSKVPLMKPMETRD
KSLLHSPYLDFPGPVRALSPAVDADFPSDSGVAS*
>Nep_mir_jg37626.t1
MIAILRIWYKEGMIAILGDWHKEVMTAVLEAWYKEGMIAVLGAWYKDGMIAILAAWYKEG
MIAILRAGYKDVMIAVLGAWCKEGMIVVLGAWYEEVMIAVLGDWYKEEGMIAVLRAWYKE
VMIAVLGAWYKEGMIAFLGAWDKEGIIVILGAWYKDVMIAVLGAGCKEGMIALLRIWYKD
VMTAILGDWYKVVMIAILDAW*
>Nep_mir_jg37049.t1
MIVVLRARYKEVMMAVLGAWNKEGMKAVLGAWYKELMVAVLGAWYKEGMIVVLGACYKEG
IIVILFAWYKEGMIAILVAWYKEGTIAVLGAWYKEGMVVVLGAWYKEVMIAVLGAWYKEG
MIAVLGAWYKVVMIPSSGLGTRR*
>Nep_mir_jg36939.t1
MIALLGAWYKVVMIAVLGAWYKVGMIAILGAWYKEGMKVVLRAWYKEGMIAILGAWYKEG
MMAVLGVWYKEVVIAILGAWYKEGMIAVLGAWYKEGMIAVLGAWYKEIMIAVLGAWYKEG
MIAILGTSYMEGMIPVLWAWLKEGMIAVLGDWYKEVMIAVLGAWYKEVIKAILGAR*
>Nep_mir_jg37275.t1
MIAVLEAWYNEVMIAVLEAWYKEGLTAVLKAWYKEIMIPVVRSWYKEGMIAVLGAWYKVG
MIVVLGAWYNEEVMIAVLRAWFKEVMIAVLGAWNKEGMIAVLGASYKEVMIAVPGA*
>Nep_mir_jg37088.t1
MMAVPRAWYKDVMIAILGAWYKEGMKAVLGAGKKEGTIAVLGTWYKKGMIAVLEAWYKEG
RIAVLGDWYKEEMIAVLEAWYKEGMTAVLGAWYKEVMIAVLRAWHKEGIIVILGAWYKEV
TIAVLGAWYKEVMIAVLGA*
>Nep_mir_jg37269.t1
MIAVLGASYKEGMIAVPGTLYKDVMIAFLGAWYKEVMIAVLGAWYKVGIIAVLGTWKKKG
MIAVLEAWYKEGMIAVLGDWYKDVMIAFLGAWYKEVIIAVLRAWYKEGMIVVLGAWYKFV
MIAVLGAWYKEVMIAVLVAWYTEVMVAVLRAWYKEGMIANLGAWYMEGMIAILKAWYKDV
MIAVLGV*
>Nep_mir_jg37042.t1
MIDVLRAWYKEVMIAVLGAWNKEGMIAVLGASYKEVMVAVLGAWYKEGMLAVLGARYKEG
IIVILGAWYKEGMIAVLGAWYKEGTIAVLGAWYKEGMVVVLGAWYKEVMIAVLGAWYKEG
MIAILGAWYKEVMIAVLGDWYKEVMIAVLGDLYKEGMTAVLGAWYKEEGMIAVLGAWYKE
VMIAVLGAWYKEVMIAVLGAWYKEGMIAVLGAWYKEYKEVMIAVPRAWYKKVMIAILVAW
YKEGMIAVLGAGHKEGMIAILEAWYKEGMIAVLGDWYKEVMIAVLEAWYKEGMTAVLGAW
YKEVMIAVLGAWHKEGMIAVPRAWNKKVMIAILVAWYKEGMIAVLGAGHKEGTIAILGAW
YKEVIIAVLGDWYKEVIIAILRAWYKFVIIAVLGLGTRR*
>Nep_mir_jg37233.t1
MIAILEDLYKEGMIAVLQAWYKEVMIAVLEAWNKEVMVAVLEAWYKEGMIAVLRAWYKEG
IIVILGAWYKEGMIAVLGAWNKEEGMIAVLRAWYKEGMIVILGAWYKEVMTAVLGAWYKE
VMIAVLGACYKEGMIAVLGAWYKEGMIAVIGDWYKVVMIAVLGAWYKKGMIAILGAWYKE
GMIAVLGDWYKEVMIAILGAWYKEGMIAILGAWYKFVMIAVLEAWYKEVMIAILGEWYKE
VMIAVLRVWYKEGMKAVLGAWYKEGMIAILGLGTRR*
>Nep_mir_jg37317.t1
MAIITSLYQAPRMAVIPSLYQAPRTTIITSFYQAPRMAFITSFYQALRTAIIPSMPRGRL
SLQTCSPEDSYHSLVVPSPKDGYYSLLVPSPEDGYHYLLLPSPEDGYHYLPEQSPENGYH
SLLVPSPEDGYHYLLVPIPEYYNHSLLVPSPEHGYHCILVPSPEDGYHCILVPSPKDGYH
YLLVPGPEDGYHYKLVPRPEVSFHSLVVPSPEDGYHSLLVPSPEDGYHYLPEPSPENGYH
SLLVPIPEDGYHFLFVPIPEYYYHSLLVSSPDDGYHSLLEPSPEDGYHYLLVPGPEDGGL
SLLVQSPEDSYHYLLVPSPADGYRYHLVPSPEDGYHYLLVPCPEDGYHYLLVPTPRTAII
TNLYPAPRIAVIPSLYQAPRMAIIPSLYEAPRTAIITSFYHALRMAIIPSLYQAPRTAII
TSLFQAPRMAIVTTLYHTPRTAVITTLHQAQERLSFPPCTKPRGRLSLPPCTKPRG*
>Nep_mir_jg37084.t1
MAIITSLFQAPRTTVIPSLYQSPRTAIVTSLYQAPRTATITSLYQAPRTAIIPSLYQALR
MAIFTSLYQAPRTAIITSLYQAHLLVPSLENGYRSLHVPSPEDGYHYLLVPSPEYYYHSL
LVPSPKDGYRSLLVPSPEDGCHSLLVPSPEDGYHYLLAPSPEDGYHYLVVPSPKNGYHSL
LVPCPEDVYHYLLVPSPEYYYHSLLVPSPEYGYHSLLVPIPEDGYHYLLVPSPEDGYHYL
LVLSPEEGYHYLFVRSPKDGYHFLLVRSPEDGYHSLILPSPEDGYHYLLIPSPEDGYHSL
LVPSPEEAIITSLYQAPRTAINTSLYRAPRTAIIPSIPDEGYHYLLVPTPEDGYHYLLLP
NPEDGCHSLIVSIPEDGCHHLLVPCLEDGYHYLLLPRLEDGYHYLLVPSSEDGYHSLLVP
SPEDGYHSLLIPSPEDGYHYLLVPSPEDGYRYLLVQSPEDGYRYLLVPSPEDDYDSLLVP
SPEDGYHCLLLPGLEDGCHSLLVPGLEDGYHYLLVPILEDGNHSLLVPSLEDDYHSLLVP
GPEDGYHSLLVPSPEDDYHSLLVPSPEDGYHYLLVPSPEDGYHYLLVLSPEEGYHYLFVR
SPKDGYHSLLVRSPEDGYHSLILPSPEDGYHYRLIPSPEDGYHSLLVPSPEDGDHYVLVP
GPEDGYRSHLVPSPEDGYHSLLVPCLEDGYHYLLVLSPEEGYHYLLVPTPEDGYHYLLFP
SPEDGCHSLLVPIPEDGYHYLLVPIPEDGYHYLLVPSPGNGYHSLLVPSPEDGYHYLLIP
SPEDDYDSLLVPSPEDGYHYLLLPGPEDGCHSLLVPGLEDGYHYLLVPSPEDGYHYLIVL
SPEEGYHYLFVQSPEDGYHSLLVRSPEDGYHTLILPSPEDCYHSLLVPSPEDGDHYLLVP
GPEDGYHYLLVPSPENGYHSLLVPSPEDGYHYILVPCLEDGYHYLLVLSPEEGYHYLLVP
TPEDGYHYLLVPGPEDGCHSLLVPIPEDDYHYLLVPSPEDGYHYLLVPSPEDGCHSLRVQ
IPEDGYHYLFVPSPEDGYHYLLVPSPENGYHSLLVQCPEYYYHSLLVPSPEDGYRSLLVP
SPEDGYHYILVPCLEDGYHYLLVLSPKEGYHYLLVPTPEDGYHYLLVPGPEDGCHSLLVP
IPEDDYHYLLVPSPEDGYHYLLVPIPEDGCHSLLVQILEDGYHYLFVPSPEDG*
>Nep_mir_jg37150.t1
MIAVLGAWYKEGTIAVVGAWYKVGMIAFLGDWYKEKDVMIAVFGAWYKEGMIVVLRDWYK
EVIIAVLGAWYKEVMIAVLVAWYTEVMIAVLRAWYKEGMIADLGDWYMEGMIAVIEAWYK
DEMIAILGT*
>Nep_mir_jg36991.t1
MIAVLRAWYKEVMIAVLGAWNKEGMIAVLGALYKEVMVTILGAWYKEGMMAVLGAWYKEG
TIAVLGAWYKEGRITVLGASYKEVMIAVLGAWYKEVMIAVLGAWYKEGMRAILGARYKEG
MIAVLRACYKEVTIAVLGAWYNEVMIAVLVDWYKEGMIAVLRAWYKEGIIVILGAWYKEG
MIAVLGAWYKVVMIALLGAM*
>Nep_mir_jg37433.t1
MIAAVGAWYKEVMIAVLGAWYKEVMIAVLRAWNKETMTAVLRAWHKEGMIVVLGAWHKEG
MIFVLGAWHKWGMIAILGAWYKDGMIAILGDWYKEVMTAVLRAWYKEGMTAILGAWYQDV
MIVVLGSSYKEGKIAILGDGYKEEVMIAVLVPWYNEVMIAVLTDWYKEGMIVDLGAWDKD
GMIAILKAWYKDVMIAVLGVWYKEVMTAVIGAWN*
>Nep_mir_jg37558.t1
MIAVLGEWYKEGMIAVLGAWYKEGIIVILESWYKEEVMIAVVGASYKEGMIAVLEAWYKE
GMIAILGAWCKEVMIAVIRAWYKEVMIAVLGAWHKEGMIAVLGAWHKVGMIAVLGAWYKE
GMIAILGDWYKEVMTAVLGAWYKEGMIAILGAWYKDVMIAVLAAWYKEGMIAVLEDWCKE
VIITVLGAWCKEGMIAILGPWYKFVMTAVLRAWYKEVMIAVLVAWYKEVLIAVLRAW*
>Nep_mir_jg37382.t1
MIAILGAWYKDGMIAILGDCYKEVMTAVLGAWYKEGMIGILGAWYKDVMIVVLVAWYKKG
MIAVLGDWYKEVIIAVLRAWCKEGMIAILGAWYKFVMIAVLGAWYKEIMIAVLEDWYKDG
MIAVLGAWYKEGIIVILGAWYKEVTIAVLGAWYKEVMIAVLGAWYKEVMIAVLGAWSKEG
MIAVLEAWYKEVMIAVLGAWYKEVMIAVLRAWYKETMIAVLGAWHKEGMIAVLGAWHKGG
MIAILGAWYKDRMIAILGDCYKEVMTAVLEAWYKEGMIAILGAWYKDVMIAVLAAWYKGG
MIAVLGDWYKEVIIAVFRAWCKEGVIAILGAWYKFVMIAVLGAWYKEEMIAALVAWYKEV
MIAVLRAWYKEGMMADLWAWYKEVMIVVLAAWYKEVMIAVLGALYKEGMIAVLGAWYMEG
MIAVLDAWYKDVLIAVLRA*
>Nep_mir_jg37234.t1
MIAILEALYKEGLIAVLRAWYKEVMIAVLGAWNKEVMVAVLGAWYKEGMIAVLGAWYKEG
MIAVIGAWNKVGMRVILGASYNEGLIAALGAWYKGVTIAVLGAWLKEVTIAILGAW*
>Nep_mir_jg37342.t1
MPENGYHSLLVPNPEDGYHYLLVPSPEDDYHCPLVPIPEDGYHSLLVPSPEDGYHYRLVP
GTEDGYHSLLAQIPKDDYHYILLPRREDGYHYLLVLSPDNGYHSLVVPSPEDDYDSLLVP
SPEDGYHSLLVPSPEDGYHSLLVPSPEDGYHFLLVPGPEDDYHSLLVPSPEDGYHSILVQ
SPKDGYHYLIEPSPEDNYHSLLVPSPKDGYHSILVPSPEDGYHYRLVPRPEDSYHYLLVP
GLEDGYHYELVPRPQDCYHSFLVPSPEDGYHSLVIPSPEDGYHSLLVPSPEDGYHYLLKP
SHENGFHSLLVPSPEDDYHYLLAPSPEYYYHSLLVPSPEDGYHSLLVPSPEDGYHYLLVP
GPEDGYHYLLVPTPEDDYHSLLVPSPEDGYHSLLVPSPEDGYYYLLVPIPEDANHSHLVP
SPEDGYHSLIVPSPEDGYHYLLVPSPEDGYHSLLVPSPMMAIITSLYQAPRTAIIPSLYQ
APRMAIITTFPKDGYHSLLVPSPEDDYHSLLVPSPEDGNHYELVPRPKDSYHSLLVPSPE
DDYHSLLVPSPEDGYHYLLVPGTEDGCHSLLIPSPEDGYHSLLVPGLEDGYHYLFLPGTE
DGCHSLLVPSPEDGYDYFLVPSPEDGYHYVLVPRLEDGYHSLLVPSPRMAIIPSLYQAPR
TAMITTFYHTPRMTVMTTLHQARERLSFPPCTKPRGWLSLPPCTKPRGRLSFPPCTKPRG
RLSFPPSTKPRGRLSLPPGTRHRGWLSFPPCTNPRGRLSLHPFTTP*
>Nep_mir_jg37662.t1
MIAVLGDWYKEGMIAVLGAWYKEVMIAILGDWNKEGTIAVLGAWYKEGMIVVLGAWYKEG
LEEGGSDSRPRGLVQRGNDSRPRGLVQGRNDSRPRGLIQGGNDSHPRGLVQGGNDSRPRG
LVQVRNDRRPRGLVQGGNDSRPHGVVHRVNDSCPQGLVQGGSDSRPRGLAQGGNIAVLEA
WYNDIMIAILGAWYKEVMIAVLGDWYKEGTMAILGAWYKEGMIVVLGAWYQEVMIAILGD
WYKVVIISVLGHGTRRE*
>Nep_mir_jg37603.t1
MITVLGAWYKEGMIAILGAWYKEVMIAVLAAWYKEGMIAILRARYKEGIMVILGAWYKEV
TVAILGAWYKEVMIAVLRIWYKEVMIAVLGAWYKEGMIAVLGAWYKEGIMAILGDWYKEV
MTAVFGAWYKEGMIAVLGAWYKDVMKAVLGALCKEGMIVILGDWYKEGMIAVLGAWYKEG
IIVILGACYKEVTIGILGAWYKEVMIAVLGAWYKEGMIAVLDAWYKDIMIAVLVA*
>Nep_mir_jg37594.t1
MITVLGAWYKEGMIAVLGPWYKEVMIAVLAAWYKEGMIAILRARYKEGIMVILGAWYKEV
TVAILGAWYKEVMIAVLRIWYKEVMIAVLGAWYKEGMIAVLGAWYKEGIMAILGDWYKEV
MTAVFGAWYKEGMIAVLGAWYKDVMKAVLGALCKEGMIVILGDWYKEGMIAVLGAWYKEV
MIAILGAWYKEVMIAVLGDWYKEGMIADLGAWYKDVMIAVLRA*
>Nep_mir_jg37484.t1
MIAILGAWYQEVMIAVLGAWYKEGMIAVLGAWHKEGMIAVLGASYKEGMIAVLGAWYKEG
IIVILGAWYKEVMIAVLGALYKEVMIAVLEAWYNEGMIAVLGAWYKEVMIAVLWDWYKEG
MIAVLGAWHKEGMIAVLRAWHKEGMIAILGAWKKEVMIAVLGDLYKEGMIAVLGAWYKEL
MIDVLGAWYKEGMIAVLEAWCKEGMIAVPRDLYKEGMIAVLGAWYREGIIVILGAWYKEV
TISVLGAWHKEVMIAVLGAWYKEVMIAVLGAWYKEGMIAVLEALCKEGMIAVPGAWYKEG
MIAVLRAWYKDVMIAVLGAWCKEGMIAVLGDWYKEEMLAVLGDWYKVGIIVILGGWYKEV
TITVLGALYKEVMIAVLVAWYKEVMIAVLRAWYKEGMIADLGAWYKEVMIAVLGAWYK*
>Nep_mir_jg36912.t1
MIAVLGAWFKEGTIAILGAWYMEVMIAVLGAWYKEVMIAVLGAWYKEGMIAVLGAWYKDV
MIAVLGAWYKEGMIAILGTSYMEGMIVVLGAWYKVGMIAFLGAWYKFVMMAVLGDRHKEG
MIAVLGDLYKEGMIAIVGDWYKEVMTTVLRAWYKEGIIAVLGARYKDVMIAVLGAWFQEG
TIAILGAWYMEVMIAVLGAWYKEVMIAFLGAWYKEVMIAVLGDWYKEVMIAVLGAWYKEG
MIAVLGARHKEGMIAILGYWYEEVMIAVLGAWYKEGMIAVLGAWYKDVMIAVLGAWYKEG
MIAVLGAWYKELIIAVLGAWYKVGMIAFLGAWYKFVMIAILEAWYKEVMIAVIVAWYKDV
MIAILRACYKEGMIADLEAWYKEGMIAVLEAWYKDVMIAVLGA*
>Nep_mir_jg37328.t1
MTAVLGVWYKVVTIAVLGAWYKERMIAVLEAWNKEGMIAVLKAWYKDVMIAVLGAWYKEV
MIAVLGAWYKEGMTAVLGDWYKEVMIAVLGAWY*
>Nep_mir_jg37454.t1
MAIIPSLYHAPGTAIIPSLYQAPRTAIITSLYQNPEDGNHDILAPSPEDGYHYILVPSPE
DGYHYLLIPCPEGGYQSPVVRSPEEGYHSLLVPSPEDGYHYLLIPRPEGGYHSPVVRSPE
DGYHSLLVPSPDDGYHYLHLPSPEDDYHYVLVPSLKDGYHSLLVPSPEVGYHSLLVPSPE
DGYHYLIVPRHEDGYHYLLVPNPKDGNY*
>Nep_mir_jg37482.t1
MIAVLAAWYKEVMIAILGAWNKEVMIAVLEAWYKEGMIAVLGAWYREVMIAVLRAWYNEG
MIAILGDWYTEVMKAVLGAWHKEGMIAVLGAWYKDVMIAILGAWCKEGMIAVLGAWHKDG
MIAVLGA*
>Nep_mir_jg37138.t1
MVAVLRAWNKEGMTAVLGAWYKELMVAVLGAWYKDGMIAVLGAWYKEGIVVILGAWYKEG
MIAVIGAWFKEGMIAILGAWYKELKIPVLGAWLNEGMIAVLGASYKEGMIAVLGTSYKEV
MIAFIGA*
>Nep_mir_jg37391.t1
MIAVLGDWYKEGVIADLGAWYKDVMIAVLGAWHKEVMIAILGAWLNEVMIAILGALYKEG
MIAVLGAGFMGVIIAVLRAWCKEGMKAILGAWYKFVIVAVLGAWYKEVMIAVLGDWYKEG
MIAVLGAWYKEGMIVILGAWDKDVMIAVLVAWYKEGMIAVLGDSYKEVIIAILRAWYKEV
MIAFLGTWYKEGMIAVLEAWYKEGMIAILGAWCKEGMIAILGDWYKEGTIAVLGAWNKEG
MIEILGAWYKEVMIAVLGAWSKEGMIVVLEAWYKEVMIAVLGAWYKEVMIAVLGAWYKEV
MIAVLRAWYKETMIAVLGGWHNEGMIAVLGAWHKGEMIAILGAWYKDRMIAILGDCYKEV
MTAVPGTWYKEGMIAILGAWYKDVMIAVLAAWYKEGMIAVLGDWYKEVIIAVLRAWCKEG
VIAILGAWYKFVMIAVLGAWYKEEMIAALVAWYEEVMIAVLRAWYKEGMMADLGAWYKEV
MIAVLAAWYKEVMIAVLGALYKEGMIAVLGAWYKEGMIAVLDAWYKDVLIAVLRA*
>Nep_mir_jg37744.t1
MAIIPTLYKAPRTAIITSLYQALRMAIITSLYQAPRTTIVPSLYQAPRMTLIPSLYQAPR
TAIITSLYQALRTAIITFFYQAPRTAIIFSLYHARRTAIITSLYQNPEDGYRYLLVPSPE
DGYPSLIVPSPKDGYHYILLPRLEDAYHFLIVPIPEDGCHFLLVPSPEDGYHYLRVPSPE
DGYHYIRLPRPEDDYHYLLVPSPENGYHSLVVPSPEDGYDYLLVPSPEDDYDSLLDDYDS
LLVRSLEVGCHSLLVPSPEDGYHCLLLPSPEDGYHSLLVPSPEDSYRYLIVPCPEDGCHF
LLVRSPEDGYHYLRVPSPEDGYHYIRLPRPEDGYHYLLVPSPENGYHSLLVPSPEDGYDS
LLVPSPEDGYHYLLLPSPEDGYHFLLVPGPADSCHYLLVPNPEDGYHYLLVPIPEDGYPS
LIVPSPKDGYHYILLPRLEDGYHFLLVPSPENGYHSLLIPGLEDGYHSLLVPSPKDGYHY
LLVPSPRERLSLHPCTKP*
>Nep_mir_jg37203.t1
MIAVLRAWYKEGKIAVRGTWYKEVMIAVIRARNKEGMIAVLGASYMEGMVAILGAWYKEE
MITVLGAWYKEGMIAILGAWYKEVMIAVHGAWYKEGMIAVLGAWYNEGILVILAAWYKEV
TIVILGAWYMEVMIALLGAWYKDVMIAVLGAWYKEEMIAVLGDW*
>Nep_mir_jg37523.t1
MIAVLGAWYKFVMIAVLVAWYKEVMIAVLVAWYKEVMIAVLRAWYKERMIADLGAWYKDV
MIAVLGGWYKEVMIAILVAWYKEEGMTAVLGAWYKEVIIAILGALYNEGMIAALGAWYKE
VMITVLGAWYKEGMIAILGAWYKEVMIAILGAW*
>Nep_mir_jg37455.t1
MIAVLRAWYKDVMIAVLGAWCKEGMIAVLGDWYKEGMIAVLAAWHEEGIIVILGAWYKVV
TIAVLGAWDKEGMIADLGAWHKEVMIAVLEAWHQDIMIAILGAW*
>Nep_mir_jg37038.t1
MIAVLGAWYMVGTIAILGAWYKEGMVVVLGAWYKEVMIAVLGGWYKEGMIPIFGAWYKEV
MIAVLGAWYKEVMIAVLGAWYKEGTIGVLGAWYKEEGMIAVLGAWYKEVMVAILGAWYKE
VMIAVLGDWYKEGMTAVLGAWYKEVMIAMLGALYKEGMIVVLRACYKDVMIAVLGASNKA
GMIAVLGALYKEVMVAVLGAWYKEGILAVLGACYKEGIIVILGAWYKKEMIAVLGAWYKE
GTIAVPGAWYKEGMVVVLGAWYKEVMIAVLGAWYKEVMIAVLKAWYKDIMIAVLEARYKE
GMITILGAWYTEVMIAVLGAWYKEVMTAVLGAWYKEGMIAVLRAWYKAVMIAILGAW*
>Nep_mir_jg36926.t1
MIAVLGAWYKEGMKAVLGAWYKEVVIAILGARYKEGMIAILGAWYKEGMIAILGASYKKV
MIAVLEAWYKEGMKAVPRARYKEVMIAVLGDWYKEVMIAVIGAWYNEGMIAVLGASYKEG
MIAVLGTSYKEVMIAFLGAWYKEVMIAVLRAWFKEVMIAVLGAWYKEGMIAVLGAWYKEV
MIAVLVVLYKEVMIAVLGAWYKEGMIAVLGAWYKEGMIAVLGAWYKEVVIAILGGRYKEG
MISVLGAWYKEGMIAILRASYKKVLIAVLGAWYKEGMKVILRAWYKEVMIAVLGDWYKEV
MIAVLGAWYNEGMIAVLGASYKEGMIGVLGTS*
>Nep_mir_jg37613.t1
MIAVLGAGYKDVMIAILGDWYKEGTIAVLGAWYKDGMIVVLGAWYKGVMIAILRAWYKEG
MIAVLGDWYKEEVMIAVLVAWYNEVMIAVLRAWYKEGMIADLWAWHKEGMIPVLEAWYKD
VMIAVLGAWYKEVMIAFVGVGTRRE*
>Nep_mir_jg37014.t1
MIAVLGAWYKEGMVAILGAWYKFVMIAVLGAWYKEVMIAILGAWYKEVMIAILGAWYKEV
MIAVLGAWYNEGMKAVLRAWYKEGMIAVLEAWYKDVMIAVLGAWYKEVMIAVLGAWYKEG
MTAVLGAWYKEVMIAVLGASYKEGMIVILGAWYKEVVIAVLGDWNKEGMTAILGLGTRR*
>Nep_mir_jg37346.t1
MIAVLGDLYKEGMIAVIRVWYKEGKIAVLVAWYKVVMIAVIGDWNKEGMIAVLGASYKKG
MVAVLGAWYKEEMITVLGVWYKDVMIAILGVWYKEGMIAILGGWYKFVMLAILGAWYKEV
MIAILGAWYKEVMIADLGAWYKEVMIAVLRALYEEGMIAILGLCTRR*
>Nep_mir_jg37486.t1
MIAVLGAWYKEVMIAVLGAWYKEGMIAILGAWYKEGIIVILGAWYKEVTVAVLGAWYKEV
MIAVLGDWYKEEKIDVLGAWHKEGMIAVPWDWYKEGMIAVLGARYKEGIIVILEAWQKEV
TIAILGVWYKEVMIAVLADWYKEVMIAVLGAWYKEVMIAVLEAWYKEGMIAVLGAWYKEV
MIAVLRAWYNEGMIAILGDWYKEVMTAVLGAWHKEGMIAVLGAWYKDVMIAILGAWCKEG
MIAVLGAWHKEGMIAVLGA*
>Nep_mir_jg37094.t1
MTAVLGAWYKEVMVAVLGAWYKDGMIAVLGAWYKEGIIVILGAWYKEGRIAILGAWYKEG
TIAVLGAWYKEGMIAILGAWYKEVMIAILGAWYKEVMIAVLGDWYKEGMIAVLGAW*
>Nep_mir_jg37591.t1
MIAILGARYKEGMMAVFGAWYKEGMIAVLGAWYKDVMIAVLGAWCKEGMIAILGDWYKEG
MIAVLGAWYKEGIIVILGACYKEVTIALLGAWYKEVMIAILGAWYKEVMIAVLRIWYKEV
MIAVLGAWYKEGMIAILGAWYKEGMMAIHGDWYKEVMTAVFGAWYKEGMIAVLGAWYNDV
MIAVLGAWCKEGMIAILGDWYKEGMIAVLGAWYKEGIIVILGACYKEVTIAILGDWYKEV
MIAVLGAWYKEGMIAVLDASYKDVMIAVLGA*
>Nep_mir_jg37483.t1
MIAVLGAWHKEGMIAVLRAWYKEGMVAILGAWYKEGIIVILGAWYKEVTVAVLGAWYMEV
MIAILRIWYKEGMIAILGDWHKEVMTAVLGAWYKEGMIAILRAWYRDVMIAILAAWYKEG
MIAVLGAGYKDVMIAILGAWCKEGMIAVLGDWYKEGMMADLGAWYKEVMIAVLGAWYKEV
MIAILGAWKKEVMVAILGAWYKEGMIAVLEAWCKEGMIAVPGDLYKEGMIAVLGDLYKEG
MIAVLGAWYKEGIIVILGAWHKDVTISVLGAWYKEVMIAVLGAWYKEVMTAVLGAWYKEG
MIAVLEAWCKVGMIAVPGAWYKEGMIAVLGAWYKDVMIAVLGAWCKEGMIVVLGDWYKEG
MIAVLGAWYKEGIIVILRAWYK*
>Nep_mir_jg37139.t1
MAIITSFYHASRMAITTSFPEDGYHYLLVPSPEDGYHYLLVPSPEDGYRYLLVPSPEDDY
DSLIVPSPEDGYHSLILPSPEDGYHYLLIPSPEDGYYSLLVPRPEDGNHYLLVPSPEDGY
HYPLVPSPENGYHSLLVPSPEDGYGSLLVPSPEDGNHSLLVPSPEDGYHYLLVPSPEDGY
RYLLVPSPEDDYDSLIVPSPEDGYHSLILPSPEDGYHYLLIPSPEDGYYSLLVPRPEDGN
HYLLVPSPEDGYHYRLVPSPENGYHSLLVPSPEDGYHYLLVPSPEDGYHYELVPSPEDGY
YYLLIPIPEDGYHSHLVPSPEDGYHYVLLPSPKDGYHSLLVPSPEDGCHYLLVPIPEDGY
HSLLVPSPEDSYRSLLVPSPEDGYHYLLVLGAEDGCHSLLVPSPEDGYHYLLVPSTEDGY
HYPLVPSPENGYHSLLVPSPDDHYDSLLVLSPEDCYHSILVPSPEDGYHYHLVPSPEDGC
HSLLVPSPEDGYHYLFVPSPEDDYHSLLVQSPEHGYHYLLLPRLEDGYHYLLVPSPEDSY
HSLLVPSPEDGYHSLLIQIPEDGYHYLLVPSPKDGYHYLLVPTPEDGYHYLLVPSPEDDY
DFLLVPSPEDGYHYLLVLSREDGYHYLLVPSPEDGYHYLLVPSPEDDYDFLLVPSPEDGY
HYLLVQVPEDGNHSLLVPSLEDRYHSLLVPSLEDGYHSLLVPSPEDGYHSLLVPSPDDGY
HYLLVPSLEDGYHYLLVLSPEEGYHYLFDGYHYLLVPSPKDGYHPLFVPSPEDGYHSLLI
QSPEDGYHYLLVPSPEDGYHYLLVPSPEDGYRYLLVPSPEDDYDSLIVPSPEDGYHSLIL
PSPEDGYHYLLIPSPEDGYYSLLVPRPEDGNHYLLVPSPEDGYHYRLVPSPENGYHSLLV
PSPEDGYHYLLVPSPEDGYHYELVPSPEDGYYYLLIPIPEDGYHSHLVPSPEDGYHYVLL
PSPKDGYHSLLVPSPEDGCHYLLVPIPEDGYHSLLVPSPEDSYRSLLVPSPEDGYHYLLV
LGAEDGCHSLLVPSPEDGYHYLLVPSTEDGYHYPLVPSPENGYHSLLVPSPEDGYGSLLV
PSPEDGNHSLLVPSPDDHYDSLLVLSPEDCYHSILVPSAEDGYHYHLVPSPEDGCHSLLV
PSPEDGYHYLFVPSPEDDYHSLLVQSPEHGYHYLLLPRLEDGYHYLLVPSPEDSYHSLLV
PSPEDGYHSLLIQIPEDGNHYLLVPSPKDGYHYLLVPSPEDGYHYLLVPSPEDDYDFLLV
PSPEDGYHYLLVPGPEDGCHSLLIPGLEDGYHYLLIPSLEDGYHSLLVPSPEDGYHSLLV
PSPDDGYHYLLVPSPEDGYHYILVLSPEEGYHYLFVRSPKDGYHSFLVRIPEDGYHSLIL
PSPEDGYHYLLVPSPEEGCHSLLVPSPEDGYHYLFVPSPEDGYHSLLVQSPEHRNPYLLL
PRPEDGYHYLLVPSPEDGYHSLLVPSPEDGYHSLLIQIPEDGYHYLLVPSPEDGYHYLLV
PSPEDGYHYLLVPSPEDDYDFLLVPSPEDGYHYLLVQVPEDVPSFPEDGYHSLLLPSPDD
GYHYLLVPSP*
>Nep_mir_jg37154.t1
MIAVLVAWYKFVMKVVLGAWYKVVRKAVLGDWYKEVIIAVLRAWYKFVMIAVLGAWYKFV
MIAVLLAWYTEGMIAVLRAWYMEGMIANLGAWYKDLMIAVLGAWYKEGMIAVLWDWF*
>Nep_mir_jg37163.t1
MIAILGASYKEVTIAVLGAWYNELMIAVLRAWYKEGMIAVLGAWYKFVMIAVLGAWYKEV
MIAVLVAWYKEVMIAILRAWHKGGMIADLGDWSKEVMIAVLGAWYKEGMIAVLGPSYKEG
MIAILWAWYKEVMVAVLGAWYKEGMIAIHGAWYKFVMIAILGAWYKEGMVAILGAWYKEG
MIPILGAWYKEVMIAVLGAWYKEGMIAVLGAWYKEGIIVILGAWYKEVTIAILGAWYNEV
MIAVLKAWYKEGMIVVLRA*
>Nep_mir_jg37215.t1
MIAVLGAWYKEEMIVILGAWYKEVTIAILGAWYKEDVIAVLEAWYKEVMIAILGALYKEG
MIAVLRAWYKEVMIAVLGAWNKDGMIAVLEAWYKQVMVAVLRAWYKEVTIAILGAWYKEV
MIAVLGDWYKKVMIAILGAW*
>Nep_mir_jg37318.t1
MIAVRGAWYKEGMIAVLRAWYKGGMIAIIGARYKEVMIAILEAWKKEVMVAVLGALYNEG
MIAVLRACYKEVMIAVLGAWFKEGMIAVLGAWYKEEIIVILGAWYRR*
>Nep_mir_jg37255.t1
MIAVLGDMYKEVMIAVLGAWYKQVMIAILGAWYKFVMIAVLGAWYMEVMIAILGAWYKEV
MIAVLGAWYKEGMIAVLGAWYKEVMIAVLGAWYKEGMIAVLGAWYKEVMIAVIGAWNKEG
MIVMLGASYNEGMIAALGAWYKEVMITVLGAWYKEGMIAVLGGWYKEGIIAILEAW*
>Nep_mir_jg36967.t1
MIAVLEAWYKEVMIAILGDWYKEVMIAVLGAWYKDGMIAILGAWYKEGGIKAVVGDWYKE
GMIAVLDAWYKEVMIAILGAWYKEGIIVILGAWYKEVTRAVLGAWYKEVMIAVIRAWYKE
GMIAVPGARYKE*
>Nep_mir_jg37457.t1
MIAVLGARYKEVLIAILRDWYKEGMIVVLGAWYKELIIAILGVWYKEGMIAVLVDWYKEV
VIIAILVAWYNEVMIAVLRAWYKEGMIADLGARHKEGMIAVLEAWYKDVMIAVLGAWYKE
VMIAIIGFGTRRE*
>Nep_mir_jg37369.t1
MAIIPSLYQAPRTAIITSLYQALRTAIIPSLYKAPRMAIITSFYHALRTAIIASLYEAPR
TAIMPSLYHAPRTVIITSFYHAPRAAIIPSLYEPPRTATIPS*
>Nep_mir_jg37574.t1
MIAVLGAWHKEEMIAVLGAWHKEGMIAVLRAWHKEVMIAVLGAWYKEGMIAILEDWYKEV
MTAVLGAWYKEGMIAILRAWYKDVMIAVLVAWYKEGMIAVLEDWYKEVIIAVLGAWCKEG
MIGILRAWYKFVMKAVLGAWYKVVMIAVLVAWYKEVMIAVARAWYKEGMIADLGAWYKEV
MIAILGAWYKEVMIAVLGALYREGMIAVLGAWYKAVLIAVLGAWYMEGMTTILGAWYKEG
IMVILGAWYKEVTIAVLVAWYKEGMIAVLGDWYKEVIIAVLEAWYKDGMIAVLGPWYKDR
MMAILGDWYKEVMTVVFEAWHKEGMTAVLGAWY*
>Nep_mir_jg37385.t1
MIAVLGASYNGGMIAAHGAWYKEVMITVLGAWYKVGMIAFLGAWSKEGMKVVLEAWYKEV
MITVLGAWYKEVMIAVLRTWYKETMIAVLVAWYKEGMIAILGARYKEGIMVILGAWYKEV
TVAILGAWYKELMIAVLRIWYKEVVIAVLGAWYKEGMIAVLGAWYKEGMMAILGNWYKEV
MTAVLGAWYKEGMIAVLGAWYKDVMIAVLGAWYKDVMIAVLGAWCKEGMIAVLGDWYKEG
MRAILAA*
>Nep_mir_jg37134.t1
MIAVLGAWYKAGTIAILEAWYKAGTIAILGAWYKEGIIVILGAWYKEVTIAVPGAWYKEV
MIAVLGAWYKEVMIAVLGALYKEGMIAVLGALYKEGMIAVLGAWYKEVMIAVLGAWYKEV
MIAVLGALYKEGMIAVLGAWYKEGMIAVLGARYKEVMIAILEAW*
>Nep_mir_jg37254.t1
MIAVLRAWYKEVMIAVLGAWNKEGMIAVVGAWYKEVMVAILEAWYKEGMIAVLGAWYKEG
IIVILGAWYKEGMIAVLGAWNKEVMIAILGAWYKEVMIAILGAWYKEVMIAVLGAWYKEG
MIAVLGTWYKEVMIAVIRAWNKEGMIADLGASYPEGMVAVLGAWYKEEMITVLGAWYKEG
MIAILGAWYKEVMIAILGAWYKAGMIAVLGAWYKEGIIVILGAWYMEEVMTAVLGVWYKE
VMIAILGAWYKEGMIAVLGAWYKEVMIAVLGAWYKEGMIAIIGTWNKEGMIVILGASYNE
GMIAALRAWYKEVMAAVLGAWYKEVMIAVLGAWYKEGMIAVLGDWYKEGMIAILGLGTRR
RGMIAILGAWYKFVMIAVLGAWYKEVLIAVLGAWYKEGIKAVLGAWYKEGTTAILGTWYK
KGMIAVLGA*
>Nep_mir_jg37400.t1
MITVLGAWYKEGMIAFLGAWSKEGMKVVLEAWYKEVMITVLGAWYKEVMIAVLRTWYKET
MIAVLVAWYKEGMIAILGARYKEGIMVILGAWYKEVTVAILGAWYKELMIAVLRIWYKEV
VIAVLGAWYKEGMIAVLGAWYKEGMMAILGDWYKEVMTAVLGAWYKEGMIAVLGAWYKDV
MIAFLGAWCKAGMIAFPGAWCKAGMIAVLGDWYKEGMRAVLAA*
>Nep_mir_jg36922.t1
MIAVLGAWYKEVMIAVLGAWYKEGMIAVPGAWYKEGMIVVLGAWYKEVMIAALGAWYKAG
MIAVLGDWYKEVIIVILGAWCKEGMIAVLGDCYKEVMIAVLGAWYKEGMIAIFGAWFKFV
MIAVLGAWYNEVMIATLGAWYKEVMIAVLGASYKEVITAVLGAWY*
>Nep_mir_jg37509.t1
MIAALGAWYKELMITVLGAWYKEGMIVVLGAWYKDVMIAILGAWYKEGLIAILGDWYKEV
MTVVLGAWNKEGMIAVLGAWYKDVMIAVLGAWCKDVMIAVLGAWYKEVLMAILVAWYKVV
MITVLRAWYKEGMIADLGVWYKEVMIAVLGAWYKEVMIAILGAW*
>Nep_mir_jg37123.t1
MIAVLGDLYKGVMIAIHEASYKEGMTAVLGAWYKEVMIAVLGAWYKEGIIVILGAWYKEV
TIAVLGAWYKEVMIAVLGAWYKEVMIAVLGVLYKEGMIAVLGAWYKEGMIAVLGALYKEV
MIAILEAR*
>Nep_mir_jg37214.t1
MIAVLGAWYKEVMIAVIGAWNKEGMIVILGASYNEGIIAALGAWYKENKEGMIAVLGAWY
KEVMVAVLGSWYKEVTIAIVGAWYKEVMIAVLGAWYKKEGMIVILGTWHKEVTIAVLGAW
YEEVMLAVLGARYKEVMIAVL*
>Nep_mir_jg36958.t1
MMAVLGNWYKEGMTAVLGAWYMEIMIAVLGAWYKEGTIAVLGAWYMEGMIVVLWAWYKEV
MIAILGAWYKEGMIAVLGAWYKEVSIAVLRAGYKEVMIAVLEAWYKEVMIAVVGAWYKEG
MIAILEAW*
>Nep_mir_jg37031.t1
MIVVLRARYKEVMMAVLGAWNKEGMIAVLGAWYKEVMVAVLGAWYKEGMIAVLGACYKEG
IIVILWAWYKEGMIVVLVAWYKEGTIAVLGAWYKEGMVVVLGAWYKEVMIAILGAWYKEG
MIAILGAWYKEVMIPSSGLGTRR*
>Nep_mir_jg37717.t1
MIAILTAWYKEGMIAVLGDWYKEDVMIAVLGAWYKEVMIAVLVAWYIEVMIAVLRAWYKE
GMIAILGDWYKEVIIAILGARYKDGMIAFLGAWYKFVMIALLGAWYKEVMIAILVAWYKE
VMIAVLRSWHKEGMITDLGDWYKEIMIAILGDWYKEGTIAVLGAWYKEGMIVVLGPWYKE
VMIAILGDWYKEGTIAVLRDWYTEVIIAVLGLGRNDSRPRGVVHRGNDSRPQGSVQGGND
CRPRSLAQGGNIAVLETWYKDVMIAILVAWYKEVMIAVIGAWDKEGMKAVLGASYNEGMI
ATHGAWYKEGMIAVLGAWYKEEMIAILGAW*
>Nep_mir_jg37340.t1
MMAVLGAWDKEVMISIFGAWDKEVMIAVLGAWYKEGMIAILGAWYKEEVMVAVLEALYKD
EMIAVLRAWYKEVIIAVLGAWYKEEIIVILGARYKEVTIAVHGAQNKEVMIAVVGASYKE
GMIAVLGAW*
>Nep_mir_jg37395.t1
MIATLGAWYKEVMITVLGAWYKEGMIAFLGAWYEEVMIAILGMIAILGARYKEGIMVILG
AWYKEVTVAILGAWYKEVMIAVLRIWYKEVIIAVLEAWYKEGMIAVLGAWYNEGMTAILG
DWYKEVMTTVFGAWYKEGMIAVLGAW*
>Nep_mir_jg37396.t1
MIAILGDWYKEGTIAVLGAWYKEGMIAVLGAWHKEEVMIAVLKAWNKETMIAVLMAWHKE
GIIAVLGAWHKGGMIAILGAWYKDGMIAILGDCYKEVMTAVLGAWYKEGMIGILGA*
>Nep_mir_jg37321.t1
MIAILGAWYKEVMIAVLRAWYKEGMIAVLGAWYKEGMIVVLGAWYKEVMIAVLGAWYKEG
MIVVLGAWYNEAMIAVLGAWYKDGMIAVLGDRYKEGMIVVLGAWYKEVKIAILGAWYKEG
MKADLGAWCKDGMIAVLGAWYKEGMIVVLRAWYKEVMIVVLGAWYKVGIIVILGAWYKEG
MITVVWAWYKEVMIAILAAW*
>Nep_mir_jg37387.t1
MIAILGALYKEGMIAILGAWYKEVMIAILGAWYKEGKIAILRAWYKEGIIVVLGAWYKEV
TIAVLGPWYKEVMIAVLRAWYKEVMIAVLGAWYKQGMIAILGALHKEGMIAVLEAWYREG
MIATLGDWYKEVMTAVLGA*
>Nep_mir_jg37446.t1
MIAVLEAWHKFVMIAVLGAWYKELMIAVFVAWYKEVMIAVLRAWYKEGMIADLGAWYKDV
MIAVLGAWYKEVMIAVLGALDKEGMIAVLGAWYKEVMIAVLEAWYKDVMIAVLGA*
>Nep_mir_jg37872.t1
MVGQVQRVQSGVLKKNSSIAKADGRGAPLAILHTVSESRSVLCCRTPFKDGEKKEGGEKK
FFGKRDGAIAMAWDGSGGINGVFGR*
>Nep_mir_jg37024.t1
MIVVLRAWYKEVMIAVLGAWNKEGMIAVLGAWYKEVMVAVLGAWYKEEMIAVLGAFYKEG
IIVILGALYKEGMIAVLGAWYKEGMVVVLWAWYKEVMIAVLGGWNKEVMIAFLGA*
>Nep_mir_jg37129.t1
MIAVLRAWYKEVLIAILGAWYKEGMIAVLGAGYKEGMIAVLGAWYKKGMIAVLEAWYKEG
MIAVLGDLYKEVMIAILEAWYKEGMTAVLEAWYKKVMIAVLGAWYNEGIIVILGAWYKEV
TIAILGAWYKEVMIAVFGAWYKEVMIAVLGALYKEGMIAVLGAWYKEGMIAVLGAWYKEV
VIAILEAWAWNKEGMTAVLGAWYKELMVAVLGVWYKDGMIAVLGAWYKEGIVVILGAWYK
EGMIAVIGAWFKEGMIAVLGAWYKELKIAVLGAW*
>Nep_mir_jg37192.t1
MIPILGAWYKEVMTAVLGAWYKEVMIAVLGAWYKEGMIAVLGSWYMEGMIAVLGDWYKEV
MIAVLGAWYKEGMIAVLGAWYKVLMIADLGAWYKEGTIAVLGDWYKEVGMKAVLGACYKD
EMIAVLEGWYKEVMIAVLRAWYKEGMTAVLGAWNKEVMIAVLGDWY*
>Nep_mir_jg37250.t1
MIAIVGAWYKFIMIAVLGAWYKEVLIAVLGAWYKEGIKAVLEALYKEGMTAVLGAWYKEV
MIAVLGAWYKEGMIAVLWAWYKEGMIAILGDWYKVVMIAVLGAWYKKGMKAVLGAWYKDV
MIAVLGAWYKEGMIAVLGDWYKEMEVMIAILGAWYKEVMVAVLGACYKEGMIAVLGAWYK
EGMIAVLRAWYKEGMIAVLGTWYKEVMIAVIGAWNKEGMIAVLRASYTEGMVAVLGAWYK
EEMITVLGVWYKEGMIAVLGAWYKEGMIAVLGAWYKEGMIAILGDWYKVVMIAVLAAWYK
KGMIAVLEAWYRT*
>Nep_mir_jg37449.t1
MIAVLGAWYKEVMIAVLEARYKEGMIAILGAWYKEGIIVVLGAWYKEVTIAVLGAWYKDV
MIAVLRAWYKEVMIAVLGAWNKEGMITVLGA*
>Nep_mir_jg37710.t1
MIAVLGAWHKEGMIAVFGAWCKEGMIPILGDWYKEDIIIVVLGAWCKEGMIAVLGDWYKE
GMIAALRAWYNKGIIVILGAWYKEVTIAVLGAWYEEVMIAVLGAWYKEAIIAVLGAWDKE
GMIVVLEAWYKEGMIAVLGAWHKEGMIAILEAWYKEGITAVLGDWYKDVRTAIPGARYKE
GMIAVIGAWE*
>Nep_mir_jg37907.t1
MASHGIVNIPSNLTVGEVESIYRRYGISRAIPNVVMMLMTSLYSPPQGFIAIYEEQLEAG
LHFSVAEELRGILRALGSQWHWAPRSEEGETSATPGHRTKRRHGGFHSPTSSNQGIAETG
SALSILFEECQRIDVAYARGTTLVDVGTLMRPSCDWPLSNNQGLSDSSSWTEDEESSADS
NGEAEVGGPSTRESRRTHPIDKIVKVGRDSHRSGTQSGVSVCGLHALRTVPIQMNWQSAR
NAEPLRHGQPWLLIRDTIAGLAAFELLHGPNGFVLIRPFAAWSVSIRGPS*
>Nep_mir_jg37232.t1
MIAVLGAWYKEGMIAILGAWYKEVMIAVIGAWNKVGMRVILGASYNEGLIAALGAWYKGV
MITVLGAWYKEGMIAVLGAWYTEEIIVILGAWYKEVTIAILGTWYKDVMIAILGAWYKKV
MIAVLGAWYKEGMIAVLGAWYKEGMIAVLGAWYKEGMIAILEDWYKVVMIAVLGAWYKKG
MIAVLGAWYKDVMIAVLGAWYNEGMIAILGDWYKEVMIAVLGAWYKEGMIAILGAWYKFV
MIAVLGAWYKVVMIAILGEWYKEDVMMAVLGAWYKDVMIALLGAWYNEVTIVVLRAWYKE
IMFAVLGDWYKGVMIAVLGAWYKEVMIAVLGALYKEGMIAVLGAWYKEVMIAVLGAWYKV
*
>Nep_mir_jg37641.t1
MIAVLGAWFMELVIAVLRAWYKEGMIAILGAWYKEGIIVILGAWYKDVTVAVLGALYKEV
MIAILEAWYKEGMIVILRIWYKEGMIAILGDWQKEVMTAVLEAWYKEGMTAVLGAWYKDG
MIAILAAWYKEGMIAILGAGYKDVMIAVLGAWCKEGMIAVLGDWYKEGMIADLGAWYEEV
MIAVLGDLYKEEGMIAVLRAWYKEVMIAVLGAWYKEGMIAFLGAWYKEGIIVILGAWYKD
VMIAILGAGCKEGMIALLRIWYKDVMTAVLGDWYKVVMIAILGAW*
>Nep_mir_jg37489.t1
MTAVLGAWYKEVMIAVLWAWYKVGMIAVLRAWRKEGMIAVLRAWHKAGMIAILGAWYKEG
IIVILGAGYKEVTVAVLAAWYKDVMTAILRIWYKEGMIAILGDWHKEVMTAVLGAWYKEG
MIAVLGAW*
>Nep_mir_jg36975.t1
MATITSLYHAPRTAIIPSLYQAPRTAIITSLYQAPRTAIITSLYQAPRMAIVTSLYHAPR
MTMIPSLYQAPEDGYHYHLVTSPEDGYRYLLVPSPEDGYHYHFVPSPEGGYHSLLVQSPD
DGYHYLLLPRLEDGYHYLLVPSPEDGYHSLLVPSPKDGYHSLLIPSPEDGYHYLLVPSLE
NGDHYLLVPSPEDGYRYLLVPSPENCCHSILVPGPEDGYHYLLVPSPEYYYHSLLVESPE
DGYRSLLVPSPEDGYHYLLVPGPEDGCHSLLVPIAKDGHHYLLVSSPEDGYHYVLVPRPE
DDYDSILVPSPKDRYHSLLAPSPRDGYHSLLVPSPKDGYHSLLIPIPEDGYHYLLVPSLE
NGDHYLLVPSPEDGYRYLLVPSPENCYHSILVPGPEDGYHYLLVPSPVYYYHSLLVASPE
DGYRSLLVPSPEDGYHYLLVPGPEDGCHSLLVPIAKDGHHYLLVSSPEDGYHYVLVPRPE
DDYDSILVPSPKDRYHSLLAPSPRERLSFPPCTRLRG*
>Nep_mir_jg37332.t1
MIAVLGAWYKEGMIAVLGAWYKEGMIAVLGAWYKQGMIAVLRAWFREVMIAVLGAWNKEV
MIAVLGAWYKEGMIAVLEARYNEGIIAILGAWDKFIMTAVLGDWYKEVMIAVLGGWYKEE
MIAVFGAWYKDGMIAVVGAWYKEGMIAVLEAWYKDVMIAILGAW*
>Nep_mir_jg37169.t1
MEGMIAILGAWYKDVMIAVLGAWYKEGMIAVLGAWYKEELMIAVLGALYNEGMIAVLRAW
YKEGMIAVLGAWYKEVKIAIIGAWNKEGMIAVLGASYKEGIVAILGAWYKEVMITILGAW
YKEEMITVLGAWYKEGMITILGAWYKEVMIAVLGAWYMEGMIAVLGAWHKGES*
>Nep_mir_jg37679.t1
MIAVLGAWYKEGMIAIVGDWYKEVMIAVLGNSYNEVTIAFLGAWYKEVIIAVLAAWYKEV
MIVVLAAWYNEGMIAVLGAWYKEGMIAVLGTW*
>Nep_mir_jg37152.t1
MIAVLGAWYKEETIAVLGAWYKEGMIVVLGAWNKEVMIAVLGSWYKEGMIAILGAWYKEG
IIVILGAWNKEVTVAILGAWYKEVMIAVLGAWYKEVLIAVLGASYKVGMIAILGDWYKEV
IIAVLEAWYKEGMTAVLGARYKEVMIAILGDW*
>Nep_mir_jg37551.t1
MIAVLGAWYKEVMIAILVAWYKEGMIAILGARYKEGIIVILGAWYKEVMIAVLGAWYKEV
MIAILGAWSKEGMIAVLVVGYKEVMIAVLGAWYKEVMIAILGAWSKEGMIAVLVVGYKEV
MIAVLGDWHKEAIIFVLGGWYKFVMIVVPGAWYKEVMIAVLGGWHKEGMIAILGAWYKDG
MKAILGDW*
>Nep_mir_jg38126.t1
MAGATSREAASGSLPTQAVQVEKRRTGSKPLVIKGTVPVRVKVWKVKLMKIKFKVGCEID
VDSLSADRHENSISSSSCKVRPHF*
>Nep_mir_jg37120.t1
MIAILGAWYKEGMIAVLGDWYKEVIVAVLGAWYKEGMIAVLGAWYKFVLIAVLGAWYKEE
GMIAVLGAWYKEVMIAVLGAWYKEVMITILGAWYKEGMIAVFGAWYKEYKEVMIAVLRAW
YKEVMIALHGAWYKEGMIAVLGAGYKVGMIAVLGAWYKKGMIAVLEAWYKEEMIALLGDL
YKEVMIAVLWALYKEGMIAVLGAGYKEGMIAVLGAWYKKGMIAVLEAWYKEGMIAVLGAW
YKEGMIAVLEAWYKEGMIAVLGDLYKEVMIAVLEAWYKDGMTAVLGAWYKEVMIAVLGDW
YKEGIIVILGA*
>Nep_mir_jg36914.t1
MIAILWAWYKFVMIAVLGRGLVQGGNDSHPRGMVHRGNDSRPQGLVQGGNDSRPRGLAQG
GNIAVLEAWYKDVMIAVLGAWYKEVMIAIIGAWDYDGMIAVLGASYNEGMIATLGAWYKE
VLITVLGAWYKEGMIAVLGAWYKEVMIAILGAG*
>Nep_mir_jg37304.t1
MIAILEASYKEVMIAVLGAWYNEGMIAILGASYKEGMIAVLGTSYKEVMTAFLGAGYKFV
MIAVLRAWYKELMIAFLMAWYTEVMIAVHRAWYKDGMIADLGAWYMEGMIAVLEAWYKDV
MIAVLGA*
>Nep_mir_jg37840.t1
MVSKQDSMSTREVEHFDRCLPSGARMSGGPGTSVRKLVQKVDNLLRAVRTLRERVDEQSR
GTHLESPRPAAPQSCGHNTEDCRKLQAEIKRLVMEGYLDRFLPRPGHGPGVVRRSQSRCS
KGKAIMGVEHA*
>Nep_mir_jg37117.t1
MIAVLWAWYKEIMIAVLGAWNKEGLTAILEAWYKEVMVAVLGAWYKDGMIAVLGAWFEEG
IIVILGAWYKEGMIAVLEAWYKEGTITVLGAWYKKVMIAVLRAWYKEGMIAILGARYKEV
MIAVLGAWYKEVMIAVLGDWYKEGMTAILGAW*
>Nep_mir_jg37393.t1
MIAVLRAGYKEVMIAALGDWYKEGMIAVLGAWYKEGMIVVLGAWYKELMIAILEAWYKEG
MIAVLGDWYKEEVMITILVAWYNVVMIAVLRAWHKEGMIADLGAWHKEGMIAVHESWYKD
VMIAVLGAWYKEVMIAVIGAWN*
>Nep_mir_jg37204.t1
MIAILGAWYKFIMIAVLGAWYKEVMIAILGVWFKEVMIAILGAWYKEGMKAVLGGWYKEG
MIAVLEAWYKDVKIAVLGAWYKEVMIAILGAWHKEGMTAVLGAWYKEVMIAVLGAWY*
>Nep_mir_jg36917.t1
MIGFLGAWYKFVMIAVRGAWYKEAMIAVIVAWYKEEVMITVLEDWYKEGIIAILGAWYKE
VMIAVLGAWYNEGTIAVLGAWYKDGMIVVLGAWYKEGMIAVLGARNKEGMIAVLGDWYKE
GMIAIPRDWYKEVMTTILGAWYKEGIIAILGARYKDVMIVILGAWYKVGMIAVLGDLYKE
VIIAVLGAWYKDGMIAFLGAWYKFVMIAVLGTWYKEVMMAVLVAWYKEVMIAILRACYKE
GMIADLGAWYKEGMIAILEAWY*
>Nep_mir_jg37777.t1
MDGRLGAPSGSPRLPSSSIKCTSSLKTGEDFPPLSVCCHSYSLFSLGSSKSPSEASGDSV
VGMHSNLTADASPLPGKVLPCPTLATSSVEDADTVHKSELLCEPGFVSLQDAAPGICTPS
WSSVVKKDSPRGSAQSASNCESLKLPRVAGGILAKACSPLGRGKVRGPNPSPVKNNSRSC
MTSSAVDIDLEQRPSPPDETSAYLSLTASGAAPGVCSVSPVDPNYLPADTDVGVEAKSTG
SMSDLQMTEVANVRGVAVYPS*
>Nep_mir_jg37086.t1
MTAVLGAWYKEVIVAVLGAWYKDGMIAVLGAWYKEEIIVILGAWYKEGMIAVLGAWYKEG
TIAILGAWKKEEMIAVLGAWFKEGMIAVLGAWYKEGITAVLGVWYKEVMIAILRAWHKEG
IIVILGAWYKEVTIAVLGAWYKEVMIAVLGAWYEEVMIAVLGAWYKEGMIAVLGAWYKEG
MMAVLGAWFKEGMIAVLGAWYKEFKEIMIAVLGAWYKEGTIAILGAWYKAGMIAILGDWY
KVVMTAILGAWYKEGMIAILGAWQKDVMIAVLGA*
>Nep_mir_jg36937.t1
MKSQGLLSFPSCTKPRGRLSFPIVPSSEDGNHYLLVPSPEDGYHYLLVPSPENGYHSLLV
PSPEYGYHYLLVPSPEDGYHYLLVPSPEEGYHYLLVRSPKDCYHSLVVRSPEGGYHSLLV
PSPEDGYNYLLVPSPEDGYHYLLVLSPENSYHSLLVQSPEDGYHYLLVPSAEYYYHSLLV
PSPEDGYHSLLLPSPEDGFHYLLVPGPEDGCHSLLVRSPDDGYHYILVPIPEDGNHSLLL
PSPEDGYHSLLVPSPEDGYHSPLVPSPEDGYHYLLVPSPKDGYHSLLVPSPEDGYHYLLV
PSPEEGYHSHLIPGPEDGYHSLLVPSPKDDFHSLLVPSPKDGYHSLLVPSPEDGYHNLLI
PIPEDGYHYLLVPSPEDGYHSLLVPSPEEGYHYLLIPRPEDGYHYLLVPSPEDGYHSLLV
PSPEDGYHSLLVPSPEDGYHYLLVPSPEDGYHYHLVPSPEECYHYLLVRSPKDYYHSLLV
RSPVDGYHSLIVPSPEDGYHYLLVPSPKDGYHYLLVPSPEKGYHSLLVLSPEDGYHYLVP
SPEDGYHYLLVPSPRKAIITSLYEVPRTAIIPSCYHPLLVQCPEDSYHYLLVPSPEYYYH
SLLVPSPEDGYHSLLLPSPENGFHYLLVPGPEDGCHSLLVRSPEDGYHYILVPIPEDGNN
SLLLPSPEDGYHSLLVPSPEDGYHSLLLPGPEDGYHYLLVPSPKNGYHSLLLPSPEGGFH
YLLVPGPEDGCHSLLVPSPKDGYHYLLVPIPEDGNHSLLLPSPNDDFHSLHVPNPEDGCN
SLLVPIPEDGYRYLLVSSPADGYHSLLVPSPKGGYHSLLVPSPDDGYHYLLVPSPEDGYH
SLLLPSPEDGFHYLLVPGPEDGCHSLLVPSPKDGYHYLLLPSPEGGFHYLLVPGPEDGCH
SLLVPSPKDGFHYLLVPIAEDGNHSLLLPSPKDDFHSLHVPNPEDGCNSLLVPIPEDGYH
YLLVPSPTDGYHSLLLPSPESGFHYLLVPGPEDGCHSLLVPSPKDGFHYLLVPIPEDGNH
SLLLPSPKDDFHSLHVPNPEDGCNSLLVPIPEDGYHYLLVPSPADGYHSLLVSIPEDGYH
YLLVPGPEDGCHSLLVPSPENGYHYLLVRSPKDGYNSLLVQIPDDGYHSLIVPSPEDGYH
YLLVPCPEDGYHYLLVPSPEDGYHYLLVPSPEDGYHYLLVPSPEKGYHSLLVPSPEDGYH
YLLVPSPEDGYHYLLGGYHSLLEPSPEDDNNYPLVPSPEDGYHYLIVLSPENGYHPLLVQ
SPEDGYHYLLVPSPKYYYHSLLVPSPEDGYHSLLLPSPENGFHYLLVPGPEDGCHSLLVP
SSKDCYHYLLVPVPEDQNHSLLLPSPEDGYHSLLVRSPEDGYHSLLVPSPEDGYHYLLVP
SPKDGYHSLLVPSP*
>Nep_mir_jg37621.t1
MITVLGAWHKEGMIAVLGDWYKEVMIAVLMALYKEGMIAIFGARYKEGIMVILGAWYKEV
TVAVLGAWYKEVMIAVLRIWYKEVMIAVLGAWYKEVMIAVLEAWYKEVMIAVLGAWYKEV
MIGVLRAWYKETMIAVLGAWHKEGMIAVLGAWHKEGMIAFLGAWYKDGMIGILGDRYKEV
MTAVLGTWYKERLIAILGACYKDVMIAVLSAWYKEGMIAILRDWYKEVIIAILRAWCKEG
MIAILGAWYKFVMIAVLGAWYKEVMIAVLMAWYKEVMIAVLRSSYKEGMIAVLGDWYKEG
TIAVLGASYKEGMIAVLGAWYKEVMIAVLGAWYREGMIAVLGD*
>Nep_mir_jg37606.t1
MITVLGAWYKEGMIAVLGAWYKEVMIAVLAAWYKEGMIAILRARYKEGIMVILGAWYKEV
TVAILGAWYKEVMIAVLRIWYKEVMIAVLGAWYKEGMIAVLGAWYKEGIMAILGDWYKEV
MTAVFGAWYKEGMIAVLGAWYKDVMKSVLGALCKEGMIVILGDWYKEGMIAVLGAWYKEG
IIVILGACYKEVTIGILGAWYKEVMIAVLGAWYKEGMIAVLDAWYKDVMIAVLVA*
>Nep_mir_jg37097.t1
MIAVLGVWYKEVMIAILEAFKKEVMIAMLRALYKEGMIAVLRASYKEVMIAVLGAWNKEG
MTAILGAWYKEVMVAILGAWYKDGMIAVLGAWYKEGIIGILGARYKEGMIAVLRAWYKEG
TIAVLGAWYKELMIAVLGAWYKEVMIAVLGDWYKEGMTAVLGAW*
>Nep_mir_jg37841.t1
MMAETVREVVEAKELGVDVLMSFDPSGRPVAVQADLPSELSGDADFEAGSSVPFIAAEPV
HEVALAAPRSDPHEPEAPGDTDFEASSSVPFIAAEPAPEVALAGPGSDLHEPEAPGEGGP
WHDPLVSKGLIRGLSELVGEVAQSRLELESLRAAREATQRAEAELAEAKGKITSLEDTVK
LLQLQQDLLRNRVLRQEERLRTNVSALSAGDLYGVTGRPFPGHSQAGLEGDPLTPDESVS
ADLARPSGAQEAQGEGSPEALP*
>Nep_mir_jg37647.t1
MIAILGGWKNEVMIAVLGALYKEGMIAVLGAWYKDVMIAVLWAGYKEGMIAVLGAWYKDV
MIAILVAWCKERMIAVLGDWYKEGMIADLGAWYKEVMIAVLGAWYKEVMIAFLGAW*
>Nep_mir_jg37515.t1
MIAILGAWYKQGMIAVLGGWCKEGIIVILGAWYKEVMVDVLGAWYKEVMIALLWIWYKEV
MIAVLGAWYKEGMIAILGAWHKEGMIAILGAWYKEGMIAILGDWYKEVMTVVLGDWYKEG
MIAVLGAWYKDVMIAVLGAWCKDGTVAVLGDWYKEGMIAFLGAWYKEGIIVILGAWYKEV
MIAVLGALYKEVMIAVLGALYKEVMIAVLGAWYKEGMIAVLEAWYKEGMKAILGAWYKDV
MIAVLRAWYKEVMIAFLEAWYKEVMIAILGAW*
>Nep_mir_jg37045.t1
MITVLGAWYKEVMIAVLGAWYKEVMIAVLGAWYKEGMIAVLRAWYKAVMIAVLGAWAWYK
EVMIAVLGAWYKEGMIAVLGAGYKEGMIAVLGAWYKKGMIVILEARYMEGMIAILGDWYK
EEGIIVILGAWYKEVMIAVLGALYKEVTIAVLGAWYKEVMIAVLGAWYKEGVIAVLGAWY
KEGMIAVLGAWYKEVMIAILEAW*
>Nep_mir_jg37786.t1
MPECTLPSMLNWVNDWPGGGVHFPMDTNEMDDLQADKVGLVLQNGYGRFGRFGRLPGFLG
MECQFGAIWSQAG*
>Nep_mir_jg37746.t1
MIAILRAWYKEVMIAVLGAWNKEGMIAVLGAWNKKVMVAVLGAWYKEGMIAVLGAWYKGG
IVVILWAWYMVGMIAVLGAWYKEGLGTRRNDSHPRDLVQGGNDSRHRGLEQGGIDSRPRG
FVKGGNASRPRAWYKEEMITLLGAWYKEGMIAILGAWYKEVMIAILGAWYKEGMIAVLGA
WYTEGIIVILGAWYKEVSITVLGLGTRR*
>Nep_mir_jg37065.t1
MIAVLGAWYKVGRIAILGAWYKEGMVVVLGAWYKEVMIAVLGEWYKEGMIAILGAWYKEV
MIAILGAWYKEVMIAVLGAWYKEGTIGVPGAWYKEVMIAVLGAWYKEVMIAILRAWYKEG
MIAVLGAWYKEVMVTVLGAWYKEVMIAVLGDWYKEGMTAVLGAWYKEVMIAMLGALYREG
MIVVLRACYKDVMIAVLGASNKGGMIAVLGASYKEVMVAVLWAWYKEGILAVLGACYKEG
IIVILGAWYKEGMIAVLGAWYKEGTIAVPGAWYKEGMVVVLGAWYKEGMIAVLDDWYKEV
MIAVLGAWYKEGIIVILGAWYKEVTIAILGALYKEVTIAVFGAWYKEVMIAILGAWYKEG
MIAVLGAWYKEGMIAVLGAWYKEGTIAVLGAWYKEGMVVVLGAWYKEVMIAVLGAWYKEG
MIAILGAWYKEVMIAVLRAWCKEVMIAILRAWYKEGMIAVLGAWYKEGTIAILGAWYEEG
MVVVLGAWYKEVMIVVLGAGYKEGMIAVLGAWYKKGMIVILEARYKEGMIAVLDDWYKEV
MIAVLEAWYKEGVTAVLWAW*
>Nep_mir_jg37401.t1
MIAILGALYKEGMIAVLGAGFMGVIIAVLRAWCKEGMKAILGAWYKFVIVAVLGAWYKEV
MIAVLGDWYKEGIIAVLGAWYKEGIIVILGAWDKDVMIAVLVAWYKEGMIAVLGDSYKEV
IIAIIRAWYKEVMIAVLGAWYKEGMIAVLEAWYKEGMIAILGAWCKEGMIAILGDWYKEG
TIAVLGAWYKEEMIEVLGAWYKEVMIAVLGAWSKEGMIVVLEAWYKEVMIAVLGAWYKEV
MIAVLGAWYKEVMIAVLRAWYKETMIAILGAWHKEGMIAVLGAWHKGGMIAILGAWYKDR
MIAILGDCYKEVMTAVLGTWYKEGMIAILGAWYKDVMIAVLAAWYKEGMIAVLGDWYKEV
IIAVLRAWCKEGVIAILGAWYKFVMIAVLGAWYKEEMIAALVAWYKEVMIAVLRAWYKEG
MMADLGAWYKEVMIAVLAAWYKEVMIAVLGALYKEGMIAVLGAWYKEGMIAVVDAWYKDL
LIAVLRA*
>Nep_mir_jg37064.t1
MITVLGAWYKEGMIAVLGTGYKEGMIAVRGAWYKKGMIAILDAGYKEGMIAVLGDWYKEV
MIAVLEAWYKEGMTAVLGAWCKEVMIVVLGAWHKEGIIVILGAWYKEVTIAVLGAGYKEV
MIAVLGAWYKEVMIAVLGAWYKERMIAIFWAWYKEGMIAVLRAWYKEVMIAILEAW*
>Nep_mir_jg37402.t1
MIAILGALYKEGMIAVLGAWYKEVMIAILGAWYKEGKIAILRAWYKEGIIVVLGAWYKEV
TIAVLGPWYKEVMIAVLRAWYKEVMIAVLGAWYKQGMIAILGALHKEGMIAVLGAWYREG
MIAILGDWYKEEGMIAVLGDWHKEVIIAVLGAWYKDGMIAFLGAWYKFVMIAILGAWYKE
VMIAVLVAWYKEVMIAVLRAWCKEGMIANLGAWYKEGMIALLEAWYKDVMIAILGA*
>Nep_mir_jg38088.t1
MDTACPNNLQDAYKTSDVVDSNIKAPLPPPAFRNRVSLRYRTFTLGKPHPSIVRAVALTG
NPSSAPMASKKQCVRSTTARYGSSIWTFFDSTSEQTETTTDDSIEATTTEQQNQLKPQPD
PVDQIPQQQQLNQIGSHQQNSAMTGQTTYQDRNSDNQPDHVTQSGSIIGKCNQS*
>Nep_mir_jg37313.t1
MTAVLGARYKEGTTAVLRGWYKEGMIVVLGAWYKEVMIAVLGAWYNEGVIAILGALYKEV
MRAVLGDWYKEVMIAVLGAWYKEGMIAVLGARCKEVMIAVLGTWHNEGMTAVLGASYREG
IIAVLGTSYKEVMIAFLGA*
>Nep_mir_jg37720.t1
MTAVLGDWCKEGMIAVLGAWYKDVMIAILGAWFKEGMIAVLEAWYKERMIAVLGAWHKEG
MIAILRAWYKEGMIAVLGDWYKEVRTAVLGARYKEGMIAVLEAWHKDVMIAILGAWYKEV
VIAFLRACYKEGMIADLGAWFKEEMIAILEAWCQDVMIAVLGA*
>Nep_mir_jg37179.t1
MIAVLGAWHKDVMIAVLWAWYKEGMIAVLRAWYKEVMIAVLRAWYKEGMIAILWAWYKVV
IVAVLGAWYKEGMIAILGAWYKEGMIAILGSWHKEGMIVILGACYKEVMIAILGAWYKEG
MIAIVGAWYKEVMVAVLWAWYKEGIVAVLGAWYKEGMIAILGAWHKEGMIVVLGAWYKEG
MMAVLGAWYKEGTIAVLGALDKEVMIAVLGAWHKEVMIAVLGAWYKDGMIAVLGAWYKEE
MIAFLGAW*
>Nep_mir_jg37578.t1
MIDDLGASYKDVIIAVLAAWYKEVMIAVLRAWYKEVMAAVLRAWQKEVMIAVLEAWHKEG
MIAVLGAWHKEGMIAVLGAWHKEGMIAILGDWYKEVMTAVLGAWYKEGMIAIVGAWYKDV
MIAVLAAWYKEGTIAVLEDWCKEVIITVLGTLCKEGMITILGAWYKFVMIAVLEVWYKEV
MIAILVEWYKEVMIAVLRAW*
>Nep_mir_jg37432.t1
MIAALGAWYKEVMITVLGAWYKEVMIAVLRAWYKETMIAVLGAWHKEGMIVVLGAWHKGG
MIAILGAWYKDGMIAILGDWYKEVMTAVIGAWN*
>Nep_mir_jg37033.t1
MIAVLGDWYKEVMIAVLEAWYKEGMTAVLGAWYKEVMIAVLGAWHKEGIIVILGVWYKEV
TIAVLGAGYKEVMIAVLGAWYKEVMIAVLGAWYKERMIAIFGAWYKEGMIAILGAWYKEV
MIAILEAW*
>Nep_mir_jg37582.t1
MVQGGNDSRPRGFVQGGNDSRPQGMVKGGNDSHPRGFVQGGNDSRHRGLVQGGNDSHPRG
LVQGGNDSHPRGLVQEGNDNSTRGLVQGCNDSRPRGLVQGGNDSRPRGLVQGGNNSRPGA
WYKEGMIAVLGDWYKEVIIAVLGVWYKEVMIAILVAWYNEVMIAVLGAWYKEGMIAVLKA
WYKDVMTAVLGA*
>Nep_mir_jg37739.t1
MIAVLGDWYKDGVIALLGDWYKEVMTAVPGAWYKEGMIAVLGAWYKDVLIAVLEAWYKEG
MIAILGDSYKEVIIAVLRAWYKDGMIAFLGAWYKFVMIAILGAWYKEVMIAFLVPWYKEV
MVAVLRACYKEGMIADLGAWFKEGMIAILEAWCKDVMIAVLGA*
>Nep_mir_jg37278.t1
MIAVLGDWNKEGMIAVLGAWYKEVMIAILGAWYNEGMIAVLGASYKEEMIAILGTSYKEV
MIAFLRAWYKEAMVAVLRALYKEGMIAVLGAWYKFLMIAVLRAWYKFVMIAVLGARYKEV
MIAVLVAWYTEVMIAVLGAWYKEGMIAILGAWYKEVVIAILGGWYKEGMIAILGDLYKEG
KIAILGALYKEVMIAVLGAWYKEGMIAILGAWYKEGLIAFLGLGTRRE*
>Nep_mir_jg37053.t1
MAIFTSLYQAPRTAIITSLYQAHLLVPSPENGYRSLLVPSPEDGYHYLLVPIPEYYYHSL
LVSTPEDGYRSLLVPSPEDGCHSLLVPSPEDGYHYLLAPSPEDGYHYLVVPSPEDGYQSL
LVPSPEDDYDSLLIESPEDCYHSLLVPSPEDRYHYLLVPSPEDGYHSLLVPSPEDGYRYL
FVPSPEDDYHSLLIQSPEHGYHYLLLPRLEDGYHYLLVPSPDDGYHSLLVPSPKDGYHSL
LIPCPEDGYHYLLVPSPEDGYQYLLVPSPEDGYRYLVVPSPEDDYDSLLVPSPNDGYHYL
LVPGHEDGYHSLLVPGLEDGYHYLLVPIPEDGNHSLLVPSLEDGYHSLLVPSPDDGYHSL
LVPSPEDGYHSLLVPSPEDGYHYLLVPSPGDGYHYLLVLSPEEGYHYLFVRSPKDGYHSL
LVRSPEDGNHSLILPSPEDGYHYLLIPSPEDGYHSLLVPSPEDGNHYLLVPIPEDGYHYL
LVPSPENGNYSLLIPSPEDGNHYFLVPSPEYYYHSLFVPSPEDGYCSLLVPSPEEGCHSL
LVPGPEDGYHYLLVPSPEDGYHYLLVPIPENGYHSLLVPSPDDGYHYLLVPSPEYYYHSL
LVPSPEDGYRSLLVPSPRTAIIPSLYQAQRMTMIPYLLQAPRTAIIPS*
>Nep_mir_jg37799.t1
MSFSDSIQGSAQVVCPLPISDAINFEWKIDRGDHSFQPGHIVPLSKSKRVYRPSGKIVPD
GPYSDALASIQKAQDATTLLTRPVVAQIVLIADLGAFASRSCAYCPLSPFDFLGMDGFWN
FQST*
>Nep_mir_jg37643.t1
MIAILGGWKNEVMIAVLGALYKEGMIAVLGAWYKDVMIAVLGAGYKEGMIAVLGAWYKDV
MIAVLVAWCKERMIAVLGDWYKEGMIADLGAWYKEVMIAILGAWYKEVMIAFLGAW*
>Nep_mir_jg37464.t1
MIASLGEWYKEVMIIVLGAWYKDGMMAILGDWYKEVMTAVFGAWYKEGMIAVLEAWYKNV
VIAVLGAWYKEEGMIAFLGAWYKEVMVSVLRIWYKEVMIAVLGAWYKEGMIAVLGAWYKE
GMMAILGDWYKEVMTAVFRAWYKEGMIAVLGVGTRT*
>Nep_mir_jg36998.t1
MIAVLGALSKEVMIVVLGAWYKEVMIATLGAWHKEGMTAVLGAWYKELMIAVHGAWYKEG
MIAVLGTSYKKVMIAVLRAWYKEGMIAVLGAWYNEGTIAVLEAWYK*
>Nep_mir_jg37600.t1
MIAILGALYKAGLIAVLGAWYKEEMIAVLGAWYKEGMIAVLGAWYMQGMIAIIGAWYKEG
IIVILGAWYKEVTIAVLGAWYKEVMIAVLGAWCKEGMIAVLGDWYKEGMIAVLGAWYKEG
IIFILGAWYKEVTIAVLGAWYKEVMIAVLGAWYMEVMIVVLGAWSKEGMIAVLEAWYKEV
MIAVLGAWYKEEGMIAVLGAWYKEGIIVILGAWYKEVTIAVLGAWYKEVMIAVLGAWYKE
VMIVVLGAWSKEGMIAVLEAWYKEVMIAVLGVSYNEGKIAARGAWYKEVMITVLGDWYEE
VMIAILGTW*
>Nep_mir_jg37538.t1
MIAVLGALHTEGMIAVLGAWYKEVMIAVLGAWYKEGMIAILGAWYKEGIIVILGAWFKDV
TVAVPGAWYKEVMIAVLGAWYKEVMIAILGAWYKEGRIAILGAWYKEGIIVMLGAWFKDV
TVAVPGAWYKEVMIAVLRIWYKEVMIAILGAWYKEGMIAVHGAWYKFVMIAVLGVWYKEV
MIAVLVAGYNEEGMIAVLGASYNEGMIATLGAWYKEVMITVLGAWYKKGMIAFLGAWYKE
VMIAILGA*
>Nep_mir_jg37462.t1
MIAVHGAWYKELMIAVLVAWYKEGMIAILGARYKEGIMVILGAWYKEVTVAVLEGLVQGG
NDCRPQDLVQGGNDSRPRGLVQGGNDSHPRGMVQGGNDGHPRGLVQGGNDSCLRGLVQGG
NDSRPGGWYKDLMIAVLRAWCKEGMIAVLGDWYKEVIIAVLGVWYKEVMIAILVAWYNEV
MIAVLRAWYKEGMIADLGAWHKEGMIAVLEAWYKDVMIAVLGAWYKEVMIAIIGFGTRRE
*
>Nep_mir_jg37566.t1
MIAVVGASYKEGMIAVLEAWYKEGMIAILGAWYKEVMIAVIRAWYKEVMIAVLGDWHKEG
MIAVLGAWHKEGMIAVLGAWYKEGMIAVLGAWYKEGMTAVLGAWYKEGMIAILGAWYKDV
MVAILAAWYKDRMIAVLEDWCKEVIITILGALCKEGMIAILGAWYKFVMIAVLGAWYKEV
MIAVLVAWYKEVLIAVLRAW*
>Nep_mir_jg37501.t1
MIVVLWAFYKFIMIAVLGAWYKEVMIAILVAWYKEVMIAVLRAWYKEGMIVDLGVWYKEV
TIAILWAWYKEEGMIAVLGAWCKEGIIVILGAWYKEVMVAVLGAWYKVVMIALLWIWYKE
KEGMIAVLRAWYKEVMTAILGAWYKEGMIAVLGAWYKDVMIAILGAWYKEGMIAVLRDWY
KEVIIAVLGAWCKEGMIAMLWAWYKFVMIAVLGAWYKEVMIAILVAWYKEVMVAVLGAWY
KDVMIAVLGALYNEGMIATLGAWHKEVMITVLGAWYKEGMIAVLGAWYKDVMIAILGAWY
KEGLIAILGDWYKEVMTVVLGAWYKEGMIAVLGAWYKDVMIAVLGAWYKDVMIAVLGAWY
KEVMMAILVAWYKEVMIAALRAWYKEGMIADLGVWYKEVMIAVLGAWYKEVMIAILGAW*
>Nep_mir_jg37837.t1
MDTSNPALMTGDEKIFRSLLKVCEAMSQVVRVVVSDCEFEVNKMSCEDGIGAPVALREFM
RPRQIEVHNNNNRSKSTFKESIDQKLPDMLGNPILQKQRVRALVGNEKRILSQGQRVLTW
EKLLKVFNVKYFPKCEKQDLDDKIKEQLIPQRLRSYGIVLDHSLLSRKLKR*
>Nep_mir_jg37293.t1
MAVLGDWYKEGMTAFLGAWYKEIMIAVLGAWYKEGTIAVLRGWYKEGMIVVLEAWYKEVM
IAVLGAWYKEGVIVVLGAWYKEVMIAVLGAWYKEGVIAVLGDWYKEGMIAFLGLGTRREC
*
>Nep_mir_jg37466.t1
MIAVLGAWFMEVMIAILGALYKEGMIAILGAWYKEGIIVILGVWYKEVTIAVLGAWYKEV
MIAILGAWYKEVMIAVFGAWYKEGMIAVLEAWYNEGMIAIPGAWYKEVMIAVLGDWYKEG
MIADLGAWYKDVMIAVLGDWYKKVMIAIPGAW*
>Nep_mir_jg37107.t1
MIAILRAWYKEVMIAVFGAWYKEGMIAVLGAGYNEGMIAILWTWYKKGMIAILGAWLKDV
MIAILGAWYKEGMIAVLGDWYKEVIVAVLGDWYKEVIVAVLGAWYKEGMIAVLRAWYKFV
LIAILGAWYKEVMIIVLGDWYKEGMTAVLGAW*
>Nep_mir_jg37513.t1
MIAILGDWYKEVMTAVLGPWYKEGMIAVLGAWYKDVMIAILGAWCKEGMIAILGDWYKEG
MIAVLGDWYKDVMIADLGAWYKEVMIAVHGAWYKEVMTAVLGAWYKEVMIAILGAWKKEV
MIAVLEALYKEGMIAVLQAWYKEVMVAVLGAWYKEGMNAILRIWYKEGMIVILGDWHKEE
KIAVLGAWYKEVMIAVLGAWYKEVTIAVLGAWYKEGMIAVLEAWHKEGMIAVLGGWYKEV
MIAVLRAWYKEVMIAVLGAWHKKGMIAILRAWHKEGMIAVLGAWYKEGMIAILGDWYKEV
MIAVLGALYKEVMTAVLRACY*
>Nep_mir_jg37398.t1
MIAILGALYKEGMIVVFGAWYKEVMIAILGAWYKEGKIAILGAWYKEGIIVVLGAWYKDV
TIAILGPWYKEVMIAVLRAWYKEVMIAVLGAWYKQGMIAILGALHKEGMIAVLGAWYREG
MIGILGDWYKEEGMIAVLGDWHKEVIIAVLGAWYKDGMIAFLGAWYKFIMIAVLGAWYKE
VMIAVLVAWYKEVMIAVLRAWCKEGMIANLGAWYKEGMIALLEAWYKDVMIAILGA*
>Nep_mir_jg37447.t1
MIAVLGAWYKEVMISVPGAWYKEGMIAILGAWHKEGIIVVLGAWYKEVTIAVLGAWYKDV
MIAVPRAWYKEVMIAVLGAWHKEGMIAVLGDWYKEGLIAILGDWYKEVMTAVLGAWYKEG
MIAILGAWYKDVMIAVLGAW*
>Nep_mir_jg38076.t1
MDDRKCEPGIGSSELGWGSNCMFSDAEAEGRKNDVEHSDDIAGKGSPHGRESGETSFGIF
LAASMDKTPGKCARHPHATPRQKAHHHSSLSVLGRQRLQAQLYWWCYVTFKYYWWSTITR
ID*
>Nep_mir_jg37791.t1
MPILFHSPLVPPHLLFSNLHLSPAHLAVGVLPRRLPPPPLNASNLSDADFPSILASQIIS
SKPRLSYAAVVPPARALGVISTSPSPPIFHSSFTNSPIWLAILESNIDVGASQDGLELSS
HQSEILDCVDHLCGPSGPVPSLDVPLSSSPGSLVARVSVAGALLPTSPRSPCQDNLLPSV
GLPSELNDSVNNSVSSLGDIGPTSSINHQDRLSFQADMINLALALSWKLLLIPTVPLLPT
FLSVLSFSPWSFVVLRGEAEYSWCKTGLTLPPGNLSTLSLSGHEEHRGLDEKNIHLKCPP
DSDNQLPCIASECSLEEGPARASSDS*
>Nep_mir_jg37057.t1
MITVLGAWYKEVMIAVLGAWYKEVMIAVLGAWYKEGMIAVLRAWYKAVMIAVLGAWAWDK
EVMISVLGAWYKEGMIVVLGAGYKEGMIAVLGAWYKKGMIVVLEARYKEGMIAVLDYWYK
EVVIAVLGAWYKEGIIVILGAWYKEVTIAILGALYKEVTIAVFGAWYKEVMIAILGAWYK
EGMIAVLGAWYKEGMVVVLGAWYKEGMVVVLGAWYKEVMIAVFGAWYKEGMIAILGAWYK
EVMIAVLRAWCKEVTIAILRAWCKEGMIAILGAWYKEGTIAILGAWYEEGMVVVLGAWYK
EVMIVVLGAGYKEGMIAVLGAWYKKGMIVILEARYKEGMIAVLDDWYKEVMIAVLEAWYK
EGVTAVLWAW*
>Nep_mir_jg37579.t1
MIAVLGAWYKEVMIAVLVAWYKEGMIAILGARYKEGIMVILGAWYKEVTLAILGAWYKEV
MIAVLGAWYKEGMIAVLGAWHKEGMVAFLGAWYKEGMMAILGDWYKEVMTAIFGAWYKEG
MIAVLVAWYNDVMIAVLGAWCKEGMIAVLGEWYEGMIAVLVAWYKQGIIVILGAWYKEVT
IAVLGAWYKEVMIAILWAWYKEVMIAVLGAWYKEGMIAVLEAWYKEGMIAVLGSWHKEGM
IAVLGPWHKEGMIAVLGAWFKDGMIGILGDWYKEVMTAIFGAWYKEGMIAILGAWYKDVM
IAVLAAWYKEGMIAVLEDWYKEVIIAVLGAWCKEGMIAILGAWYMFVMIAVLGAWYKEVM
IVVLVAWYKEGNDSRPQDLAMIAVLGALYNEAMIAVLWDWYMEGMITILGAWYKEGIMVI
LGAWYKEVTIAVLGAWYKEVIIAVLGAWYKEGMIAVLGAWYKEVMIAVLGALYKEGMIAV
LGAWHKEVMIAVLVAWYKEVMIAVLRAWYKEGMIADLGAWYKEVMIAVLGDWYK*
>Nep_mir_jg37729.t1
MIAVIGARYEEVMIAVLGAWYKEGMIAILGAWYKEGIIVILWAWYKEVTVAVLEDWYKEV
MIAVLRIWYKEVMIAVLGAWYKEGMIAVLGAWLKEEMIAVLWAWYKEGMIAVLEAWYKDV
MVAILQAWYKEGMIAVLGAWYKKVAIAILGAWYKEVMIAVLVAWYREVMIAVLRAWYKEG
MIADLGAWYKEVMIAVLGAWYKVVMIAVLGAW*
>Nep_mir_jg37277.t1
MIAVFGDWYKEGMIAVLGDWYKEVMIAILGAWYNEGMIAVLGASYKEEMIAILGTSYKEV
MIAFLRAWYKEALVAVLRALYKEGMIAVLGAWYKFLMIAILRAWYKFVMIAILGARYKEV
MIAVLVAWYTEVMIAVLGAWYKEGMIAILGAWYKEVVIAILGGW*
>Nep_mir_jg36968.t1
MTAVLGAWYKEGTTAVLRAWYMEGMIVVLGAWYKEVMIAVLGAWYKEGMIAFLRAWYKEV
SIAVLGAWYKEVIIAVLGACYKEEIIVILGAWYKEVTIAILGAWYKEVMIAVLGAWYKEV
MIAVLGAWYKEGMIAILGACCKEEIIVILGAWYKEVTIAILGAWYKEEGTIAVLEAWYKE
VMIAVLGAWYKEVMIAVLRVWYKEVMVAVLGAWYKEGMTAVLGAWYNEVMIAILGAWYKE
VMMAILGDWYKEGMIAVLEAWYKKVMIANLGAWYKEGMIAILGAWYKEGMIAVLEAWYKD
VMIAVLGALYKDVMMAVLGNWYKEGMTAVLGAWYKEMMIAVLGAWYKEGTIAVLEA*
>Nep_mir_jg37025.t1
MIAILGAWYKEGMIAVLGAWYKEVMIAVVGDWYKEVMIAVLRVWYKEGMIAVLGVWYKEV
MIAVLGAWAWYKEVMIAILGAWYKEGMIAVLGAGYKEGMIAVLGAWYKKGMIAVLEAWYK
EGRIAVLGDWYKEEMITVLEAWYKEGMTAVLGAWYKEVMIAVLTAWHKEGIIVTLGAWYK
EVTIAVLGAWYKEVMIAVLGAWYKEVMIAILGAWYKEGMIAVLGSWYKEGMIAVLGAWYK
EVMIAILVAW*
>Nep_mir_jg37052.t1
MIVILRAWYKEVMIAVLGAWNKEGMIAVLGAWYKEVMVVVLGAWYKEEMIAVLGALYKEG
IIVILGAWYKEGMIAVLGAWYKEGMVVVLGAWYKEVMIAILEAWYKEGMIAILGAWYKEV
MIAVLGAWCKEVMIAILRAWYKEGMTTVLGAWYKEGAIAVLGAWYKEGMVVVLGAWY*
>Nep_mir_jg37640.t1
MIAILGGWKNEVMIAVLGALYKEGMIAVLGAWYKDVMIAVLWAGYKEGMIAVLGAWYKDV
MIAILVAWCKERMIAVLGDWYKEGMIADLGAWYKEVMIAVLGAWYKEVMIAFLGAW*
>Nep_mir_jg37416.t1
MIAVLGAWYKEVMIAVLGDGYKEGMIAVLGAWYKEGIIVILGAWYKEVTIALLGAWYKEV
MIAAWYKEVMIAVLGAWYKEGMTAVLGAWYKEGKIAILGAWYKDVMIAVLGAWYKEEMIA
VLVAWYKEGMIAILGARYKEGIMVILGAWYKQVTVAILGAWYKEGMIAVLGAWYKEGMMA
ILGDWYKEVMTAVLGAWYKEGMIAVLGAWYKDVMIAVLGAWCKEGMIAVLGDWYKDGMRA
ILAA*
>Nep_mir_jg37415.t1
MIAILGALCKEGMIAVLWAWYKEVMIAVLVAWYKEGMIAILGARYKEGIMVILGAWYKEV
TVAVLGAWYKEVMIAVLRIWYKELMIAVLGAWYKEGMIAVLGAWYKEGMMAILGDWYKEV
MTAIFGAWYKEGMIAVLRDWYKEVIIAILGLGIRRE*
>Nep_mir_jg37426.t1
MIAVLKAWYKEVMIAVLRAWYKETMIAVLGAWHKEGMIVVLGAWHKGGMIAILGAWYKDG
MIAILGNWYKEIMTAVIGAWNKEGMIAVLGASYNGGMIAALGAWYKEVMIAVLGAWYKEV
MIAVLKAWHKETMIAILGAWHKEGTIVVLGAWHKGE*
>Nep_mir_jg37407.t1
MIAVLRAGYKEVMIAALGDWYKEGTIAVLGALYKEGMIVVLGAWYKELMIAILGAWYKEG
MIAVLGDWYKEVIIAVLGAWSKDGMIAFLGAWYKFVMIAVLGAWYKEEGTIAVLGAWYKE
GMIVVLGAWYKELMIAILGASYKEGMIAVLGNWYKEEVMIAILVAWYNVVMIAVIRAWYK
EGMIADLGAWYKEGMIAVLEACYKDVMIAVLGAWYKEVMIAVIGAWN*
>Nep_mir_jg37267.t1
MIAILGVLYKEGRIAVLRAWYKEVMIAVLGAWYKEGMIAVLGAWYKEEIIVILGAWYKEV
TMAILGAWYKEVMIAVLGAWYKQVMIAVLGAWYKEGMIAVLGAWYKEGMIAVLGAWYKEG
MILILGDWYKVVMIAVLGAWYKKGMIAVLEAWYKDVMIAVLGAWYKVGMIAVLREWCKEV
MIAVLGAWYKQGMIAIRGAWYKFVMIAVLGAWYKEVMIAILGEWYKEVMIAVLGAWYKEG
MQAILGDWYEEGMIAVLEAWDKDVMIAVHGAWYNEVMIAVLGAWYKEGMTAILGAWYKEV
MIAVLGAWYKDGMIAVQGAWYKEGMIAILGAWYKKGMIAVLGAWYKDVMIAFLGAWYKEG
MIAVRGDWYKEVVMIAILGVSYNEVMIAVLGAWYKEGMKAVLWAWYKEGMIAVLEAWYKD
VMIALLGAWYKEVVIAVLGAWYNEGMTAILGAWYKDEMIAILGAWY*
>Nep_mir_jg37458.t1
MIAVLGALYKEGMIAVLGAWYKKLMIAILVDWYNEGMIAILEARYKVGIMVILGAWYKEV
MVAVLGAWYKEVMIAVLRIWYKEVMIAVLGAWYKEGMIAVLGAWYKEGMMAILGDWYKEV
MTAVFGAWYMDGMIAVLGAWYKDVMIAVLGAWCKEGMIAVLEDWYKVEMIAVLAAWYKEG
IIVILGAWYKEVTIAVLGAWYKEVMIAILGAWYNEVMIAVLWAWYKEGMIAVLDAWYKEG
MIAILGAWYKEVMIAVLGDWYKEGMIADLGACYKDIMIAVLRAWYKEVLIAILCAW*
>Nep_mir_jg37061.t1
MITVLGAWYKEGMIAVLGTGYKEGMIAILRAWYKKGMIAILDAGYKEGMIAVLGDWYKEV
MIAVLEAWYKEGMTAVLGAWCKEVMIVVLGAWHKEGIIVILGAWYKEVTIAVLGAGYKEV
MIAVLGAWYKEEVMIAMLGALYNDGMIVVLRAWYKEVMIAVLGDWNKEGMIAVLGAWYKE
VMVAVLGAWYKEGMIAVLRA*
>Nep_mir_jg37605.t1
MIAVLGALYKEGMIAVLGAWFMEVIIAVLGAWYKEGMIAILGAWSKEGIIVILGAWYKEV
TVAVLEAWYKEVMIAILGAWYKEVTIAVLRAWCKEGMIPILGAWYKLVMIAVLRVSYKEV
MIAVLMAWYKEVMMAVLRIWYKEVMIAILGAWYKEGMIAVLGAWYKEGIMAILGELYKEV
MTAVFGARYKEGMIAVLGAWYKDVMKAILGAWCKEGMIVILGDWYKEGMIAVLGAWYKEG
IIVILGACYKEVTIGILGAWYKEVMIAVLVAWYKEVMIAVLRTWYKEEMIAVLGAWYKEV
MIAVVGALYKEGMIAVPGTWYKEGMIAVLEAWYKDVMIAILGA*
>Nep_mir_jg37207.t1
MMAVLGDWYKEVMIAILGAWYKEVMIAVHGAWYKFVTIAVLGAWYKEVMLAVLVAWYTEV
MIAVLRAWYKEGMIADLGAWYMEGMIAVLEAWYKAVMIAVLGA*
>Nep_mir_jg37652.t1
MIAILRYWHKEVMTAVLGAWYKEAMIAVLGAWYKDVMIAVLGAWYKEEGMIAILGAWYKD
VMIAVLGAWCKEGMIAVLGDWYKEGMIADLGAWYKVVMIAILGAW*
>Nep_mir_jg37242.t1
MIAVLGAWYKEEIIVILGAWYKEVTIAILGAWYKEVMIAVLGAWYKKEMIAVLGAWYKEG
MIAVLGAWYKEGMIALLGDWYKVVMIAVLGAWYKKGMIDVLEAWYKDVMIAVLGAWYKVG
MIAVLGDWCKEVMTAVLGAWYKEGMIVILGAWYKEVMIAVLGAW*
>Nep_mir_jg37584.t1
MIAILGARYKEGIMVILGAWYKEVTVAILGAWYKEVMIAVLEAWYNEVMIAVLGASYKDG
MIAVLGAWYKEVMIAILGAWHMEGMITILGAWYKEGIMVILGDWYKEVTIAVLGAWYKEV
IKAVLGDWYKEVIIAVLGVWNKEVMIAILVAWYNEVMIAVLGAWYKEGMIAVLKAWYKDV
MTAVLGA*
>Nep_mir_jg37186.t1
MIAVLGAWYKEVMIAVLRAWYKEGMIAVLGACYKEEFIVILGDWYMEVMIAVLGAWYKEV
MIAVLGAWYKEVMMAIFGAWYKVGMIAVLGAWYKEGMIALLGALYKEGMIAVLGNWYREV
MIVVLRAWYKEGMIAVLGAWYKEGMIAVVGNLYKEVMIAVLGAWYKEGMKAVLGAWYKEE
IIVILGGWYKEVTIAVLGAWYKEVMIAVLGAWYTEEGMKAILGAWYKFVMRAAPGAWYKE
EMIVILGAWYEVMIAVLRAWYKEGMIAVLVAWYNEGMLAVLRAWYKE*
>Nep_mir_jg37753.t1
MIAILEAWYKEGIIVILRAWYKEVTIAVLGAWYKEVMITVLGAWYKEVMIAVLGAWYKEG
KIAVLGAWYKEGMIAVLGAWYKEEGMIAVLWAWYKEVMIAVLGAWYKEGMIAVLGACYKE
EIIVILGAWYKEVMIVDLGDWHKEVMIAVLGAWYKVGMIAVLGAWYKEGMIAVLGDWYKE
VMIAVLRDWYKGGMIAVLGAWFKDVMIAVLGAWYKEGMIAILGDWYKEGMMLSSGIGTRR
*
>Nep_mir_jg37629.t1
MIAIFGYWHKEVMTAVLGAWYKEGMIAVLGAWYKDVMIAVLRAWYKEEGMIAILEAWYKE
GIIVILGAWYKEVTVAFLGAWYKEVMIAVLRIWYMEVMIAVLGA*
>Nep_mir_jg36966.t1
MIAILGAWYKEGITVILGAWYKEGMIAVLGAWYKEGMIAVLGDWYKEEMIAILGHSYEGM
IAVLAAWCKDVMIAVLGAWYKEGMIAVLGDWYKEVMIAVLGAWYKEGKIAIVGAWYKEVM
LAILWAWYKEVMIAVLGHGTRGE*
>Nep_mir_jg37514.t1
MIAALGAWYKELMITVLGAWYKEGMIVVLGAWYKDVMIAILGAWYKEGLIAILGDWYKEV
MTVVLGAWNKEGMIAVLGAWYKDVMIAVLGAWCKDVMIAVLGAWYKEVLMAILVAWYKVV
MITVLRAWYKEGMIADLGVWYKEVMIAVLGAWYKEVMIAILGAW*
>Nep_mir_jg37711.t1
MIADLGALYNEGMIAVLGAWYKEVMIAVLGAWYKEGMIAILGAWYKEGIIVILGAWYKEV
TVAILGDWYEEVMKAVLRIWYKEVMIAVLVAWHKEGMIAVLGAWHEEGMIAVFGAWYKEG
MIPILGDWYKEVMTAVLGAWYKEGMIAVLGAWYKDIMIVVLGAWCKEGMIAVLGDWAWYK
EVTVAVLGAWYKEVMIAVLGAWYEEVIIAVLGAWDKEGMIAVLEAWYKEGMIAVLGAWHK
EGMIAILGAWYKEGITAVLGDWYKEVRTAVLGAGTRRE*
>Nep_mir_jg37526.t1
MTAVLGVWYKEVMIAVLGAWYKEVMIAVLGAWYKEVMIAVLGAWYKEGMIAVLEAWYMEG
MIAILGAWHKEGMIAVLGAWYKEGGIVILEAWYKEVTIAILGAWYKEVMIAVLGAWYKEV
MIAVLEAWYSEGMMAVLEDW*
>Nep_mir_jg37727.t1
MVQGGNDSRPRRLVQGGNNSRPWGLVQGWNDSRPRAWYKDVMIAILGAWYKEVMIAVLVP
WYIVVMIAVLRAWYKAGMIAVLADWYKEVIIAVLGARYKDGMMAFLGAWYKFVMIAILGA
WYKEVMIAVLVAWYKEVMIAVLVAWYKEVMIAVLRAWHKEGMIADLGDWYKEGMIAILEA
WYKDVMIAVLGA*
>Nep_mir_jg37427.t1
MIAILGDWYKEIMTAVLRAWYKEGMTAILGAWYQDVMIVVLGAWYKEGMIAILGDWYKEE
VMIAVLVPWYNEVMIAVLRAWYKEGMIADLGAWHKEGMIAVLEAWYKDVMIAVLGAWYKE
VMIAIIGLGTRRE*
>Nep_mir_jg37353.t1
MRTVPGAWYKDVMIAVLGAWYKEGMIAIPGAWYKEGMIALLEAWYKDVMIAVLGAWYKEV
MIAILGAWYKEGMTAILGAWYNEVTIAVLGAWYKEGMTADLGP*
>Nep_mir_jg37708.t1
MIAVLEAWYKEVMIAILGDWYKEGIIAVPGAWYKEEMIVVLGACYKEVIIAVLGDWYKEG
TVAVLGDWYKEVIIAVLGAWGKEGMIAVLWAWYKFVMIAVLGAWYKEGMIAVLGACPKEG
MIAVLGDWYKEGMIAIPRD*
>Nep_mir_jg37843.t1
MFMAVGWDRDSRVAAGVSQEGKVRTLVLRESPEGLPEQDDPSLSLQSSSDEDMAALKRMR
GANGTSRKTVLMLPATSSKSAKLAPLQVTTTSAIARVPQPLPSGETAKQVPIPAIAVGQY
ASGTEAAELGSIEPFEIADLGFTTALSNFPEEVKIPSRVLPGSPTHGPEVPAGEAVLPEE
AIGVIAVNTDQEDEMTDAIGPTEPLGSLDFGVGKESPSAIEESFVEVWYLFPSSRRFCLL
TPSVVLFPWSGLMDCLSSFALHRLQTWSVSSRPPLSSATSMLAGPEKRVSGRPSSIGGVR
FWDGIPMCHRIVSVVAPDNPVGIFDPHNDGVSDRSHLVDYPEEAGPPNPVG*
>Nep_mir_jg37187.t1
MAIIPSLYQAPRAAIIPSLYQAPSYHYLPVPIPKDGYHSLLVPSPEDGYHSLLVPSPEDG
YHYLVVPSPEDGYHYLLVPSPEDGYRYLLVPSPEDDYDFLLIPSPKDGYHSLLVPSPEDG
YHYLFVTSPEDGYHSLLVQSPEDGYHYLLVPSPEDGYHSLLVQSPEDGYRYLLVPSPEDD
YDFLLIPSPEDGYHNFLVPSPEDGYHSLIVPSPKDGYHSLLLPSPEDGYHYLLVPSPENG
YHSLLVPSPEDDYDSLRVPSPEDGYLSHLVPSPEDGYHYLRVPSPEDGYHTLLVPSPEDG
YHYLFVPSPEDGYHSLLLKIPEEGYHYLLLPRLEGGYHYLLVPSPKDGYHSLLVPSPEDG
YHSLLVPSPEDGYHYLFVPIPEDGYHYLLLPRLKDGYHYLLVPSLEDGYHSLLIPIPEDG
YHYLPVPSPEDGYHYLLAPSPEDGYRYLLVPSPEDDYDSLLVPSPEDGYHSLLVPSPEDG
YHYLLLPSPEDGYHSILVPSPKDSYHYLLVPSPKDGYRYLLVPSPEDGYPSLLVPSPEDG
YRSLLVPSREDGHLSLFVPSPEDGYHYLLLPSPEDGYHYLPVPSPEEGNHYLLVRSPKDG
YHSLLVQSLKDGYHSLIIPIPEDGYHYVLIPSPEDGYHSLFVPSPENGCHYLLVPSPENG
SHSLLVPSAEDGYRTEAGCHSLLVPIPEDGHHYLLVSSLEDGNHYVLVPHLEDGYHSLLV
PSHENGYHSLLVPSPEDGYHYLLVPSPKHDYHYLLVPNPEDGYHSLVVPSPEDGYHYLLV
PRLEDGYHYLLVPSPEDGNHSLIVSSPKDGYHSLLIPSPADDYHYLLVPIPEDGYHYLLV
PSPEDGYRYLLVPIPEYDYGYLLVPIPEDGYHSLLVPSPEDGYLSLLVPSPKDGCHYVLV
PSPKDCYHSLLVPSLEDGYHYLLVPIPEDGYHSLLVPSPEDGYHSLRVPSPKDGYHSLLV
ASLEDGYHSLLLPSPKDSHHSPLVQSPEDGYHYLLFQRPEDGNHYLLVPSPENGYHYLLL
PCPEDGYHYLRVPSPEDGYRYLLVPSPEDDYDSLLVPSPEDGYHSLLVPSPEDGYHYLLL
PSPEDGYHSLLVPSPEDGYHSLLVPSPEDGYHHLLVPGTEHSILVPSAEDGFHSLLIPSP
EDGYHYFLVPSPDDGYHSLLIRIPEDGYHYLLVPSPEDGCYSLLVPSPEDGYHYLLVPIP
EDGYHSLLVPSLEDGYHSLLVPSPKDGCHYVLVPSPKDGYHSLLVPSPEDGYHYLLVPIP
EDGYHFLLLPSPEDGYHSLLVRSPKDGYHSLLVPSLEDGYYSLLLPSPKDGYHSLLVQSP
EDGYHYLLFPRTEDGYHYLLVPSPENGNNYLVLPCPEDGYHFLRVPSPEDGYRYLLVPSP
EDDYDSLLPRGWLSLPPCTNPGGRLAFPPYTEPEAGYHYVLVPNPEDGYHSLLVPSPEDG
YHYLLVPSPEVGYHSLLVPSPEDGYHSLLVPSPEDAYLSLHVPSPEDGYHSLPVLSPENG
CHYLLVPIPEDGYHSVLVPSPEDGYHSLLVPSPKDGYHSLLLPSLEDGYHYLLVPSTEDG
YHYLLVPSPEDGYRYLVVPNPEDGYHSLLVPSPDDGYHYLLVPRPDDGYHSLLLPIPEDG
YHSLLVPIPKNGCHYRLLPRPEDGYHYLLIPSPENGYHYRLLPRPEDGYHYLHVPSPEDG
YHYLLVPRPEDGYHYLLVPSPEDGYHYLLVPSPEDDYDFLLVPSPEDGYHYLFVPSPEDG
YHSLLVQSPEDGYHYLLLPRPEDGCHYLRVPSPEDGHHYLLVPSPEDGYRYLLVPSPEDD
YDFLLVPNPEDGYHSPLVRSPEDGYHYLLDGYRYLLVPSPEDDYDSLLVPSPEDGYHSLL
VPSPEDGYHSLIVPSPEDGFHSLLVPSPEDGYHYLLVPRPKDGYHYLLLPSPEDGYHYEL
VPRPEDSYRSLLVPSPMDGYHYHLIPIPQDGYHSLLVPSPEDGYHYVLVPSPEDGYHSLL
VPSPEDGYHYLLVPSPEDGYHSLIVPSPEDGYHSLLVPSPEDGYHYLLVPSPDDGYHCLL
VASPKDGYRYLLVPSPEDGYDSLLVPSPEDGYHSLLVPSPEDGYHYLLVPSPEDGYHSLL
VPSPEDGYHYLLVPSPEDDYRYELVPRPEDSYHSLLVPSPEDGYHSHLVPSPEDGYHYLL
VPGPVDGNHYLLVPSPEDGYRYLLVPSPEDDYEFFLVPSPEDGYHSLLVPSPEDGYQYLF
VPSPEDGYHSLHVQSPEDGYHYRLLPYLEDGYHYLRVPSPEDGYHFLIVPSPEDGFHSLL
VPSPEDGYHYLLVPRPKDSYHYLLVPSPEDGYHYELVPRPEDGFHSLLDGYHYLLVPSPE
DGYRYVLVPSPEDDYDFLLVPSPEDCFHSLLVPSPEDGYHYLLVQIPEDGYHSLLVPSPE
DGYHSLLVPSPEDGYHSLLVPSLEDGYHYLPVPIPEDGYHSLLVPIPEDGYRYLLVPSPE
DGYHYLLVPTPEDSYYSLLVRSPEDGYHSLLVPSPEVGYHSLLVPSPEDGYHYLLVPRHK
DGYRYLLVPSPEDGYHYELVPSPEDGYHSLLLPSPEDGYYYLLELIPEDGYHSLLVQSPE
DGYHSLLLPSPEDGCHYHLVPIPEDGYHSLLVPSPEDVYHSLLVPCPEDGYHYLLVPSPE
DGYHYLLIPSTKDGYHYLLVPSPEDGYRNLLVPSPEDGYHSLLLQSPEDGYHYLLLPCPE
DGYHYLRVPSPEDGYHYLLVPIPEDGYHYLLVPSPDDGYLYLLVPSPRDDYDFLLAPSPE
DCYHSLLVPRPEDGYHYLFVPSPDDGYPALLVQIPEDGYHYLLLPRPEEGYHYLLVPSLE
DGYDSLLVPSPEDGYHSHIVPSPEDGYHYLLVPSPEDGYDSLLVPSPEDGYHSHLVPSPE
DGYHYLLVPSPEDGYHDLLVPSPEDGYRHLLVPSPEYGYRYLLVPSPEDGYYSLLVPSPE
DG*
>Nep_mir_jg37571.t1
MIADLGAWYKEVMIAILVAWYKEGMIAILGARYKEGIIVILGAWYKEVTIAVLGAWYKEV
MIAVLGAWYKEVMIAILGAWSKEGMIAVLVAWYKEVMIAVLGDWHQEAIISVLGGWYKFV
MIAVPGAWYKEEMKAVLGAWHKERMIAILGDWYTDGMIAILGDWYKEVMTAVLGAWYKEG
MIAILGAWYMDVMIAVLAAWYKEGMIAVLRDWYKEGMIAVLEAWFKEGMIAILGAWYKQV
MIAFLGAWYKEVMIAVLGAWHKEGMIAVLGAWHKEGMIAVLGAWYKEGMIAILGDWYKEV
MTAVLGASYKEGMIAILRAWYKDVMIAVLAAWYKEGMIAVLEDWYKEVIIAVLGAWCKEG
MIAILGAWYKFVMIAVLGAWYKEVMIAVLVAWYKEVMIAVLRAWYKEGMIADLGARYKEV
MIAVLGAWYKVVMIAVLGALYKEGMIAVLGAWYKAVLIAVLGAWYMEGMITILGAWYKEG
IMVILGAWYKEVTIAVLGAWYKEGMIAVLGVWHKEGMMAILGDWYKEVMAAVFGAWHKEA
MTAVLGAWYKDVMVAVLGAWHKEEMIAVLGAWHKEGMIAILGAWYKEGMLAILGDWYKEV
MTAVLGGWYKEGIIAVLGVWYKEVMIAVLVAWYNEVMIAVLGLGTRRE*
>Nep_mir_jg37560.t1
MIAVLWAWYKEIMIAVLGAWYKEGMIAVLEAWYKEGMIAILGAWYKQVMIAVLSAWYKEV
MIAVLGAWHKEGMIAILGAWHKEGMIAILGAWYKEVMTAILGAWYKEGMITILGAWYKDV
MIAVLAAWYKEGMIAVLEDWYKAVIIAVLGAWCKEGTIAILGAWYKFVMIAVLGAWYKEV
MIAVLVAWYKEVMIAVLRAWYKEGMIADLGAWYKEVMIAALGAWYKEVMIDVLGALYKEG
MIAVLGAWYKEVLIAVLGAWYMEGMITILGAWYKEGIMVILGAWYKEVTIAVLAAWYKEG
MIAVLGDWYKEVIIAVLGAWYKDGMIAFLGTSYKFVMTAVLGAWYKEVTIAVLGAWYNKA
MITVLWAWYKEVMIAVLGAWYKEGMIAVLEAWY*
>Nep_mir_jg37617.t1
MITVLGAWHKEGMIAVLGDWYKEVMIAVLVAWYKEGMIAIFEARYKEGIMVILGAWYKEV
TVAVLGAWYKEVMIAVLRIWYKEVMIAVLGAWYKEGMIAVLGAWYKEGMMAILGDWYKKV
MTAVFGAWYKEGMIAVLGAWYEEGMIAVLGAWYKEGMIAVL*
>Nep_mir_jg37678.t1
MIVVLGAWYKEVMIAVLGALYKEGMIAVLGAWYKEVMTAVLWAWYKVGMIAILGVWYKEV
MIAVLGAWYKEGMIAVLGGWDKEGMIAVLGAFHKEGIIAVLGDWYKEGMIAILGD*
>Nep_mir_jg37026.t1
MIVVLRARYKEVMMAVLGAWNKEGMIAVLGAWYKEVMVAVLGAWYKEGMIAVLGACYKEG
IIVILWAWYKEGMIVVLVAWYKEGTIAVLGAWYKEGMLVVLGAWYKEVMIAILGAWYKEG
MIAVLGAWYKEVMIPSSGLGTRR*
>Nep_mir_jg37210.t1
MIAVLGAWYKERIIVILGAWYKEVTIAVLGAWYKEVMIAFLGAWYMEVMIAVLGAWYKEG
MIAVLGAWYEEGMIAVLGAWCKEGMIAVLGAWYKEGVIAILGACYKEVMIAVLVAWYTEV
MIAVVRAWYKDGMIADLGAWYMEGMIAVLEAWYKEVTIAVLGAWYKEVMIAVLGLGTRR*
>Nep_mir_jg37191.t1
MIAILRAWYKEVLIAVLGAWYKEGMIAFLGAYYKEEIIVILGAWYKEVTIAVLGAWYKEV
MTAVLGAWYKEGIIAVLGAWYKEGMIAVLWSWYMEGMIGVLGDWYKEVMTAVLGAWYKEG
MIAVLGAWYKDVMIAYLGAWYKEGMIAVLRDWYKEIMIAVLGAWYKEGMIAVLGA*
>Nep_mir_jg37487.t1
MIAVLWAWYKEGMIAVLRAWHKEGMIAVLGAWHKEGMIAVLRAWYKEGMVAILGAWYKEG
IIVILGAWYKELTVAVLGAWYKEVMIAILRIWYKEGMIAILGDWHKEVMTAVLGAWYKEG
MIAILRAWYRDVMIAILAAWYKEGMIAVLGAGYKDVMIAILGAWCKEGMIAVLGEWYKEG
MIADLGAWYKEVMIAVLGDWYKEVMIAILGAWKKEVMIAILGARYKEGMIAILGAWYKDV
MIAILGVWCKEGMIAVLGDWYKEEMIADLGAWYKEVMIAILGAWYKEVMIAILGAW*
>Nep_mir_jg37794.t1
MRANQSNRPNLQRDADKKSCEDQASIPGTHTVQFCQISHSHSGELVPPYLPANHSFRPYP
PIEDQSIHSSMQTIKTSISTVVLYVGAYRGKCAPPPGQLLHPIQHRGQRDSCVSAEPINS
LHLPIDSHSSPLPGSSPLPGSNSPLPPRRDAEFDPHSGSLHQYAKEGPILNDNSRVDPNG
LTASPDSQLSTRLLHITSPRSWSKVVQKASVGGPVKPPHSDAIVVFKTPKESGKPNVDIG
FENIASPNNPAIGSSTWSQKSLVSCPDVSSSNSFEVLQLESDFTLLQDSNLPIVSNQEEV
QLESLDKALLEHSGVLEDFIPLSSILALKDKDQEHFPTACTGSCSLNLSLQLPTPQPPPS
KSKIKKKKHAPAASPKAAPSPENYPVSKVVDALKVTALVGPALVVVQDRSREMAEGEILQ
LKSPLGFNDHVKRSVDVCLPVGSSSSVGSVKLLGSPTTLDYAPTSEPLSRLDLSLIVPPS
GGRAKVESCLVTVGNLKEKAQRLSFESKPGLNPGLGTSSHPILPLPPTSPRRFPPSPQVR
FGPGFVKLDSSKGQKVSCHEKDELGYQFYDLIKKKLVRSRDVAFVGDEIIKDINKEANAI
SNNDNSRVCNMDLESLIPIYVCNEESSQGNMKRKKIMGRLHSMEKMMAMRMMLFLIMLPN
PLDHSTPTIHKKSKALYFLSTNEYVLLTDGGELKSLAEVMNNEHKLK*
>Nep_mir_jg37561.t1
MIDDLGASYKDVIIAVLAAWYKEVMIAVLRAWYKEVMAAVLRAWQKEVMIAVLEAWHKEG
MIAVLGAWHKEGMIAVLGAWHKEGMIAILGDWYKEVMTAVLGAWYKEGMIADLRDWHKEG
MIDDLGAWYKEVMIAVLGAWYKEVMIAVIGALNKEGMIAILGASYNEGMIAALGAWYKEV
MITVLGAWYKKGVIAFLEAWYKEVMIAILRALYKVGMIAILGARYNEGIMVILGAWYKEV
TVAVVGAWYNEGMIAILGARYNEGIMVILGAWYKEVTVAVLEAWYKEGMIAILGARYKEV
MIAVFGAWYKEVMIAVLGAWHKEGMIAVLVAWHKEGMIAILGAWYKEGMIAILGDWYKEV
MTAVLGAWYKEGMIAILGAWYKDIMIAVLAAWYMEGMIAVLED*
>Nep_mir_jg37910.t1
MERLVKPLAKLFAGELVELVAVGLVETMVALPPAAADILDATSVVLPMEEGCVAGETVVV
VELALEPAMRLCGLDEFLFSQGDEIACLMRTQADLVAEEMECRVNVAVGDALQS*
>Nep_mir_jg37397.t1
MIAVLGDWYKEVIIAILRAWCKEGMIAILGAWYKFVMIAVLGAWYKEITIAILGDWYKDG
MIAILGAWYKEGIIVILGAWYKEVTIAVLGAWYKEVMIAVLRAWYKEVMIAVLGAWSKEG
MIAVLEAWYKEVMIAVLGAWYKEVMIAVLRAWYKETMIAVLGAWHKEGMIAVLGAWHKGG
MIAILGAWYKDKMIAILGDCYKEVMTAVLEAWYREGMIAILWAWYKDVMIAVLAAWYKEG
MIAVLGDWYKEVIIAVLRAWCKEGVIAILGAWYKFVMIAVLGAWYKEEMIAALVAWYKEV
MIAVLRAWYKEGMMADLWAWYKEVMIAVLAAWYKEVMIAVLGALYKEGMIAVLGAWYKEG
MIAVLDAWYKDVLIAVLRA*
>Nep_mir_jg37263.t1
MIPVLGAWYKEEIIVILGAWYWEVTIAILGAWYKEVMIAVLGARYKKVVIAVLGARYKEE
MIAVLGAGCKERMIAVLEAWYKEGILAILGDWYKVVMIAVLGAWYKDLMIAVLWAW*
>Nep_mir_jg37567.t1
MIAVLGAWYKEVMIAILVAWYKEGMIAILGARYKEGIIVILGAWYKEVMIAVLGAWYKEV
MIAILGAWSKEGMIAVLVAGYKEVMIAVLGAWYKEVMIAILGAWSKEGMIAVLVVGYKEV
MIAVLGDWHKEAIIFVLGGWYKFVMIVVPGAWYKEVMIAVLGGWHKEGMIAILGAWYKDG
MKAILGDW*
>Nep_mir_jg37182.t1
MIAVRWAWYKEGMIAVLGAWYKEGVIAVLGDWYKEGMIAVLRAWYKEGIIAVLGPWYKDV
MIAILGAWYKDVMIAVLGPWYTEEIIVILRAWYNEVTIAVLGAWYKEVMIAVPGAWYKEV
IIAVLWAWYKEGMIAVLGAWYKEGMIAVLGDWYKEGMIAVLRAWYKKGMIAVLGAWNNDV
MIAVLGAWYKDIMIAVLGAWYKEGMIAVLGDWYKEVMIAVLGAWHKEGMIAILVAWSKFV
MIAILEAWYKEEMIAILGAWYKEVMIAVLWAWYKEEMKPVLRAWYKEGMIAILGAWYKE*
>Nep_mir_jg37688.t1
MIAVLGAWDKEGMIAVLGAWHKEGMIAVLGAWYKEGMIAILGDWYKEGMIAVLGAWYKEV
MIAVLRAWYKEVMIAVLGVWDKEGMIAVLGAWHKEGMIAVLGAWYKEGMIAILGDWYKEG
MIAVLGTWYKENGGMIAVLGDWYKEVMIAVLGPWYKEGMTAVLGAWYKEVMNAILGAWHK
EGMIAVLGDW*
>Nep_mir_jg37165.t1
MIAVLGAWYKKGMIVVLRAWYKEVMIAVLGAWYKEGMVAVLGDFVKEVMIAVLGAWHKEE
VMIAILGASYKEGMIATLGAWYKEEMVAVLGAWYKEGMIAILGAWYNEGIIVILGAWYKE
GMIAILGDWYKEEGIVAILGAWYKEVMITILGPWYKEVMIAVLGSWYTKGMIAVLGAWYK
VGIIVILGAWYKEVTIAVLGAWYNEVMIAVLRAWYKEGMIAVLGAWYKDVMIAILGAWYK
E*
>Nep_mir_jg37223.t1
MIAILGDWYKVVMIAVLGAWYKKVMIAVLGGWYKDIMIAVLGAWYKEGMIAVLGDWCKEV
MIAILGAWYKEGMIAILGAWYKFVMIAVLGAWYKEGMIAILGDWYKVVMIAVLGVWSKDI
MIVVLGAWYMEGIIAVLGDWYKEVMIAILGAWYKEGIIAIPGAWY*
>Nep_mir_jg37570.t1
MIADLGAWYKEVMIAILVAWYKEGMIAILGARYNEGIIVILGAWYKEVMIAVLGAWYKEV
MIAVLVAWYKEVMIAILGAWSKEGMIAVLVAWYKEVMIAVLRKWHKEAIISVLGGWYKFV
MIAVPGTWYKEEMIAVLGAWHKEGMIAILGAWYKDGMIAILGDWYKEVMTAVLGAWYKEE
MIAILGAWYMDVMIAVLAAWYKEVMIAVLRAWYKEVMIAVLGAWHKEGMIADLGAWYKEV
MIAVLGAWYKEVMIAVLGALYNEGMIAVLGAWYKAVLIAVLGAWYMEGMITILGAWYKEG
IMVILGAWYKEVTIAVLGAWYKEGMIAVLGAWYKEGMMAILGDWYKEVMTAVFGAWHKEG
MTTVLGAWYKDVMIAVLGAWCKEGMIAVLGEWYKEGMIAILGAWYKAGIIVILGSWYKEV
TIAVLGAWYKLVMIAVLGTWYKEVMIAVVGAW*
>Nep_mir_jg37016.t1
MAIVPSLYQAPRTATIISSYQAPRTAVIPSLYQFPRTAIITSLYQTPRTAIITSLYPASR
TAIIPSLYQASRTAIITSLYHAPRTAVLTSLCQAQEWLSFPLVPSPKDGYHYLLGPSPED
DYHSLILPSPEDGYHYLLVPSPEDGYHSLLVPSPADGYHSLLKPSPEDGYHYILVPSPED
SYHYLLAPSPEDG*
>Nep_mir_jg37308.t1
MIAVLGAWYNEGIIAVLRAWYKEGMIAILGDRYKVVIIAVLGAWYKEGMIAVLGAWYKEV
VIAILGAWYKEGMIAILGAWYKEGMIAILGDWYKEEMIAVLGAWYKEGMIAILGALYKEV
MRAILGAWYKEGIISILGAWYKEGMIAVLGAWYKEGMFANLWDWYKEVMIAVLGAWYKKG
MIAVLGALYKEVMIAVLGAWYKEGMIAVLGAWYKEGMIAILETWYKEVMIAVLGAWYNEG
MIAILGASYKEGMIAVLGTSYKEVMIAFLGAWYKFVMIAVLRAWYKEVMIAFLVAWYTEV
MIAVHRA*
>Nep_mir_jg37244.t1
MTAVLGVLYKEGRIAAHRAWYKEVMIAILGAWYKEGMIAVLGAWYKEEIIVILGAWYNEV
TIAILGAWYKEIMIAVLGAWYKKEMIAVLGAWYKKGMIAVLGARYKEGMIALLGDWYKVV
MIAVLEAWYKKGMIAVLEAWYKDVMIAVLGAWYKVGMIAVLGDWCKEVMTAVLGACYKEG
MIAIFGAWYKFVMIAVLGAWYKEVMIAILGEWYKEVMIAVLRDWYKEGMKIILGAWYKEG
MIAVLKAWYKDVMIAVLGAWYKEGMTAVLGAWYKEVMIAVLGAWYKEGMIAVQGAWYKQG
MIAILVDWYKVVMIAILGAWYKKGMIAVLGAWYKDVMIAVLGAWYKEELIAILGDWYKEV
MIAVLWAWYKEAMIAILGAWYKFVMIAILGAWYKEVMIAILGAWYNEVMIAVLGAWYKEG
MKAVHGAWYEEGMIAVLEAWYKDVMIALLGAWYKDVMIAVLGAWYKEGMTAILGAWYKEV
MIAVLGSWYKEVMIAVLGD*
>Nep_mir_jg38125.t1
MERKLVHPQRPRGEIAEADGPSGRAADAVVGAKAAVAGTEGTAKVLKSTVAEAGVFVALP
EVPPLERVSEEPKSPESIKTFARVSCWGRRLKYSGGTPPRRPDD*
>Nep_mir_jg36994.t1
MTMIPSLYQAPRTTIIHSLYQAPRTAIITSFYQAPRTAIIPSLYQALRTAIVTSLYHAPR
TAIVTSLYESPRMTMIPSLYQAPEDGDHYLLVPSPEDGYRYPLVPSPEDDYDSYPVPIPE
DGYHSLLVPSPKDGNHYLLVPCPEDGYHSHLVPSPEDGYHYLLVPSPEDGYHSLLVRSPE
DGYHSLLVPSPDDGNHYLLVPCPEDVYHSLLVPSPEDGYHSLLVQSPEDGYNYILLHRPE
EGYHYILVPGPENGYHFLLVPSPEDDYDSLLVPSPEDGYHSLLVPSPEDGYHSLLVPSPE
DGYHYLLVPIPEDGYRYLIVPSPEDGYHTLLVPSTEDGSHSLLIPSSEDGYHYLLVPSPE
DGYH*
>Nep_mir_jg37231.t1
MIAVLGAWYKEGMIAILGARYKFVMISVLRAWYKDVLIAVLGAWYKEGIKAVLGAWYKEG
MTAVLGAWYKEVMIAVLGAWYKEGMIAVIGAWNKVGMRVILGASYNEGLIAALGAWYKGV
TIAVLGAWLKEVTIAILGAW*
>Nep_mir_jg37155.t1
MIAVLVAWYKFVMKAVLGAWYKVVRKAVLVAWYKEEMIAVLRAWYKEGMIANLGAWYKEV
MIAILGAWYKEGMIAILGAWYKEVMIAVLGALYKEVMIAVLGAWYKEVMIAVLGALYKEE
VMIAVLGAWYKEGKIVVLGAWYNEVRIAILGAWYKEGMIAVLGAWDYEVMIAVVGAWHKE
VMIAVLGAWYREGMIAVLGAWYKEVMKAVLGAW*
>Nep_mir_jg37235.t1
MIAILGAWYKEVMIAVIGDWNKVGMRVILGASYNEGLIAALGAWYKGVMITVLGAWYKEG
MIAVLGAWYTEEGMIAVLRAWYKAVMISVLGAWNKEGMIAVLGAWYKEVMVAVLGAWYKE
VTIAILGAWYKEVMIAILGAWYKKVMIAILGAW*
>Nep_mir_jg37775.t1
MDCPYVDFDDPQSLQTTNTESSLVATVHQGSLLPHGVLRVVVPHSSSNYIASFADILKNG
TNSNILDCETPLLIEPIPDTDHLEALGRSCRVKEESPSSASKITSKVENLRGQLMEIKDN
RSLALTLGIITCSTLAACTADVVPAKQEHATHASHGAAKASCPQMPSFALQAVPWKRSKA
RG*
>Nep_mir_jg37437.t1
MIAALGAWYKEVMIAVLGAWYKELMIAVLRAWHKETMIAVLEAWYKEGMIVVLGAWHKGG
MIAILGAWYKDGMIAILGDWYQEVMIAVLRAWCKEGMIAILGAWYKFVMIAVLGAWYKEY
KEGIIVILGAWYKEVTIAVLGAWYKEVMIAVLGAWYKELMIAVLGAWSMEGIIAVLEAWY
KEVMIAVLGAWYKEVMIAVLRGWYKETMIAVLGAWCKERMIAVLGAWHRGE*
>Nep_mir_jg37218.t1
MIAVLGAWYKEGMIVILGTWHKEVTIAVLGAWYEEVMLAVLGAWYKEEEMIVILGAWHKE
VTIAILGAWYKEDVIAVLEAWYKEVMIAILGALYKEGMIAVLRAWYKEVMIAVLGAWNKD
GMIAILEAWFKQVMVAVLRAWYKEVTIAILGAWYKEVMIAVLGAWYKKVMIVILGAWYKE
VTIAVLGAWYRDVMLAVLGAWYKEGMIAVLGAWYKEGMIVILGAWYKEVTIAVLGAWYRD
VMIAVLGAWYKEGMIAVLGAWYKEGMIAILEAW*
>Nep_mir_jg37261.t1
MIAVLRASYKEVMIAVLGAWNKEGMIAILRAWYKEGMIAILGAWYKFVMIAVLGAWYMEV
MIAILGALYKEVMIAALGAWYKEGMIAFLGAWYKEVMIFILGDWYKEVTIAVLGAWYKEV
IVAVLRAWHKEGMIAIRGGW*
>Nep_mir_jg37381.t1
MRTAIIVSLFQALRTAIITSLYEAPRRPEDGYRSLLVPIPEDGYHSLLAPSPGDGYHYVL
LPSPEDGYHSLLVPSPEDGCHYLLVPIPEYGRRSLIVPSPEDGYHSLLVPSPEDGYYYLL
VPNPEDGNHYLLVPSPEDSYRYLLVPSPEDYHDSLLVPSPEDGYHSLLVPSHENGYHYLL
VPSPEDGYHYLLLPRTKDGYHYLLVPSPKEGYHSLLVPSPEDGYHYLLIPCPEGGYHPLV
VRSPEDGYHSLLVPSPDVGYHFLLVPRPEDGNHYVLVPILEDGYHSLLVPSPEVGYHSLL
VPSPEDGCHYLIVPRHEDGYHYLLVPNPEDGNYYLLDGYHSLLVPSPKDGYHYLLVPSPE
YYYHSLLVPSLEDGYRSLLVPILDDGYHYLLVPGPEDGYQSLLVPIPEDGYHYLLVSSPK
DGYHYVPVPSLEEGYHSLLVPSPKVGYHSLLVPSPKDGYHYLLVPRHVDGYHYLLVPSAE
DGYHYELVPSPEEGYHSILVPSPENGYYYLLVPIPEDGYHSLLVPSAEDGYHYVLVPSPE
DGYHSLLVPSPEDGCHYLLVPIPEDGYHSLLVPGPKDGYHSLLVPSSDDGYHSLLVLSPE
DGYHYLFVPSPENGYHYLLVPSPEDGYRYLLVPSPEEDYDSLLLPSPEDGYHSLLVPNPE
DGYHYLLVPSPEDGYHSLLVQSSEDGYHYLLLPRPEDGYHCLLVRSPEDGYHALLVPCPE
DGYHYLLLPRPEGGYHSLVVRTPEDGYYSLLVPIPEDGYHYLLASSPEDSYHYVLVPSLE
DGYHSLLVPSPEDGYHSLLV*
>Nep_mir_jg37712.t1
MIAILAVWYKEGMIAVLGDWYKEVIIAVLGAWGNEGMIAVLGAWYKEVVIAVLVAWYKEV
MIAVLGAWHKEGMIAVLRAWYKEGMIAILGDWYKEEVMIAVLGAGYKDVMIAVLWDWYKE
GMIAVLGACHKEGMIAVLRAWYKEGMIADFGDWYKKGMTAVLEAWYKDVMIAVLGA*
>Nep_mir_jg36983.t1
MTMIPPLYQALRMAIITSLYQAPRTVIIPSLYQAPRTVIISSLYQAPRTATIPSLYEAPR
TAIIPSLFQSPMTAIITSLYQVPRTAIIPSLYQALRTAIIPSLNKAPRTAIITSFYHTPR
MSIITSLYQAPRTAINPLLVPTPVDDYDSLLVPGPEDGYHSLLVPSTEDGNHYLLVPCSE
DGYHSLLVPSPKDGYHYLFVPSPEDGYNSLLVKSPEDGYHYLLLPRLEDGSHYVLVPSPE
DGYQSLLVPSPEDGYHYLLVPSPEDGYHYLLVPSPEDGYHYLLVPSPEDDYHSLLVPSPE
DGYHSLLVPSPEDGYHYLLLPSPEDSYHSLLVPSPEDSFHYILVPSPEDGYRYHLVPSPE
DGYPSLFVQSLEDGYRFLLVPSPEDGHPSLHVPCPKDDHPSLLVPSPEDGYHFLLVPSPE
EGYHYLLLRSPKDGYHSLLVQSLEDGYHSLIVPIPEDGIHYLLIPSPEDGYHSLLVPSPE
DGYHYSLVPSPEDGYRSLLVPSPEDGYRSLLVLSPEDRYHYLLGPGPKDGSPRTAIIPS*
>Nep_mir_jg37335.t1
MAIIPSSYKALRTAIITSLYQAPRSAIITSLYHAPRMAIITSLYQAPRTAIITNLYHDLR
IAIIPSLYQTPRTATITSLYQASRTVIISSLYQAPEDGYHSLLVRSPEDGYHSLLVPSPD
DGYHYLLVPSPEDGYLSLLVLSPEDGYHSLLVQIPEDGHHYILLPCRQDGYHYLLVPSPD
NGYHSLLVPSPEEDYDSLLVPSPEDGYHSLLVPSPEDGYHSL*
>Nep_mir_jg37960.t1
MPLSCIRQTTLRVYTLSDEIGSRSLGFGPRGISPGLHLSRHDFRSRGYHVNTSAINREAE
LRATKPMSEAATCSYDGSSDNALGTRVGGKKQLRRSVRSSSGIGSMTVQLHRSHSSRSTA
ECTEEKSDQNAS*
>Nep_mir_jg37252.t1
MIAILGAWYKEGMIAVLGDMYKEVMIAVLGAWYKQVMIAILGAWYKFVMIAVLGAWYMEV
MIAILGAWYKEVMIAVLGAWYKEGMIAVLGAWYKEVMIAVLGAWYKEGMIAVLGAWYKEV
MIAVIGAWNKEGMIVMLGASYNEGMIAALGAWYKEVMITVLGAWYKEGMIAVLGGWYKKG
IIAILEAW*
>Nep_mir_jg37073.t1
MAIITSLYQAPRTVSLPPCTKPRERLSFPCCTKPRRRLSLPPCTKPRVLLPFPPCTKPRG
RLSFPPCTKPEDGYHSLLVPSPEDDYVSLLVASPEDCYHSLLVPSPEDGYHYLLVPSPEY
YYHSLLVPSPEDGYRSLLVPSPEDGCHSLLVPSPEDGYHYLLAPSPEDGYHYLLVPSPEN
GYHSLLVPCPEDGYHYLLVPSPEYYYHSLLVPNPEDGYHSLLVPSPEDDYDSLLVESPED
CYHFLLVPSPEDRYHYLLVPSPEDGYHSLLVPSPKDGYHYLFVPSPEDDYHSLLVQSPEH
GYHYLLLPRLEDGYHYLLVPCPEDGYHSLLVPSPKDGYHSLLIPSPEDGYHYLLVPSPED
GYHYLLVPSPEDGYRYLLVPRPEDDYDSLLVPSPEDGYHYLLVQGPEDGCHSLLVPGLED
GYHYLLVPIPEDGNHSLLVPSLEDGYHSLLVPSPEDGYHSLLVPSPEDGYHSLLVPSPED
GYHYLLVPSPGDGYQYLLVLSPEEGYHYLFVRSPKDGYHSLLVRSPEDGYHYLFIPSPED
GYHSLLVPCPEDGNHYLLVPSPEDGYHYLLVPSPENGYHSLLVPSPEDGYHYFLVPSPEY
YYHSLLVPSPEDGYRSLLVPSPEDGCHSLLVPGPEDGYHYLLVPSPEDAIPEDCYHSLLV
PSPEDGYHYLLVPRPEDGYHSLLVPSPEDGHHYLFVPSPEDDYHSLLVQSPEHGYHYLLL
PRLEDGDHYLLDGYHYLLVPSPEDGYHSLLVPSPEDGYRYLLVPSPEDDYDSLLVPSRED
GYHYLLVPGPEDGCHSLLVPGLEDGYHFLLVPIPEDGNPSLLVPSLEDGYHSLLVPSPED
GYHSLLVPSPEDGYHSLLVPIPEDGYHYLLVPSPGDGYHYLLVLSSEEGYHYLFVRSPKD
GYHSLLVRSPEDGYHSLILPSPEDGYHYLLIPSPEDGYHSLLVPSPEDGNHYLLVPIPED
GYHSLLVPSPEDGYHYLLVPSPGDGYHYLLVLSSEEGYHYLFVRSPKDGYHSLLVRSPED
GYHSLILPSPEDGYHYLLIPSPEDGYHSLLVPSPEDGNHYLLVPIPEDGYHYLFVPSPED
GYHYLLVPCLEDGYHYHLVLSAEEGYHYLLVPSPEDGYHYLLVPSPEYYYHSLLVPSPED
GYRSLLVQSPEDDYDSLLVESPEDCYHFLLVPSPEDRYHYLLVPSPEDGYLSLLVPSPED
GYHYLFVPSPEDDYHSLLVQCPEHGYHFLLLPRLEIGYHYLLVPSPEDGYHSLLVPIPKD
GYHSLLIPSPEDGYHYLLVPSPEDGYHYLLVPSPEDGYRYLLVPRPEDDYDSLLVPSPED
GYHYLLVPGPEDGCHSLLVPGLEDGYHYLLVPIPEDGNHSLLVPSLEDGYHSLLVPSPED
GYHSLLVPSPEDGYHSLLVSNPEDGYHYLHVPCLEDGYHYLLLPRLEDGYHYLLVPSPED
GYHSLLVPSPEDGYLSLLIPSTEDGYHYLLVPSPEDGYRNLLVQSPEDGCRYLLVPSPED
DYDSLLVASPEDGYHYLLLPGPEDGCHSLLVPGLEDGYHYHLVPIPEDGNHSLHVPSLED
DYHSLLVPSPDDGYHSLLVASPEDGYHSLLVPSPKDGYHSLLIPSPEDGYHYLLVPSPED
GYHYLLVPSPEDGYRYLLVPRPEDDYDSLLVPSPEDGYNYLLVPGPEDGCHSLLVPGLED
GYHYLLVPIPEDGNHSLLIPSLEDGYHSLLVPSPEDGYHSLLVPSPEDGYHSLLVSNPED
GYHYLLVPCLEDGYHYLLLPRLEDGYHYLLVPSPEDGYHSLLVPSPKDGYHSLLIPSTED
GCHSLLVQIAEDGYHYLFVPIPEDGYHYLLVPSPENGYHSLLVPSPEDGYHYLLVPSPEY
YYHSLLVRSPEDGYHSLILPSPEDGYHYHLIPSPEDGYHSLLVPSPEDGDHYLLVPGPED
GYHYLLVPSPENGYHSLLVPSPEDGNHYILVPCHEDGYHYLLVLSPEEGYHYLLVPTPED
GYHYLLVPGPEDGFHSLLVPIPEDGYHYLLVASPEDGYHYLLVPSPEDGCHSLLVEIAED
GYHYLFVPIPEDGYHYLLVPSPENGYHSLLVPSPEDGYHYLLVPSPEYYYHSLLVPSPED
GYRSLLVPSPEDGYHSLLVPSPEDAYDSLLLASPEDC*
>Nep_mir_jg37494.t1
MTAVLGAWYKEVMIAVLWAWYKVGMIAVLRAWRKEGMIAVLRAWHKAGMIAILGAWYKEG
IIVILGAGYKEVTVAVLAAWYKDVMTAILRIWYKEGMIAILGDWHKEVMTAVLGAWYKEG
MIAVLGAW*
>Nep_mir_jg37268.t1
MAIIPSLYQAPWTAIITSLYQAPSTKPRERLSLPPYTKPQGWLSFPPCTKPRGRLSLPPC
TKPRVLLSFPLVPSPEDGYRSLLVPSPEDGYRYLLVQGPKDGCHSLLVPIPEDGHHYLLV
SNPEDGYHYVLVPRLEDGYHSLHVPSSEVGYHSLLVPSPEDGYHYLRVPRHEDGYHYLLV
PSPEDGYHYELVPSPEDDYHSLLVPSPEDGYYYLLVPSPEEGYHYVLVPIPEDGNHSLLV
PSLEDGYHSLLLPSPEDGYYSNLVPSPEDGYHYLLVPSPEEGYHSLLVPSPEDGYHYLRV
PHHEDGYHYLLVPSPEDGYHYELVPSPEDDYHSLLVPSPEDGYYYLLVPSPEEGYHYVLL
PSPKDGYHSLLVLCPEDGCHYRLVPIPKDGYHSLLVPSPEDSYHSLLVPSHEDGYHSLLV
RSPEDGYHYLLVPGPEDGYHYLLVPSPEDGYHYLLVPSPEDGYHYELVPSPEDGYHSILV
PSPEDGYYYLLVPIPEDGYHSLLVPSPEDGYHYVLLPSHEDGHHSLLVLCPEDGCHSLLV
PIPEDGYHSLLVPSPEEGYHFLLVPSPEDRYHYLRVPSPEDGYHSLLVPSPEDSYHYLLV
PRPEGGYHSLVVRSPEDDCHSLLVPSPDDGYHYLLVPSPEDGNHSLLLPSPADGYHYLLV
PHPEDGCHYLLVPSPRMAIIPSSYQAPRTAITTSLYQSPRTTIIPSLYQAPRTAIITS*
>Nep_mir_jg37006.t1
MIAVLGAWYKEGMIAILGAWYMDGIIVILGAWYKEVSITVLGAWYKEVRIAVLGAWYKEV
MIAILEACHRRGLAKEGMTVDFGAWYKEVMIVVLGAWYKVGVIADLGAWYKEGMMAVLGD
WYKEVMIAVLRDWYKGGMIAVLGAWFKDVMIAVLGAWYKEGMIAVLGDLYKEAMIAVLGA
WYKEGMIAILGAWYKEVMMAILGAWYKEVMIAILGLGRRREFKPSSGIGTRRE*
>Nep_mir_jg37608.t1
MIAVLGALYKEGMIAVLGAWFMEVIIAVLGAWYKEGMIAILGAWYKEGIIVILGAWYKEV
TVAVLGAWYKEVMIAILGAWYKEVTIAVLRAWCKEGMIPILGAWYKLVMIAVLRASYKEV
MIAVLMAWYKELMMAVLRIWYKEVMIAVLGAWYKEGMIAVLGAWYKEGIMAILGDWYKEV
MTAVFGARYKEGMIAVLGAWYKDVMKAVLGAWCKEGMIVILGDWYKEGMIAVLGAWYKEG
IIVILGACYKEVTIGILGAWYKEVMIAVLVAWYKEVMIAVLRTWYKEEMIAVLGAWYKEV
MIAVVGALYKEGMIAVPGTWYKEGMIAVLEAWYMDVMIAILGA*
>Nep_mir_jg37054.t1
MVAVLGARYKEVMIAVLGDWYKEGMTVDLGAWYKEVMIAMLGALYKEGMIVVLRALYKEV
MIAVLGAWNREGMIAVLEASYKQVMVAVLRAWYKEGILTVLRACYKEGIIVILGAWYKEG
MIAVLWAWYKEGTIAVLGAWYKEGMVVVLGAWYKEGMIAVLGAWYKEVMIAVLGAWYKEV
MIAVLGDLYKEGMTAVLGAWYKEIMVAVLGAWHKEVMIVVLRDWYKEGMTAILGAWYKEI
MIAVLGGWYKEEAMITVLGAWYKEVMIAVLGAWYKEVMIAVLGAWYKERMIAVLRAWYKA
VMIAVLGAW*
>Nep_mir_jg37320.t1
MIAILGAWYKEGMIAILGEWYKFIMIAILGAWYKEEVTIAVLGAWYKEVMIAVLRAWYKE
VMIAILGAWFKEGMIAVLGAWYKEEIIVILGAWYKEVTIAVLGAWNKEVMTAILGAWCKE
GMIAVLRAW*
>Nep_mir_jg38003.t1
MLLVLARQLASVGSGSGLSADFALDLYMLEEKRMVNGGPSGTGRSYSSEEIVATRMVVNK
KMVNSAKRVPEDGEHYRKNSSPNEHSSE*
>Nep_mir_jg37690.t1
MTAVITSLYQFRGRLSLRPCTKPRGRLYSILVPSPEVGYHSLLVPSPEDGYHYLYVPRHE
DGYHYLLVPSPEDGYHYKLVPSPEDGYHSLLIPSPRTAIITSFYQSPRTAIITSLYRAPE
YYYHSLLVPSPEDGCRSILVPIPEDGYDYLLVPGPEDGYHSLLVPIPEDGYLYLLVSSPE
DGYHYTFKHLGRLSLPPCTTPRGRLSLPPCTKPRGRLSFPPCTKPKDGYYYLLVPIPEDG
YHSLLVPSPEDGYHYLLVPSPEYYYHSLLVQSPEDGYRSLLVPIPEDCYHYLLVPGPEDG
YPSLLVPIPEDSYHYVLVSSPEDGYLYVLVPSLEDGYHSLLVPISEVGYHSLLVPSPEDG
YHYLLLPRHGDGYHYLLVPSPEDGYHYGLVPSPEEGYHSILVPSRVDGYYYLLVPIPEDG
YHSLLVPSPEDGYHYVLVPCPEGCYISILVPSPEDGYYFLLVPIPEDGYHSLLVPSPEDG
YHYVLVPSPDDGYHSLLVPIPKDGCHFLLVLIPEDGYHSLLVPIPEDGYHSLLVPSSEDG
YHYLLVPRHEDGYHYLLVPSPEDGYHYLLVPIPEDGNHSLLLPSPEDGYHSLLVPCPEDG
YHSLLVPSPEDGYHSLLVPCPEDGCHYLLVRIPEDGYHSLLLPGPEDGYHSPLMPIPEDG
YHYLLVPGPEDGYPSLLVPIPEDDYHYLLVSSPEDGYHYVLVPSPEDSYHSLLVPIPEVG
YHSLLVPSPEDGYHYLLLPRHEDGYHYLLVPSPEDGYHYELVPSPEEGYHSILVPSPVDG
NYYLLVPIPEDGYHSLLVPSLEDGYHYVLVPCPEDGYHSILVPSPEDGYYYLLVPIPEDG
CHSLLVPSPENGYHYVLVPSPEDGYHSLLVPIPKDGCHFHLVQIPEDGYHSLLLPIPEDG
YHSLLLPSPEDGYHYFLVPRHEDGYHYLLVPSPEDGYHYLLVPIPEDRNHSLLLPSPEDN
YHSLLVPCPEDGYHSVLVPSPEVGYHSLLVPCPEDGCHYLLVPVPDDGYHSLLVPSPEDG
YHSLLVPTPEDGYHYLLVPSPEDGYYYLLVPCPEDGSHYLLVPSTEDGYHYLLVTSLYEV
PRTAIIPSLYEAARTAIIPSLYQAPRTAIITSLYQSPRTAIIPSLYQAPRMAIITSLYQA
*
>Nep_mir_jg37784.t1
MVMVPLGLPADITEATIVKDVLGHVGHHPKSSCCCCFMKLVRIGEMGMRLLDFMAQGPYG
GLPLPISIGTSRSTPAKEALEPDPASFN*
>Nep_mir_jg37362.t1
MIADLGAWYKEVMIAVLRARYKEVMIAVLRELNKEGKIALLGAWYKEGMIAILGAWYKDV
MIAVLAAWYKDGMIAVLEDWYKEVIIAVLGAWCKE*
>Nep_mir_jg36956.t1
MIAVLRAWFKEVMIAVLGAWYKEGMIAVLGACYKEEIIVILGAWYKEVTIAILGAWYKEV
MIAVLGAWYKEVMVAILGAWYKEGMIAVLGAWYKEAMIAVLGDWYKEVMIAILGDWYKEG
I*
>Nep_mir_jg36919.t1
MIAVLGDWYKEVMTAVLGPWYKEGRIAVLGARYKDVMIAVLEAWYKEGMIAVVGDWYKEV
IIAILGAWYKDGMIAFLGAWYKEVMIAVIVAWYKEVMIAVLRARYKEGMIADIGAWHKEG
MIVVLEACYKEGMIVVLEDWYKEVMIAVIGVWN*
>Nep_mir_jg36954.t1
MIAILGAWYKEGIIVILGAWYKEGMIALLGAWYKEGMIAVLGDWYKEVMIAILGDWYKEG
MIAVLAAWCKDVVIAVLGAWYKEGMIAVLGDWYKELMIAVLGAWYKEGMKAILGAWYKEV
MLAILGAWYKEVMIAVVGLGTRGE*
>Nep_mir_jg37189.t1
MIAVLGAWYKEGIIVILGDWYKEVAIVVLGAWYKEVMIAVLGAWYKEEVMIAVLGALYKE
GMIAVLRAWYKEVMIAILEAWNKEGMLAVLGALYKEVIVAVLGAWYKEGMIAVLGVWYRE
GIIVILGAWYKEGMIAVLRAWYKEVMIAILRAWYNEVMIAILGALYKEVMIAVLGASY*
>Nep_mir_jg37549.t1
MIAFLGAWYKEVMIAILGALYKEGMIAILGARYNEGIKVILGAWYKELTVAVLGAWNKEV
MIAILRIWYKEVMIAILRACYKEGMIAILGAWHKEGMIAILGPWYKDGMMAILGDWYKEV
MTAVFGAWYKEGMTAILGAWYKDVMIAILGAWCKEGMIAILREWYKEGMIAVLGDWYKEG
IIAILGSWYEEVTIAVLGASYK*
>Nep_mir_jg37699.t1
MIAVLEAWYKEVMIAVLGDWYKEGTIAVLGAWYKVGMIVVLGAWYKEVTIAVLGDWYKEG
TIAVLGDWCKEVIIAVLGLGGNDSHTRGVVHRGNDSRPQGLVQEGNDSRPRSLVQGGNIA
VLEAWYKDVMMAILGAWYKEVMIAVIRAWD*
>Nep_mir_jg37536.t1
MIAVLGAWYKKVIIAVLRAWYKEVMIAVLGTWHKEGMIAVLGAWHKEGMIAVLGAWYKEG
MIAILGDWYKEVMTAVLEAWYKEGTIAILEAWHKDVMIAVLAIGYKEGMIAVLENWYKEV
IIAVLGAWCKEGMTAILGAWYKFVMIAVLGAWYKEVMIAVLVALYKEVMLAVLRAWYKEE
MIADLGVWYKEVMIAVLGARYKEGMIAVHEAWYKDVMIAILGA*
>Nep_mir_jg37404.t1
MIAAHGAWYKEVMITVLGAWYKEGMIAFLGAWSKEGMKVVLEAWYKEVMITVLGAWYKEV
MIAVLRTWYKETMIAVLVAWYKEGILAILGARYKEGIMVILGAWYKEVTEAILGAWYKEL
MIAVLRIWYKEVVIAVLGAWYKEGMIAFLGAWSKEGMKVVLGAWYKEVMITVLGAWYKEV
MIAVLRTWYKETMIAVLVAWYKEGIIAVLGDWYKEGMRAILAA*
>Nep_mir_jg37212.t1
MTAIISSLYQSPRTAIIPSLYQARRTAIITSLYHTPRTAVITSLYQSREWLSFTPCTKPQ
GRLSLPPCTKPRVRLSFPPCTKPRGRLSLPPSTKPRGRLSLPPCTKHRGRLSFPPCTKPR
GWLSLPSCTKPRGRLSLRPCTKRRGRLSFPPYTKPRGRLSFPPCTKPEDGYHYLLVPCSE
DGYHYLLVPSPEDGYHYELVPRPGDSYHSLLVPCPEDGYHSVLVPSPVDGYHSLLVPSAE
DGDHYLLVPSPEDGYHYLRVPSPKNGYHSLLVPSPEDGYHYLLVPSPEYYYHSLLVPTPE
DGYRSLLVPSPEDGYHYLLVLGPEDGCHSVLVPIPEDGHHYLLVSSLEDGYHYVLVPCLK
DGYHSLHVPSPEIGYHSVLVPIPEDGYHYLRVPRHEDGYHYLLVASPEDGYHYELVPRPE
DGYHSLLVPSPEDGYYYILVPIPEDGYHSLLVRSPEDGYHSLILPSSEGGYHYLLIPSPE
DGYHSLLVPSPEDGDHYLLVPSPEDGYHYILVPSPEDGYRYLLVPSPKDDYDSLLVPSPE
DDYHYLLVPSPEDGYHYKLVPCPEDSYHSLLVPSPEDDYHYLLVPIPDDGYHSLLVPSPE
DGYHYVLVPSPEDGYHSLIIPSPEDGYHYLLIPSPEDGYHSLLVRSPEDGYHSLIVPSPE
DGYHYLLIPSPEDGNNFLLVPSPENGYHSLHVPSPEDGYHYLLVPSPEDGYRSLLVPSPK
DSYHYLLVPGAEDGCHSLLVPIPEDGHHYLLISSPEDGYHYVLVPRLEDGYHSLDVPSPE
VGYHSLLVPSPEDGYHYLRVPRDEDGYHYLLVPSPEDGYH*
>Nep_mir_jg37701.t1
MIAVLGARYKEVVIAVLMAWYKEEVMTAVLGAWYKQGMIAVLGAWYKKAMIAVLGAWYND
VMIAILGDWYKEGMIAVLEAWLKEGKIAILGD*
>Nep_mir_jg37295.t1
MTAVLGAGYKEITIAVLGAWCKEGMIAVLGDWYKEGMIAVLGAWHKEVMIAVLRAWYKEG
MIAILGAWYKEVMRAVLGAWYKEVMIAVLGAWYKEGIIAVVGAWYKEVMIAILRGWYNEG
MIVVLGASYKEGMIAVLETSYKDVMIAFLGAWYKEVFIAILEAWYKEGLIAILGTW*
>Nep_mir_jg37575.t1
MIAVLWEWYKEGMIAVLGAWYKEGIIVILESWYKEEVMIAVVGASYKEGMIAVLEAWYKE
GMIAILGAWCKEVMIAVIRAWYKEVMIAVLGAWHKEGMIAVLGAWHKVGMIAVLGAWYKE
GMIAILGDWYKEVMTAVLGAWYKEGMIAILGAWYKDVMIAVLAAWYKEGMIAVLEDWCKE
VIITVLGAWCKEGMIAILGPWYKFVMTAVLRAWYKEVMIAVLVAWYKEVLIAVLRAW*
>Nep_mir_jg37681.t1
MIAVLGDWYKEGMIVVLGAWYKEVMIAVLGAWYKEGMIAVLGAWYKEVMIAVLGAWYKEV
MIAVLGAWYKEGMIAALGASYKEGMIAFLGTSDMEVMIAFLGAW*
>Nep_mir_jg37539.t1
MAIISSLYQAPRTAIITSLYQAPSPEDGYHSLLVPIPEDGYHYLLVSSPKDGYHYVLVRS
LEEGYHSLLVPSPEVGYHSLLVPSPEDGYHYLLVPCHEDGYHYLLVPSTEDGYHYELVPS
PEEGYHSILVPSPEVVYYYLLVPIPEDGYHSLLVPSPEDGYHYILVPNPEDGCHYLLVPI
LEDGYHSLLVLSPEDGYHSLLVPSPEDGYHSLLVPSTEDGYHYLFVPSPEDGYHYLLVPS
PEDGYRYLLVPSPEDDYDSLLVPSPEDGYHSLLDGYHFLLVPSPEDGYHYLIVPSPEYCY
HSLLIPSPEDGYRSLLVLIPEDGYHYLLVPGPEDGYHSLLVPIPEDGYHYLLVSSPKDGY
HYVLVRSLEEGYHSLLVPSPEVGYHSLLVPSPEDGYHYLLVPCHEDGYHYLLVPSTEDGY
HYELVPSPEEGYHSILVPSPEVVYYYLLVPIPEDGYHSLLVPSPEDGYHYILVPNPEGGC
HYLLVPILEDGYHSHLVLSPEDGYHSLLVPSPEDGYHSLLVPSTEDGYHYLFVPSPEDGY
HYLLVPSPEDGYRYLLVPSPEDDYDSLLVPSPEDGYHSLLVPSPEGGYHYLLVPSPEDGY
HSLLVQSPEDGYHYLLLPCPEGGFHYLLVRSPEDGYHSRLVRSPEDGYHYLLVPHHEGGY
HSLVVQSPEDGYHSLLVPIPEDDYHYLLASRPEDSYHYILVPSLEDGYHSLLVPSPEDGY
HYLIVPRHEDGYHYLLVPSPEDTCHYELVPSPEEGYHSVLVPIPEDGYYYLLVLIPEDG*
>Nep_mir_jg37352.t1
MKPRGRLSLPPCTKPRGRLSLPPSTKPRGRLSLPPVPSPEDDYDSLLVPSPEDGYHSLLV
PSPEDGYHYLLVPSAENDYHSLLVPSPDDGYHSLLVPSPEDGYHYLLVPCTEDDCHSLLV
PTPEDGYHCLLVPSPEDGYHYLLVPGTEDGCHSLLVPSLVDGYHYLLVPSPEDGYHYVLV
PSPEDGYHCLLVANPEDGYHYLLVPSPENGYHSLLVPTPEDDYHSILIPNPEDGYHSLLV
PSPEDGYHYLLVPGPEDGCHSLLLPSPEDSYHCLLLPSPEDGYHYVLVPSLEDGYHSLLV
PSPEDGYHSILVPSREDGYHYLLVPRPKDSYHYLLVPGPEDGYHYELVPRPEDSYHPLLV
PSSEDGYHSLLVPSPEDGYYYLLVPSPEDGYHYLPEPSPENGYHSLFVPSPEDGYHYLLV
PSPEYYYHSLLVPIPEDGYHSLLVPSPENGYHYLLIPGLEDGCHFLLLPSPEDG*
>Nep_mir_jg37301.t1
MIAVLGAWYKEVVIAILGAWYKEGMIAVLGAWYKEGMIAILGDWYKEEMIAVLGAWYKEG
MIAVLWALYKQVMRAIVGAWYKEGIIAVLGAWYKEGMIAVLGAWYKEGMFAILGDWYKEV
MIAVLGAWYKEGMIAVLGALYKEVMIAVLGAWYKEGMIAVLGAWYKRE*
>Nep_mir_jg37436.t1
MIAILGAWYNFVMIAILGAWYKEVMIAVIGDWYKEGMMAVLGAWYKEGIIVILGAWYKEV
TIAVLGAWYKEVMIAVLGAWYKELMIAILGAWSMEGIIAVLEAWYKEVMIAVLGAWYKEV
MIAVLRGWYKETMIAVLGAWCKERMIAVLGAWHRGGMIAILGAWYNEGMIAIIENWYKEV
LTAVLGAWYKEGMIAILGAWYKDVMIAVLGAWYKEEMIAILGAWNWEGIIAVLGASYNGG
TIAALGAWYKEVMITVLEAWYKEVMIAVLRAWYKETMIAVLGAWHKEGMIVVLGAWHKGG
MIAILGAWHKDGMIAILGDWYKEVMTAVIGAWN*
>Nep_mir_jg38093.t1
MPSAGPTRVSIFGASHGLPYGGLGIYGPNFQWMAPVTQTVAFHPKSSSPKPSDWANLPQF
PASSTASQRWYPSDHRSITGLRSVFTAPNPCSTSITGLTSESTGSTSSPGFVIFQIQHRF
PFHETTPLQKNFSEEDDSNASFECLTSETASE*
>Nep_mir_jg37035.t1
MVVVLGAWYKEVMIAVVGAWYKEGMIAVLGDWYKEVMIAVLGAWYKEVMIAILRAWYKEG
MTTVLGAWYKEGTIAVLGAWYKEGIVVVLGAWYKEVVIAVLGACYKEGMIAVLGAWYKEV
MIAILGDWYKEVMIAVLGVWYKEGMIAVLGAWYKEVMIAVLGAW*
>Nep_mir_jg37682.t1
MIAVLGAWYKDGMIAVLGAWYKEVMIAVLGAWYKEVMIAVLGARYNEGMIAILGASYKEG
MIAVLGTSYKEVMIAFLGAWYKEVMIAILGVWYKEVMIAVLGAWYKEVMIAILGGWHKEG
MIAVLGAWHKDGMIAILGDWYKEVMTAVLGAWYKEGMIAVVGAWYKFVMVAVLGAWYKEV
MIAVLGDWYKEGLIAVLGAWYKEVMTAVLGAWYKVGMIAILGAWYKEVIIAVLGAWYKEG
MIAVLGASDKEGMIAVHGAWHKEGMIAILGDWYKEVMIAVLGD*
>Nep_mir_jg37177.t1
MIAVLGAWYKFVMIAVLVAWYKEVMIAVLVAWYKEEVMIAVLGALYNEGMIAVLRAWYKV
GMVAVLGAWYKEVKIAIIGAWNKEGMIAVLGASYKEGIVAILGAWYKEVMITILGAWYKE
VMITVLGAWYKKGMITILGDWYKEVMIAVLWAWYKEGIIAVLGVGTRRE*
>Nep_mir_jg37156.t1
MAIIRSLYQAPRMAVITSLYQSPRMAIIPSCPEDGYHYLLLPRPEDGYHYLLIPSPEDGY
HSLLVPSPEDGYHYLLVPCPEDGYHYLLVPSPENGYHSLLVPSPKDGYHYLPVPSPKDDY
HSLLVPSPEDGYHSLLVPSPEDDYHYLLVPGPEDGCHFLLVPSPEDSYHYLVVPSLKDGY
HYRLLPRPKDGYHYLLVPSRENGYNSLLVPSPEDHYHYELVPSPEDGYHSLLLPSPGDGY
HYLLVPSPEDGYHSLLV*
>Nep_mir_jg36981.t1
MIAVLGAWYKEVMISVLGAWYKEGMIAVLGAWYKEVMVAILGAWFKKGMMAVLGAWYKGG
TIAVLGAWYMEGRIAVLGAWYKEVTIAVLGAWYKEVMIAVLRAWYKEGKIAVLGAW*
>Nep_mir_jg37697.t1
MIAVLGAWYKDVMIAVLRAWYKEGTTAILGDWYKEDIMIAVLGAWYKEGMIAVLRDWYKE
VIIAVLGAWYKDGMIAFLGAWYKFIMTAVLGAWYKEVMIAVLVAWYKEVVMIFVVGDWYK
EGMIAVLEAWYKEVVIAVLGDWYKEGTIAVLGAWYKVGMIVVLGPWYKEVTIAVLGDWYK
EGTIAVLGKWYKEVIIAVLGLGGNDSDTRGVVHRGNDSRPQGLVQEGNDSRPRSLVQGGN
IAVLEAWYKDVMIAILGAWYKEVMIAVIGAWD*
>Nep_mir_jg37511.t1
MIAILGAWYKEVMIAVLGAWYKEGMIAILGPWYKEGIIVMLGAWCMEVTVAVIGAWYKAV
MIAVLRIWYKELMIAVLGSWYKEGMIAILGAWHKEGMIAVLGAWYKEGMIAVLGAWYKDV
MIAILAVWYKEGMIAILGDWYKEVIIAVLGAWCKDGMIAIPGAWYKFVIIAILGVWYKEV
MIAVLRAWYREGMFADLGAWYKEVMIAVLGAWYNEVMIAILGVW*
>Nep_mir_jg36993.t1
MIAVLGASYKEGMIAILRAWYKEGMIAVLGTWFKEIMIAIIGAWNKEGMIAVLGASYKEG
MVAVLGAWYKEEMKAVLGAWYKEVMVAILGAWYKEGMMAVLGAWYKEGTIAGLGAWYKEG
GIAVLGAWYKEVTIAVLGAWYKR*
>Nep_mir_jg37826.t1
MAIGMLEAIIETNKARPTTEFTEAMETIDTSCTGSPEFEVARIVAATGPTEELDLGPSML
EVREGEGVGDIVAPKPPFIPELKIFQDTSRLWRCCKVLVATI*
>Nep_mir_jg37266.t1
MIAVLGAWYKEVMIAVIGAWNKEGMTVIRGASYNEGMITSLGAWYKEIMITVFGAWYNER
MIAVLGAWYKEGMIAVLGAWYKEGIIVILGDWYKEVTIAILGAWYKEEGMIAVVGAWYKE
GIIVILGARYNEVTIAVLGAWYKEVMIAVLGAWYKEVMIAVLGA*
>Nep_mir_jg37226.t1
MIAVLGAWYKEVMIAVIGAWNKEGMIVILGASYNDGMIAALGAWYKEVMITVLGVWYKEG
MIAVLGAWYTEEGMIAILRAWYKEVMIAVLGAWNKEGMIAILGAWYKEIMVAVLGAWYKE
VTIAILGARYKEVMIAVLGAWYKKEVTIAVLRARYKEVMLAVPGDWYKKVMIAILGAWYK
EGIIAVLRARYKDGMIAVLGAWYKEEGRIAVLRAWYKEVMIAILGAWYKEGMIAVLVAWY
KEEIIVILGAWYKVVTIAILGA*
>Nep_mir_jg37550.t1
MIAVVGASYKEGMIAVLEAWYKEGMIAILGAWYKEVMIAVIRAWYKEVMIAVLGDWHKEG
MIAVLGAWHKEGMIAVLGAWYKEGMIAVLGAWYKEGMTAVLGAWYKEGMIAILGAWYKDV
MVAILAAWYKDRMIAVLEDWCKEVIITILGALCKEGMIAILGAWYKFVMIAVLGAWYKEV
MIAVLVAWYKEVLIAVLRAW*
>Nep_mir_jg36977.t1
MIAVLGARYKEGMIAVLGDWYKEVMIAILGDWYKEGMRAVLAAWCKDVMIAILGTWYKEG
MIAILGDWYKEVMIAVLGAWYKEGMIAILGARYKEVMLAILGVW*
>Nep_mir_jg37545.t1
MIAVLEDWYKEVIIAVPVVWYKEVMIAVPVAWYNEVMIAILRAWYKEGMIADLRDWHKEG
MIDDLGAWYKEVMIAVLGAWYKEVMIAVIGALNKEGMIAILGASYNEGMIAALGAWYKEV
MITVLGAWYKKGVIAFLEAWYKEVMIAILGALYKVGMIAILGARYNEGIMVILGAWYKEV
TVAVVGAWYNEGMIAILGARYNEGIMVILGAWYKEVTVAVLEAWYKEGMIAILGARYKEV
MIAVFGAWYKEVMIAVLGAWHKEGMIAVLVAWHKEGMIAILGAWYKEGMIAILGDWYKEV
MTAVLGAWYKEGMIAILGAWYKDIMIAVLAAWYMEGMIAVLED*
>Nep_mir_jg37110.t1
MIAVLKAGYKEVMIAILGAWYKEGMTAVLGAWYKEVMIAVLGACYKEYKEVMIAVLRDWY
KEVMIDILGAWYKEGMIAILGAGYKEGMIAVLGAWYKKGMIAVLEAWYKEGMIAVLGDLY
KEVMIAVLEAWYKEGMTAVLGAWYKEVMIAVLGAWYKEGIIVILGAWYKEVTVAVLKAWY
KEVMIAILGAWYKEGMIAVLGAWYKEVMIAVLGAWYKEVMIAILGAWYKEGMIAVLGAWY
KEVVIAVLGAW*
>Nep_mir_jg37082.t1
MAIFTSLYQAPRTAIITSLYQAHLLVPSPENGYRSLLVPSPEDGYHYLLVPSLEYYYHSL
IVPSPEDGYRSLLVPSPEDGCHSLLVPSPEDGYHYLLAPSPEDGYHYIVVPSPENGYHSL
LVPCPEDVYHYLLVPSPEYYYHSLLVPSPEDGYHSLLVPIPEDGYHYLLVPSPEDGYHYL
LVLSPEEGYHYLFVRSPKDGYHFLLVRSPEDGYHSLILPSSEDGYHYLLIPSPEDGYHSL
LVPSPEEAIITSLYQAPRTAIITSLYQAPRTAIIPSIPEDGCHSLIVSIPEDGYHHLLVP
CLEDGYHYLLLPRLEDGYHYLLVPSSEDGYHSLLVPSPEDGYHSLLIQSPEDGYHYLLVP
SPEDGYRYLLVQSPEDGYCYLLVPSPEDDYDSLLVPSPEDGYHYLLLPGPEDGCHSLLVP
GLEDGYHYLLVPILEDGNHSLLVPSLEDDYHSLLVPGPEDGYHSLLVPSPEDDYHSLLVP
SPEDGYHYLLVPSPEDGYHYLLVLSPEEGYHYLFVRTPKDGYHSLLVRSPEDGYHSLILP
SPEDGYHYRLIPSPEDGYHSLLVPSPEDGDHYLLLPGPEDGYHYLHVPSPENGYHSLLVP
SLEDGYHYILVPFLEDGYHYLLVLCPRKAIVTSLYQPPRTAIIISLYQAPRMAVIPSLYK
SLRTAFITSLYQAPRTATIISLY*
>Nep_mir_jg37434.t1
MIAALGAWYKEVMIAVLGAWYKEVMIAVLRAWHKETMIAVHGAWHKEGMIVVLGAWHKGG
MIAILGAWYKDGMIAILGDWYEEEGMIAVLGASYNGGMIASLGAWYKEVMIAVLGAWYKE
VMIAVLRAWHKETMIAVLGAWHKEGMIVVLGALHKGGMIAILGAWYKDGMIAILGDWYKE
VMTAVLRAWYKEGMTAILGAWYQDVMIVVLGAWYKEGVIAILGDWYKEEVMIAVLVPWYN
EVMIAVLRAWYKEGMIADLGAWHKEGMIAVLKAWYKDVMIAVLGVWYKEVMIAIIGLGTR
RE*
>Nep_mir_jg37124.t1
MAIITSFPEDGYHYLLVPSPEDGYHYLLVPSPEDGYRYLLVPSPEDDYDSLLVPIPEDGY
HYLLVPGPEDGCHSLLVRGLVDGYHYPLVQVPEDGNHSLLLRSPENGYHSLLVPSPEDGC
HSLLVPSPEDGYQYLLVPSPEDGYHYLLVLSPKKGYHYLFVRSPKDGYHSLLVRIPEDGY
HSLILPSPEDGYHYLLIPSPEDGYQPFLVPRPEDGNHYLLVPSPEDGYHYLLVPSPEVGY
HSLHVPGPEDGYHSLRVPRHEDGYHYELVPSPGDGYHYELVPSPEDGYYYLLVPITEDGY
HSLLVPSHEDGYHYVLLPSPEDGYHSLLVPSPEDGNHYLLVPIPENGYHSLLVPSPEDSY
HCLLVPCPENGYHSLLVPSPEDGYHSLLVPSPEDGYHSLLVPSPEDGYQYLLVPSPVDDY
RYLLVLSPEKGYHYLFVRSPKDGYHSLLVHSPEDGYHSLLVPSPEDGYHYLLVPSPEDGY
HYLLVLSPEEGYHYHFVRSPKDGYHSLLVRSPEDGYHSLILSSPEDGYHYLLIPSPEDGY
HSLLVPSPEDGDHYLLLPSPEDGYHYLLVPSPENGYHSLILPSPEDGYHFLLIPSPEDGY
HSLLVPSPEDDDHYLLVPSPEDGYHYLLVPSPENGYHSLLVPSPEDGYHYLLVPCLEDGY
HYLFVLTPEEGYHYLLVPTHDDGYHYLLLPIPDDGCHSLLVPIPEDGYHYLLVPIPEDGY
HYLLVPSPENGYHSLLIPSPEDGYHYLLVPSPEDGCHSLLVPSPEDG*
>Nep_mir_jg37069.t1
MIAVLGAWYKVGRIAILGAWYKEGMVVVLGAWYKEVMIAVLGAWYKEGMIAILGAWYKEV
MIAVLGAWYKEVMIAVLGAWYKEGTIGVPGAWYKEVMIAVLGAWYKEVMIAILRAWYKEG
MIAVLGAWYKEVMVTVLGAWYKEVMIAVLGDWYKEGMIAVLGAWYKEVMIAMLGALYREG
MIVVLRACYKDVMIAVLGASNKGGMIAVLGALYKEVMVAVLWAWYKEGILAVLGACYKEG
IIVILGAWYKEGMIAVLGAWYKEGTIAVPGAWYKEGMVVVLGAWYKEGMIAVLDDWYKEV
MIAVLGAWCKEGIIVILGAWYKEVTIAILGALYKEVTIAVFGAWYKEVMIAILGAWYKEG
MIAVLGAWYKEGMIAVLGAWYKEGMIAVLGAWYKEGMVVVLGAWYKEVMIAVLGAWYKEG
MIAILGAWYKEVMIAVLRAWCKEVMIAILRAWYKEGMIAVLGAWYKEGTIAILGAWYEEG
MVVVLGAWYKEVMIVVLGAGYKEGMIAVLGAWYKKGMIVILEARYKEGMIAVLDDWYKEV
MIAVLEAWYKEGVTAVLWAW*
>Nep_mir_jg37388.t1
MIAVLGDWHKEVIIAVLGAWYKDGMIAFLGAWYKFVMVAVLGAWYKEVMIAVLVAWYKEV
MIAVLRAWCKEGMIANLGAWYKEGMIALLEAWYKDVMIAILGA*
>Nep_mir_jg37616.t1
MIAILGALYKEGMIAVLGAWYKEVMIAVLGAWYKEGMIAVLGAWYKEGMIALLGAWYKEG
MIAVLVAWYKEGMIAIFGARYKEVTIAILGAWYKVVMIALLGAWCKERMIAVLGDWYKDG
MIAVLGVGTRRES*
>Nep_mir_jg37285.t1
MIAVLGDWYKEGMIAVLKAWYKEVMIAILGAWYNEGMIAVLGASYKEGMIAISGTSYKEK
FLMIAVLGAWYKFVMIVVLGVWYKEVMIAVLVAWYTEVMIAIPRACYKEGMIADLGAWYM
EGMIAILEAWYKDVMIAVLGA*
>Nep_mir_jg37100.t1
MIALLKAWYKEVMIAILGAWYKEGMIAVLGAWYKEVTIAVLGAWYKEVMIAVLGAWYKQG
MIAVLGAWYKEYKEVMIAILRAWYKEVMIAILGAWYKEGMIAVLGAGNKEGMIAFLGAWY
KKGMIAILEARYKEGMVAVLGDLYKEVMIAVLEAWYKEGMTAVLGAWYKEVMIAVHGAWY
KEGMIAALGAWYKEVMIAVLGAWYNEGMIAVLGASYKEGMIAVLGTLCKEVMIAFLGA*
>Nep_mir_jg42343.t1
MVEMMEPREQEKRVRGGGEWRQAQRGRWAGWRPAPWAPARTGGGGQERIQKSLHGPNQAK
DSNSGFVSACSYVSFQVGGMGVLCNWLGDFGWYLGYNASNGRLLMRLADDGGCCEWLGAS
FAAGVICCKTARIIEKSPCLVEIREPVGDFSVSVGGSLLTTTLLPSPAVLEGSVDKLPQA
GQGLTGCDAGTVVNAFSGSRDVGLWCQLVSSEETNSVDHSVEGSPPDDNSGVENLSVDHS
LDSVLNSSPQEGSRTAPGNISSSEAGPISLPLQADADPPTDPAAVGSVVDSLDTDGLPLV
DSVVQSSDATPFKALDQALVFKRVRFTPETVSAEAPSCDPHRRMLAPCSDICHPIKFRRS
NLGNLASEDVPVDDSPNPDAVIEHHVLSIPPSDGVSPEMEPASVIDPDLTPSPIALGAAR
ARFLSLSRVHWAVCFGRSAFVESGVPLSRGWSVCKMLNGRCDLRPELFCACTAPFGSRNV
WWHLEGRSCLVCLESRSNS*
>Nep_mir_jg42455.t1
MIQKVRSWNLQWAVHQLSAVAYLFNRRSWLQGLRKLELEERHGQWVMHALFMMFGRVVHQ
IRRLKGYCHYHSLSLKWGCSHGYCFKSSMVWLVVGLPTLSVFITVCIVTEEKEKAPPSRI
WLSNGLRYWLFCWGHAGKGLD*
>Nep_mir_jg42496.t1
MKRKKSGDNGEGASLYKGRHLKFEATPQKHVLIMTCHMLVPRDAQACHSPGAFNDSLSPY
RQWTPSRMRRVKCPDSATTHATTLHSLRIENQWRADMMNSKLERRANDPL*
>Nep_mir_jg42218.t1
MPKWLECWNSQSVKMSEWPQHWDGQNVGKAKVSEGSKCQNGQNVEIDLGARMSKVPFGCR
NVQSARMAKIPKWSKCRMDLGAGMPKVPEGQNAGMAKVPEWSKCRNSQSVRMAELPNGFG
CRNDQNVGTATVPKWLKCRNVQNARIAKVP*
>Nep_mir_jg42361.t1
MKLVIDYDLLSCLSFGLELSLLWSFVEKGYDESDSVTVMSLMCHFCHLKAGLFSLRATVF
WPIPYGLMLAHSCLDGCLVLVCPLCVSWGILYGSFLACSADVLPENAVVVSDLRCAGLLL
VSAVLYFDVQLIGMLMNCHWFGVALWHLLLSVGGFLGPRFCYGASRRVVIG*
>Nep_mir_jg42427.t1
MKSAEVCWLCQSRVGYVAAAGICWTAVHHLTFLGLLEGAGSCWSDREQFLQSDAVAEISL
LLVFCKAWQE*
>Nep_mir_jg42182.t1
MSKVPEWPKYRNGQNAEWIWVPECPKCRMGRMPKWPKCQNGQSVGIAKVSEWPNCPMDLV
LKWPDCQNNQSADMAKMSEWTKYWNGQNAGMLKVLERIMVPEWPKCQMAKVAEWPKWRNG
HSAEMRILEWLLLSIFPVWNLLDLLVYILSF*
>Nep_mir_jg42434.t1
MPEWPKCRNGQTTGMAKVPEGPKCRNGQNVGMAKVSKWLKCRNNLGAGIAKVSNGLDVGM
AKVPEWPKCQNGQTAEMAKLPEWSRFRNRQIVEMAKVSE*
>Nep_mir_jg42246.t1
MSQQQQHGTNYQTAVQANSIPVRAAWNSPRDHQEQHPKSASKPFIKITSSPSDASRYSPQ
SIAVQHQPPRSRAHCFSTPIMAAESMAASGSKRQVHRNLGNCNGAYRSSTSHSQQPTPES
LLASIQARGNASELSGGIALLTLIVSVPVFVEWKCCVCCCVWKWAYLVSGPLPSCLWMVA
GGRFYAAWGCSLGAFGLAGRCRRYLALLFRDATYRHFSRQFPLKLVGFDVLRPEPFGVPL
DALFMLRLLNHF*
>Nep_mir_jg42158.t1
MQDAGVASRGLGSPPAEPMGSISKGVEAEPLSEGSLASAPSAFHGSARVMDVGVKYHWKP
PRCASCKKVGHTVAQCKARTLSKPNEVSKSVSAVDVAPGRPLEDEIGKRALAEGYNTAPS
VGKPSGSHEDEIDAPGEIRRLENMEAPSPTGCRATIDADSSQLLKAENSGLDLETSAVNP
EPIEAPSVEACISSGVGMNLAIVEGSVLDVFDSVNSFAILQDPEDLDVQELQCSLPVELT
CNAPVSIPGTASDNKPLEQKEWNAEEVVKNPMLYAIQCLLGENESQTFLKFIVKDQRDFL
LDFIGLCWNDVSEHTKNKFRSYFSTAEDYLRSILGTYFAALPMPTTATSTKTLIVPLPPE
RKLLLFDFLIILLK*
>Nep_mir_jg42337.t1
MPKHKNANLNASLVLSGLALMINCRLRIVADLELWTRHINCRLIMLSSLMLFWLVLTNAD
VAGVFEALLISALLPFAGALFLSPCCATVGSCDAGLWLAPLFVSDCYTTAIGMNATVGLM
CVVLCSIAECFATMLLRWD*
>Nep_mir_jg42216.t1
MAPVDPSPSPSSVIGAPLFPVPPPHLSATLSPPFHTRPSTPWPHATSNLSSSSPPSSPSS
AIDFPPLSAASHRHRSRRRPDPLLPLGSPLLVSIGLGEAVADSVGLKSPSAPLSLALSPP
GVEKPCSQSPDSVRIGDVIFSNPIPCPVDPSSSSPGSPAGLLLGSGSSLPAAFQSSPLLS
SSSILVEASHKPASDGLIEALHQLPSAPVLPSAASSCPRECPVLSSPALPLGCDQAPHPS
LEGHASDEAHVSALADPALLFGHDGVDSWLGSIDLTMGSEAANAFLHPDDVLPDRFNPML
MLLIDCVVVLLWPRSSWLVAVGYVQVPLWWLLGLIPLGPRLIRSLDSCIVEEAFGCFSNG
WIALSSLPPPPKKKEEEEEVLISLLSGALARVFFFSAVIVVAAYRAVGFSCVGGPGALAL
LYLSDYAEVAFDFEHYEECESDASTAVEEDGLLNCGAVATDVARFCLRPSLGMGLIGLGN
FVDEVSSLTAASVLKEGAAARFPLLPSPTECSKEIVELMLDVGAENVEACRVSHSGSMGI
GCNI*
>Nep_mir_jg42205.t1
MSKVPEWPKYRNGQIAEWIWVPDGQNAGMAKVPEWSKCRNSQSVRMAELPNGFGCQNDQN
VGMATVPEWPKCRNVQNARIAKVWNFGMKFIRMELRYGWNDRNVIVRYEKGRTGHSGLVS
NTEFIGMECRDGFPLDGIHRYEIYQMEVAG*
>Nep_mir_jg41917.t1
MADEDVIDISTLLGFGREASSPPTLESSSEGESSDRRTQTESNDGDSDNVVAARTSCELD
EFLSSQGDEIALVMQAQANLMAEDIERRINAAVGDVLQNQTQANYLDQALLEFEAKLQEV
SSTHILAIERIAVLKGELRTMLHPK*
>Nep_mir_jg42345.t1
MAHNSLVMSSATALAVETSNSSKSNPSNSSRPQTAWPRINPFQQDQDQPQDQDQPQQLAQ
ASAYAREESAWHQQAADNRQGMGQPAGTRTPKKRHQKTHQLQDKTNPTRA*
>Nep_mir_jg42544.t1
MKADRLIARLGLDSFAISMARGFSGEIRVLWHKDMVLMEVLSILDQVVHFIIKGRYGNVE
WILLVYMQALNSTGGEDYGKIGGWYANSVQITEEFRFEQKHYAPSWKEQIPNSVTQGVSQ
TIGVPRTPTVKTVKKKGASETNSVENPQSYTSARPLILHNISNAP*
>Nep_mir_jg42008.t1
MLGTLSTIFGCFQPSRVSSYDHHHDDGGRCSKMKSELLDEEMRKGNSKNDDGEDGDGKVM
MPHLNCIIKKYSIGSVTLALGSCFTK*
>Nep_mir_jg42318.t1
MSIGQALEGWPGQATGPMVSPGLEIGRSRAKVLSPELTDPLQGPSGTGARGQELDLSPLR
ELPLIISIRERDKMNRAGFIVCGIQRSLCPVSRREQDIRLHWGIRRGLLEKAEGTIRRQV
LLGRRSTGKGSASGWGPLG*
>Nep_mir_jg42201.t1
MDLGAGMPKVPDGQNAEMAKVPEWSKFRNSQSVRMAELPNGFGCRNDQNVGIATVPKWPK
CRNVQNARIAKVSEWISVSEWPDCQNSQSADMAKMSEWTKYWNGQNAGMLKVLERIMVPE
WP*
>Nep_mir_jg42038.t1
MIWHVHDRKLLEVRVQVTAAKKRETEDNLQKVGALSAELNRGDNLKNASKKLVELYCPTN
KGVSVNTFQNPRIRLTVVAAIRAELENNHEESMASPPPLLLHYLSCDHLQAPVSPPGTRD
FSTSATSRYSFTLITWLPSHQLPTAAPFSVPKPYSSVLLI*
>Nep_mir_jg42268.t1
MGFNCFVAADSSFSAPCPIVSGGETPPVESHVESLSKSTHISPSLVGDAIPKLSNIPAAL
GVVNGVGPGGSSCSTGGIDAPAVVASSTSLGSSVAPSWTSIVNKSNLVSATSPLPDCIRV
YLGDQRGDSLGVDVSVGYPWKPGKGVPPTSPRKTAPKPKPPGRIRRSGHADKTHIGGAHA
QKAGVAASTSSSAVPVSSANSFAALQPSEDATHPECPDVTPELAEAHLIVPYSIPSPALE
AEVSALLTPSTEVQAPPSVSLQETRCNGHIGSSGVHELPPPSTPIPGVDSQHAGPSGPPV
PDCSVPWQQADARAPKGSAPLPPANPSTKLEKPIQQDNHSGLPSTADRICNVIDTESYFT
PTASTTGQTCSKQHHKRDPATYPAVAPAHQAAGQPFQQLPTAQSSEGRWRSQEIRITLPD
KYQKTSKHNSYTIYSNKCQDVAEQNLTKNTKSIPRPRKQDPDKKPQQQRPKSQRRP*
>Nep_mir_jg42364.t1
MECVSSGIRSECCVCSGIRSGPSLLFPKKKGVLHVSTPVPECVRAPESGVSGVCSGIQSG
PSLLFSKKKKRRLACEYSGSGVWELRNPEWESSGSRSVRTPESGVNPIWSGFFLAGVI*
>Nep_mir_jg42279.t1
MGLFSLFENEVVDLVGYFVCGFAVLMKQRSGMLSQAHCFVTGGAHVALLRCWNCHHLPVC
WPSCFLAAVTHADDYGAGVLDAESYAGNLKSGLRVCYAGFQSVLCLRLRLFLKLLSAAFK
PSWWLEIPCCRSVVLISVYCGNLAWIVGGLDPPRLCVSRNLVPSFSRTTYGFGAYGVAAI
LGPKVGLVADVGASLDTCSLKSDRSPVGVEELPVRDLARTSCLTPGFDDSTPMLAPISKD
EMLVDQALDQASFLKRVRFAPEILSAEALSSAPHRRMLAPCSDICHPVKFRRSNIGILAS
EDVPVDDDPNPGAAIECHDLSIPPSDGEDPDMEPAVHLSEQRGDSLSVEVSVGYPWKPGK
GAPPSSPRKSAPKPKPQGRSMHSGHAGKTQSRGGPVEKAGVAASTSSSAAPVFSPNSFAA
LQSLEDATLPECNDATHPECQDATPVSEAVRIIGTAPTPNPNLVNHASTLPSPSTEDHAP
PSFGLPGSSGGLDLPPPTNPNPVVDPQHFGSSGLPIPANTVPCQQADTTALKGPVFKQQS
EEATAPFHHGDHLETRSLDGVPTNYMHDSSRGAQQPSLSSPTLSTSEQEHCNLKPINQVE
GLPARNLALVNCPIPGVDNSTPESIARIVRNVSGTKEGLAVDVGESNDPTEFTDSCSLDP
IDRNLVGVPPNDVHDSSRGAPQPSLSTALASEQEPCNLAPINRAERFHDRELAHENCLIP
GVDESTPESIARIVRKYPQTPSRNRGDKVDGALNRTRGGLEVAGHGGRRRKYSQVAPSPE
VCLKNSSVDDPLDIAVLVNRPVMRVVMMSAKVMKMSVLLRRLLNGGNAGPDGVTLLPREP
GELIPDICSSWCRAAVRVLPLMWWSLACIAVG*
>Nep_mir_jg42424.t1
MPSDWGEGSSSVEDFVAGALRPLRVRWRSSVEASQLSQVRFHFLLVDSVEELLQLVVLAK
FCIWRLLLLECLSASVMCNFILGLLYYWKGLALLITDAECISLMLNCGAVVATFWCLCRF
*
>Nep_mir_jg42233.t1
MLLVLPLMWCLVGPSSLIQAPQTLVQFIPRNFLPVPLFLAPPSYDLESKVDPEFLDGHFK
ASDDVVSGPEGIPPCSVVGDALPAHHHSSDDARGGDCDSPNGADLDSQSTPGLPVPPCPD
PTNHELPSLALSISHVEFGHQECPVVVPGCLDESIDSLRDETNNEGGLPFYLRVGFAAAV
WIFFAVETEIVSAVWVSFYWSIMVWSLPGLPGTNCLGRSATNSGVNNSGLHFGRSAKCQC
APLPECVLVRSDFGRSAMRRSAPFAGMLCSGAVPDEHLGFAGGFENSALYLQGVTLMLVP
SPGVRWPCC*
>Nep_mir_jg42525.t1
MFMKTTLMLWVWRNGADKAGDFAGNPWRRTIAMLADEMMQNEMPTALFGPSSKAGKFAPP
KQKQEVRVDLTWMAVLIGMDRLALRACLHESCGEESRGVAT*
>Nep_mir_jg42452.t1
MASRALSIDLNVEECSENVAQLLQPRVKENEPSEAPTMAFGSRTQYGASQRKPSNIFYDH
GHPVQPVKPSWALPCLAAR*
>Nep_mir_jg42324.t1
MGAQLNTSKNPNNQISKLKFENEDEELETNGDVQTSLVSVGSSDVPSQLDTDDSNQECIS
SNPPADNGHQARLLDGSGCLVDSIDNQLKDLAPNSLDSGTDHHPFDLDETSAILCCSPAC
SLAAVQKLMGDCPFMRGDFLLFLVSAAAWSFFGWQYGDAYQGLEGEVWAGC*
>Nep_mir_jg42245.t1
MASTEPSPSPSSPPSSPVFHNSGVLQPIHSSSSPLVVSRGTAVASEVSGGPNLLSSPSCL
AISLPIAVLPPSLPPDSDGEGVAILSNLSPNPLDPPLCSSASPSGLLFGADGLMCDADSI
SPLLALPSQQASALPDPEPARSFAVDSQGPCGPVLPSAEAPCSAGAPISSPPASSWASIV
EKRAIGVTATAPPVITPKAITTSNSFKALQVDDTDELSNCPDLRLSAMPSNCDIDPPPCH
AGPAPDTVHVMVSADPTPLIAPVGVGSSSCFSESSLPPGPSSPIRCSEPPGPLPLERESA
SSDPGSFGTINSCNSTNPVPPPNTILCSSSSSPAGCMTQGGPSSRNGNRVSSCRKKKSRG
GPSDGALPELAPRYPI*
>Nep_mir_jg42423.t1
MECCGCCCVRKWAYLVSGLLPSCLWMVAGRVSMQYVLVVCLDFDMMFLGSWWLNCYVKLL
TAAGMVQCLILAADAVLDDLDAGSYWCCNPVCTGSNAGMDCVMAYSSFCSVEWPVRFWVA
TLLSLQYAFATAVA*
>Nep_mir_jg42184.t1
MSKQLEWPKCRNGQIAKWIWVPEWPQCRNGQTTGMAKVQECPEHQNSQSTGIDFSAEMAR
LLEWLKCQNGQNDGMGKVSKWPEFQNAQSTGMGKVPEQIMMPE*
>Nep_mir_jg42260.t1
MASNQTEAVSSMRLDSCSNSAKLKKVAFASLESELEELECAKQPVHDSTFPEGMEVLALS
DRETSDSGSRPDISGLGDGPHEFDAESDWCIAADVVMTFTRANALLSDTYGRFEFTVADF
KPLSIAGVDSWLVDLSVAFSTAIFHFGPQLPTCGRLQLTQGGRFGLEAIVEDLLLLFLGC
TLVWGSTVVVPTLVK*
>Nep_mir_jg42183.t1
MGRVSKWPEFQNAQSTGMGKVPEQIMMPKWPKCRNAQSAEWPKCRNGHLAEMDLGAEEVP
EWRKCRNGQSVKMAKLPNGFGFQNGQNVGMATVLEWSKCRNDQTTEMAKVPK*
>Nep_mir_jg42362.t1
MRSGHAGKTQISGAPVEKAGVVASTSSSADPVSSSNSFAALQILEDATLPECHATTHSEC
HDATPVFEEVRIIGTDPIPSPDLVDHVSTLLIPSTEDHAPPSIGHLGSSGGLDLPPPTNP
IPDVESQHFGLFGTPFPVSSVPWQQPDTRALKAGYCDCRRWVLMQCWFRGDAGTAGSAHH
WWRGEGRTAVSLRAGLFAFYLCKGAVTALVFGNGEALRMPTNVVSCYNRVFTGPGFLHWL
AVSMGDEP*
>Nep_mir_jg42122.t1
MALLLDHLIETLKPRLERARSPYCSCKEGYMKPSLGGGGNCFHVDHRHPPSSSKRRAELQ
CEFPNSGLPRAAQGRTSDCDNAPLETHDCPTQVVCAVEKIQSHAAMTIILIAQPKFREPP
STRHVLSRSYAQPTDFPEKGHDYYANPQARSRRSQPNR*
>Nep_mir_jg42412.t1
MGGVYHPRAAAEMHPKFLMEEVQPGGCCVAALWEVHRDFDANCICFVLYCWMRLGPGVKN
LGCWWIGGFLLFHCVCCGMDGGVIMASPILVWKVNLGQDDMRIPAWVPPIRRIGSSALIL
PVWMFAIVARVALAWPADVAFMFLWWPEISNCCVQAFAGLRILSGSVNVFVVQECKVTSD
AIAGAGAGGAVPNNTPADVSTEQTPAVATKQTAKESIPANRVEQTIPGRAKLHQSATSNQ
TGSRESRNRIAHIPRQHTFHTGKRACANWFAHPSSTASRQT*
>Nep_mir_jg42371.t1
MQQQQRTASSRTSSRLQQQPTGKAAPARKPDNSTYLPQTGCNDRQQLLPDQLQLQKGKLK
HESRPAIAYSFFSRAATTSHSTSAYQLLPFTLLLISGAVAAFRGSKNGRATNFRQLHTSL
TRSTVTNFRNTSKPTAHQQSVSFTANRRQKGKINSIWNRAS*
>Nep_mir_jg42375.t1
MHSGICTPAFALQQDSTSAGCTSSHRTPAYISDHSTNFTPAKGTPVFAQRRIALRQISTP
AKYTPAKSTPELTIQLQVFTPAYKRQITPASKSAKKPLRPKRAQ*
>Nep_mir_jg42277.t1
MHRGDFLMVPCRVGLLAAPILASVPTGAIFLGVLICSASGLSLGGCVLFARHWGLDDAGH
FLLQAVEISCRGAVAGDHFSLGLL*
>Nep_mir_jg42344.t1
MSASLESLPVPERLALARPIDPPPENGLAVAGSLKASVGGGVAGPAPVPCCPDGSPSILA
ASSTGQPSRSDDLSPVKGFGDLLETSSTEPKPCCSEGLPGVLPLNHGVHDSALDSLPRRA
IASGPSLSNASWASEPCHDDPLESNVLIPPINRNEAPLDPPHDDPGPSHLLPLSDGHDEG
HFSVGAEVQLLPPIAPIPDGPCIGFESPSDETLALDHPVSSPGEAIGHVVCLGQSSSACP
IDSPSPVPAPNISVSHSNALVTKSRRQKSAKMNSNGRGPKERVLIVVVECSVTCISNLDA
LLFGSLRWNCSGILGEMLFTRVNGIVGGFENVADVLLPVQCWFSGDVVR*
>Nep_mir_jg42203.t1
MLGWPKCRNGQNVRMAKVPECPNSLNGQIAKWIWVPEWPQCQNGQTTGMAKVMVKVPKWP
KQGNGQSIEMARIPKCSKYWNGQSAGADYDA*
>Nep_mir_jg42335.t1
MKFFTRSLVLGPPSCDFSVLESKEDPVCLDGPSLASDDVLTPLGSGGISVAPILSAKEIF
RPVNQGPPPCQLELDVPTTSPAENGHQECHLESSGCLDDSLHPQMKGSAPNSPDSGIELL
CSGSAAKIGCSGLR*
>Nep_mir_jg42220.t1
MRGLQWDSIAATRMACLLVEALLLVGPPAISARVSVWTFSLALLVGWLLNVLSPGCRGFA
RQMACILVLGAATAARSAPVMLSRLLSWLEDPFGRNPEAGEVLLLPVSVADVGMLQNPVA
AMRQLL*
>Nep_mir_jg42242.t1
MHSLSGPDADFLVKTKGVGAVVGSSSGPADPHLATLSESGEHCCPASNAGSLEAPGHQSQ
SKPALLASVTGSAPFGCFYWVVDLHPTKPLTPDHGGAGTVSPVPSLHSDQVEAVVNTCSL
KGQSAVTKATAPDVDGGGCSAPSFKSHPFQVLFEVCAEPALPDSGISVGVVEPSDDRGED
ALVQQASLPSLLPDFALAQAAYAECSTVSLSLSKMRKGRPVEACDDALSNAGCPTDHQLR
DVDASFVNDPVAGPLP*
>Nep_mir_jg42137.t1
MFSLLRSNLLMGQTIGRPAFVGTAAFVFPIIAVFFEANRTDAFRSRKHSELWRGYCIGGM
PRSYGYPGNAYPAALEGTVHRMNVVTKAL*
>Nep_mir_jg42188.t1
MSGWPKCRNGQNVRMAKVSERPNSSNGQNAGMAELLNGFGCRNGHSVEMAKLLEWPKVPN
GQSAGMATVPKWIWVPKKCPHGKNAGMAKVLKWTNCQMDLGSRMAKMPEWP*
>Nep_mir_jg42370.t1
MLDQHKPARASVAINGSPSSINTSHPVEIWINFSDSSRICSASAYESGLFALCEVMQDAE
IQLASIRFFAPVGILMMFLRTLNPLFAGDGAVHAL*
>Nep_mir_jg42204.t1
MLLWLVYLIVDWGSCSIVDVPSEGASVLWLCYTCLIMLRLPLILNTVRNAGWHDPVSCLW
QLWMELLDFECVGNFVDEVSSLTAASVLKEGAAARFPLLPSPTECSKEIVELMLDVGAEN
VEACRVSHVGSMGIGCNI*
>Nep_mir_jg42227.t1
MVELLVVVELACMVLDAMRSCVADVFAMLVLGALLIGCKEFCCECMLMKPMICDAVLMLM
KCKVVLCLLLVCDAAETDGSGMLLIPKALCFPPEELSCAGNWLVVELVKASLPCILWCTL
RWS*
>Nep_mir_jg42240.t1
MLAPCSDIYHPVKFRRSNIGILASEDVPVDDGPNPGADIECHDLSIPPYDGATPEMEPAS
VIDPDITPSPISRILKKYVDSPNRAKKKTQSKTKSCKSK*
>Nep_mir_jg42366.t1
MAKVQTRQQNENVHQGQHPNKGAISRPFCGSIELQSTGCNSSSTVPSCDQTKLHPALGNQ
PSSWVKSAFFLHKKKTSIMKHLQPKNKPEEWPVDQDHTNPEA*
>Nep_mir_jg42350.t1
MSFPGYAFYLHGFAGMESMPVSCRLQTGLHRVKCRYGLCLWRNPVSARLRAEDQISWRFL
LAEAVFHLSVILLLRWNWLGLSCWLHLRIDLVSLLRLRAGMASSMLAATSPPRAPGVSPS
CLPSSPSPVSSAIASLSPSFPPLRRCALPSSSGPDSDLLAQSKLSLPVIQASPPSCAEAS
YALLKSSELAAAAPPSWSEIVRKECVSQISDLTYFPPQDIFGVHFAEVQYFGVLSFAGML
FVSLDEVAQPERLSAIWMECP*
>Nep_mir_jg42339.t1
MQKVVHNVRTYGRSIMLQQLRLQPPSSEHTQTTGSQLRHICNNNNKPGEPCRASHSNALA
TWHTNSNDAEAPGKHQLNFQGPTATRTAILQQGHVKIMQKDFTSPNQTEHHPKKTHLQTG
SQTKPTIWPEPNGQQDVHEPYSKQPHIQQHAKRKQEPHGEHAIIAIEETAINKARLD*
>Nep_mir_jg42254.t1
MEWNSNRPWCRSCSLSSANLNPCLNPPPPSLTAPMAPVTSPPSRLPESLSTPLRLDHPPS
ILSAPSSPPFPRPATPWPQKNSTPSSSSHLSFSSSEPDYPPLCAAIFCSIPRKCPISCSA
TLSASPNHPSTQNASFISEGVLSARPELPPSSGSCVPDETFLALMGMVEHSAHPILVDSL
PDGGFSCGGPKAVSDYCGFSGGSFQHSCPAGLPPILDGSPSGLLFKQATLVSNSGSDCPL
ESSSVEYNLCPSDGLPAVPP*
>Nep_mir_jg42521.t1
MEAKIETSSSNNEVVNRQLVRRKRSVETVPTQGIETVGTSAVDKSMVHSFLTKDVDVGPL
IVSSSLEETMSDLLTVLLGEASDAIIENSP*
>Nep_mir_jg42313.t1
MGPDAEALGMVPSGGSGVEKEKGLISSINPGAEEALSSFRGGELEGSKSRFGQLGPGGRV
LWLCCFKTMIPMVAAGTIYRCWRSWDGLLSSFCMWLKLGCYHALALAANLLGTRGRCCIG
DGGGVGDELLLYSALMQCFCCC*
>Nep_mir_jg42296.t1
MVMEHSEDQHSHTLIFKHQHNVTDSRSSILILPADHTAVITSSSTALTAGKPRNTSYQLQ
FCQLQSLKITPQQHQTDKRGASSWQSISQNSSSKIGQHMIITSQLALMMDKLATSFKHHH
DQQMTPSGGSKQSSQSHTAAAALVI*
>Nep_mir_jg42326.t1
MIQKSESGLVDFSDTENSLAAAFPGFCCPDTVIESSAPVTLHSCWLVSQCCCQCCGTWLV
SCWTSSVGCVIGAAAAAVVVAPVSPVDGFRSSFG*
>Nep_mir_jg42425.t1
MWWVLLCLNMEWGCTGVLELQWLSHGPNSRDRCECHAVSSDALLVHLMILSFVNGLDGVD
VYHEGKWLLLEPSAGVGGIANLGVALLGANLGVVQLFLALLSECCWCLLV*
>Nep_mir_jg42168.t1
MKEGLGGWRLGQTADWAEGSIQGGREHGSWGPPIIIAERPGEGTQPADGFCEAEGARVWG
SSAMRCRRRWKEKTSGKVHILNRSILTSLSGPNDQELMPDKTECFVK*
>Nep_mir_jg42305.t1
MKADATAYSIFIRAATTTKSSSANQQLPFTLLLISGAVAAFRGSKNGRTTNFSQAAYQSH
QKLCHHRATAASSPRTAQQREFSTTPHAPTTPIVYTISTGSGYNSKLAIFWQQALHNRRT
SQPAQREQPSKDHLPMHS*
>Nep_mir_jg42315.t1
MARSPNKYRKGIHPIDASEYRSRPRQQSTPNPVKFCELPHQKQQKRHSQVQQHTILHFQH
LQETKRQQGGAIKQPHTLHHHSAVSKELDAVETASKQGSKHPSHSQSRTGSNKRPRAIDS
RPSKGQSNNCATLSKKSAS*
>Nep_mir_jg42186.t1
MARVSESSKFRNTKYTGMAKMPKLPECRNAQSDIMNLGAGMAKVSEWPNCRNDQSTGNAK
VSEWPKCVKTKVLELKKYQNGHSAGMAKVPE*
>Nep_mir_jg42262.t1
MVRWDFDALEPVAVGVLISVFCGFVVWPKLMLLWAGGLGPQYPWGALCCSCWRWLGSIVL
IMGSEAADAFLQPDDVLPSRFNTMLLLMIYCVVGLLWPVSWAVAAEPVTFVAVFYSVMLV
FLKYLLELSLEKPCYSCRSDGLFLRVVVVLAYSAGVLSSPW*
>Nep_mir_jg42340.t1
MGLGFHAAGALVTPVLAGYSFARPWVLEPTALSSCQLMRLLLEDSVLAGAESYRVYCSPT
CQFWFFVVALGPVFLSLTWYASWWLVVGGSFIKWWLVGLHAPDGVDIGLSIWSGLYALSS
ATDAVLSSVVAAVTGVVEDSPLDETLYF*
>Nep_mir_jg42329.t1
MLVFAPGHLVLSLWVGLNRSTTGLTVLFGSVDDADGDLPHSVAFAGSVRLMGLVDGAGFL
RWISLQLILQLFCMGYAEEAHDLRCGVDADEVQSSHRFTGLNSQHNSMARQSEPPSAGES
ITASTQKKPGSTAPQNQCNLPHSHRGLPWAAVQQYKTAARENRATIHQTPL*
>Nep_mir_jg42319.t1
MTIQWKEQLTWEETQHGSMEEVRIQKPHHRGKPSASHQQKARPQGEDQTNKQGHDTQEPG
VIRSKPYPVAIRWRGGEEGPRTTKPPVERDTGGTEQALAVEYRPHLGRPRTLTAERGGKS
GSDAVDGWRREEEGEVGADDSHGVAGRGKGEEDVANRARREGSRVGEGETGSERQVGWEA
TGAMGAGEDERRRAGQDSNFTTSDSIKVIVKDIHSGGQELDLNPSREPPLIRSICEKDMM
NWARADTEVGGAAMPSLLPFVRLSLCCHRRRYLLADILLVLLGLPAERAADKLEVIVGPQ
NATCPLLCLYALVLMLDGHFGCHAEWQLNWQLVCTPACFVFCFSGVIPCCLTRTCWSLSL
KTLWCPIFKSRRITCMRILWLLYYVTRSQPSLLKLNMPPSQLNPMRGGSMVGIELQLKSH
PGLNIERPSIGTDCSNDEVQVNDHPVSRLEMTLGSEECPSQSSLTSPNGSLNPGSASDMS
DSNCCKLVTKRGWIAMLPLWVVIYYFAGVKLSGMHSLGVMFSILELVGAGVHLSGVLFAE
VRISGVPKPECFFPEFVFAGVKFPECNFSV*
>Nep_mir_jg42138.t1
MQLKPLSPRVSARPNATPKVRVRCGYARGSSSPNNLWERSSEEKQRVVGHHPAVAAVAAE
EASSLGASLSRFQACGYRHRHGQLRDIGGNQGSDKLQRRLSQGQGEWLETQALSL*
>Nep_mir_jg42229.t1
MDIPWSINENASCRRSPGKNAVLPLATSAQKDLSSENPFSILQEPLPDDLMVSDVHIPPN
NLTEAPMAPPLDEPGPIQHVLLTNGSDEGRLSAGVEVQLMPPIAPDTEGPCIGSECSNDE
SSACDHPVSRPAAVLGPVDCPGQSPFACPNDSSSLVPASDMSDSNSCDFVTKSRGRKSSK
KIRNARGPKERYPLSPVSND*
>Nep_mir_jg42195.t1
MISALCIFRHSGQSSTLSISEFLDILALCPFHQTGNSGTEFYSGTLSVPTFWTFLHLGHF
GSLVIPHFGHFDILAILAPKSTWQFGNFNTLAIPAFSPFVHFFSTQINFSTVAIPALWPF
GTLGIPTLWSFRHHNLLWHFVHSILPFRHRNPFQYFGHSGILDILALWPLQYFGHFDTVA
IPAPKSIQQFSHSGILAIRAVWTFRHFGHPDILAIPTLWPFWHPNLFRHFSHSGILALPA
LWQFWYSGNSDTLAIPTF*
>Nep_mir_jg42330.t1
MQRTAFSQSASKAFQRPNQPHPVPEGTTKQSGSRTRHRAFVSVNPTEQHINERQSQRARR
IDEVLASEAPNESRELRQGKHRGPQRTSTDMAESAEIEGFAEDETTEYPGETVQLGPWAP
TVATIHPSASANSSTDQPPGGSATHLNQKASSPDGNVLHHNSNGQQRLTEAPKQTMHQ*
>Nep_mir_jg42352.t1
MSGEQLNVPLTGADGKAGHLPNLGVVDALPPPHPIAVDGCSGCYSPNGVVPIEPGPSSIG
LAYPTKFFTRSPVLGPPSCVLESRDDPECLDGHSQVSADVLTPLSSGGLLAPISTDGVSG
QIPCSVDKDSLPMHHQSSDDV*
>Nep_mir_jg42213.t1
MGKVSKWPEFQNAQSTGMGKVPEQIMMPEWPKCRNAQSAEWLKCRNGHRAEMDLGAEEVP
EWRKCRNGQSVEMAKLPNRFGFQNGQNAGMATVLEWSKCRNDQTTEMAKVPK*
>Nep_mir_jg42321.t1
MLAIVKLLQFKLMQSCVIQFGFVASVTIGYSLLVVGSCCSFFLDELELCCTWNGGPAACG
GVELPLLLFVTTLCLQNLSHCIYGLLLVVVRIGCLTEFASPVWCWGWLCGSSAPIADSDK
FVDSAALFDLPSRLD*
>Nep_mir_jg42399.t1
MNCHWPGAPVEAAIIVDTGFLGTMFAALPPRVLIWAELHNQFAMGVPLLLLVLGDGRAVS
GGRARLYGAGRYGLAADPVCCRLLLRGTQGCWESASIKRVGTGFGRSETCLLGDGNRGAF
ETSAHINPSAPNSNPEGESEEQGGWPTGMGVRFERLATPSPSEAGGREQGSTATGKEMAR
HEGVLIRFGPPEAAEATAMPRETNNGDDEEGMGCWSPDLWKSRGRGGEEGEGEGSAESRW
ASKGEDGRDLRLDRRRGRKGAEEDENEIGGGTGERGATETEGEGGEEAAGALGAGKEERR
RVRRDSKNREKMNSARNRPNDLSFTAVVAAFWCCVAFEPLLVCGMGISLCQLTIGGAVCF
FALRANADLALEHNCRVGLRPNEPADSRFAADAVAVSLPCRGPEWLGWSYGPLMLHYTEY
PLVFWLDGLAVCLMLLPDGYLRGWVGNCPDELWPCGWFNVVGCLADCSAAFSDSLPAE*
>Nep_mir_jg42020.t1
MNSSMMRNSLGHQIQNKLSLVAPPNIKFTVSTVVQPVSAEDAAPTYGNRSNIPFLSAQNS
PARLFFSPNFESLNLSCRVNFTLLQSIRIQTDMAQSKAASIIFVIAVFFSVAISAVSAQD
SPAPAPNGAPFSMPISATVIMSSLVLSLAALLKH*
>Nep_mir_jg42286.t1
MFAVVFGSVLIVVVECTVTCVSNLDGLLFGSLRWNCSGSLGEMLFTRVNGSDGGFENVAD
VLLPVQCWFSGAVVR*
>Nep_mir_jg42284.t1
MERIEFSEITHHLVLQISSIRQDQPDEGNKNASYATACAPHHNVHQQKNISKLSANQPAK
STSSSEAAVGALMPHSQPQHQTREADSARQIHPNHYRAIQQQ*
>Nep_mir_jg42666.t1
MKLKDEQAVLPLKILRYTCYDISSIMYCTGVEIVALSPAEGGCGGHWWRWGMGLECQQSL
VKSMMVAGYAQKPAMMNFQRVVFYISSSLPILSCIFRELYLRSQSSSSSSSDSGNDPKTA
LIVDDGGAASSYVAALQQFNQIQNVRFP*
>Nep_mir_jg42281.t1
MCADVSNAPLLPSPSKQEVPPLENSTSSVPPRLPPRIKTPAATTTALPDIIPKAITTSNS
FKALQVDDTDELSDFPALSSSAMPSNCEQDPPPCHVGPAPDTVHVMAPANPTTLIAPDGV
GSSSRLSHSYSPQALVAQSVVRSPPVLSLRSLKELPPIPDCLVLLIPALLSPQSLRLLPP
FVLHCRALLIV*
>Nep_mir_jg42422.t1
MESHWPGAPVEAAIFVDTGFLGTMFAALPPSVLIWAELHNQFAMGVPLMLLVLGDGSAVC
GGRAGLLLLDLLLKHAAASRSDAMGWWLIRFAVDCCCEAFAGLRILSESVNVFAPTAVMA
RLVFVCFIADLTLHRAVAGCSSAGMQGYV*
>Nep_mir_jg42659.t1
MPKFHLHENKSPQVRKSSTLFEFMRNQDNNARYKNIIMPSEIHPPKLWVSLPSSCKTRSI
LTLQNNLIPEPLEALEPIFQQSLEHTKIPEHEGNPLTFPVSPGTEAEPQ*
>Nep_mir_jg42447.t1
MRNSILSAVHGVSGLGNHARLVRKRMKAPRFVLVSPPSKLEGCKAAVEGGTVNYFTMRDI
GAFSALSEVGGIGDAPWRKSFTVSSVVGLRI*
>Nep_mir_jg42124.t1
MSPLSQSHGSPVLEPGALRLGATSPSSQSQTSIPKLGTLHLRATSPPFESRDPSVPKIGA
LCSGVMSPPSRSHEPSISELRTLHSRATSRSSQSREPLSCSHKPSVPEPRAFYPRATSPP
P*
>Nep_mir_jg42469.t1
MELHSNLGSARRHLAASLENNYCLGKASAVLDGQQMLPLQLHGVRAPLPWDASAAWKRKS
INSGPVLPVERIRPRVYVLAVGPGNVQSYEFGLIVHVSVAAV*
>Nep_mir_jg42515.t1
MDGQDLKLRQRTTAAEERENMDTIAEDLVGAIIEASEAAEAMVVVATVEAVKDEAAVRVV
GAAKTSHPESSELEIQEVIEVSKAAEIAKGLCLEPLEPEISEEIRAKDEMPSWHPALSPW
HMMPSGP*
>Nep_mir_jg42275.t1
MGGAAPRMDTGEQSGRERGRKSGSEAEEWRGGEDTGDKRMCGQGVAGRGRFAGSMMLWQA
TDLFLCEMLSHVLGLGVADCAVHYDGSIGMLLLIFCPLVDTGCGLVLILVTVLMLAVVKC
GADVVPAADDLASLACLEESGWSWLSYDASLGFRVVRWKSADVGFLEAT*
>Nep_mir_jg42353.t1
MGSGDRFEGGLEGGITERSTVFNGEEKGESEGWTGEEDTGGGAGVTAMADDKRRRRRREE
PAVSSSLSIALALVFGSDTVSWAVGQLQDRCPISFLDDVPSSDSGLPSASPVHPPFRPES
LNSVAILCPHPSSPPSTVPCVPEGAKIASACRALCLARPNVVVSLLKEESSIEASKSEIG
CCGDERFSKHLCCPNEPSPIPAGTPAVLLNIPKGLESVSGLAWNLCPAESEGYSEALPAV
PSLNSDASVTDSLCHFDAQATSPPGVSWASVVEKRAFGDWDGAFEGQGAGSEVPLPGRSL
LVYGFGGFRVVLLSGSAADDYLDMLTLCAPLPMGFFPVGRQGGPCSSGFGTLWWSAVEVA
RLWSDAGESYWVVD*
>Nep_mir_jg42314.t1
MAGSQDAPLSTLQRRARGLDTSPTSFPPLCEDARSLSSGPDADFLANAREVGGINCTSPF
SAGPSRSLLAGPAVPSASLNPPAPSAAFPSSPNWIEEPSALHLKCTPARFTPAKGTPAFS
HRQNMHSGICTPAFALQQDSTSADCTSSHRTPAYISGHSTNFTPAKGTPVFAQRRIALRQ
ISTPAKYTPAKSTPELTIQLQVFTPAYKRQITPASKSAKKPLRPKRAQ*
>Nep_mir_jg42397.t1
MLTLLRLCLWGSFQLDRKGDHAALVLELYCGVLLSWRGSGQMLVNLIGWWIRLSLSICHF
LSVIGSGTCGGAAAVGFISKILYLAAAVAGFFGAEERNLLGFKLVPTALVSLLSAIWALA
VVASMSGMLHWLCCGIFVAGSCLGVAIAHCSANVETGDAGGMGASCCFLVSAAAWSPLVL
AVW*
>Nep_mir_jg42255.t1
MALGSGYDAAASAFAVGNLGVLRCAQVGRGPCFLLWVALCCSRRCCPVGATAAWHSTTTA
QPLQQLSSSNSRRQRTGHDQPHLRQITPTTSETKLLRQQKQHTKCIPDSKALQIHRQKIK
IAYQIPPQMKPQSNNSCQQETLQLHQKSPTSISSRSPDTSVQS*
>Nep_mir_jg42293.t1
MHSGICTPAFALQQDSTSADCTSSHRTPAYISDHSTNFTPAKGTPVFAQRRIALRQISTP
AKYTPAKSTPELTIQLQEAKLPTGNSRAKSSISADVEKVPMVSSPCSGIAIDDFDPHSVD
YEVFTQLVSSSHPFADPKVAKGLSGCCGSSPTIVAVTDSQTTQKPAPPTLSLVSQTSQEP
TDSSPVFGPCLPARQLKLGGAALGDLGVVSYCNAISEEFGDLLLLPISSSLRVCRSIDDA
FVGSPAVAFIGPAFSLVCGQMLMGVMPISDDG*
>Nep_mir_jg42194.t1
MSILGTLRSNCAVGIARHVEEEWGGCPSWAVGIGFPLEEIAKSKQYCEMGILNSLSSATL
RSVLERFRIWQSAHVNEQRVRTYGLSPFSSEEQLCDHTGSFRRNGRCAILPVWYANGRLA
FYPFGQFLRKSKYCIQFGQFDMQMAGIQFRIFGRIGRYVISPLGTQISGIQFGRFGRNGI
SVCKAGMKFRLAFSRVENASVKEMPVWLSGMNSLMEFRSGFPE*
>Nep_mir_jg42454.t1
MDRNTQEQASVSMVDDIPYHELDIREQHCMNRTSKSLTKKGMGLDEMEVAKKCSNSNEGQ
KVENILDRFVPDTQDLIGLQVSVEQVRTKLETFKKRKIGNNVEYDKLRN*
>Nep_mir_jg42226.t1
MVSVGGEGDEADYWVTRAASGFPDLILSLPEVVFSMDAAFCLLSLCFWAYWIGRMLAWLS
RVLMLVYDGDGFRSQVLLARC*
>Nep_mir_jg42394.t1
MPNQDRAKAPHRQEPQPQESHQINTKKMPTAQFKPIPSKAECSYRQSFPKIRATRPEPMD
VTKHKASKKRHPQIGNRPNHHIQHIARQRSHTAGKNKSIVEQICCSVASKGIPTSNPGHA
QFFSNTAMALLQQQIVSRDASRTAQTEAAHHPTVAADAMTGQEQRQLRQQKHLGSPPHSS
IVEPKDDFSRSGTKATTGSTRPAPHTTNAAFNSKSKAPPASARTKATKLAFQLQHPLAGK
GKNSSTCCSQTQD*
>Nep_mir_jg42211.t1
MKVFFWYCAVPSFSTVIPSPPPPKKKEEEEVLISSLSGALAKVFFFSVVIVVAAYRAVGF
SCVGGLGALALLYLSNYAAVAFDFEHCEECESDASTAVEEDGLLNCGDC*
>Nep_mir_jg42196.t1
MGKVSKWPEFQNAQSTEMGKVPEQIMMPEWPKCRNAQSAEWPKCRNGHRAEMDLGAEEVP
EWRKCRNGQSVEMPKLPNGFVFHNGQNAGMVTMPDRPKCRNGHSSRMVKVPE*
>Nep_mir_jg42007.t1
MGHHDFAITIFLIIVLKHFGHLQLQARETGTDGEVRHGDGSTASFYFAVSLPRFLIQQFR
FHVGASATIVVVVVVGRNPRWLKAAKNGGQSTQHFVELIRKSAGEMKLLITMMLMMAFDV
DAL*
>Nep_mir_jg41982.t1
MLEILQYSPYFLLACTEVLCATFPCIWHVLRYLTRWYLHPVGIEASLSFLLWKLPLSGCE
WATHRIANTMPIEAVVGIAETGSWSLAGVFVLFRSLVWSHITHFLLFEKCRGAAYLGFPP
RCLLERGYLPDRGPFSQFCYSEDQGPNRLLTEIVLRRVTAGAVMTLLCKG*
>Nep_mir_jg42614.t1
MPFTPLSAKQWLLQVAEELAKPIVKEPEGSVAVEPLEPIARDSVEPVTVAPARSVNAGEV
SFFAVVLLVVMGLLDATSEEVHSAGDHGADEMVAMAELIPEGVVPGLPLDRWMPFRIRAL
RHPIRLGGGSPGINLSRYSFKENFLFPFNFAGVV*
>Nep_mir_jg42420.t1
MPCPGNVDDDCVPPSVVQEVLFQRTSPPHPSTAPMDAVGLSGCCGSNPTIVEVLDSQPSP
GLPFSPKPVPSSIGLILCCFDCLLVTVCWVFLSKLGVFTAPGAVGALKLLPVVGFDFELD
VCAGLLLEICCLDYCSISSVCSHPFCLADVHMLMGDGPYGAALLRCCCWLLASCMLGVER
AVQWSCWSFSGVIV*
>Nep_mir_jg42382.t1
MALGSIAGPVLNVSPHSEVHLDSGCQVSNSGQPPPVLNDPVLSENARYPNLIEASGSALN
VVSGGAVLAEPGPSNIGSVYPTKFFTRSPVLGPPSYDLESKVDPEFLDGHFKASDDVVSG
PEGIPPCSVVGDALPTHHHSSDDARGGDCDSPNGADLDSQSTPGLPVPPCPDPTNHELPS
LALSISHVEFGHQECPVVVPGCLDESIDSLRDETNNEGGLPFYLRVGFAAAVWIFFAVET
EIVSAVWVSFYWSIMVWSLPGLPGYDWLECGSCLHILWDLVLLSEAESAGS*
>Nep_mir_jg42576.t1
MGGATTALKLVCAALFILMVVAAPLADVSHVQGSSSGLAQHVENKSSIQNCRAHISFMRL
KKNAKFAEMLWRRRPPPPRRPPPPPPPRSPPPSNGPRPAPTTNPSFIV*
>Nep_mir_jg42369.t1
MPVRISYTGCCPAAGGFEFRPYTTGCHFLLSVPFAGVCWPCSYNFGWFGLCRWWLSRFVT
LKCHVPCCVWQCRVLLVLEFGVCWMLRLAHVFGSSNGARKALGWFGASIWIGAETVGV*
>Nep_mir_jg42472.t1
MNLKYRPTGRVIPIPSEARTKVVTENKRKSGSVTSSTSPVAQVSSSNSFAVLQVAKDISH
HVPSMGRGNADLHQYHAESNSGSIATSYEPQDEPQVDLVRVKACPIVSAKDECPTVRVVY
RLENHVTSTDSINLDSPLQTDVPKTHPLIRGKGSSSQQSKLSHTNMQPPIW*
>Nep_mir_jg42189.t1
MSKQLKWPKCRNGRIAKWIWVPEWPQCRNGQTIGMAKVQECPEYRNSQSTGMDFGAEMAR
LLEWSKCQNGQNDGMGKVSKWPEFQNAQCTGMGKVSEQIMMPE*
>Nep_mir_jg42456.t1
MDETTQEKPLMDPIRMDEMAQEKPLMDLIRAHTNTLHERGNSLILEAFAAIVWEPGFEVA
STVPTLPAAPQRKPEAPVGSVEGGESFGPLVLVVGNQEGVQEGSILAPTLALHGVPVIAV
SLHEEPIVCLPTVVDEEAPYDDG*
>Nep_mir_jg42028.t1
MRPVSLIFFSRFQIGAKVLHLLQIALLGPLASESASALIYSVLAALFSLFHLLLGSRLGF
ALASSSPFRLGWGFRSLPPYGNGLANVMLISVQLKTLPYWSRSWLCYLLVYLRLNAYAVV
VMGSIAELNGLWVGLDGPLSADIYGSFICSLAGYWPGAI*
>Nep_mir_jg42299.t1
MPLASYDLSPGMLLSGLGSCCCYSKLWSCVCSLLGPGSAVDGGCHSYLEKAEWVFKPDSS
NRDGIHQTADTTTPQQGSGIPPTPLSAPSSELRNIRAQPEQTTRCIIRMATSAVAVAPKP
GQGLSATATLSSPGHRSTAESERLSKSQISDLKLEILKVEI*
>Nep_mir_jg42403.t1
MLQQVSPEKIHTEKKALRTFALPQKGTPERNPLVSALRKIALQQKEHQKKVLWQKKERSP
AEFTLINFSPKIEVLRKFALQQKKNFGGKHSAQSTPEKGCTRYTKKVRTPDSGVRKSSEI
RSSLNSNRTSR*
>Nep_mir_jg42328.t1
MEGAGPVSLSLSRCAGVPFEHVAASSWFVSSQSNAAVVGNMVPVLSPFVGAGCLLSRRMI
CGCMLENPCSLNGLGVLQPNSMFEVLGSNGSTDAAGGIGCLPAIAISWCCICKLPGTPVD
TGM*
>Nep_mir_jg42249.t1
MDMLLPAYYDLPVISGKDLLIVAVIGPGMMVVLLYLEHWMLVSVIASQLVELRGSVWMLA
LPACQAKSGFFSVFCAIVALQQFAFCCLTLKLFCRGLMCAAPACPTTFADNAELLCSGSA
AKIGLLKQECSGLR*
>Nep_mir_jg42177.t1
MAKMSEWTKYWNGQNAGMLKVLERIMVPNDQSAEWPKWWNGQNGGMAIVWNSGIEFIRME
CQYGIYRLQQQIVSRDASRTAQTEAAHHSTVAANAITGQEQLQLRQQEHLGSPPHSSIAE
PKDDYSRSGTKATAGSTRPAPHTTNAAFNSKSKAPPASARTKATKLAFQLQHPLAGKGKN
NPTCCSQTQD*
>Nep_mir_jg42259.t1
MASSMLTAASLPSAPGGSPTCLPSLPSSDSFASVNLPPSLSPPQQSVFHSSSGPVLALCE
CSQRLVPSNLASPPPLPPDAPVVSGLGSPSAVSEALGGSSPISSHTHSGTRRVKEGYKAH
DSLKPDVARSVPSVTTGPHLEGFSGEISSDAINSITEVDVHSDLPVSDVQIDRQPIEAPS
VVACISSGIVMNPGIAKGSVLDVFDSVNSFAILQEPENLDAMELEGGFLSQEIARTAPGI
SSSCEAGPCSLPLQADVAPHCAPDAVRSVADDAHERPSFLALDQAQVFKRVRLILRSCQQ
RLSAVLLTAGYWLLAVIFVTQLSFVDLLKIACLLWTFLWMMAPFLMLMLGTMICQFLLPM
EWLQRRN*
>Nep_mir_jg41946.t1
MLASILSPRAHLRRELPLSWLAAWISEVMHFLHVALSQWDNLLHQVKEGTEREVALLVEG
DTAVLREENEQLKGEL*
>Nep_mir_jg42502.t1
MLSVKVLSKGLPIILGSSVDDASGGGHWEFLKTLQFQKLVATSSEEAEMSGSQLLHRERK
GCNLFGEIVSAGLKQVLENYESSAKLRGFVMWAASSSPLRN*
>Nep_mir_jg42265.t1
MVRGVMLEHVVLASLLPQAEAWIMVYGVLLAEALRSWVKWVPGDEAGVNSLMLRGCRLLL
WMLPKGVQLGC*
>Nep_mir_jg42338.t1
MGMRAPVPISFWKIGYGCCPVSDGCRVLRFSELLSVDFALVLLVGSVVDIFWVAILPMGV
AATFLSDAVGFVLVVPLADVICCWSWGIGISGLLFAGFVDGLRLAYGCYWSAGLQGTRSY
GASDMGAGVVAVVGYRLPGR*
>Nep_mir_jg42232.t1
MQANHHLHTHPTGNQYTIISIAVTASKSSSANLPIKIMASSGQSSKGASTAIQQPTVAIT
KSQSRGIIRCSTTQQQMPPSRGSQQIADAPKPHSS*
>Nep_mir_jg42247.t1
MRFFTRSPVLGPPSCDFSVLESKEDPVCLDGPSLASDDVLTPLGSGGISVAPILSAKEIF
RPVNLGPPPCQLELDVPATSPAENGHQECHLESSGCLDYSLHPQMKGSAPNSPDSGIGHH
HLDLDEYLLIPSSIKRISLKYPSNSPLVDELPGTKSEWKMSLSRFSKFV*
>Nep_mir_jg42230.t1
MERVNFARVCVEITKGAHLPSVIRLKTAGASSVDIGVCYHRKPIYPLKGRIANPDSKAAR
IIEKSPCLAEISEPVGDFSVSVGGTLLTTTLLPSPAVLEGSVDKLPQAGQGLSGCDAGTV
VDAFSGSRDVGL*
>Nep_mir_jg42174.t1
MKPPVGWWLEHQNGTRSLPQRRRYSGKAQQARLQNILQTQPEYVLKEPPDQTQIPGPLVC
STAQLVYQLEWEKAHQGSRGVLRNAHPHNNQSQTSKLQRRTPL*
>Nep_mir_jg42533.t1
MASLHWRRATDFSTGYNAVPLDHRPQIHIPHPSPASDPCSPDPDPCSASTRGIKFVFTGS
RFVLRIHHRPQICVHRLQKSIDSVNFLFPHRFTIPETIMDSAIFLSFVRRMTMQNAAL*
>Nep_mir_jg42378.t1
MSIWTSVSFADFEGYVPISIAANSELRLVCLLAGLNAAVGLMCAVLFAELMNAVLLHCRM
QNVMMDLECSAARVRIDGCFRFAQDVMPVWISAQSDAVRFGFGCMAAGGSCSWGLRSCSS
HCSEDCVLVSELEHAVYDVDAASLACCMGRCQFALCCSCDQFHDPDVLQMVLTVNWATVQ
LGFPTMMFGRLWWLLAILVHCEFVSHVLMPANVLARLVLVNQTAGLMLGDGVAAGLCGGL
VGALADVLGWCHLLLRCRWTRLHCLNRHGVVCG*
>Nep_mir_jg42306.t1
MDQQEEYQHIATAHSTTRFISTRRVSSRRIQVPALRYPTGKRHIRPFPKHHISSSQTFQT
QFSNENKRGIRHHQLSKTATLHTHKLHLQELHLQGKRETH*
>Nep_mir_jg42392.t1
MLEWQSKASSLKRVRFAPEILSAEALSSAPHRRRLAPCSDICHPVKFRRSKLGISASEDV
PVDDGPIPGADIECHDLSIPPSDGVTPEREPTSVIDPDITPSPISRWSGMDLLRAVLKFV
GWGGLAPFESRSDCGALKVGVALVVNCAGWLLEVLGRTCPDELCLCGWFIDVGWQPCRML
GGVVGVGFAEDEPPA*
>Nep_mir_jg42234.t1
MNMPPSPGGILSPALDSRMANDPLFLPGYVKIPSFVGSESHPSADTVIPSELDVGSGCVS
RANGVVSLMHRELADTEGVISEVVVQSTPADGLPSRPFLEGSSMVVCDDMPPSVVIHNDQ
AVLVMADPCVGDHAAGSITRPLTFLDVATFEDGSKEAHQPSLPSDFLYNQNEGSPGVAPS
KEHCSSHGFDDPTPESIARIVRKYSLVDVPPHGRIKDSLAHGLLDKVSLDNQEGLCPVLL
SGCSDMDSEIKAAESLHSNDVGCDEVHTLHTGDPDAGVVVSAVPNMEPYAGDPLARANSA
LSDDSGILQCHEPHLQICAKVARVPEGLSDAIVLGPIVGLAVDVGESSVPSSGFSIVSKA
DPSDSGRGFDPAESYVKSDAGVAGCYDDRQIIVEVGALVLAVVLQSAPKFGALVYYAMHD
AVVEI*
>Nep_mir_jg42018.t1
MRSPSANNDHFGTENSPVRLFFSSNSESLNLSCRVNFTILQSIRIQTDMAQSKAASIIFV
IAVFFSVAISAVSAQDSPAPAPNGAPFSMPICTTVIMSSLALSLAAILKH*
>Nep_mir_jg42390.t1
MMVDAANGWVPLLLLVSYAGADAYLTYVKVEWLKFHFPAHWEPWNVQLLLDFLLALEWCC
VASSCWNTRVDSTVVEVELAGSRYREGCNSSLDHSSPTPCRQDSCLMQCESSGLVGMSQK
CDSQSTSPPVLSPHDANSISVDQNGLVANLVSPQQDVRPASMELVPPTIDPILGPYSSML
PVRDLLIVQSPDLASHSRSPDPFCTPSGGLGPESGPLDFVDDGIAMLPNRVHSDEGRGNS
LDTAMESNVVHLSSSSDLPERIRVHCGSRSDSSLGVDVEVDYPWKPGQNVPSWIPRISKI
HSKSPHKANPSGRFPPPTIAVKGSGVKDPLSSTRNSMTLGQTAGPEPTPNPSEANSISLA
DNGPVLVDGIRPSACNEFTEAINLEGDSLKLSISKSETSGTIDRAALVSNSHSAGSGTSE
TSYPMEPAPVSILSGGVLVPPSEPPLVVDSSCSS*
>Nep_mir_jg42550.t1
MRATFIADGTVQLIVVNTGTREFEELGSFSVAMGRGVLQRLALMARVAAIMRVVFRLPCD
IVFGSGSLLIYATCPLSFPHFAFVFNQLRASLLFDEQLVETLVKPAVDVIADARSALGVV
AGVFKSPIHAVEDTTSIDIAVKVVLVIKEFKIAKEPRIVKTVAANVPPLEAVEAAMELSP
RKIVTVDAPPLEAGEVAEACSSDPSESRAQELMAAAAITEETVVPAPKFPELEDIASAER
ALWLSVAISVLARGHVSGLEHGAVVERVEALEGELCVARERITSLEGSLRHSQEWYHLLR
GHCLQLEDQLRASIPIVDHG*
>Nep_mir_jg42231.t1
MLCYSLGPADACRLLNSKLEFPTLLLHWIVMGFAGFGGLLGNELRLYFTPGVWLLLQDSL
LVGVAYLSRALLLMVNLFVGLLNAATRRSGAGRSDLHFVDCECRLFLLKVGLGPVLMAGV
DCTGASVSLMRSASEVWAAVWVGAVFSFLLLQYGNVWGLDFVMLIFGALAVWAVSG*
>Nep_mir_jg42580.t1
MGGATTALKLVCAALFILMVVAAPLGDVSHVQGSSSGLAQHVENKSSIQNCRAHISFMRL
KKNAKFAEMLWRRRPPPPRRPPPPPPPRSPPPPPPPPPPPPPPSNGPRPAPTTNPSFIV*
>Nep_mir_jg42401.t1
MLGLPLIRCTSWPRPIRPRLLPLTVSARPVDFPTHIPPGPSSPIRCSKPPGPLPAKLERA
SSDPGLFGALNSCTSITPVPSPVTTLCSSLPGPSDCLTKGGPSSRNGDRTSPGLLDVGGA
LFVQQEKACWSSSFLLLQCQSLLWIKRSSVIKWRLFPAGFFGRDGPLMYLEWLSCCLWWC
CSAFAPMCNHLMAAVGGQELLLEWRWILLEHGVAEKAPGWPEDPVGYYVVAGGPAIACSV
IDGGRVKIPKWDAQSGSVFCYWWCPCGIAEVLELSSPSRLLAQLFSGAVLQAAVTHADDY
GAGVLDAESYAGNLKSGLHVCCAGFQSILCLRLRLFLKLLSAAFKPSWWLEIPCCRPVVL
ISVCCGNLAWIVGGLDPPRPYVSRNLVPSFSRTTVTAYGVGGSAACEVAELLASGNFILT
GVVNQMPL*
>Nep_mir_jg42225.t1
MEIGPTGIEVWREPFETATVTEVEKANQPECGRCGVTSASGLWILGVAMTRRPRPCLVDK
VLMSSAFVDAASMWALY*
>Nep_mir_jg42175.t1
MCLLRRVNFELYPMLDEEPCCALYGSTIPVVFETCDLDGMVLGSNGLECIGGCLETELDV
DGSPFVCDVVLVVAVTGVDWLAAELTVFPA*
>Nep_mir_jg42127.t1
MGMFYAVMIRFPSRLLDTALGLPRSILGSGLVMGARRGSDRKGHRQTDGTLDHQLWSRTK
SGAPDWVTVKNSHDRTELWQSRVMAKPSCGWTRSEKRSYMTKRRQSGMCSRLEPRLVDQ*
>Nep_mir_jg42431.t1
MILWPFRHFGYSGTLDTPTPKSIPKLWPFQLFGHSDTLAILALLPFRHSGHPALWAFRHL
NPFGILTILHFGYSGILAILTLWPFRHLGHFGIPVITHFGDYDILIIPTLWSFAPRSIST
FWSFWHFGPSDTFAIPTFWPSQCCGHSDILSILTLMAIPTVWPFRQFGHSGTLAIPAF*
>Nep_mir_jg42490.t1
MTLLSSWGQVNLALERTHWYSAYGAAAMVPALIAPSSHSVNRKRITSGKIQISENTPSAL
VASDTPTTTFEGSLSSKMEGSLGSEFSIRKDSLVFRLWHHYPDSSPDCPSSYFVKRKRMS
FGGNQILENTPKALIASRTPTVTFKGSLSRDIESSLSSESNNRKDPLVFFTWCHYHGSSP
DCPFL*
>Nep_mir_jg42176.t1
MSGVDLPSAGFGLLCHLLLFPKKKKCKQWIPECVSSGIRSEKCVLRHPEWAISVISKKTK
KGRLACEYSGSEVCKSSGIRSEWCVLRRPEWAISVISKKKKGVLRVSTPVPECEKTPESG
VGELWIPECKNSGIRSKSHLVRFLLGWRDLILSRVPLGYLLDGAYLVPFLTYGSQVPTTA
DLLSWLGLVLDVELLKRRSFEAWKRMGTGIRISTAEKALVHQLELERPWAGLEFHLGIDV
ETVGE*
>Nep_mir_jg42215.t1
MLGWPKCRNAQNIGMAKVPECPNSSNGQIAKWIWVPKWPQCRNGQTTGMAKVQECPEYRN
SQSTGIDFSAEMARLLEWSKCQNGQNDGMGKVSKWPEFQNAPSTGMGKVPEQIMMPE*
>Nep_mir_jg42348.t1
MPKGATSSKSSCDPFRGQEKERTGMPSRPYRTAQKYTACKKPARPPIPGACERSRRFAQK
GHLVQIKRRPIPGSCERETGMPSKPNRESSLMPCGSSGPDGLSEPCDSLSAGSPGLVPHD
DLSNSAELNGLMPDLVPPKQNAVTDSGVLDPSDAAPILVPCSTMLPDCDMLNLQPPALAS
YSVSPAPFCPLIGGPGPASGPVDSVVSVDDGVAMLPSRVQFDEVLGAALDKVDETNVLHF
HSPDDEVADKSSDPFLLTIAPGRSFASCLKRPAAKPRAQVPVAAGDVASPIKPPSVLDVF
VEEVVPVVPAAGPAPALDALPVRSPAGTCEIDQIVGTLDEALPLGISGSDYQLHLDRTYE
DCANMPSSAGCPNDHHLLDGAASLVNDAVPVSEAGDRALLEVLSPSETVLVPHAFSCVEL
KESQIPSFDDSGLVSIDRDEIPQHLDPMLGNCALSKSIIEEDLLGALDISYGSAKCPSLA
HADQHPLEPTDSTPIFGPCLPDSSALEPKLCPSNDSGCLDGLPGVQINDLDVDLFFCLRG
NNHSGQKLHRRNGTPETCTPAKQQHSQTHQQPCNQIHQTGSRINPASTSNTTITLAFKKR
KTTSANKI*
>Nep_mir_jg42237.t1
MSTPDPGSYNSRPDFAADGMINVVGMLISVVFCWASAGSCRKGCLVLLLSPGGAAPGYDR
TRVSEGPAAKGGWGFWWSCNVPAGRNCCPRIEV*
>Nep_mir_jg42365.t1
MSPRSKTSAAAAPLTIDIDHKAITTSNSFMALQKENSNDLSERPVQISTALPIEFELEPP
PSHNSSDPVSVPAMVQANPILPHGPAADGSSCRLSESSTPLGPRSPYRCSEPPSPLNMRL
ERSSSDPGLFGAHNHRPPFIPDSPIVTNHRDSLSGSSGCLKSDGPPSKNGLISTLALLYG
STVDEGPVRVALDWMQESLSMRWSSISTRWCFCSLHLSGDMLNLVIWPVANMWMPPFGCL
VFWHVHCFRATVHQSSSKSTLHWERQAVVEIRMPVPIRCHASKDRLFRSSTSRTKPSHES
KSAAVGNLRAACQERNQIHSIQQIAKSHSG*
>Nep_mir_jg42091.t1
MARMHLGIRLGCGWPNLGSRQFNCRTRSGRRAEKRSDWTGRLTAQTGEEQRRTGGTLDCK
PWNQTDSGARLARIRIGSRCQTGPGHRIGSGGLDLRR*
>Nep_mir_jg42282.t1
MDSKAKALGSLHMEKSLAEQHPQTTFKDSSGCNHSDPKHHSFFGPGKSSPPPRISTVAKS
PNQHEEEANSTIQANSSTTGGSPVVEKLPQPTLQQPNRGHPQIGNRTNHQILHFARQRSH
TTGENKSTVEQICYSIASIGIPTFNPGHAQLYSN*
>Nep_mir_jg42386.t1
MIQKSESGLVDFSDTENSLVAAFPGFCCPDTVIESSAPVTLHSCWLVSQCCCQRCGAWLV
SYWTSSVGCVVGATVAAVVVAPVSPVDGFRSGFG*
>Nep_mir_jg42209.t1
MAKVLESPKCWNGQNARIAKVPKLPECRNSQSAGRAKMPEWLKCRNRFGFQNGQSVGMAK
MLEWPKCRNGQNAGMAKVPECPNSSNGPKCRNGRIAEWIWVPEWPQCQNGQTTGMAKVQE
CPEYRNSQSTGMNFGAEMARLLEWSKWQNGQNDGMGKVSKWPEFQNARSTGIGKVPEQIM
MPE*
>Nep_mir_jg42239.t1
MHSGKGSLRHIALPKLPPQKAIRHLPLRNVQHSVPSTPSCKSHSVPNTPTYTRSRPGTEL
RIFAFRRNVLRRKPLRQAALRHNSLRQSLLWKITLRTNLLRQNGLRQEAFFFWEPTEFSD
TIQEGHSGLNSAHLLRHIYSGRIHSGKFYSGKMHNGHIHSGKKATQPDPPAAMQPNSPNW
IQD*
>Nep_mir_jg42191.t1
MAKLPEWSKCRNCQSVQINLGAGMARVSEWSKYRNTKYTGMAKMPKLPECRNAQSAIMNL
SAGIAKVPEWPNCRNDQSTGNAKVSEWPKCGKTKVLELKKYQNGHSAGMAKVPE*
>Nep_mir_jg42457.t1
MLQSSRRSRLPWAEMRCPLVLWRRLVIFLQQWSSSWLIKDGVEEAVEDTEVTEEPPSVVI
VAVDVLPSEAIEIIEAPPSALSEYGVQEATATRDAMMEMVVPTPEFLGSKGGGITRVDGA
VGSPKAALSYLPSAVLSFTKVLS*
>Nep_mir_jg42485.t1
MLFEVKLPAYFYAEALKTTAYIINKSSSKPLKGEVPKKIWSDKEPSYDDIRLFGCKVFIH
IPRDERIKLKLKTMQDVTFVEDKTIEDISKKAKYDVKHTDKVSVKIVRLESLEDEDSGPE
VAKDNSEAIMAPNED*
>Nep_mir_jg42316.t1
MLLPHVQYADDKLLFAADNKVLLLLACCCNVLLAAGYLGCYGLPADPVCCSLLLRGKSTS
RYQHHQPASTTASSQPARGSAGWNCLEHKCFASGVLGFGKLDAVIAAILIVMFLLSMLNF
SGCASFLRSLCSERLIAILDGHAFSPASCSLMELVCCDDVTVSFHRVNVKIELPAEDLLD
ASEPTAIAGLSLMRGFGSCFLWLPEVYLVNWPLDFGEAV*
>Nep_mir_jg42388.t1
MDDDALPPPHHNAVDGCSGCCVSNSPNGAVLDSQSIPPVQSDNVRYPVSIDATGPVLNVK
SDDQLSVPPTGADGNSGQLPCFVDDDALPPPHHNAIDGCSGSYVSNSPNGAISDSQSIPG
LPVPPNPDPPNSDLAYLVPSTSPDDNGYQECPLDVSGCLAESLDTQSSNLAPNSPDSRHH
HHLDLDEFILTPNSIKRISLKYSSNSPLLDELRGNESEWKICRC*
>Nep_mir_jg42419.t1
MLWLLARGAGSATEELDVVVFHLLVILLLRWWIYLRIDLVRLLRLSFSVTGMESSGCSKS
SGCALLVTAFGVDGSAACEVAELLRLCALVDTICFGFGKIAYCWRLCLGQQPCGVPLLVE
SMLVFGVGVRQLPVAPAGGILGVPLGCWKFLF*
>Nep_mir_jg42387.t1
MPYQNSSAHRQLTVANNEAKRLTCNSGSSIKTPEEQKTQQAQQELHPKSASRPYSSNHEL
ISSSHSSWALMLWLPARCAGSVAGELAEAEFHLLVILLLRWKWLGSSCWFHLRNVLVSLL
RLRFSVTGMESSGAFRFGVLRSRLMLAGWCHFSPLMVASSAASFILADFINFSLLLAGFD
ANERPSPISEATLPKWSRTLLLVLAHPSCSQPGAVDYRKG*
>Nep_mir_jg42155.t1
MLGFLVVSSWAPMLWLLARGAGSVAEELAEIASSGSSSGTLRLVAELLADLGRSPIWLFA
RFGFVEQFDCEMRPIRNVILAFQWPIWFWSISVPYSMPIYSVELWLFRLEAEFN*
>Nep_mir_jg42414.t1
MEYSWQRAHTASMRQVRRGANRQSVTMDREGSRPATEGMTPKEPRPKSARTPYQAETTVT
HPTNDEAKDGIRNRARQINPKQSRSFRNGIIKQGQTVPTATSVRGMEA*
>Nep_mir_jg42180.t1
MLEWLEGRNSQSAGRAKMPEWLKCRNRFGCQNGQSVGMAKMSGWPKCRNGHNVGMAKVPK
CPNSSNGQNAGMTELLNGFGCRNGHSVEMAKLLEWPKCRNVQNT*
>Nep_mir_jg42304.t1
MGFRWLNSSSDEDYVAGDLWALSVRCCSSFVARISLKFVSFSLGLCLGLSFCIVSPVQFG
MGIRRSVCWLFGVFAGAIPSGGRIWGFTFCAGVVMLGRCSEALAADFLDAVELSGVWLRE
LLPLVSCSLMLRNRTCSASTYESGFSALCEVMRDAEL*
>Nep_mir_jg42317.t1
MSLVLFPGLACAHVVEAPDQGFTSFNFCGLGLCGCSQLCCPVATGVCWLEASVGWRLWKM
TAVLSLAGLGSALSLGPVVRRMQMMKLLQLDFLIYSAVLLGTYVWNLELSFLHDVSDAVG
SSCPSENCPAAVPSGCGCIEDLEALDVGPRLMRTAGIGCPYCLLI*
>Nep_mir_jg42393.t1
MPSSRSRGGRSSSLGRSKSAACSQESSLVPSGSSGPDGLSQPCESQSTGSPSLAPHDAVT
NSLELNGLMPGLVSPKQDAPSASVVLDPSDIAPNLVPCPTMLPYCDLLNVRSLDLATYSV
SPEPYCPLIGGPGPDSGPVDFVDDGVAMLPCREHFDEGRRAALDTVDESNVLHLHSPDDE
VVDMVPAPFLLTIAPGRSICLSNAIGRLGGPPDALTKWSVPENHTLSCAEKKESRIPSFD
DSGLEIERGALPLNLDPMPANCALPMSIPEEDRSGTFDIPHKVLKPPTCNSSSKSPISAL
VEQAQLVPSPCLELSTDGCVPNSGEVSSSPIGAALDSHSHPGMLVTTIPVTPTHGMVSLP
PVDHSASTPDALHPPLDPKACTPDAMLPGSHSDNCADALANVTPLFGTVSVADVGMVQNL
VCSRQHPDIMMPCPSAVVVLVTTGAIVGVDLRSVASLVLLMLFGFGNGLVGVRWCCHELL
LYLHSLFGFLRLSLASSWYAWRLMLKLKQCLRGAEYADADWLRIAGFYWACDRDWSDGWP
GLLFMEHWPNRQPTTSAVGAKIQTGSARVKKLECSKSTTAVQIANRHISLYKPDHLPIRT
QCAIRQKPAPHLEASNETSTTISITVPAYRQQQNQLTASCEFSSITTSETHTAIGNFWPP
EKQDQQDQTGRCHTMNTKEAPIRFRLGLKTIPGAIESSNGMLTFHHSYSASVHNRLLLIK
SKLAPKPNRSPSQIGQQSQIGLRAKKPSNNIDTLARPEKQGQMRNTSNNLIQHQSAVSSG
LSIALTLVFGSGTVSWAVGLLQTVPGLLTLVLLCLCLLPGGSWYLGYNASDGRLLMRPAD
DGGYCEWLDASFAAGAICWCLLGLRKGGMAEILGPCLMGAPGMCSYCLISCWRWSGVVLL
PAAGILGLVCSWYEAGGSAYFGRLMLNWLQMQPCCRCLQPDSSKFAPPAQGTSVQASPPD
QLPADLESCKVNDPLIPSGPPRLPDTLSEACSESTLDASNLKEETDCFSSGNESASSLLP
PLSPAEVVRLDTNLSDEDRYAALGNSPKALESVWSTNSAQLSPSTLAEQTDLGETPSPVS
PSGTDGLDLYLQVQHKDQTCPLVSCPDSVVDTSYPPSNSIPVASPVEVPGFIADENMAGE
NDDVNSQSSEEWTAEVIANDPMHYALRCLLGENDSSIFLQLHHQGPTRSFQRSGWPCGGP
PKFLLAPSFAFADGSLHWLELLLLDLLQLNIRVVCWKAADVGFLAGGWISVAGAVQSRLK
LLLADVSVDAELDDLDVDACYPGSFFLVQWGGPAVL*
>Nep_mir_jg42372.t1
MESWTLLLVLAQSSDRCLVGPVMVQSLCVNAVIPEGVILGWGCEPAAHEAGLFPLSLPDL
THCAGFETKLCLFCDQYWSLFFGQLQVCPMLKLGPGAPPVFWAGVVCGRIA*
>Nep_mir_jg42298.t1
MKQASKLRTWILHLSSSSSLIENRHQEPSFSPPQYRTPAGPYLKRRQNHPPEPTKAPGFG
TQFQKSADHRFSPVTIAAAETTFIPCSHTNKAAPRTQL*
>Nep_mir_jg42287.t1
MLEPIVGGGPWNLGAGLGICWPMHPAGITSIAAGFMVISPGPIESVSSVMLTRNNDLMLN
LSMIVDDLEALGSYAAQVVLGYWVLHLNRLPDLMLLDAVD*
>Nep_mir_jg42356.t1
MGRCQFALCCSCDQFHDPDILQMVLTVNWDAIQLGFPTMMIGRLWWLLAVLVHCEFASHV
LMPANVLALLALVNQTGGLMLGDGDAAGLCRGLVGALADVLGWCHLVLS*
>Nep_mir_jg42347.t1
MRSKLPWDCSLLRGASGALDRRLHKELTLLNSLPPRNFAKMETRMCSLAAVACLKLPCSP
CCWNSAAMGCRQIRVVVVSCCEEVG*
>Nep_mir_jg42341.t1
MWLLAFWRQLLVLVSWNEAAGGDAAFGSFEFSSPVGYWLCGAAPKSAVCSLVVQVGNVLS
DVTLPVLKMQCLLAGVSVVFHAAIALFELEDAGQLMGSGSWVFNVT*
>Nep_mir_jg42463.t1
MAAGSSRSGTGSWAKRSCIGGVAETEPVTDMEASSVTSSTRLFDRFGHDICKQNGVAATL
SLEADSPGFPWLLWLYEECPNGMG*
>Nep_mir_jg42407.t1
MCNISDSSRIPSPSSATIRGLHIEAEAFQHPHWQQNSHFKTSRAPARPERFNIHLNHNHI
RNAVATASNTAAWQPQYSTEGTSSHPSWGSPKVDPKQRTDSGLTNQPSAKQPGNPPHPMQ
RTHSWG*
>Nep_mir_jg42417.t1
MEAVVGAHGPAIMLDLLNGCFQLTVDAGYQFGSDESLTGLWAVYMAKLWMFWQSELSAVD
WCLFADGCWQHQAPLLKVLL*
>Nep_mir_jg42377.t1
MHYCKTVVEIVHPSRKCQDNRRKCRSATSNAIREKLHLSANDQHPERGISSTVSSKPANA
SYLQAAGDIQQEEATGVCSSSTSPSPASARIQSAGISGETKYEQGRKITSPAIHFTRSSR
RTAAQTLLFHLFAELVSASAGASCWFFLAEVFGMYGSCLWEALPVECSFSCPLCPQLTIM
CILNVLLPMHLICLMGSVCLSTLAGAIVLLKEWYCCSRLGLGCSGHLLKFGAELDVTTLV
VGIPEFSGVHFSGVQISGVPFLRWNMVHLALAVCCCEVMVAFDGGSLVRETVLE*
>Nep_mir_jg42017.t1
MRSSSAINDHFGTENFPARLFFSPNSESLNLSCRVNFTILQSIRIQTDMAQSKATSIIFI
IAGFFSVAISAVSAQDSPAPAPNGAPSSMPISATVIMLSLALSLAAILKH*
>Nep_mir_jg42015.t1
MKDRLSMSPRARKGRDLVLREPPEGLPEQDNPSLYSESSSDEDMAALKRMRGAGGTTRRR
VLTLSTMPSQSAELALLPITATTAAIRESEPLGEATGQAPIIAMVLTEYGIPMIDLHSRE
GSTLSSPFDVKEAPLAGEPQVEPLAGTSVSDTEEAKSSSIGPTEIVGLGSTATFLDAPEV
VEAPPYALLESSAHGPKAADEVVLLEDTVGDAILPEEVVGEIVISAALVGETIDTVGRSE
PPGVLNLRAAQEPPGAMEESFVKRDNRARRAREEGEQEAEQHWRSEVTTLRQEIDRLKGH
LQATKGLLASFRERCARAEAGSRVQLSMEEATQLLDVRFWDDIHMCHHKASVTTPDVPMG
VFEPTLQMMGSLIARF*
>Nep_mir_jg42479.t1
MEGSYSVTSPDWCLTEDQKLVAPDGISMALEELALPAGVYAATDAGCEYIFGNILQLMMP
LCCEFWASCCPMQFSSLTRCSFLVICRFLSDWELVNYCTTADLLGVCV*
>Nep_mir_jg42270.t1
MKLYSVPNRSRLLLCGIGFCWLAPDGICCVRKLKMLKGSIILGVAAERVQLPLGALRKCQ
LLVVFSMNYPSSFMEDES*
>Nep_mir_jg42187.t1
MSKVPEWPKYRNGQNAEWIWVPECPKCRMGRMPEWPKCQNGQSVGIAKVNVQNARIAKVP
EWISVLEWPDCQNSQSADMAKMSEWTKYWNGQNAGMLKVLERIMVPEWPKCQMAKVAEWP
KWRNGHSAEMRIPEWLLLSILPVWNLLDLLVYILPF*
>Nep_mir_jg42600.t1
MRQERRCADGSSMAVAHRGGRALVVADGMWQGPIERKRTAPRREKLSEGREVAREVVEAA
LAPVRLQPRASTMGFGYGFWPRALTIGLSYGFRQWALATGFGYGPELWALATGCDYGP*
>Nep_mir_jg42294.t1
MPPWFSNSRDQEATASFHTGKNRYPFNCVKRQTPSNLPSPSKPANGRRTSARENPRVINK
PGKGTTEAVVVGFQTGQSISDQTGIQGSKNRYAQFLASKSIPARAPVQPVLHTIQTATQG
QFQHCSTQNQKESSAKAQARPRTGKASTGLPIPFNFRDK*
>Nep_mir_jg42267.t1
MPERKELRNPEFSNAPKEPNPDSDNEATGSKDNPDEQSTTPVPECQRKSTPKTGVHKSSG
KAAEQKRKSTPESKARMPVAHTQGTADGNGGHISNLNHTILVGSCAIPETDTVLPPKQSQ
HTNQTLISSARPSESKITASLRLLNFSEEEESESRWGSQQASSSNSSKPENTPSDAVPPT
STNGSNRNPLPSINRLIGEHKQAEIQYQINDSITDEENSSNDLQQPRKMSIKARTAGAIH
STSALTREFSMSLGNRWSRDWTLFRFVPACILALPARGDLDNGSAISWLLRVAAGCMLCV
RWLATCRVLTLFYADAKVYSLEDPELQCFLRVSDCGWTYPYWVSDGLGSTCSGIGYNVPI
SSVARSFTGLESSVAECRFHFALVLMPICRLGYMALCRSRIETGVLGLQCGPPVELTCNA
TVLSPGTASENKLFDQKASKSKDEMLEDLALDQASSLKRVRFAPEILSAEALSSAPHRRS
KQHNAAQWLHCPLSAWQQANALAKSSAHLRDQNPTPTATRKQPSSIVAGSRGNFILQYND
ILSQSRNNTSTRRIIKQ*
>Nep_mir_jg42197.t1
MLEWLEGRNSQSAGRAKMPEWLKCRNRFGCQNGQSVGMAKMSGWPMCRNGQNVEMAKVPK
FPNSSNGQNAGMAELLNGFGCRNGHSVKMAKLLEWPKCRNVQNT*
>Nep_mir_jg42139.t1
MLCFGALGEWVCRCGIMGEAVCNLLLPCENGSLCMLVVLLPCAYVQWCVGESTAGGLSTD
VVLLRSLVRP*
>Nep_mir_jg42396.t1
MGHAHQTAPSSEGGSLKQRAEIQSRRQLDSIRISASNAYAAVLQHASMVSNVYAADLSNR
KSSKNLAVARTSCFTEQQQRTGQLCQQQHHHNRTASSPQQNPSRL*
>Nep_mir_jg42303.t1
MRSNFQGVRNGGLTLKWGISGIRGGTTVLEPDGEIPESANEELIRAAKPGTESTPRGDLI
RTEIGSKGGGRIPTWQTGVTKGAAFPQASFAELEKAKGDSKLRRGSTNLDWVGKPAIDFV
SGEDSTRAEGVGEEGEGGRGFNNTSLEGVASKKEKERHTGSRGHDADDGGRKSGLGCGDE
IGVGDTGDRGSGGHGVAGRGGRKVGEVSKSWGEKSREEREEKQAGGCGGVEETGAMGAGR
GG*
>Nep_mir_jg42575.t1
MQRSPLSSTSELRAKPSPLSCASGDRGHYIVLTAMANLVVRQQDETPPWSLGRAEEAEMQ
FFMIKVQVLVWVNWGVANIVGVSKVVAVTIFVAVAVAVAVAIFVAIANAPPPPHPARLAG
Y*
>Nep_mir_jg41931.t1
MGIFTLVLPVWAPAEVDFMAGLDELCDRLLQMAEKDAEMFWVEKSRCYGLKSRIGIELPN
GQGVSVGWSRDVLG*
>Nep_mir_jg42376.t1
MAPAVPSPSTPSASAAPLSPVLPPVLPSSSSVPLLPRPATPWPHAPSNLATPSPLLSQPS
ALDFPPLSGSRRRRSRHLIRASFPFEAPLDSAIPSPSPLTTPSLPDFQKSGGQYPIPSSS
PPSMVSRGSAAVCAVSGQPIPPSSNAYLASSIPDAELPCSSLSISEEVGFADLPNLVPLP
VGPPPVSPVSPSGMFLEVHGLLSADDSHFALVPDPSSQVSGPPQPEPACPVVMDSQLPDS
PVLPCAVTSSDVDAPISCPPGASWASIVEKRAIGAASPVIIPYATSTSNSFLALQVDDTV
VLSECPALNSSAMPLNREPVSPPCHDGPGPESLLVMAEAEPDSPDGGGPSCHPPHPSSPP
GSNSTIRYPVPPDPPPPKLKRASSDPGLIGALISCSSITPIPMAVTSLCTLLPVAFVLPC
RGWIHTVPPPDAVPSGCSLLAAFDVCPCIGEVSEMEPGAVVVIVNGLPSCGMRLFCCIVL
IRWGYIFDAFALA*
>Nep_mir_jg42320.t1
MGQFSFVVEQGMAEMYPLLTHSSAALGGWIFSMLLQPSCCWMSCGQCDVTDGAQSRDAAS
AVLGESPAEWLRMGLCRSGESCHADARWKR*
>Nep_mir_jg42248.t1
MRKRQDSPLLQFQHLPPAGPRAASTIPNPHQQKALASATEQTRQHPNLIGRLNILHHPKQ
ASTNSRQHIREIQGSSINYKANSLNTSNTPPQDSRDAKGKAAPPATTR*
>Nep_mir_jg41903.t1
MPAEIFCFLTFVSCSSFSTSSLGLRDGDYGGGAGLHTFLYSTSRKWRAEKKDTRRKKKYQ
HAIEGREVAIDDLDWLCYENFVKDRFSGNCIVVEANVDFSDSTVVVGVDPAPTMPISNSF
DALKCDEIGSNKVNSGDSLIASQQVCDFDMAIPTKMQSVVESKLLFDQSYTNHLCANCSA
LDSNNDHFGGAHDANSSATGNVMPSSSKGANQKTGGSVSINSLDARIGDTSPGTHDVTSG
IDRLKMKPADYPGESPCPIPSLATTWSADDGFAS*
>Nep_mir_jg42359.t1
MLDRSLDVPAVDLLDAYELSVLWLREQIPLASCLVVQFGWCCLPLHCDCVKLSAGPLWCA
DDGMVGASVVVFILKTGPVSCWFWYWTADQSASMADSLSTHSVSAPPICSLSSSPLKPDS
HSQSFSPILPLPGNQASPSTLTGLPVPLPNLHPVTSAPATSSSPKAPSSSTPPPSLPEGL
PVGFLVSSPSSWAEIVRNDRREERLKLKFFPSVAGGDALSIISPPPEVIAQEHCRPKAPK
PHSGFSRSKSLRADPIVNVPVASTSSHETEVSVLATSASSPSLPIDDPKAPVDLRDGGDS
GPFCEKVADPHFPHISESPPGLPECTEPGPPNNGLVFQTPIKFFTCSPFHSPPYCDPSAL
EAKDEPVCLVGPLLATGVEPLANWIGLFLHPLQLILLTTKDLWSPPDVWLNPFILR*
>Nep_mir_jg42409.t1
MNDELANVVTNTDHPVLDVGASFAADHAAGSPQRPITTLDYVPNEDDSMGAHQPSIAGLD
AVSSQFNQIDGSNGVAISDEFGLIPGVDGPTPESIARIARKYSLVDVVDGLLNKAPSEFQ
DVSSIPLPSCLVKGSEASVAEAVQPCDLGRGLVHALPNVDPNAGDPLARAISSFSNDNGI
LQCPDLHLPCCSKATCVPVGPSSGNVAAVHGLSPCNPVHQASEVAIRSPSGNVDSGSGVG
TAKSFANPVAGDESVSAKVQYCWVLASFCCQVCETVDAVLLAMDAVGSWF*
>Nep_mir_jg42289.t1
MVSSPCPGIAIDDCVSLSVDHEVLIQPVSPPHPFAAPKVAEGLSGCCGSSPTIVAVTNSQ
TSPGLLDSQKPDPPTLGLVSQTPLEPTDSTPVFGPCLSDSSALEPKLCPSDDSGCLDGLP
GQMTKVIALSIIEIAVRLMRAYVVMLELF*
>Nep_mir_jg42363.t1
MEDLLTMDAHEGAIEEIRDAEEAPAAGAMPSPEEQEEPPGPPPFSSPKAPGRASGFRFTT
SHNEGEEGANLETDSARDSTRGNSPPETMGLQAEMERSATPESEPATVAEEETLAGKGGM
AREGEERRGGGGVEKRGEREEGLAQGGGSEDEGGASGGEPEHGQRAGAIGAGEENGRRDR
AKGCKFEKRGREKAELLSLEYNLWDGSRKQWFGAVLMQGLMDVRVLSAAPAWEASIQGAL
SMLNVRTLSMLVCIGGCLETESDVDGSPFVYDVVLVVAVTGVDWLAAELTVLLA*
>Nep_mir_jg42426.t1
MGSSSAVQNYNKRKSSHHPSDSTVKLSRISRLQRHPAATPLQQLVTTSSGQLKHTAPANS
FRRNQHTISSIAATAANVNPTEQHINERQSQRARRIDEVLASEAPNESRELRQGKHRGPQ
RTSTDMAESAEIEGFAEDETTEYPGETVQLAYAACSTVGLSHFPSEAPDGYFHSLDIPSR
DLDRIDGSLAEAHPFGNCGLDSQMSSMPIDSSVGVDYGADMHFSPNKDVPTGSFRKGSSV
EACDDAPSNAVSPTDHPSLVVAASYVNEPVCTGSFAGVELCW*
>Nep_mir_jg42436.t1
MAKMLDHHNARVAKVSEWPNYRNGQSARRAKVPEWSKSQKGQSAGMARMSEWLKCRNNLG
AGIAKVSNGLDVGMAKVPEWPKCQNGQTAEMAKLPEWSRFRNRQIVGMAKVSE*
>Nep_mir_jg42102.t1
MVNTKAQASDPAREIVNPDQDHAADVLINGTTGGVLPPYFQQLVEQMQANNRLLQLLCAQ
KEQQLPVAPPAVIPAPATKKGGQRKKKPAKRPTKSENDPTPASSRAPGQNRPTERSGSKS
PTESPERRNPRYSRAEDHHAVQERASGTARSTGGSSRPTAEPARDKTELRNFLNSKRSAN
ATRADPRVDQI*
>Nep_mir_jg42256.t1
MRSQARCAAPPCASSAQKALSTNNTFCILQEPCHDDPMEFDVLIPPVNQPEAPLDPPHNE
PAPIHIIPLSDGFDEGRSSDGAEVQILPPTPVPDGPCTGSERSSDEALGPDHPASSPGEA
IGLVVCPGQPSSACLMDLPCLVPAPNISVSNRGEMLLPSVNGSECGCESVADDLIPVHGW
VFWLATASVFLLWLGLSCPAIVGFFGAELAVSSLECCLLLAEARRIPLWHLLMLEPRVVG
GLEILR*
>Nep_mir_jg42381.t1
MSSPASGVVGFCLEDVVALTTLLFPLCLLRSKSLLLRCDFESGSKGPLIKASWVPKKVDT
PRTINANASPGRSPRKKAVLPLGNSSQKDLTSDNPFSILQEALPEDHMESDPHSPPNHPC
EASLASPLGDPISILPPGNQQALLSKGSDEKRPPVGIETQPKSPLTPDMDRRCIGSDCSN
DGSPAGDHSVS*
>Nep_mir_jg42334.t1
MEAHEGDGIGAFEEAATSGDGDRDGQPTAAETGASEGTEETLAEGGREREGEEGGEGEEG
IEVEEGEVEGDGRRGGKAPEGEMGIKWGAGAMGVGRKRCGRSRAEQWG*
>Nep_mir_jg42358.t1
MVKIAGNQNRRQHRNLRACRGRQHQHIEAGELLHQQVLSSPLPPSPSLSSPSSPDLSFPL
PPAGIRPSPPRCRPLSGVDLGSASTSLSSVRPDSLALEVEGGFPRPASSPSVMCSPDGVF
LASIQKGVHSAQTLLTGSSRVEGASNGGPVPLVGCYGPQCCCENPRCPAGTHSTMAAHPS
EVPAPVSDHGGRLDFVQNPPLLVPDQLIPPADEHCLSLNKPDVPPCV*
>Nep_mir_jg42433.t1
MLELAFKCQWKMPGGRKCRFEFSGEENACMAALWPFRHPNPFRHFGNFDTLAILTPKFIP
TLWAFRHSGHSGTFAIPIFLPFWCSGHSDTLAIPTPKFIPTL*
>Nep_mir_jg42156.t1
MGHDPSSHCTTHNPPNKTGPAAHQPHPTSQAATMANQPAALQFRRGSNPNHREEFFTKQQ
QLAPRAHNLMRQQFIIQHAELQPRFFVKKSASPMKKNQTDPKSTTPPAASFHENSTSSCL
QKASSHILQHVYQQPGRQLLLDR*
>Nep_mir_jg42302.t1
MLKPDPAVAISSAVFCLSAVAISSAFSEIDANSRCSWHIYGVAVFAASDLTFSGRGGAVV
PAVFLALALLIQWDMLVVFVARWYVLTGSIRVTLKLICCPVGETRVAEMQAALVHLEPGQ
KASYRDDFAKFTSFSECCRRRLLLDVLLKHAAVSRAIVLLLFACGCLVLLVVGKLGSYGL
PEWLGIL*
>Nep_mir_jg42266.t1
MAPRSKSPAGAAPLTIDTECMAITTSNSFIALQEEFQEPPPSRNSSDSVAVPEVVRADLT
RPHSHVAIGSPSRPSKSSTSPGPGSPSRYPEPPSSLKLRTEGSSSEPGLSDSTNHHTPLT
PDATMVSTHRDPPPGTPGCLKSCGPVPKTEERVKTLMMILLAMPLLLLEFGFGQWLVLGI
VGSAGLRAPCCCGAPEVDLEVQQISVGSGADVSSEWLVAGNVSSD*
>Nep_mir_jg42585.t1
MNINPNLLWAKFFSSQRSFSCLSSLVALNACTGRKFIVKNEAPPVGMILPRDLHLFDWNA
LRLRQQEVDEDRHYDDEEGEEEKEAELQMAEHRQEDLRHREGEDQVDGDVDALGGGTDLE
REDLSRNQPSEGTPRPREGSHVDADEEHHNTGVPLW*
>Nep_mir_jg42208.t1
MATVLEWPKCRNDQTTEMAKVQECLECRNSQSAGIDFCAGISSLAKWTKCQNGQNAEMGK
NGQSVGIAKMSGWPKCRNGQNVGMAKVPKCPNSLKCQNAGMAELLNGFGCRNGHGVEMAK
LLEWPKCKNVQNT*
>Nep_mir_jg42374.t1
MSILNVLLPMHLMCLMGSLCLSTLAGAIVLLKEWHCFSRLGLGCSGHLLKFGAELDVTTL
VVGIPEFSGVYFSGVQIFGVPFLRWNMVHLALAVCCCEVMVAFDGGSLVRETVLE*
>Nep_mir_jg42351.t1
MLLSGSLHLFGVLFLSAETCCWSLPDEVVGRIFPWLVDALDVSKYHGWSLSAAEGVEAFQ
FSPQIDNQSSAVGQKGGGESSPSSVVVPDPRYPLHLVSSPGLPVSTESGPSNIGLVSKTP
SKFFTRSPFHGPPHCDSSTLESNDELACPVAPFLASDDALTPLRSGGKSIDSIPSVKVVS
WPIPCQLDMAAHAPSPVVNQECPNESSGCVDDSLHPQMKGSAPNSPDSGIGHDHLDLDEY
LLTSASIKRISLKYSSNSPLVDELAGSKSEWKISKSRKKKKSASRKSRGASGS*
>Nep_mir_jg42373.t1
MHYCKTVVEIVHPSRKCQDNRRKCRSATSSAIREKPHLSANDQHPERGISSTVSSKPANA
SYLRAAGDIQQEEATGVCSSSTSPSPASARIQSAGISGETKYEQGRKITSPAIHFTRSSR
RTAAQTLLFHLFAELVSASAGASCWSFLAEVFGMYGSWLVWQLGLQGGW*
>Nep_mir_jg42342.t1
MDAARSSTFSPCSLQDGSAAHCSGSLRPCYPVVLDSVMASVYSQSSAFGESTHSDSLPGE
AEVIPNIAPIAGSTGIEGGGSQSAHLASPVGVMLPAPASGLIDGLGKGLAVDDLGPKEFF
FCCRSACENFAARFFAGEELLISWIGCSAGLADFGLVY*
>Nep_mir_jg42033.t1
MTLLQKCFFQDVQTDELGNIEACKMHDLVHELAQEVAGAEIAMAKSHKWNFDEKVRNKYL
DNSLKLKMLEKPSSLFKLKTLGTLLCPELERGAKLGFCHSFCNCVVSSFTCVQALDLQAL
RIPLLPGTINALILLRTKTDSTSNFEHTAAQLGDLNPLTSLEAKLRIFKKLEDPVFQAKA
ANMTAKGTRNSSHQSGI*
>Nep_mir_jg42243.t1
MVGGVFGGVAIFRLAGIVALLLSKGMVKRSTLLKGSRFCSIGWAAIECAAILIVCRCIWR
ALLSGVVGHVPSSGALIWSWTDAERAVLCWWKVIKRVTTSQHSETRKKPAAASAVQKSRT
RSTTSNYSGGATSCSAATDITSRASSLGIITKQATAQHTGTKPAASSSATCSGRAPGHQI
SEIQIAHIIESSTKPPKTPATIIAHRSEQERKGRHAHL*
>Nep_mir_jg42577.t1
MGGATMALKLVCAALFILMVVAAPLADVLHVQSFGSGLVQHVESKSSTQNYQAHVSFMRP
KGNAEFAEMLWRRRRSPPPPPPPSNGPRPAPTTNPSFIV*
>Nep_mir_jg42383.t1
MLLDQALDQASFSKRVRFAPEILSAEALSSVPHRRMLAHCSDICHPVKFRRSNIGIMTSE
DVPVDDGPNPGADIECHDLSIPPSDGATPEMEPALVIDPDLTPSPISLGAPFAQAGVIVV
LDVDAGLILDPVW*
>Nep_mir_jg42297.t1
MKPFEAASCQRDVPLMWVVAVGFLALVHLVEQVRPLAGMKFHFGIKAVAVGDWSSDSAST
DTSAKRSFSRLCTAPATEIQPPARKPTSAAFQHTTRMLHHSIIRSRDWPQKSPAPANPLP
SMPKPCHPQQITALVATADFREESTRCHIYWQANTNPSPS*
>Nep_mir_jg42405.t1
MSAGVAPKTTNCIPSRIVPQQRENSALRPMPYALRLQKRVHRPMHIGSKEQLSLQNAPDS
ANHSVPRTASTALRIQHSGFIRIAGKERKASCMPKISTPAALHSGHFHTGNTILESQALQ
IQSLTILILRTSTSASEKIVSTLNALQPRSNI*
>Nep_mir_jg42207.t1
MGKVSKWLEFQNAQSTEMGKVPEQIMMPEWPKCRNAQSAEWPKCRNGHRTEMDLGAEEVP
EWRKCRNGQSVEMAKLPNGFGFPNGQNAGMVTMPDKPKCRNGHSARMVKVPE*
>Nep_mir_jg42214.t1
MLEWLEGRNSQSAGRAKMPEWLKCRNRFGCQNGQSVGMAKISGWPKCRNGQNVGMAKVPK
CPNSSNGQNAGMAELLNGFGCRNGHSVEMAKLLEWPKCRNVQNT*
>Nep_mir_jg42219.t1
MKRSIISALWRFRHFYDFGTLHIPAFWPIQYFVHFGILDILALCPFRQTSNSGTEIYSGT
LSVLTFWTFLHFGHFRSLVIPHFGHSDILAILAPKSTWQFGHFNTLAIPAFSPFVHFFST
QINFSTMAIPALWPFDTLGIPTFWSFRHHNLLRHFVHSILCPFRHFGDFGTFTFRQTGNS
STEIYFGTLAISVVWSFRHFDHSSTVAIPAFWPVRHCYHSGILAILEPKSIPFGNLAIST
LWPFRHFRHSALLRHTNSFRHGGHSGTLAIRHSGHYGTLAIRASLSAPALCPFQYFEHSG
ILAISILCPFRHFGHFGTLTILAVLPFRHRNPFQYFGYSAIQSFRHFGHSSCLDISALWP
FRHSGHYDTLATPTFWPFRHFGHSDNQIYFGTLAIPAFWPFRHFGYSGLLAIPEFL*
>Nep_mir_jg42022.t1
MRSSSAINDHFGTENSPARLFFSPNSESLNLSCRVNFTLLQSIRIQTDMAQSKAALIIFV
IAVFFSVAISAVSAQDSPAPAPNGAPFSMPISATVIMSSLALSLAAILKH*
>Nep_mir_jg42210.t1
MAGKKMPGVKFCLFDMQMAGIQFCNFCRIGRNVIWPLGTQISGIQFGRFGRNGISVCKAG
MKFRLAFSGAENASVEEMQNRSSCQAAHLINEIAYCNPHPASSSGGPSKLVHNYELHQIP
LKASSPNTNQVFSTRNVCQCQNITRPQPPQKPWSINGSQHALHQAQVWSSSPACHTHPIR
PIPKLGLRQNRATSVATAAAAEITASH*
>Nep_mir_jg42517.t1
MLKFTQNKRRLMHAQSTARAETTKVQPPEACSKPARAKLPEFPGKLHRSPGARAGGSSGN
SRISWKNPARQPPSGIIQNPLPLDARPIGARADPMPI*
>Nep_mir_jg42380.t1
MAGRDLEGPSSGNVADVQGLSPSNSSDSPSCHPEPHARRTEVELCDTVGWYESLLPLQSL
YNYWNRNVPGFWPFLWLPFWMQMSHSTGSLLVKKFIAGAVLPADSCCFRELFLKIFPVC*
>Nep_mir_jg42024.t1
MRSSSAINDHFGTENSAARLFFSPNSESLNLSCRVNFALLQSIRIQTDMAQSKAASIIFV
IAVFFSVAFSAVSAQDSPAPAPNGAPFSMPISATVIMSSLALSLAAILKH*
>Nep_mir_jg42235.t1
MECSDVPKPPNSPSGPVADLGTEVDPSVFNQPSVPGPDQPLLEAFTTSVVSVLDSSDDPN
STTCNSTNPVCSQLNKRPHAQATYSASPAPCVHQKYAAAIRGPGLDPDQMNSVDAENARL
PCRLASEEGQVDVLGPVGDLVVINHPSPDDEETNLVSAPLDCSVDFEEQIDSESIQQFAE
PLPVAGVSAESGNRMQQQQQRFQLFPTSSRSTGQLNGTRRLSFFKQHASFAAKEKQARGM
AD*
>Nep_mir_jg42276.t1
MDLHPPKSLAPDHGGDGTVSPVPSLHSDHVEAVVNTCSLKGQSAVTKAPAPNVDGGGCPA
PFLKSHPFQVLSEVCAKPALPASGISVGEVEPSDDRGEDALVQQASLPSQLADSAPTQAV
YAECSTVGLSLSKMQKGCPVEACDDAPSNAGCPTDHQLRDVDASFVNDPVAGPLPWPLPI
PDVQNPEVILAAGNPGESCEVDSAIFSAADGPFHQLMHVWIFSAALNLRLGDLLLRNCRT
AAASDGARMLGPSDEGNLHCLA*
>Nep_mir_jg42421.t1
MEFGVLELAAVCALSIVYGGFFIRSMLMLIGGMNWSCVGRKVSMGGEGDEADYWGSRAAS
GFFPDLILSLPVTIFLFGCCIMFSVYLLLGILGWLKAGMVWSCMNYLMLMMLRLGGCSGL
LLMGVPLLMLVLGDGRAVSGGRAGLYGAGGNEEL*
>Nep_mir_jg41999.t1
MPWRKLWGQPLSSWGSKETGLLELRRPLGSLEAAPSYLPSEELSFTQVLFSISLPFLYFR
LDLLKVLPAGRYRKGFSNFRNLAREYVSMVDHRAVAEQARLGKGQIEILKCVLCEARAKI
TSLEESLRNFQERYFLLCGHCLWLEGQLRASIPVERLGKVLEAKY*
>Nep_mir_jg42616.t1
MLTCRLCRLSRVLGSFHRSSNLNGEKKLKTAKRLRTVVEASSSDDEKSVVGQLVRKKGSS
ETALVRGAVVVGHSTLSVPAVQPPQAEDTSVEPPVAPISFDDPVLDLPSVFSGEASDWID
NPAEDMTGAQTEEVTEGPIESIQVEEIRATETPIPKPPCHAIQVYQERDISSEVIQRATI
KGILGTPVASSADLAEIGAVAHLEMAKSPVLIVDEAVHESEVVVDAQEAGEVVVVADVDQ
ASGQLKPEVQREKELPRRSSFLKVRSLVFFYHSL*
>Nep_mir_jg42280.t1
MGVRFERLATPSPSEVGGREQGSTATGKEMARHEGVLIGFGPPEAAEATAMPRETNNGDD
EEGMGCWSPDLWKSRGRGGEEGEGEGSAESRWASKGEDGRDQRLDRRRRETADSGGKSWS
DGYLVIELAGGGSVLMSFRLNLADSVEYGAGGTFD*
>Nep_mir_jg42264.t1
MHQFQQTSGTHTTLYNDTIRSIEQKSGRHPTRGIRQSSSWRKDEIGARRCNPAPNLTRLE
KLSLTNSIDHGQALQDHGTSSHPAPNDHQLVETIGPVDSKETLPSPTLIGGVASLSSLDA
SKEEETNFCDGLVERSSFGNLMIPHPPPCEASSAVDEPCHCQCAGDVLAPSGGEMPLQEV
PNEDGSSGQTKAWVPDGGTSEQGSSHLSANKPVQHPSFTEIVKRGLKLPLPRSCVRFLPI
TAEDRADALGQSPQVPVASEVALGDSANPLLGGLQATLVNPLSWKGCIISFDAGLKLLGL
ERLAFLPIAFLMDPALIGCIPGVLAPFYTTLVGAIIPAREGLLMRMMLMLMLPLFGAGRL
LLMRKKKSSCCCSLHCDAEWVAELDVLLRFTSFVAGNNDLGGAPRELGM*
>Nep_mir_jg42301.t1
MASGAPVGPSSEDVDAVQGLSPCFPCHGDPVGLAIRSVPDPAHVTGSSYLNSEPLVTVSM
DPGCGGGPAMSSAMPVAGGVDHDDYQRWNIVRQGCVQLSGQRPVFLCCSWDQFHVPDAPQ
MVLSVNLDAVLLGFQSMMYGRIRLLLAVLVLCESVEPSADAC*
>Nep_mir_jg42354.t1
MGYPISIAAVRLAEASWSLMNVFRYSACSMISKAGVLGAALLVCEYGLKFVSVAAMVAGI
NLNSGLQIFGFGCGSLVLLSALALIDVAVAADCLALEFGWPWWAAGWSNCAAVSSCRWRV
MVLPNGGLMMVCNEPDVELG*
>Nep_mir_jg42000.t1
MLILGSGDVETGLKLISAPTLAQYVVPADVEPSRGELTTDGQAKPTTNTPAELAIEAVVA
ELSCPFLWWRRLVIFLLQWLLVRLTKLMESRGSLETLRLPWSLLLRRSSPSMCLLLW*
>Nep_mir_jg42462.t1
MRLVHLFLLDLLVEQRLFLSFAALLELEVSCPVNRGLDIDVADVQLAATDESVAPSSLGK
SDDLMEQSLVQKSVLSPHDLGMASYHSASEKQDVELDPMNYLDRIVDYDSNVDIANVELP
LHVVKAGVKHLGMPVLTHQVQIGSFCQSVAGHHHGEDQGSCSSLGKLKRNIDVLRKQIDA
SRARALVGSFTLGSWKSLCGGSGSVRNHSNLPRVPPLAEKGCFWGAKFKSGR*
>Nep_mir_jg42662.t1
MPLTRFSCEDDDSSPRISSSTKKQMSKAAKSREKKKNEKQSTKNCRIKMAFVYGVSDISN
LLYFLQWLGVCIREGAELIAAGVILSTRLDCGRSDSGCQTGLRREWFSALDWVEIGVVLF
WNRVGLRFSCRTSSGRRW*
>Nep_mir_jg42367.t1
MNRKQQGATATVSTSNRKRNQQQQRIPTARFTSVHASQSPQQGETNSRHQQKQRPVLSIG
TKAPYAAVLSNRRSSKNQAVTHKKEPAAPLKSPFYIKQRTGQLCQQQHHLNRSAPSPQQN
PSRGLMVKDPKNRIRAITHQHLDSS*
>Nep_mir_jg42224.t1
MLYGLLLGQDSDFILAGSLLLDFAAELVSASVGAVVLATAIHRFYLMLLSGTSAAGSFGI
QGVGKRRLPSGL*
>Nep_mir_jg42379.t1
MLVDQALDQASFVKRVRFALEILSVEALSSVPHRRMLAPCSDVCHPIKFRRSNLGILASE
DVPVDDGPNPGADIECQDLLIPPSDGVSPEMEPASVIDSDITPSPISPGVIVVLDVDVEL
ILDPVW*
>Nep_mir_jg42217.t1
MAKLPEWSKCRNCQSVRINLGAGMARVSEWSKYRNTKYTGMAKMSKLPECRNAQSAIMNL
GAGMAKVPEWPNCRNDQSTGNAKVSEWPKCGKTKVLELKKYQNGHSAGMAKVLE*
>Nep_mir_jg42292.t1
MKGLASKSCGGGTIMLMQPGAFLMDIDDRVMAGVIEALLFLNMRPSMLPMLLKIGVALKW
VFTAEGCGCWIHRLVESPYVTVVDAFDGGGYWDCLAVELCCRSAVPVVRWLAVAGGSPTR
LPSLPSSDSFANANLPPSFPPLRWGVSPSSSGPDSAFLERTPPLLPSKLASPPSLPPDAP
VVSGLGSPSAVSEALGGSSPISLQINSEGSSEEISSDAITSITEVDVPSDLPVSDVQIDR
IPAEAPSVVFFSVNSFAILQDPENLPLQADVDPPCAPDAVGSVADTLDAHELPLIDSVFQ
SSDMTPFKALDQAQSFKRVWFAPEILSADALSSAPRRRMLAPYRDICHPIKFRRSNLESL
STEDVPVDFFFLEKPHVADAGYGMKPVLLVRSFIGGVVWDEMLNHVELACLLSLAAEGWV
AVFIRLWLKLGCYHALALAPNLLGTRGRCCIGDGGCCSGGYGHAGVCGIFAATDGARVSV
AMMGLAGTASSFLLPWQSLCGVLGLSMGANAVRLSSPAILMLVGGAVNESPKHCFKEQIV
TTHIKAMFHQQLELVYQNAYQSPASILRREDPGQFQPGAANSNSCLNSSFSTITTASSNP
DLQQGVKLEGTELHRSKNDRSHTPHN*
>Nep_mir_jg42169.t1
MKGVVLRTPPHVHLEAVANQEDLDCIETTTSESGNDGLVECSTDRGLAEVVQHDTVLGST
ADNAGGSQYSPMDSEGAHPVLDSSSHPLDQIEGSQVGIKSTADCLVNGIDVSTPDSIVRL
TRKYSMVKSAHGVPSSENNRGARVGSHEGVGAGAWPDFEASNMVCVATLVDIYRDAGVAL
VAVGSWLLTSSWLLGQ*
>Nep_mir_jg42291.t1
MYVEIQVDYQSRPKPHANGRTAFQKGTRRVKEGYKAHDSLKPDVARSVPSITTGSLMEGF
SEEISSDALTSITVVDVPSDLLVSDVQIDRIPAEAPSVVACISSGIVINPESARTAPGII
SSCAAGPISLPLQADVDPACAPDAVGSVADSLDVHGLPSIDSVVQSSDVPPLKALDQAQF
FKRVRFAPEILSAEAPSSAPRRRMLAPCSDIYHPIKFRRSNLESLTSEDVPMDDSPIPGA
DVEYLLIPPSDGVTPETELAPVINPNLTPNPIARILMKYYLGASKFEESSSSSSVGSSVR
AKEKSRIFSPGFVAIPAIAGFCLAKMGCCCIDCCGDAVSCCRSLLIWWSTFPSEFEDRLG
LV*
>Nep_mir_jg42055.t1
MNLAHPPSIGLVRQTDPVPTTPFSNLLELLCLVDEMEMRPLAPSPTNCALFESSWILIVE
DFIYADVVCSCKVAGSNSSDAGLRELAHYLTSSGFHDHGFKGCPFTWCNQRDESNLIYKK
LNRILINIKLVLIILPPLTILVSQTIQLSLSPRKCGVKQ*
>Nep_mir_jg42578.t1
MGGATTALKLVCAALFILMVVAAPLADVSHVQGSSSGLAQHVENKSSIQNCRAHISFMRL
KKNAKFAEMLWRRRPPPPRRPPPPPPPRSPPPPPLPPPPPPPSNGPRPAPTTNPSFIV*
>Nep_mir_jg42398.t1
MGNNHASLLIHPYIQQIGTVTSSSNRAAAACNTTETPARRHCIFSMVTQLSRSSAAKTQS
SSHDRPGKADHCRQIKQSWAKGYKHAAPTNYRSKTQQRDPAQLQDPTAPMHQQHHSIQQK
RPSNSITQPSEESTGLAINHCHNQQIQLNSQQQINQERNSITTDDLFLQQAENRNRPSCK
FESAMTPSKTKSAKDRSKP*
>Nep_mir_jg42357.t1
MPSDVHIRPNHRTEESTDHSRSVLAPTPPDNEHVPPTSGPEVVRPHDGLEPHLRSSLTPG
PVRTHVGSESYNVKAPACDFVAQLPTMNNGLVDESGPSSFESPLDPLSPGHASDEYDSIG
FELLYGQMRGFKAGLALSLMKPECFGRSAWDGVDLQIYGVHFGGVQIYGFSFRSGNFRSA
LYGRSAWFPKCFWPE*
>Nep_mir_jg42474.t1
MIRLLSFVTFHFPFLVVLQAAWSHRLDTTEKTENRSYVEELAEKGCRQESPLSKEVLKVA
LLFRRLTRERLLLLMSCKTWPELLLLRMICQSEALAKAEDQVVNFEKALDLCLAGRDRLS
RGPLLSKLPLFRVRLHWLNGTKTLLEA*
>Nep_mir_jg42198.t1
MSILGTLRSNCAVGIARHVEEEWGGCPSWAVGIGFPLEEIAKSKQYCEMGILNSLSSASL
RSAHVNEQRVARTDSSILHEEQFSDHTGSFGRNSRCAILRFGMQMAGWHFIRFGNNGRNG
ILVCKAGMKFRLAFSGVENASVEECRFVIQE*
>Nep_mir_jg42221.t1
MAKVQECPECQNSQSAGIDFYAGIASLAKWTKCQNGQNAEMDKVLDWPECRNVQRLADPV
LNESPHSEAHVESDCQVTLPPIDTYGKFGQLPYSVAEEALPQPESLPTPVAVLNVEPLTG
AEIETPALPFADSLALTSPNSPLPVPVPQANLDLGVTRTVNQVELPPLLDSVDRSQIESA
IPQLSAECAHQFCLPDDSRSSDGFLDTQKDDLDPNSLDSESLHHNIDLDEFMLTPSSIKR
ITKQYSSNASLVDELRGLEAVWKTPKSRKKKKAASKKSSGASGS*
>Nep_mir_jg42489.t1
MFVIILPIFIDYLVYVFCLITLETCCSTNKISSRPIILIVDLSTTTIAAEFSKPIVLVAT
IPMKSLGGIFGALFPAVALPTKSTEVTFLVPNTLVVANEKSRVRTPSEAVAPVVATPVKS
TKRVP*
>Nep_mir_jg41987.t1
MSLRQSAPDSRTDGSWPLDGRLAPRRKALSSRMENSWLLNKGLLTPGQMALRWRVDLLEG
EQLLTLECSKLHDREFLAPGQRVGFGTESSWLPDGGLLVLRRKAPGMRTALSSGTEGSWL
LNGRLASRRRTRGSRMEGLFQDGGLVAS*
>Nep_mir_jg42384.t1
MQKNLRPLRPRSLHTTPGKARQISTLRPIRQRIYSGNAISLRPRRQDYTPEKDTRIEYST
RGHSVQIAENYSGYATPSKETKNIPDRKTLDSSNHIFSRGQDVATTASAFQHHSTPGKRL
KPFTQQQRKPSANPNFSKITAAECCAARMSFIAVEGWTVPMNWCWLLASFISPATGVFGC
STAPITSCGYLLDSRIWMLVLCEF*
>Nep_mir_jg42416.t1
MASAAVQISELLLGCVPCCLYHVDYADFCTLMCCVVGIEHGWNADYDSRWVWLLLYASKQ
MKMLICLLSHDDMLSGGAEVLGFIVGSVEVAVGDLLHSDAISVISVESYGAVTVWPLHCA
VDFKCWYVERMPFCSGAPNAGCEIAADASSCLQFIADAVTAF*
>Nep_mir_jg42178.t1
MISALCIFRHSGHSSTLSISAFWTFWHFVHFARLAIPTQKSIPALCLFRHSGHSCTLAIS
EVWSFRTLAIPTFWPFWHPNPLGNLAISTPWPFRHFHHSCTFSARKSISARWLFRHFGHS
ALWAFRHFGHSGIIICSGTLSIPSCHLGTEIHSSTLAIPVFWTFLHFGHSSSLAISTLWP
FRHPNPFSNSAIPAFWPFELFGHSGTLAIPTFWPFRHFRHSGTQIYFGTLAIPTFWPFRH
FSDSGILAIPAFW*
>Nep_mir_jg42322.t1
MTTAHTLQKPYGRSRVHQRSANTYTTDLHSTECCKLASASSHIEGQKKPRSAAVQRESPP
LAAKQNRNRNQQTRAPRAAPAIFSRDQGSASLARRSNFRVSSPANATPTIQHHQIFTIGT
HLHCKNTKGQGNQADTNMPARVQGIISNTRTPTFISANTSDQFEQQGKRQAGGQALWTLF
LFFFAGAGILLPMNGGLAAVVVLSCRIDGILCYIFWSTDPAGDDVLLNSKLEFLDFNGST
AAAGGLGSLPAVAMSWSCHCSLPGTLDDTWIPERPAHSLSIDPLPEDGLSIDGSLVASLS
GGDAGCANQPCCLAGPPPILADSSFGMLDRSSALSPMQGSDCPLEPSSVETKLCQSGVLP
AVPPENPGVSDSIKGAFSSQALPSRAIAATTLSAYANSGLKTLGRNSRAKASRPNQMKLQ
HRKDSPNPQPGKPSVAASNLHCIPSQRTDIRM*
>Nep_mir_jg42360.t1
MPIWYCCRFGLLTWPVLVPISSVARSFTGLESSVAECRFHFALVLMPICRLGYMALCRSR
IETGVVSQLPISWCYMDPRRSSSKAPGGNNIRGTPLELLKGLSRTSDGLANIPKVTIKHF
HFQLDKPQFRHHPIHGGTLNRNGPAVPNSRNEPRMTSEEVVKPEASNIGGPRRSGE*
>Nep_mir_jg42162.t1
MSEMPAEVSLRAAVSSGDAHSAQGGSSSHGEAVGSPAFSQTGSVGCEVPTMVHIWNALIM
GRWFGSRTSCSSDARGHSFLFANFSFEFGDSEEVVLSVEEMTEVRRAKRRGILVAGELLR
AEIVPIGQGKLH*
>Nep_mir_jg42332.t1
MMEVLQFPIASCCWKTRDAFRLLTALFAVQTWDFGASSLSFSGDFEFLLACLLPPLPAPM
APVASPESLSTPPPLDLLPHDPVVSSPPKEEGGEGGQPNLLGCVSGSVAADGSWNAVDAL
LAGLALSALVYLPNLHPDADRVVAAVALLGSAWLLKAAHSVAVPSSDSGLPSTSPVHPPF
RPESLNSVANLCPHPSSPTSTIPCVPERAKIASACRALCPAQPNVVVSLLKEESSTEALK
SEIGCCGDERFSKHLCCPDEPSPIPAGTPAVLLNIPKGLESVSGLGVPLEHTPAESEGYS
KALPAVPSLNRDSSVTDSLCLSDAQATSPPGVSWALVVEKRAIGVIAGRSSGWPLRFGWL
QSLAKVSALPILVVDLGLLYCSEWRGIEVLAEDLSGCLSPFGVTAERMQRITGSALHRIL
DVEGTRPLRPKGQYRSLRPIPDIQLFTELRKLKEQGHSGLKSISDHSGQ*
>Nep_mir_jg42311.t1
MDRDRKQCSRGASNRVQRGLGLRTRSRGNWVRESQQAREGLRVHRSPNKGITHVTFTKGI
SILRGLNIDSIWMRGEAGWFKASSSTELGALSTIVCPGHGEETFWTFST*
>Nep_mir_jg42428.t1
MKFFTRSPVLAPPSYDFSVLESKEDSVCLDGPSLASDDVLTPLGSGGISVAPILSAKEIF
RPVNQGPPPCQLELDVPATSPAENGHQECHLESSGCLDDSLHPQMKGSAPNSPDSGIGHH
HLDLDEYLLTPSSIKRIFLKYSSNSPLVDELPGTKSEWKISKSRKKKKAASRRTKGVSGS
*
>Nep_mir_jg42470.t1
MINAIHSSRENTVPKWIHSGFRSFCTPEARAHTLQKPEFSHSGFWITLTPKTGVQKRKTH
LFFFFWTQLRNPEFIPQTLDSGTLTLWIPEYIPHTPESGALTLRIPEFTPYTPESGALTL
RIPEITQFFLWWNQLRIPEL*
>Nep_mir_jg42327.t1
MPLTDVAVGTVYPYFLFPLRKSALFGVDLPRPISDSIFGLVVGCVNNCGSAWYGDWADLG
RGSFGGMPSDAGLLPSLSMVIDRRFATRLTCLMEADCESMAAVLLALDDDGSCEYVMQDV
NAASVCQFAGCCQFMLKMGPVSCWFCKIALPKCRSKPASSLVDLPSEVKCPALAEEVSVA
AVSSPVQVNAAKDMTPALVSLAEVSKPQHVSSSLPLNSGSVVNAVGSEYWGCSDVVYAPA
EDVAAGLGAGAFCCRALPGHCEKPILDSSSWTMDDEPA*
>Nep_mir_jg42336.t1
MDGKQEVSKSFTASALRLPISYPPHICNYINPKVNSNCSAINQESKSQVSHAQACSISRR
RQAARMIKHQDPIKQGGTRWLQPRNAFQKHFLLPECWPGAILEWAVGSGCVLGIGVVDAV
LLWIKVDTWMHLMPGLRAVPPDSRNDAAHGGEHASYSGWLFCRQVVLLLFFLSDAVGYVL
IMLPANAMYCWSWGIGIRGLLFDGWQGLVSAVAVSWLACGWCCSCCAVVQLSYPECVDAE
MTKPFWSCWIAIMSAGAWIYWISAADRAVYTLALYCCWPCSLGSRLLCVNAPDVDLAGFV
VPLHMKMLLCLFSHVAMLSAITSSKQKSLPLPGGCCSAYLPDCAPAAPNFELCEVCEFDA
LWSLFLFPFAGAGCLLSCKIVGFYATYSDLLILPEPNSMLEVLDSTGSTAVAGGIGCLPA
VAISWCCICKLPGTPDDTGM*
>Nep_mir_jg42331.t1
MRFSPAVPAAVAIVLQLLVLLQYNMAGSSLCNCVCSLPGRRPSDEVLLKWLAFGSAWMAL
CLLLSLVPCLQFGWLQARCSLIEIAVWCSGIVMELVCCDDVAVTLSLCKCED*
>Nep_mir_jg42131.t1
MPCGGLGEAADGSHLGARQYFAVKPGELVIREPFGLPTKRQHTSCDHTFFESSFSFEEDE
AALEQVRWSTRSSRRMAFAFASSLGQVSGVTESAEGCKPSKHPMLATGDQEGVHEGPIPT
PTLAQYDVSVVAVSSDKKAITCLPAAIDEEASCDN*
>Nep_mir_jg42164.t1
MIPGRIVVGLILFVHQDVDRIFPSTLHKGLQQRPFDIPVRDVIIKNMTVLPLLRSTVHIG
KLKIISSVVTSGIVSPLPKHPGKSVSSCSAMSCVREVLRDVLPIEKSASMYLNLVPPVVT
*
>Nep_mir_jg42269.t1
MTLILDWRIFSAADGPIQKLVSSFALGARFSIVVFWLSLGYSGSSESVDQSLACETQLTD
PHRLDPHGAVPNLPSLVQPKLEVFSVPEAPVLDNSVDPKSSTSSSVVHSVINQPSVPVLV
QPMLEVSNTLLVSMLDSPVGTISTTYPSADVINGFGMDPDQTASEKVGAAMHPCRMSSVV
DPVDVLGSVGDSNVPNHPSPNDEVANLASAPMGSDPFRFFLHSVGVAEISFATSAILELL
WLSLGSCICILMPSWSIHNLELMIGVLNSATESRVVLLGCCSVFC*
>Nep_mir_jg42025.t1
MAWVDMCKPREKGGLSLHSVKDSNKCFKIAAKESAKDDMITVVEIGIENEAPFGAGAGES
CAKTAETATEKNTAMTKMIDAAFDCAMSVWI*
>Nep_mir_jg42546.t1
MASLLGATPGSPQLGSPPPFSSVASSKAYSNSPLSSPLESAALADADGCDLGNPSERRCC
CCLLCQPLCPLCAVFDSEIAKDLDVQCPHAVEQMVTDDLEEAPASCSSHAAVGLITAVNE
KDHSNTLIDCSQVVVDLEQPHEASGELLTCLVDLIQALILADELLTSIPSHADCPGHAPD
LVVNDQLSFTQEANELLNSIPFHADCPSHAPNLVVNNQPTSIGDPGSALGQPSAIGAAPQ
QEISKVVRHPASDAAFPISGSLNAADETGSYEPLMPIQSITIAERLDAQGGTIGFDVNVD
SHALSSAPRLGSPSLDPQGGDPRSGNNISSLRRNILKFRTWN*
>Nep_mir_jg42430.t1
MAKVPEWSNCRNGQTTGMIMFSESPNCQNGQSVGMNLGVGMAKVSEWQKYRNGKGAGMAR
MPECPKCWNEFRCQNGQSVEIAKVPEWIWVPEWPKCWDG*
>Nep_mir_jg42181.t1
MNVFFWYCAIPSFSTVIPSPPPKKKEEEEVLISSLFGALARVFFFSDVIVVAAYRAVGFS
CVGGLGALALLYLSNYAAVAFDFEHYEECESDASTAVEEDGLLNCGDC*
>Nep_mir_jg42355.t1
MHSGICTPAFALQQDSTSADCTSSHRTPAYISDHSTNFTPAKGTPVFAQRRIALRQISTP
AKYTPAKSTPELTIQLQGVADKEIGMDGGRFLRIWEVGSCKSSFVGAVPTLVPCARSGAA
EGSAVDFLPSGAAVPEKS*
>Nep_mir_jg42023.t1
MRSSSAINDHFGTENSPARLFFSPNSESLNLFCRVNFTLLQSIRIQTDMAQSKAASIIFV
IAVFFSVAISAVSAEDSPAPAPNGAPFSMPISATVIMSSLALSLAAILRH*
>Nep_mir_jg42309.t1
MVRWDFDALEPVAVGVLISVFCGFVVWPKLMLLWGVLLLSDLLRAVPVVLWFEAQLSAAD
EMSMVCATFEAALRLSLLVFLGTLFCCFASLGLVELSMILAIWVSLIWWPGALPEQVAEL
EAAGFVPVCWAVACLMMMPRLDALLVMLVAAEQLVAPPL*
>Nep_mir_jg42272.t1
MHSLPGPDADFLVKIQGVGAVVGSSFGPVDPHLATLSESDEHCCPAPNVGSLEAPGHQPQ
SKPALLASVTGSAPLGASIGSCKVCPFVAPSARLSENSIAVQPTKSWSHIAQESAGNSIV
TLKHFPSLNESRLDSPLFFWVKNRPTKASWIPKQEVPPPDTSASSVPPRLSPRIKIPAAT
ATAPPVITPKAITTSNSFKALQMDDTDELSDCPDQSSSAMPSNCDQDPPPYHVGPAPDTV
HVMASADPTPLIAPACVGSSSSFSHSSFPPGPSSPIRSSEPPGPLPLELECAPSDPGSSG
TINSCTSTTPVPPPGFPRSFGAYFIGLMLIPSLWIFGVLIVARLTDQVHDTQQRKQRHSE
RKQKQKLGELVKSEPNLPKHSQKKIPPCYLALQLENQGLHAPQTNPK*
>Nep_mir_jg42202.t1
MATVLEWPKCPNDQTTEMAKVQECPECRNSQSAGIDFSAGIANLAKWTKCQNAQNAEMDK
LEGRNSQSAGRAKMPECLKCRNRFGCQNGQSVGMAKMSGWPKCRNGQNVRMAKAPERPNS
SNGQNAGMAELLNGFGCQNGHSVEMDKLLEWPKCRMSRIPE*
>Nep_mir_jg42290.t1
MGEEPQATALTFMTSSEAEDWRDSLPELAWVSETAVREPKPVTTGAAGANEGGDARLEGI
EGFARTKKAELGPEDEGEVHLRRGGRERDGGRLAFADESNDGIEGRRVGEKPGAIGRVAA
ASMELAMPALETAGRNLAPEA*
>Nep_mir_jg42333.t1
MPTPNPSKANSISLADNDPVLVDGIRPSACNESTETNNLEGDSLKLSISKSETSGTIDSA
ALDSNSFAALTSPEADTQLSPSAGTGTSETSYPVEPAPISILTGSVLVPPSEPPLVVDCS
CNSQNLPSEEPLLHNEVQLDKVTASGVGGSAACEVAELLASGNFILTGVVNQMPLLVVCP
CWLNSMLVFGIGVMQLPVAPAGGILGAPLGCWQFLF*
>Nep_mir_jg42070.t1
MLVCSKHLFSFESLEVDSLSGIPEFELEPPGLETFGWLAGVGLKDHLGSAPTIGWVLIPM
SPGHLMAAHVSSKRQLALVLDQEPYIYGLGLMYVPTGTCMGTSAGTSICMPARAALFLRV
DVAHRCIATGGGFWHFIKLSYLCGKLADRDFEVGYYNRLAVAIFDDLKF*
>Nep_mir_jg42308.t1
MFFWPLPPAVLIVFVSCLFGIQRLVVDVVAITEPLNAAGVSAGLTFTFMLRLILPVAYWL
MLRPWALDNWLCTLPLQVHEMHDSYLRYGLGLCAIAGLTIYVLSPGLLLSGVGSCCCYSE
FWPESTDCLAHGLSLRVDAILILSKPIGCCEHTLHSYSDDATAGAEAAVERSLTADSASH
MPFDAAASFLNNRRCQLNVLYLFAAGSLGPRCRVLGQ*
>Nep_mir_jg42325.t1
MELLRKLLSVAHIDSRVAIWLFCRRRSCACGSDALSLCASLLLDGLGVPCSSGWGHCHGC
VAEELDVAWIGCFWGCCRESPYSGVDVVATDLVVVRFVVVGLAFHARLLQEVRLSSDADS
ILGMSLMIHFSADGELPCAPCILEYLGTLGCRQSRCDIVSCCRVIGCCCAGLLPFRGVLL
DGFAARFVWVLPRDVSPPSAPPRLSPRLNNPAAAATLPIVIVPKAITTSNSFMALQEDNT
NDLSECPILISSAQPIGCDQDPSLCLSGPAPDPVLGAALADQAMLNAPDGVGTSSKRSPS
PPPPGLVVQTVVRSLPVKSL*
>Nep_mir_jg42273.t1
MGRLVSGGNTGFDADYWVTFAATAGSDPVCWAVDCLMMMSGLDTILVLMVAAEQLVTPPL
LLLVVDLVLDLCTAEAAALVCTGSNAGLDCVMAYSSFAWLSISSTPSSRSKMAIRIPSTA
RLHSPSAKQEKKGHSTMAPNMENQMPTVADSKEKIGNKSFAAAQQIS*
>Nep_mir_jg42148.t1
MSKGPSTGSVQSSNTFGALNDVVDDDQHVSCLDDSNKEGVDDAIVQPLPSPGSHDINTPD
INDCIIPEARNEDHFLGDLETKEIGCTAEVRSESLANLTMPLGRNNVIIGCRNDISSTNG
VPEEDNRSLSMSEKLVQCPKIILATLDKTNSIISGASSEISSTSQCVFPPHSTYSYSTIN
KLLKGCRFGRQGHAPTIVEPKKHQAKELSAVMSETAGMAWHRNGLFWLAYGLSGYWSLVL
IVCFLLDFLSGW*
>Nep_mir_jg42389.t1
MDPATAKGERLRVARICVEITATSQLPDSIRVFLGDHSGDSLGVDVTVEYLWKPGKGEPA
TRPRKMASKPRASGHPHRSGPAIKSQLGGAQGQKADVADTIGISAAPVTSYNSFAALQCL
EDSPHPASEDVSPEDSEVRPVRPDAFLSPASEIEIEKSILPTPSVEDQVPSSVPRLEPSC
IELTGSSGDQGLPSSLTPMPGVDSQHSGPSCTPAPASSVPWQQDDDRGLKGFAPLPPETK
TTAHFSNLQHPNVSDNKSRSSYHTHCPMPSNRLLPSRQIKNQEKAKDCSFQASSTAYINI
VKEGYPDYCAEAVLGSALLKLLAFGLGSVAWKHQFYDAGGVGYGLKTPKLSLLAMMLLHL
VLAWPTCCPT*
>Nep_mir_jg42408.t1
MVHRHIEAIGSYIHGKSLPTTSSGKDQQHVSADKDSTPDKWRDPHSNINNSPSQQHPHKI
LELAAILFADVSDHLFSPSVCGEGSSSVEVFVAGALWPLRMRRRPSLSPRISFQLVSLYP
RVYSSLSTTFRLGWALDGPCWL*
>Nep_mir_jg42404.t1
MWCFGTGLMCLFPVGYRRAGTCILLDDTLLVLMNLVVEWARLVVDVVAITEPLNAAGVSA
GLTFTFMLRLMLPVAYWLMLRPWALDNWLCTLPLVVLLILILWLAVDDEQQFLLWMLWCG
LIWSGLDPNFLLKCLLMLMKCNVFCILECLSDVLVGD*
>Nep_mir_jg42193.t1
MSEWPKCRNGQNVGMAKVPECPNSSNGQNAGMAELLNGFGCRNGHSVEIAKLLEWPKCRN
LQNTGIAKNAQSTGMGKVPEQIMMPEWPMCHNAQSAEWPKCRNGHHAEMDLGAEEVPKWK
KCRNGQSVEMAKFPNGFGSRMAKMPEW*
>Nep_mir_jg42579.t1
MGGATMALKLVCAALFILMVVAAPLADVLHVQSFGSGLVQHVESKSSTQNYQAHVSFMRP
KGNAEFAEMLWRRRRSPPPPPPPSNGPRPAPTTNPSFIV*
>Nep_mir_jg42154.t1
MASPEVVDTPVRVSLKPLISGPEAIAKALRSRRSLMKLQPVKLWRAGQKRLSSGWSRQAC
PILKSCWICLALRRSHSLRYDFVIHQAILDVIRFIHIALSQWDKRTCQAQEEGERAAEQR
WRGKLATLKLENEQQRGELLAARDLIVSLPDRYACAKAGLRVRLSLEEMSRVLDVGF*
>Nep_mir_jg42288.t1
MVSPGIRGVRRQILNLCIMGIIQTSRGIREASLLPTVSSLLILECHLGAAAGSNCAAEVA
LLKMEYAGADIFLLPFCADDLLPLGKPTVTLMQWHWFCGALEPSCSLCSSSLESVESCCW
MACWFFWCGVLRSPELIYHRLDLACFAISFCFPKQWIPECVSSGIRSECEKLTSCSGSLS
YDDTDFLVPAGAEMLIHMKVTDLLPAMMLLCWMLAYMPNSLLNCSWLSWRPKAGGRRLEA
GGQMGFETAKGYSRDNPNNYLTTSQQLTTTTRICRQPIAAEFQHQGEQGSFKQATAASGH
ILVSIYSTSSSRQLAAAYSLTAAAYSSIDSSILQQQV*
>Nep_mir_jg42263.t1
MSQHSETRKKPAAASAVQKSRTRSTTSNYSGGATSCSAATNITSRASSLSILIKQATAQH
TGTKPAASSSATCSGRAPGHQISETQIAHIIESSTKPPKTPATIIAHRSEQERKGQHAHF
NFETAISLKRYPNRLPCASKTGKRPKTDHDSRSATKFQNRKIKLPIAFGLKHSEATAIEI
GIWDAIRDRHFISNPNRLLKPERQLGLNLNRAETRIRRYTIYTGNLPCADRFAVEMKPAL
IPFRQHNEDRMQSLGSSIHVSIDFIPAKPSAERHCTTGNYNHQTDGLATSSQVHNPNIRK
QGNSPREGHHCISRSTPNRYSKSSHWRASQMLLQQCRNPATE*
>Nep_mir_jg42120.t1
MEREKGSGTGFASTEEEISAAVAGGAVVVRVVDGCVERGAGVSVVYVSRREKLSKGRAVA
VRGGKGGVGASEVTPREALVAVAMREWLAVTEGGVRKAKQRQRQHGGERVIW*
>Nep_mir_jg42257.t1
MTPNSDNVALTTSCDFESCPARLLPSSPAPMAPVAAPLSCLSEPVSTPPLEPSLPAPSAP
SSPPFPRPATPWPSSAPTSPSSSHIHPSASTELDFPPLSAAIGRGRPRRCRFSNSEVLYA
SSVSPSSAGFVVRGPSSPPPLNNCDLDRVSHEPHPVPECTALARPIDPLPEDGLPVVGSL
KASVGGGVAGSAPVPCCPDGSSTLELLLPLAFHLILLISALCRAMVFAWRPPLLIHCRAV
LEGCLPCCL*
>Nep_mir_jg42349.t1
MAGPPGATPGPIQVSVPPSPIVSHSVPSTCEGVALSPTSSSCSPQAGTAARCCCSLRSSS
LDVPDSVAALVHCKSASTSESAHSDSLPSAVTVIPNLASAASSPVNPRSTPVRSSSALLR
NQKRATISLPLTQAPGVEGIYAAINLPLAQAPGVEGGVSHAAHELAEVNLASHALGTSDV
NLEPIVAPSVEACISSRGLQCGPPVELTCNATVLIPGTTSENKPLDQKASISKDEMLVDQ
ALDQASFLKRVRFAPEILSAEAFSSVPHRMMLAPCSDICHPVKFRRSNLGILASEDVPVD
NGPNPGADIECQDLSIAPSDGATPEMEPASVIDPDITPSPISRNLKKYVGSPDRAKKKIR
SKIKPCESK*
>Nep_mir_jg42241.t1
MAEAHVLLAGIDADALCLVLEPLCLVVPSELMLLLENLMAWWEPVMWLNSLLTISILAVL
DADPDAAGGVPVCWLLLVQPKDETCELLILLHLVADGNSDADAVTIYIWVQRLPVVFNFG
DFGADPLSFGYDGKSFFVFW*
>Nep_mir_jg42223.t1
MPNQDRAKAPHRQEPQPQESHQINTKKTPTAQFKPIPSKAECSYRQPFPKTRATRPEPIN
EKNMIRSTILTEEQSGNLRSLKSPCQKRISRSNSSHYNSQSMNMLAEDGIRSTATKEAIA
TKQDQGQLISTPTKPSYASARAPPTQPTGRTHWLRLIQTTAPADGCARTNREDQDSYLSP
ALQQTTKKKQRKSPHISSP*
>Nep_mir_jg42368.t1
MWVKLGIYHALALVADLLGTLGRCSCCCLGAGVGVGVELQLSQSPISALVEYAQLVPSPC
PEYSTDRCIPNSGDVSSSPIGAALDSHSLPGKPVPTNPVTSAPGLVSLPPVDHSASTPIA
LLPPMDSKACTPVAMLPDKCLM*
>Nep_mir_jg42190.t1
MPFWHSNLFRHFSHSGILALPALWLFRHSGNSDTLAISAFWPFQHFGDSNTLAISALLSF
RLAISAPKSIPVLWLFRYSGHSCTLAIPIVWPFRHCGHSSTQIYLAIRQFRHFGHLSCLD
IPTLWPFRHFGHSDILAITALWSSQHFGDFVTLPFWHPNLFRHISHFGILALSALWLFRH
SGNFGTLAISAFWPFQHFGDSNTLAISALLSFRHFHIQTLLPFRHFDISSILAISTL*
>Nep_mir_jg42295.t1
MGMRVPVSISFWKTGYGCCSVSDGCYVLWFPELLSIDFALVLLVGFVADVCPVFWRRSPL
PSSGFSPPWIWAGLPCPRPSWLLGLTVPVSSSNAIASDLFWVDLPCSLSCRWFALAQVPL
P*
>Nep_mir_jg42167.t1
MKMIEYKPSWVSIVQKDISGIEKIRIQTGEVSGVQHGVDVVVEYQWKLLRCDICKTKGHN
KDHCKVNLKYRPTGLLIPIPLEAQTKVVNENKRKPGIATSSASPVAHVSSSNSFAVLQVA
EDLIHHVPSLCRGIADLHQDHIESNSGNIAVSFEPQDDPHDDSVRGKASPIVLFFFFLKD
VPKAHSLIRGEGSSILRSKLAHMNMQPPHLEAIQENGELIETDPDIISNEFSSKCELPNQ
GWLCSFQGDPMFQIVSKLRLVKGMIKDLNRSIGNVPEEDWASKVYHRQVIDRGDAYCLTT
TFDVF*
>Nep_mir_jg42206.t1
MISALCIFRHSGQSSTLSISTFWTFWHFVHFARLEMPAQKSIPALCLFRHSGHSCTLAIS
EVWSFRTLAIPTFWPFWHPNPLGNLAISTLWPFRHFHHSCTFSTRKLISARWLFRHFGHS
AFWFGHFDTVAIPAPKSIQQFSHSGILGIRAVWTFRQFGHPDILAIPTLWPFWHPNLIRH
FSHSSILAILVLWLFRYSGNSGTLAIPAFWPLQHFGDSNTLAISALL*
>Nep_mir_jg42163.t1
MSNTRVSDFPPLLAARFPSGPSQLIFLVVFKAVTLPDAPSCHHFHSKVSSECASSPLVCE
LNPIINRRGQSIGLEADVESASGNPITVPCAPHFEGVSHSTGSASPSSL*
>Nep_mir_jg42089.t1
MNGSWLQDRGLQDTCAKHEGKRTWQPCKCVQKQQERSAWLSREKSDGGRIAALRGSGCSG
GPHSIPAAPGFTEAGRSTKFRGKERNRFRPLENLLLVSGKVVFFALLEPWADAEP*
>Nep_mir_jg41932.t1
MGRRHPLCRRYPKANPRESRGHCVLATPWTRHLRGWWLHRVQVPEVIESTKGDLGVGVVN
KPISALTLASCGVPVIALMLHEELMLDILADFTKEAPLRIGYQRVKPRRLSRWERQLRQS
RERSRLE*
>Nep_mir_jg42300.t1
MLVLWAAGADPISSVAFSLPSLFFSGTFVELCLENSAGVAGFWSCLVGVDVLDCSCLWFG
CRGFGSAFADAGSAVGLWLVLDIVGSAGLRGSCSCGAPEVDLGLQQVEVCPEDLDVDWKD
ILMFEFVKADSQDLILRKPTSSVYQLTTRNLYHSSIRSRDWHHRSTSSNRSSTKLAKETM
PSAVGTSPTSKWHQQQEKAPCINRPHFISASNKIVSECSISRQARLHQQGKKATASNFHI
QRQLATKQDSRILDNSSSSTAHSSQLLIKMEHTSSTKNPD*
>Nep_mir_jg42449.t1
MDWSTLCPELHLPCCSKASCVPGGSSSGDEAVVQGLSPCNPVHQVGGAVISSHSGNEHSG
RGFGPAKSFANPDDGLEVKYVSAKEQDCWVLASSCCQVCESVVAVLLAVDAVEPWFCNRL
LGHVSPL*
>Nep_mir_jg42185.t1
MLPHFQHQHPASVQQFPSSIPLEMAAREIRKSSANMLSPSSRQIECQESSIEVAPTQQFT
HYQLGQHKEPPSATTTIHLAAAPSFRTEAAVKLLTSSTKLPTAIHTQHHLPAVQANQYIT
MNCIRSRSRHHHQIQIRSFQPGMFVNAKTSLDPNHLKSLGASTAVSTPSIKPRQPQHNQT
GIAKPKHRGTFRWNINNRATTPVHNQVHQPQQHQISSTTLLSVQTIKETTSRSKQQHPNS
QQTQGPEQHQIDLPSIRLQDPGNTPYIPLNNRTYPTQENPTAR*
>Nep_mir_jg42073.t1
MSLEFSSSFGEDEAALHQVQRFGSTLRWASSAFASSSGQASGFKGSKGPMTIATHAPMLS
LSAIGSIVGRAIGEGPIRAYGGCHSLADIGGRSRLGSKVDIRGFESPFLMVEALSNIPMM
EDVHPTDGAVEVVVVTEDAEIIEGPSPEVIVAIYMPPPRAVEIVEKPPSGDIVTVDAPSS
DQASSSRCILQALLGRGFKRRWLLWTSWRELHRQPPSFQNLKVLNPLGPKGLWSCLRLAQ
DVLPLRGFPL*
>Nep_mir_jg42142.t1
MAGGLEPPLGPLSGSGFPLSPVLSSPKAPTLSGPSSPVPNGQNLGEANPIDAVVASDDLA
RSSSRWADVVRKDCLEARRELKFFPPVADGADSSILSAHVVKVPLDSRISTDGCVPNSVD
VDVLNNSISGVTPSSITEYDVPSDFPVSNVQIDKFPDEAPSIEACFSSEIVTKPAVAEGT
VMDVFVSVNSFAILQDPENFDAMEHQYGLLSQESTRTAPGITSSCAAGPPGSLALQADVD
PPCAPDAVGSDADSLDAHGLPSLDSVVQYSDMTPFKALDQAQLFKRVRFAPEILSAEAPS
SAPRRRMMAPCSDVCHPTKFRSSNLQSLTSEVVPVDDVPIPVANVEYQDLFIPPSDGVTL
ATELAPVIDPNLTPSPIARILKKYSLGTSKLEEPSTAISVGSPVRAKKKSRNRNKPCKPK
*
>Nep_mir_jg42323.t1
MAGSQVVPLSTLQSRARCLDISPTSFPPLREDARFLSSGPDSVFLANTRDVGGINCSSPL
SAGPSCSPHVGPATPSDCLVQPTPSAVMGISRKASASADAVPTELLQNSISSRPQVSLTT
AGQAEDPQFDTTPNIPPLAALQNNDTAGKAIANINTHEDGIAKKQNLGHLSVWEWEVSCR
EAAWRPECFLFYYAVEMALRDVSEVTFVSLAGVVGDALEAGVALCLQLPEVYEKLAVRKC
NLPDVGSSDVDSKVIVANTNSTTCNSTNPVCSQLNKRPFAQATYSASPAPCVHQKSAAAI
RGPGLDPDQHPQRPSVDAEDERIGVCRYFAASKLADLEACSGMGVALLIHGFLPDLITIL
GPGKSSPPPRISTAAKSPNQHEEEANSTIKANSSTTGGSPAVEKLPQPTLQQPNRGHPQI
GNRPNHQILHFARQRSHTAGENKSTVEQICYSIASIGIPTSNPGHVQLYSN*
>Nep_mir_jg42391.t1
MSAGVAPKTTNCIPSRIVPQQRENSALRPMPYALRLQKRVHRPMHIGSKVQLSLQNAPDS
ANHSVPRTASTALRIQHSGFIRIAGKERYSPCSGFSSCSVYHGQFVSSVGVQMDVLRSLG
SGLLPCGLSASLFLADDILPDWWLVGILEEEFLLLVDGAPTDVVLSGLLKCCIVPFWLSR
YTLPTHHHSSDDVGGGDCNSPNGANLDSQSTPGQPVPPIPDPTNPEMPALTPSISPVEFG
YQECPVDVPGCLDESLDSLSYELTVPGLLALVLLCLCLLQGGSRPEPMLSPGNLASIAVW
MCIWNGVCDAAGI*
>Nep_mir_jg42109.t1
MSPPQSKRLNALIDATTMRSSKTASKRASPNLRTNKSYFLEASSGGPDEVDGLEHGHFST
TSVGPRGERLKHRDVTQALPSIFHGHDCAVDVSTSHGRQPLDPSPREAVRFRASENSRDP
DSSTMAYKA*
>Nep_mir_jg42141.t1
MQAHLGDLIARLPPPCWGVPATRQPPPQDWLNPAPPEVAGRWHAPATKPPLSNRPLGAPR
QRQRRRLISSHRLLQWRQDPERKAQVTPQPMNLRAPAPALGLPSPQPWQTSALAPTRQPP
QSLCALARPSPPPQ*
>Nep_mir_jg42021.t1
MRSSSAINDHFGTENSPARLFFSPNSESLNLSCRVNFTLLQSIRIQTDMAQSKAALIIFV
IAVFFSVAISAVSAQDSPAPAPNGAPFSMPISATVIMSSLALSLAAILKH*
>Nep_mir_jg42251.t1
MNYLFNLWLNLALSSRFFKLIQLSVCALLNGFYCSSALLLYCCWKLMLMLPKHEAAVVSQ
LYLYCHIFLRILNVDCWGLALAWKRWISLVAVLWCKSCGWLLSFGCYSGPDAGVSSSSRM
MIRDLSFGILGCQQWCMLPLQSPCGAGFRLFRSFAEACVGKYSFILILAYCVFSSGFN*
>Nep_mir_jg42244.t1
MVSRGSPGFDADYWMTCTATAADVEAQVTLELYCWPDTDGRAGVLLLSDLLRAIPVVLCF
EAQLSAADEMSMVCATFEAALRLSLLVFLGTLFCCFASLGIVMG*
>Nep_mir_jg42573.t1
MGEIDEGHVVVEPGMTRVDLTIGAEEIVEVHYLEFLEPRAPEAVKAVGIVEATEGPCIKP
LEPEVQGEVEVDPAARPIEDAEEVIEPRFQPYMLEILEESRDFVETLKAPPSVPLEVES*
>Nep_mir_jg42238.t1
MQCPQHQQMAAPAIHCHPSTKNWELKHAEFQYQIKNSNTDEENSSNDLQQPKKMSIKART
AGAIHSTSASTSNYRTADQGYQHIPIQAKNQSQTIIGSPTSKRLNRHCQTAPCNTLRQHH
QPAATSSIVVKYSAAIPPFRPPPLAGQCKPWYIKEQPENHKKKGPMNRQKDQ*
>Nep_mir_jg42250.t1
MGFESVLPSSLSGIGSASVSMDGYGAVSSGGSPPPPSMTNTPLETVEPTIEIHVSYPWKP
KRRNSVLPGSVGSPKQPLSVPAPRAYAVPESGIDCAIGHNMTMKSREPGIESSSLVVPGA
ELQPHRLLGHLEANMPPVSSTDVLICGLGIPPPAADEFPIVDSVDQSSVASPFKAWDQAP
SLKMVWGSQNGDSLLILVSEAAWSFFGGHSMATPCLVWRVNFGQLLDLWCLPLVEIPECN
LDGKLGARLAGCADAHFGLEADLGEA*
>Nep_mir_jg42346.t1
MHPAGILSIAAGFMVISPGPIESVSSVMLIRNNDLMLNLSMRVDDLEALGSSAAQVVLGY
WVLHLNRLPDLMLLDAAD*
>Nep_mir_jg42402.t1
MPNNHQSLFSQPVKAICSKINAHQHMAPATKMAPCSKGPKFNTASSRTASECSNKRQAKL
HQQGKMQQQLFPLPALGASSNYYIKTKLASILEAPLEFHQQEQQATASHPPQIPASNSTS
KGTPQGCRPKHYIQQDAIIPEPRHMEATNAHKRYNQQRW*
>Nep_mir_jg42310.t1
MLDRSLNVPAVDLLDTYELSVLWLRELIPLASCQNLIEGQWYFLLSRDLSSATMLAEFTA
ASSSASGAAVFAFCSVVQFGWCCLPVHCDCVELNAGPLWYDGMVGANVDVFSWFCLVLSA
AGKLGYFRLPAVPFDVVCCRGMIGWIAPIFSGMESWTLLLVLAQSSDRCLVGPVMVQSLC
VNAVIPQGSFGSAGRFGKETDLALGGRFGIRFGFGLAEVGCRDYCCLLTDLGWIPIWLWG
RFGFDEQSVCDLRPRWNAVLDYQLPNLEFRLLIGHEAGLASRPVWRCCHGTSNAVWSCDS
DAGQCQPSGRSVEHDLQNPSPNTLISKRAETGLSAQERKEPGVPKPWEKRCSQQEAAVSN
FGIVMSLMAVMLSGLVLLCVFCNYLLHSVGLAEIIFAISAILEILWLTLGSCICIPMPSW
LIHSLDLMIGVLNSAAESRAALGYCPVFCLILWYSVWYGLRAAPAVPHSLMNASDCWQTA
PIPWVEFAAMLLLLVGAACLSGVDCCCPHGFEDAVRDLLPAEGEFFLPIGIWWNKVLTLF
RFVPISLLALPFRVFVEFSWLCSSAVLLLVAGGSDVSDAWHWWQCFWWTEVMLALEDPEC
IRVVCWKAADVGFLAGGWISVAGAVQSLLKLLLANVSVDAESDDLDVDACYPGSFFLDQW
VGLAVL*
>Nep_mir_jg42478.t1
MDTDEISFFAALSLVATDILDAASMEISVAEGRVDEAMATTPTRRPHGLDEFLFSRGDEI
ACMMRDQAHLVVEEMGCRVKIAVGDALQSQV*
>Nep_mir_jg42157.t1
MTITSSLKVRSIVTLCSEFVIKVNEFLEADITHTVEGLTDKNSHYSLQVDGNVEDDICEV
VPVKSPRKDCSEVPIAPFVRQAAKVG*
>Nep_mir_jg42114.t1
MEVVAAALVGLADASEVNFSVVLLPVVTGLLETIAKEVHLAEAHGVDEMVALAELVPEGA
ASGLPMGPVEVLLHLSSEASNPARRRKSGHKFITVLLQSKLPLSFQFCRYVFFAAKLHGS
LIEVFFANFFPAYNPTRVSCGLDEFLPSRGGEVTHMIRAQTDYVTKEMEH*
>Nep_mir_jg42413.t1
MDKKGHSQSKIVANSLQQRPHHIPESTGNISIRTKCAIQQNIYTASEPATAKSAHSSLRI
PAVKPRASHTQQLEITVHQRNIYAMSAGQPKPTRPHQQMSKPAETEGKIQNDEWVEPRLE
SSRL*
>Nep_mir_jg42274.t1
MRPVWFRGQSVGADLACQLVSDVGMESCCCCGPGVIEAAPAVGIFGCYWIIPEVAVLPPA
FVTLGCSWGIRACDTRIQGLLHRQGNRGALLGLGQSTNWKSNRTCPRDRGSKIFKPFRRR
AIGRGEGSSGQLRCVEKPLDPPLSAVESKMTVEGDMLRMASIETEWAERPALLTGSRKDP
SGSQGTGDGGKGERTDEMTLD*
>Nep_mir_jg42406.t1
MDATGPACNVVSGEQLSVPLTGADGNAGHLPSSVVVDALPPPHPNAVDGCSGLAYPRKFF
TRSPVLGPPSCDLESKDDPECLDGPSQASDDVLTPLGSGGILAPISTEGVSGQLPCSVDE
DTLPTHHHSSDDVGGGDCNSPNGANLDSQSTPGQPVPPIPDPTNPEMPALTPSITPVEFG
YQECPVDVPGCLDESLDSQSYELAKLGRSTSFVTYQLRDCCLTAISSNANHQHTALVAKQ
SAPVDVVHQTAIG*
>Nep_mir_jg42179.t1
MKRSIIPALWRFRYFYDFGTLHIPAFWPIQYFVHFGILAILALFPFRQTGNSGTEIYFGT
LAISVVWSFRHFDHSSTVAIPAFWLVRHCYHSGILAILEPKSIWQFGHFNTLAIPAFLPF
GNFFGTQIHFGMVAIPALWPFGTLGIMALWPFGHHYLLRHFAHFSTLSILEF*
>Nep_mir_jg42582.t1
MGGATMALKLVCAALFILMVVAAPLADVSYVQGSGSGLTQHVESKSSIQNCRAHISSIRL
KKKAKFAEMLWLCRPPPPPPRRPPPPPPPPRPRPPPPPPPPPPPPPSNGPRPAPTTNPSF
IV*
>Nep_mir_jg42283.t1
MLLPSIIDAVGCALACANFLVRCMLLADAGAAGAIRWCWGNWKYRVAIRWKVDLGLCCCW
NRGWTAVGTSVKMFGLGMCGGPWLCCPVAAGYCCGGILCMLTEWMVLLIGVWGKYSAAVA
VDGVLRCAVQLSEACWPAGCVRSSESLGFTCRYMFCRVEAWMSATAIPGRFMWILSCGMW
GFIIMLKPVGLTMLLFPKECRLDSEGFMMSDDAAVWVLVVVKLLHLNLMQFFVFEFGVVA
LVTPGCGWFWELSADVRMFADFLVAPYSYDAATAGCGLIL*
>Nep_mir_jg42261.t1
MINTIRWGSGEPTPAEHHQKAPAAHRPQQLTKGFCPLWPGGITNGRSPGRDTGVPAHSLA
PSCFSKSELVAVVDWYGAGIACNVCVGRRPVDPSGIFIEAVEVTSSGEKVSVCCVFLLSS
FGMEFKCWRQFLGDSFLRLAESEVLLLRAPAGGMVETVLKWCGFRLEAVFFGAACTLYYG
LFQ*
>Nep_mir_jg42271.t1
MLALPTRVFVEFSWLCSSAVLLLVAGSYGVSVAWRWWQCFWWTVDMLALEDPTVYLPNKK
DVEDGCKVFAEKALGWLEDHFGGILKLVEYCHVFAMAAAAGPCFWFIKMEQGRPLAGLEL
Y*
>Nep_mir_jg42562.t1
MVLNPENQGASTGLQIAGQLKAICLAAFLKQLMGSLKQSVRLHFEALAGQLKAISQGNLP
DCILKQLLGSSRQSAGLHFEAIVGQLKTIWLCCILKQLLGSLKQSAGLHFEAIVGQLKVI
CWAALESSCRPAFVRNCWTGLRMTSGDHKQNLRRPR*
>Nep_mir_jg42411.t1
MNQQLHRESPRIHNRSTSSATDNIGQEYLHQALYNTSSKKNSLQLINAMHTAWIGEYEAA
RKSTTSAAIQHSIRILRIPAGIIRNQGATSDIILPMGSKSRPWGFSAAHCSRLQPLQ*
>Nep_mir_jg42228.t1
MLICCWIAELLASSVELLIIVIGKLDPVLKPPVSGYSTTMRPDPPNGNAVLMWVLSTLGF
LVATEFLVVASSSDAAEAGRRGLILCSLLEPEYCCPRNGGLAACGGSIEGMTGIFCYIIW
FTDSAEGGSADLSLGSVMSLAASATDGCSDRQLLDLKIGGALMLVIAPGLLVLTL*
>Nep_mir_jg42395.t1
MKLANLEFQLLIWSCGRFGSEAGLALLTWHSKCRFGIAAGLVLLLTVGASDLDVPKLVGQ
AVGSAAVGFFELFFAAAEGSPCTKDVLPLGKSAQKGLSSDNPFNILQEPLPEDPMVSDFH
ITPNHLNEDPLAPLLCDPVSTLPPRPQHAPLTIESDEGWLPVGIELQLKSLPAPDIERPS
IGTDCSNDEAPVGDHPVSQQEMALGSEDCPSQSFLTRSNGPLSPGPASDMSDSNCCKLIS
RTWKFPAQQNKRYEVHKTRTPDMEIHKPTAPTAEQSLGTKHRQQHSKSALLQHWEAKVQH
GSNQISHTTTPATPTNSRYSKPAHNQKSNRNNSV*
>Nep_mir_jg42200.t1
MARMLKWLKCWNDQSVGMAKLPEWSKCRNGQSVRINLGAGMARVSESSKYRNTKYTGMAK
MPKFPECRNAQSDLMNLGAGIAKVPEWPNCRNDQSTGNAKVLEWPKCKKTKVLELEKYQN
GHSAGMAIVPEWPKSRNRFHCRNDQSAVWPNYRNDQSARIAKVSK*
>Nep_mir_jg42199.t1
MLPHFQHQHPASVQQFPSSIPLEMAAREIRKASANMLSPSSRQIECQESSIENRSSCQAA
HLINEIAYCNPHPASSSGGPSKPVHNYELHQIPLKASSPNTNQVFSTRNVCQCQNITRPQ
PPQKPWSINGRQHALHQAQVWSSSPVCHTHPIRPIPKLGLRQNRATSVATVAAAEITASH
SHQASYHIQNPTAPSAVATSSLLDHANQPSTPKCPKAVFTRQ*
>Nep_mir_jg42192.t1
MISALCTFRHSSQSSTLSISAFWTFWYFVHFARLVIPAQKSIPAQKSIPALCLFRHSGHS
YTLAISVVWSSRTLAIPTFWLFWHPNHLAIWPFQHFGHSDIFAIRALFQHPNPFQHGGYS
GTLAIRHSGHSDTLFGHFDTVAIPAPKSIQQFSHSGILAIRDVWTFRHFGHPDILAIPTL
WPFRHPNLFWHFSHSGILALPALWLFRYSGNSGTLAILAFWPFQHFGDSNTLAISTLLSF
RHFHIQTFLPFRHFGISSILAISTL*
>Nep_mir_jg42307.t1
MQPAKLKASQLQLHSTAHASEIINASAAVFQKKKSALHSSTQNHNNASKTNSRSCSFQPA
SSSNWHPPPMHPRQIGYRISSMHLKPSARDNFSRHRHQQKTGQQLNCYFFCISTQNSSSI
QEQSEQSWLLFTADSETISSFKS*
>Nep_mir_jg42415.t1
MHFQQAGVTAAFTRQQHSKGLLHKRKQAEGPPPTQKVIFSHKEAGFSDQLPAVEKTSNFR
TATAITGHGQHQHPQNQQTKNHRYFICRVKACWVVENSAGWLLEVPGRNCPDELWPCGWF
IGVGCLAGCYVESWLLNLLKKHLLLAPVQNIAGGLNFWPYWDEDSGFAMGFRSGLFPSMM
LGFLALSAGAVNPYSLADVPGLVFWAFRFLFHKIPEWDAY*
>Nep_mir_jg42312.t1
MAFAIYCRWLWDEDCIADFVGVVWAVMLKHLELACFLKLKQGALLPLVFSMVLLEPFDGV
GGIGNIGLQLGGRQILVCAAIGFMGGLLLAPVLKCLGWGCAAVLGSVARLLLDIASLQWT
SWIVPAACVEAHLLWLLAVMLLTFRMNP*
>Nep_mir_jg42285.t1
MQQQLFPLPALGASAISMGQGGILSSQRIPTATRKSTSTLEIQLPDSPASMHPNTSARKD
QQQAPAEAETSSANKWSINAAATKSASAPLKIKSSESKGVAQYRHKGTVCSNSQQHPRIK
L*
>Nep_mir_jg42418.t1
MFRVTVCASTSVSKTSGFGSYVFPCRFCILEYHCVNGMVGIGAAGCAGSEAGLGRCAELW
TQLSLLGVDSVLLHRALFNGLMSQHCFWLSQDVSEYLLMSFVLLRFSMSVASSSGFLLRL
LCAILVLEGAAEIEEWLNCCCNSCLLEIVCTIGVVGACGVVVIFLSWAVLGDELLTVARC
NCFSFGLAKPQLAVADLVEHLPIWD*
>Nep_mir_jg42236.t1
MDFDGIRPRGEGRNRGRGQARNRRDFQPGDETAAVGFAGGGAVGVMQVSSEETNSVDHSV
EGSPPDDNFGVEKLLVDHSLDSVLNSSPQEGSRTAPGNISSSEVGPISLPLQADADSPTD
PVAVGSVTDSLDTDGLPLVDSFVQSSDATPFKALDHAPVLKRVRFAPETGSAEAPSCDPH
RRMLAPCSDICHPIKFHRSNLGNLASEDVPVDDGPNPKIVIEHHVLSIPPSDGVSLEMEP
ASVIDPDLTPSPISRILKKYVGGFDRAKEKTRSKLKPCKSK*
>Nep_mir_jg42019.t1
MRSPSANNDHFGTENSPVRLFFSSNSESLNLSCRVNFTILQSIRIQTDMAQSKAASIIFV
IAVFFSVAISAVSAQDSPAPAPNSAPFSMPICTTVIMSSLALSLAAILKH*
>Nep_mir_jg42125.t1
MGGLFSRLLDTTLGRVLARGSSSITGIHSLRSLSSLADAIISAAFCLVIDQLLMGDLPLL
CLFEESVVWLLEGLCCPSPEGGMLAGTVQNGGDWGQLIGFCDGGEVCGTSVEAGGVEPGS
VGARDPMRLKISLEIAPEICWL*
>Nep_mir_jg42212.t1
MDLGVGMPKVPDGQNAGTAKVPEWSKCRNSQSVRMAEFPNGFGCRNDQNVGIATVPKWPK
CRNVQNARIAKVPEWISVLEWPDFQNSQSADMAKMSEWTKYWNGQNAGMDYGARMAKVPN
GQSGGMAIVPK*
>Nep_mir_jg42385.t1
MLLRVEEQLGGCSGIGLLLDEVEALVLRFLLMLLLVSELEHSAFGPCRATVRSRFWIPVV
GRWMMNLRSWLSSSPDAFPVA*
>Nep_mir_jg42278.t1
MHPPRAKQQQHALPARGRDAQFISTTYRAEQQVEQTAPNHNSSKGHKKGQLIISNIHTAK
MSYQTSRGPVQPHPERQHLKTSICGHSEGTKEQNPQYSSNPPQPASSATHNQSKRQKTGT
GSKLHFTSDSKQLQFAFQRQPEIQAANQCNPMKRQLPADNQFHHLQH*
>Nep_mir_jg42400.t1
MEFGVLELAAVCALMNVYCGYFVWSMLMLIRGMIWSCVGRMVSMGGEGDEADYWVSRAAS
GFPDLILSLPEIVFPYGCCILFLVYLLMGILVWLNAGMVWSCVNYLMLLMLRLGCLWI*
>Nep_mir_jg42222.t1
MAKVLESPKCWNGQNAEIAKVPELPECRNSQSAGRAKMPEWLKCRNRFGCQNGKVTEWPK
CWDGQSAVMPKMSEWLKCRNVQTARMAKMSEWSNC*
>Nep_mir_jg42663.t1
MNLNDSEIIDGSCKKKTRSRKKSIRRTSRKTEGVLMHSKAMNERHGNKERKKEDSPDSAK
RSDQHSHREKSIEPTEYLKLFVKEKKQKDRNWVDNESKYAYQKLLELHETQVEQNGADNL
MAEDAFSIILGWSWQPQLPSRTNIVRLSSENQSVNQSIVQESFPPEHGSELLEFPMKVDA
IFRPLGHCGWAELLPYVSGCMCVRVWALCVGCVCGSMEVSGVGEHVQANDHQPLWCSSCH
GTWQKSASRGHGVG*
>Nep_mir_jg42258.t1
MSPCKKAVLPLGNSAQKDLSSNNPFSILQEPLPEDPMVGNIHTPPKLLAEASLAPSLSDL
VSNLPPGNQLAPLTNGSDEEWLHVGVELQIRSPLAPDLDRPRIGSVCFNDEAPACDHLGP
HPRMDLDPVDCFGQSTIACPKDSLSPGASSDVSDSNCYDLVPKSRRPVFPPPSRLPEIVP
SPLSHEHPQSSTVPSSPYLPRMATPWPLKPSTSSSSSQVSSSSSEPNYPLPSSINCRSPP
RSCPFSGFGSLSASPTHPSTHPNSSVPDVVLNTLHLSLSSAVSCAPNRAFLASVKKDEHS
ALSHMVVSLLDDGSSNGGPKSTDDCCGFAGCLDQSICPTRPHPILADPPSGLLIKPVALV
SESGTGYLMESEQNPFPLDSDQTTLPVSILNHSPSLTAVPSQCNGDPGTVKGVGSGLPDI
KGSGTPGSRNRGGRSPSLGRHKFAASFHDKGLIRICGGGSSGSVDHPQPCETHSTDPPGL
NPHGTDSNSLGLIGVVPSLIQPKLEEVSASEASVLDCSDVSKSSTSPSGRVADLGTVANP
TVINQPSVPDMVQPVLEEAVVSVLDSPVGPKSSTSPSKIPVCSQLNERPHSQAFSASPPP
CSLQKSVAVIRGPGLDPDHVDVVVDGAAMLPFVGIIFKGCWVAIASAHLLGSFDLGFGTL
GQECRFHFVPVMNGLCHTLLRTAEFLCLQHRCCTFGCCAVVSCCGAIGCS*
>Nep_mir_jg42506.t1
MEYSLTELMLTMLGINLADRRGAPIRRSSGLSPRVSEPTGLDRVHSSMGPASSMRTQTAV
VLGGSIGSVAMDAVGGDVESSKPAMLEPSRSTEMQSTGSIEKSRCLRVQHGRV*
>Nep_mir_jg41907.t1
MLEDSLSGDARLPYRLCGPPKRGASRHSDLTEFSTLDPVEPVRSRCLVFVLPNGQLVGFP
SWQSLTVYVLAFIVVVMANPLASATLTPLGPSSQPQEGATETLLIPAVYLYTVWGSPHRL
SIGRGVYAGPFSQCCCRNSHEDQPVEPAVQEAIVANEGEVAVIVDESVGVAQEAVVDIVD
VEPDVEPANVLEVVDALAMGPSMIVVLEPVAVSSPPEGADVGPLSCARA*
>Nep_mir_jg42581.t1
MGGATMALKLVCAALFILMVVAAPLADVLHVQSFGSGLVQHVESKSSTQNYQAHVSFMRP
KGNAEFAEMLWRRRRSPPPPPPPSNGPRPAPTTNPSFIV*
>Nep_mir_jg42410.t1
MLAGPKMPASVQLDERAHALDSPSVSPQCEELKGPGLVPASEVVGAVKPSFDAVPYSVVD
GCGWVSMCPLHWRCLTHFALAVSCGGVIECCLLVDCAEEPWLD*
>Nep_mir_jg24690.t1
MGGTDWLLLEGSHWRFFGYLNSMIPSKSSASFRYFESVRESVSDTHVLRIRNDAASVVAA
VGGGGSEATVNGLMRFLQAPLGFEREGASTSSRGQRRRRVNPTLQQVAQAIKGCDARGRG
RILAIQEEFELFRVHSGEEHARPEAKLKSRLKPEEVAPLLEGRFKDGNHLSWRLVRLEEP
NFRIGILDSQNSGVRLALI*
>Nep_mir_jg24395.t1
MLLAELGSASAGADPQPTSTHNVFLLMVLTGRRLSKVWVLALRAGRRLSGAFEFSGALEF
VPCASFFWRFAWFLSDMWLRSCFLWSPGVVSPYVRLLVSGCCCGEFWPVEDSVRAAMMLE
VLYRLSMLLSPCADPFCCLVRWVKSVWLSLLFGACFVEAGDVQRFLHSVSVVVAFQCPDL
VIDAQWSGAAVSLMQFRSASRGLKLGAGVHVALEVSCCLGVDNGQCSYASATVVEMVLTP
RKYWIAARLGAVALGSEDEVHLELEPACVFCPPG*
>Nep_mir_jg24154.t1
MRRKSWWILQRQRQTEEVRGGEFGRRQWVKTDEGDCEETNELAKNSSGLKSSVHAIRDER
CGIDKQQQHFEAG*
>Nep_mir_jg24634.t1
MEPASETQAKTAEPAYGPQAEPANELHAQPLESADLPPGPIVEPVIVLSIIEQPIELSEP
IFEQPTVAEELAGREPNDTPAPSHDSSSRWSSSESSSQPFCAACSDCLGPSCQPQEVQGN
MVEISSSEEDEVTQERECSIRLGSIFNDDRGEDPKVHQRALEQIAVLEVLAVGSPDMTHE
EVCQPLGAAMLSHDISAPSGVSWLLFLFARHYEKRCIHFVL*
>Nep_mir_jg24268.t1
MRIEKYSSEPGLSGPGNNHPPIAPVALPATMLGDPPSRSPGPVDWRGCIYAPLATLDVWM
LLCLVLSAAGKLGYFGLPAVPFDVVCCRGMIGWIAPIFSGQAVPVLNESPHSEAHGESDC
QVTLPPIDVYGKFGQLPYSVAEEAVPQPVSLLTPIDGLNAEPLTGAKIETPALPFADSLA
LTSSYSSLPVPVPQDNLDLGVTRSVNQDELPPLLGSVDRSQIESAIPTKFFTRSPVLGPP
SCDLSVLESKEDPVCLVGPPLISDDILTPLGPSGISVALILSAKESFRLVNQGLPQCQLE
LNVPASSPAGNGHQECHLASSGCLDDFLHPQLKGSAPNSPDSGFGHHHLDLDEYLLTPSS
IKRISLKYSSNSPLADEMSGTKSEWKISRLPFPTLRAAACSIGMPVEPNNEGVLQSACKR
TCCLCAIFKPTTFSFGPPYDLLMLLVGCNQRNTKQMLLLLPDPGLLFWFLLLVHAEDILT
DEINVATDLVLTWMWLLN*
>Nep_mir_jg24339.t1
MHRNSIQQGISPRVYHHNISSNKTAVATQQHFQPAPASGEDRTATHRCTPRTAAHIKNQV
SNLKTSYVISCSSQQNWHQPSKLERNSCTKNNIVPKLSSR*
>Nep_mir_jg24458.t1
MASSLRAVLSPTRTLGPPPFPDSSHSALFSDSSPTPSTHPFPPLQKDILSPSPGPDALFL
DSLKNLVCSPTETAAGVSDQSKEPMLLENLVSEPRSAAVMSEPAGNLGNSCSLPSTILKL
SAPFVGSATLLLQSGFTQTPPSSSWAGPVKRNVVN*
>Nep_mir_jg24244.t1
MVYEAHSLLQLSSVAELILIADEADTSLALLPLGEIIVAEMQAALVHLEPGQKTSLSDDF
AEFTSFSEFCR*
>Nep_mir_jg24449.t1
MNGNDPVSGCAAPLFIQAPVSFVLAENHQLDLIHPIDARIEESHAADPSPSPRAAPIDQH
GSDPGSAPLALSKYESTQKEGSHNKNSSCADPLVTGGDLDLTPNSITRLSRKYLLGDSVL
APKAPTPLLVDEGSLHPTGSVQSGAATYFISVDESMSDSATSEASSESLMDELVKNADVN
CAIPVECPPNGARMDS*
>Nep_mir_jg24582.t1
MRGDERVEPHILSEMGGGCGECWLARGFHAAAEEHFGPGFIPLKLSPSSSSLSGFVSITC
KGFIPPNHRLLIRSSDPRKVGYRWWI*
>Nep_mir_jg24304.t1
MLRVLVFIGSTDAVGGFGCLLAGVISWCCLCRLSGIPAVTGMCSVVVLSDVLRLYLELLT
LQLGPSASVGGFGNPGATLGLAGIEQSRCPLWLISVEVGECGSCQFAYAEDRPGGTACGQ
VLFAVEMQVDLAILLI*
>Nep_mir_jg24415.t1
MTTDRTGRLQETGTGQIPDLQLTASSDLDNVGTERKGHCQQKRANQICAIIAQSDRFFLV
SSPIKQSRSRIYRQNQNRDSQSQQRQQPGARRPSQDLRWGDPQKIKCQN*
>Nep_mir_jg24307.t1
MNLLVSLQPPKDVFSSLKAPTMNLLNNSMSVDVNCGLCVSCPSNGAAIDSHASPCVESLV
NSTPAAAEPGQASQAPLPNAMMTTSLPDQFACNSASKILASVQGSHHQSAHASLPPPSFA
DIVL*
>Nep_mir_jg24238.t1
MVKEKHDDISTSNSFEILLEKDAQLNLGNLVSQDELPSEEVVKDSLESHDACNSCLDLPP
PGPSGPITSGVVLVTNEDPIAPKAPQMSLADAVGHSNLEELAIYGNADSCVGIPLKNPIC
CEELAIISNPLGTLSPNSKLLSKDPDGSPPGRSTRARKAKRSTEAGSAADSEVSCLDCSP
CPLEVVEASHPAEAASTPIVTEFPSASRSNQSQAILVERSKSATQTSPSWAAIVCKDVPE
EGASQGVDVAVEYPWNPGQGESGKNSRLSKLQGKAPLKFKLTGCLIPSVPDVNALDGKGH
RRKTSTVMANVKSAGNVPASNSFAALQSPEDAILPNCFEGRVDKDAHGHTESASGSSMDF
MEAEPEIQAPSNKDVESRIESPLEIGCPGHAGSSSVQRFPSCDPSFPIDVQLKVDSMGQA
LTGGSCTLYL*
>Nep_mir_jg24254.t1
MAPNQLYPYDQQEQHLTPYQLIRQYPSPYRCNLQCTKSLLSTAAPCFVNFDCHVSEDRLI
SNFTSGCEPSHASKQHQVNMPWMLFSFGSYEPMVDGCEFTGLAVPVLNESPHSEAHGESD
CQVTLPPIDAYGKFGQLPYSVAEEALPQPVSLPTPIDGLNAEPLTGAEIETPALPFADSL
ALTSSYSPLPVSIESAIPTKFFIRSPVLGPPSCDLSVLESKEDPVCLVGPPLTSDDIRTP
LGPSGISVAPILSAKESFRPVNQGLPHCQLELNVPASSPAGNGHQECHLASSGCLDDSLH
PQLKGSAPNSPDSGIGHHHLDLDEYLLTHSSIKRISLKYSSNFPLADELPGVLWIEVSSA
VLLFNSWVLALGPDGVFLAKTRDVGSRKSAAPSCPPHGGPGAPSDCLVQPIHSAVEVDTS
EYGPSVDGSAPGIPTGSLKEGTSEEISRVATPGYDAGGGCRSCIPGFVMTISMLRVLVFN
CSTDAVGGSVVLLAGAFSWGCLCRLSGIPIVMVIRSVVVLSEVLRLFLELLVPERLLMAR
VLGLLLVEDAGTGFDEFVESRGRCDFRFDLGCSTSCITWFLSSLLSYDTMLLKNDETGYF
PFAVGCPLMCSGLLWDLLKPVAAVGATCWCWGLWQSWSIPRSCWNSAILEPLVVDLC*
>Nep_mir_jg24466.t1
MVCLQSVFGMSHWLGWFLLSISGLVSLLTGLSSGSTIGYSYEVADLVGFLTNSWLGALLT
GRSSVLPPARTNVKARLLLLLSPVVAAGMSDVAD*
>Nep_mir_jg24507.t1
MNPYPEAGSCRPPSETPASQSDPEASHIFWHQLCSKLTLANAGDFLQAREEESSKENTAA
ETACFQNHLVSSRKQFIHWGKLKQRILCPLFAQIRYPNSTECMFLSLMKFCYQNT*
>Nep_mir_jg24396.t1
MADSEPASSGLVLILLPRADAFFLHCWAYGEHQRWWPALGLWKTNPVLAAGDVALSGCGW
NVMNCGRMRSLKLESTTTYAAACKCFYFLLSSMVLMLIQQLWLYFLRRGSVSGPVGVGRV
FGLLLLSPCWIVLGCAGFLADPDTVLPRFEQFSPAAFSGMAGIKGCHPEPVATVKIFFPV
LLALELAAVVYAAC*
>Nep_mir_jg24165.t1
MDIIIQHADELQKIGGFLTYNALDVIEWYVVVGRDAVAAVSPHPKKYKGLILWTSPATRA
KVARLENPSSKASPSRKVFDQAIDEWATLLVLDEESNMSHQSISWSKPTIVAPTLAKFGI
PRAFHAMSRSISMATPLVTCTVSSRYVIASNGFVKMVSSLINNEEVERLTNTYICPRAAQ
ALKLCTNNAKARKELLKDEVNILEDELAEWMHRARNPEDKANVFVDRVHATNNRATAFKP
RVVAAETKTHELGASLSLIKYEMTKAKEHAIIAELTAKERSVRISFFWI*
>Nep_mir_jg24220.t1
MVRVRDHNGGGRFTRSIWGLVVASGGGGAVIAHIILDVRCCLVILLTLALVCSEELLTCL
LLMLVLAEGADVFSCMLDTLYSIFLDAWKVDARLVKRLAER*
>Nep_mir_jg24300.t1
MSTAIWASTQQTHTMHMDGSTNLTQCFSIFMTAAPEALQTIATSNHYPDSSSTHHLIAHS
SARVFSDASLDSSLMQCESSGHVGLSQPCDSQSTGSPVLAPHDDITNSVELNGLMPSLVS
PKQDVLPASVELDPSDLDPILVPCSTMLPVRDLLNVQSLDMATHSGSPAPDCPLFGGPGQ
ESGLVDFVDDVGRGDLLSKLLADSERLTTLLKGHDILLV*
>Nep_mir_jg24722.t1
MKFLPVVLNSRGNGCSSSRFGIAQNHRGSGEPEEDEEQRPELSKYNTRDSDRDGDDNSGR
KRWIGDTLKQKRKEQEEEKMQKE*
>Nep_mir_jg24609.t1
MTDIISPPKSMHSDILIDVTVTRPQQWLPGMSLSTYQPAVGDVDEIEVRIAGKRRFSKAL
PWEYHVTTTLGPNDFEPGFAGSSPARCYVERLKAYPRPRHQRPLLS*
>Nep_mir_jg24657.t1
MVPTVFSEDQQRRKNMEEEDQTTIHLLPHESREPHFDCRRDGTAREVDAEVVPGDSSVTT
VLVLSTVIPICGSLNYGLAVSVKLLFVTAIVRSHFAESDVLISDKVQFHFMNVS*
>Nep_mir_jg24296.t1
MIHSVVMQLPYIVAASNSSFITQQHQAGNQLEIIYLKPYSSITVQSRESKRPEDTATSIS
DLGSQPSKPSASGLNHKTLIPDTEIQQPAATNSRPRAAATARRISSVAALGSKAAARHQP
NQPHHIPSHTNKLLISSHAPSHIPSPAR*
>Nep_mir_jg24359.t1
MVSTPPTAKFKMFQDQTALETSPAAKPPAATNQYFHSTQTRPEASNFSRAFPNTAPTKFP
EKNKQSRETTIEKTGSASAAHYTSISKLQSHPPSHEREHSSNGWSPHPEVHVEPGCQVTM
PPIVVDGNSGKLPCSVDVETLPQPESIPTPIDVLNAELLAGAVIETPTLPSDDSRALTWA
NSPLPDPVPQANPDLGVTRTFNLGLLVLLEHKKSCSPGMFNCLHWTALLDAAALFWLELI
WNGCGPLLLLWLHQWASSCMDVAISGLGGLKLLEFSWASLTCESVAAVLLALDEVGHGAE
LLGHDATL*
>Nep_mir_jg24260.t1
MSSSPLIDCAPAVVSGALIGPALLPSCSSLAIPSLVDGLPSLLSPKSEDGRTASPSNRRP
HPVGASTNSSVIPSDLRFKTDCLETVEVPRSPLMPPSCMIESAGPLHQNHVSSGLLVLPS
QNLSGSALPITNDSYTAVDPASGPSGPSWASVVGKKAIGGWKACLSVWMLFVNEQLGIVT
SVDGSLCSASFGGMPKLLAQPIIGGGWPTAYAADLCISDFLVTAGLAADYCCCFKLNEVG
DDSFAPTRWGQMPNWLLPHVRFSPLCVSWGVLYGSFLACSADVLPENAVAVSALRLLVSA
VLYFEVQLIGMLMNCHWFGVALWHLLLSVAGFLGPRFCYGASKRVVIG*
>Nep_mir_jg24326.t1
MAGFGLSFWTGLYALSSVPDAVLPSVATDGAAAAVVSLLDETPWLEKNLSCGAASTGYCH
TDVRVMGMRLLLVFCLVMPSRYAARLLMVIDGGRLLLAGGFGKWWQFLVLLEWACSSAST
CCPEAAGVRSFRILQLLVLSHSPGVASVVVSSLLLLNSGSWWWNDAVGSLPFEDLSCFCA
FLLRLSRRS*
>Nep_mir_jg24271.t1
MSPKVSLIRDRPLKTSRRMACLLSLISGLASFCLMLQGFGMLVVRLSDAAVRFSLAIFDA
LDFGDDCEWLTVYGGRFCSVFDDAGFGMKPVLMVRSFIGGVEWDELLIDVELTRLIYPVA
EGLCSSGAEE*
>Nep_mir_jg24266.t1
MESTKGEGAEHSENLAESIMAPTGAQATGEVGEGDREFRMTSGFKESGRKEWGMGDAERA
PKSALRKRLGRLRQLTAAGGKRAQMVERMRDGKRGMGLKHSEARE*
>Nep_mir_jg24358.t1
MLNLGASAFGVLSSCMGWGLQLGCGTPRWSAVDLAPFGSWCLVALFLAGDTVLPILECRL
GAAAGSDCAAEVALLKMEYAGAAHRDFDAIALVLWCPGAKEHCDLVVIRQGERPPERNLA
RAMCLTPGVVVSTLVSNCLVVSSPELRLNDPSGDGSVDPAEHALSTVVGSSEVQAMPCIV
DKKDEKPMSIQPLGDQIQPGSRCIKSTSAKPRCRASEKIQTGTYWSKTWITQKSQSIPAF
DLVPTGLPTKMKPAMIPFRQGREDRVHKLESSIHVSRDSIPEKTKCETAKHN*
>Nep_mir_jg23980.t1
MELVIAPLPPGDSKIPVELAPDIGGLVKPAFEPPVELSETGEVSLSTALLPEATGGFGVT
PAEVPSGGAEGERITPGVGLAAALLSLLTGRPQELPSQSSKS*
>Nep_mir_jg24501.t1
MRSSSQEKRSKDFLSQWVRKACRHCGYVKGRTLVLVASSSEAFASASPTVPAKAGVGRAQ
IEEEMTMKGLEAEADAEGASRPEESVHELPGVFGGLGPSPDLEAHLPPNAPPLRSSLISA
GAEAYPSLSHHLRPSHYEVLRHKFLWFEIIVRSYCYS*
>Nep_mir_jg24386.t1
MEPPVPVPQPLSSSSISVSLNGDSRVSSCSGSASVASLQAVCAPSEVASSALTSSSVQTS
WASIVSKSNLTSATSQLPDRIRVFLGDHSGDSLGVDVTVENPWKPGKGEPATRPRKTASK
PRALGHPHQFGPAIKSQLGGAQGQKVLYRAISSRYHCEDVSPEDSEVRPVRPDAFLSPAT
EIEIEKSILPTPSVEDQVPSSVPRMEPRCIELTGSSGAQGLPSSLTPMPGVDS*
>Nep_mir_jg24282.t1
MLLGHDSDLILDGSLCWALQQSNVADAGLLFWFLQVVHAKDILADEINVATDLGLDEDGI
GLDLCSEASFWTCALNGAGLSLVAAVDPGLLMWKACWCCSSSSGLSLPLEICELKSWMVL
MNSCSVSMSWSAVCCCRVMYCPRMADGTFSRFRLALSLLLDRCRSTDSEFWP*
>Nep_mir_jg24336.t1
MAPAVPSPSPPSASAAPLSPVLTPVLPSSSSVPLLPRPATPWPHAPSNLATPSPLPSQPS
ALDFPPLSGSRRRRSRHLIRPSLPFEAHLDSAIPSPSPSTTPSLPDFQKSGGQYPIPSSS
PPLMVSRGTAAVCAVSGQPIPPSSNAYLASSIPDAELPCSSLSVSDEVGIADLPNLVPLP
VGPPPVSPVSPSGKIIEVHGLLSADGSHSALVPDPSSQVVPPPEISTTSAPPRQSPRLKN
PDAVAAGSPVIIPYGTSTSNSFLALQVDDTVVLSECPALSSSAMPLNSEPVSPPCHDGPG
PESLLVMAEAEPDSPDGGGPSCHPPHPSSPPGPNSPIRYPVPPDPPPPKLKRASSDPRLI
GALISCSSITPIPMAVTSLCTSLPVVGCSVRLTVLILEVPMWKCRGDRVVTIPLSAGPEI
LWLILHILKDTDVGVLGAGEDSYEDPSGYTPVNA*
>Nep_mir_jg24413.t1
MPFTLRLSEKGAPSNAYRFHSANQPPEHSEFCKPLRPKHCVHGTPDSTLRIHAHSRQGKE
RKMYAKNFHSGSIALQPVSHRQHHSGITGTPDTKPHHPHLTYIYFGQ*
>Nep_mir_jg24269.t1
MEPPPTPAGHCAESKPVESLEPGTSTGEPAGQATSSRDPCRIPNPEGETAEHDRGPTEHG
LRRDTAGSPKETPAGEANGRGWGKGDESNGIRGVDRVCDPSETIGTTAGQ*
>Nep_mir_jg24124.t1
MEGSWMESRPHGRRVTTSFGMECSLLQDGRHLAFGQSLALGRFRRIEIHSRLQIGYSLTG
CGRNASRHRIGTRLDLILTLDSLTVRLDLDTRLRHNWIRPGCQIGIWAPNWGGRPNLGRR
SGSGYRQIGLLWTRSSCRTGLRRIGFESPNWDSAGRDSGARLVLRVGRGSDGTEQCRTVG
TLDRQPWSWTDSTAGLACSWIGSGHRTGLGCQTGSSGLDLRHQSGSKRWMGIWAIRLDLG
CRAESRASD*
>Nep_mir_jg24000.t1
MGNAGKNQPELKLCFLALNYQLRVTLQKSSSVHLDPQKNHSFSSHQAVLLKNQTSSTALS
SPAIRFHSLKLQSTRGIPPEQPDTGTPFFPNSHGCH*
>Nep_mir_jg24327.t1
MTEVKVVYHENLVKCSKFHSIGHCLAQCRSMPLRHPSDGLMLGSVSNPVYSAHPPSLPAF
AVLISDNLDWADNGESELIHEKDALERDFFNFCCARCSPDNLKRSRAYSGKSPRKGTSAF
VVLRHLPPRCSLLRLILPVCVSRLLLRKLVMLPNLDADADLLPDVYRCVCLGAVFGCCLC
WALVLAGSCAWFPDFVSPCGVGKVTAGMKLLCFLRSYPVVG*
>Nep_mir_jg24276.t1
MQLDLTNEAGADTPANAGCPIDHHSLDHSASLVNEVESVLGVYGAAANLGPKAGLVTDIG
ASMDTCSLKSDRSPVGVEELPARDLASFVKRVRFAPETLSAEAHSRAPHRRMLAPCSDVC
HPIKFRKSNSGISASEDVPVDDDPIPGAAIECHDRSIPPSDGESPEMEPVAIIDPDITPS
PISRILKKYVGSPNPAKKKTQTGDVDGVVLVQNCLWPALPFMLFPLIPSCVALPIVVSTP
AASAANIALREGLVETRFSSDLLRCARYTGRWALVLGNVC*
>Nep_mir_jg24221.t1
MECNIDATKEQHSGRTLPHSRRAISNQVGYITVIEMRQHPTSRLSHQGEATEPWTASRQM
RPVKDATRASKSKVQPGDSHGNRRGQRTPATKSTSE*
>Nep_mir_jg24379.t1
MALQSSKFTQPPPYIPAVHQHQGKGTSISKAAMFGSILQPAAAASEEDASTKNSASAKKC
IKSTHKDKPWVGEAMRMQQISATWDQPRIKLQQEPAAPLKSLFYISQRTGQLCQQHPHLN
RKAPKQYHKTRNLEIQIILKGHTPIIIQAKNHSKTEHASARKLE*
>Nep_mir_jg24446.t1
MQSTGQNIHRQMEHQQQSDYPSPQSEELIGHEESNCKSKRITKPTRIPSSTPFPINLLAT
GKAHRKQALHTKSLHPASSDGLQKDDGVTACNANSFAPLAGCDLVNCMDLDDKCPLVDNQ
MVATAPREFPVSCNSPVAASLGSAVALEPSSPLDPRDAVVQQAPPKARKADVSTILSSYH
MMNLAEREDKGCCHEPARKVELLLQAAQSDAEAPEDFAQSDKDPRWPTPSCRGNSSMAVP
SDERPSIHGDVVAAAGGNLEDEHMLLSKQNSLKENGKWLLADGYNAAPYANISTGGVLGD
EVVVVGQNMRDEDFPYQNPAVLQAPRDADV*
>Nep_mir_jg24353.t1
MMGPKKRRAMGWPGVDGGGDRFRRDEVQGSGEETGAMGAGKGAKRAGQHRVEQFENREEN
FLKVREDVVVMFMRRVLTLFRFVPVSLLALPNHVFVEFNWLCSSAVLLLIAGGSDVSDAW
RWWQCFWWTEVMLALEDPECIRVVCWKAADVGFLAGGWISVAGAVQCLLKLLLADVSVDA
ESDDLDVDACYPGSFFLDQWVGPAVL*
>Nep_mir_jg23994.t1
MRVVPTLASSLGQVCGSEGTEGTESVATPVPILGYESFKAKVQSISTPVLVQFQVLANTE
TLSEEPALGIFVGITEGSLGRDWTTDAPSKLAIEEAVGEDEVPTGMVDASSDISTTAIVH
LVDEVDRVEGHAEGTEDMEEPPFEVIDVVDVSPTEVVKVVEVPPTDLSKPGVREAMVALD
VVEEAARPAPEFLGPEGDKSVGVEEAVGLLVSSLGSQKNVSAAEHRVVAEWVRLGEEQIE
VLERELHEVEAKITSLEESFCQFQERYTLLCGHYLQLED*
>Nep_mir_jg24565.t1
MKIPSLSHNSFVVLECPMKHGENDPGSSLQDNSFSRSPQQALNGLLVFCGSEPLANPMIT
TSCHITLGGSISKGGTDQSKKAHATLKEGLAVTTKNSCNN*
>Nep_mir_jg24173.t1
MIHASEAIELKDRKEIKTDETMEVTDAHAKIEPHVSEDHEEVLAEGPVEVVDMPASSSLV
VWLGRTIILNVGWNLCSYPQTNFGRWSEWVVMV*
>Nep_mir_jg24177.t1
MDLFPNRKGSFKFNNFIVSHPNFLDSMNHSRNSRVCGVLMFQLVSKLKCVEAALKIFNKE
MDDVEMVVALAKINLEVSQDALQRDPFCLDIILLECSARETLRKMFSLEENFFKLSAKMT
Q*
>Nep_mir_jg24726.t1
MANTMAQASAPVGDAVAHSDDPLVGSYLDVCPEPDIHRLAADMGDMRLMIQALCNRMGTP
WMGAISPASQASSSRAQSMTGNHPCQDEWEESPERCNPRNSHGEKRQTVVDSNSAWPPHG
ESRHHQLAH*
>Nep_mir_jg24324.t1
MDKKGHSQSKIAANSLQQRPHHTPESTGNISIRTKCAIQQNIYTTSEPATTKSAHSSLRI
PAVKPRASHTQQLEITVHQRNIYAMSAGQPKPTRPHQQMSKPAETEGKIQNDEWVEPRLE
SSRL*
>Nep_mir_jg24411.t1
MHPKNSSSRVIMRHHTLLALLQRHSTSSKHHIMVPELQQQPSTVQDRRRSISFKPAEAIS
TPQGGRKSENQAQRPYSSMFHRYQQQPNTTPRHTPRGCFAKQAVDVHNLLYSCWRDGLVL
VQLVMSPSDVTYRGTEAVQGAAERARLSC*
>Nep_mir_jg24341.t1
MENIAGAGLGLGLCENCLVFCVIVGIFWWMATDFAADSIITDAGMLISSACWWWVAHSVI
ADGCISGLNWDCEESDLEFASALLKPLVPSLKSSDDGVAGGADQLLGPCGDCSLLTQLSM
HCPAANDGSTVDTREDHLVLPAAGKVRLLKAAAAIWDVKSAWEDYSDVPFHDAEAVVVPA
SLIAMDGCCSRVMRCF*
>Nep_mir_jg24613.t1
MADGGFNYVSDLLTWPTSSSSSSQLQSSFEEASSNKEMLVGVRAEVLVGAVTTEEEHHSK
TSVLGTPRRRPRALVILDSSDMAAKRWEVSFDSFSGDDRAMLEQLQRSRRLQGGWLLLRL
LRHAKRLGGLVSSHKEPIPCLPIAIDEEAPFDEWIANVQMGEADEACKVVGPRTTGVNMT
VGAKEVAEVHCLESLEHEALEAIGATRTVEAIEGPCLKPLEPKARVEVEIELAAKAAEEG
VEGRRSLRTLWRL*
>Nep_mir_jg24746.t1
MDNMLRLDGSDCRASGDFSTGWASAADTSMRSVAGPGVHCFRPTGQAAALSTYMHPRRNL
LPPMVPPRGSRWGKQRRSIEHPGREEGGQALYLLQFELRPGVGESESVSFAAAE*
>Nep_mir_jg24255.t1
MAVATAVAIGEVDAGGFVVICLSRARIGGAMLPLPSDHRMIWANVGPAKMGCWCTVCFGG
FRESLLQPLVSTVSRIVVEGYQLGSDAAAECFAARSYASLHRNTNNNAIRKPEAKERKQI
FFFQTGVQKETPERKTQALRIPEYKTAPKTKQGGKHSGNTSTRDSGAQRNTPESKQR*
>Nep_mir_jg24243.t1
MLGFLGGLLLACSCSGWDCIVLQLLDFLVPSRLSHPLAAVYCLLKNGASHYGICCCWSHW
LVGALESGGWSWFCCNGLFLGHAVWRLLVSEGLEMLGLKSQFKVAKVVADDMTNELCAML
SAVDDDTS*
>Nep_mir_jg24346.t1
MGEPWIYLICCLLIAEVWIKHEGNWLRLKPFVGWGLCNFGADLGLAGLGCAAGPGPVFQW
LLMCCWSLLLVGVLELLRQLLVLLEADAETEAVGSPDVLTFPHCYYFEVFTDYVPFCFGR
IEVFEALDMLLSTGCELLVITGLDMMKVTVIGSGLMVGLVCCSWLVGLDFDSFLATSDAA
AVDWCRFDGQDVAAFCCLMVVVIFWLELLVVLA*
>Nep_mir_jg24444.t1
MLPSIVFAGKENDAPLPYPAPCTLSTPLNILHQIKHPADAVIDESLAADSSPSQHAAPVD
QHGKAPSSALLALVCHKERHPASFAKVLRCGLVATAEGLLGAGANSISIRPITNADRIDT
LGTKAASNIMEPHKLEEQPFPVCAIAAMDAVSSSLPTEAESEDDPAVDSSHSPHDAHYVK
APAIEVDLDLTPNSITRL*
>Nep_mir_jg24290.t1
MRNPAKACTQQLEISGHQRNIYTTSAGQAKATLATIANIQTGKIRAEDPIRRMGGTQARI
LTTMSITAAKATSSQTLYRAKSHLVNWRGPGKRPHSYHEASQAGSKPAFYDLGQRRQQTG
IRRHTRHVSQSPKAAQTPYHAETTATLQTNDEAMQLIGHGRSSQYRAEAFAPESETGTSS
PNNHISQGHGSLAQIRGGEKIAERQISGLNLEI*
>Nep_mir_jg24234.t1
MVLIPKQQPPSNLGVLALHPGKVDDSQMIGIDVVSKDKSVHVLPSSLLSSQDDWHANEEP
KEGVVVIENSTDVVDHGVMDSVVLSLNVVDHGVMDSVVLSLNVVKVGVEHLGSPDPLNQA
QIGSSYRGVDDDLQVGDQGSCSIGMLIRNTKKIRKKFDEYRARVYEVSYFPGSWQSHLGG
SVLEHNQAEVPGVSVSGDPMEFKPDTPSPLPADGMSSSTGCGGPHTKSRLKKPKRHKKKR
SPSTL*
>Nep_mir_jg23898.t1
MQYKTGHPDQPKEEMHKGSRERPNDGGLSQCFQEANEEDDESSHLDETYSQQAFPLCLLK
YYTNIHGYRGNLSYNVFS*
>Nep_mir_jg24058.t1
MRKRHSLRSFHQLYHNFEGVDEEKAQPKILPSALPTILLKGISILIEREKFVTVSIKEVV
EESPESHLPLDKNAPIVSTFSSIESSTPIEPSIPTGFIQGEWTLMAYADLSNRGDAPKDG
SSSTSCLHPQPSNSTSCLHFLNPSDMGLLDQHSAL*
>Nep_mir_jg24796.t1
MIFNAATFSRRNSWQSNRKAAWNSLNLELGDSQNLTKKVMQATNGFHLKQISFDAANIKK
ESFCGILIRNSRRETILLSAVVLEAKEPLLEEAKCGLKAVKIAISLGVDRFI*
>Nep_mir_jg24418.t1
MARAAVELPYQQHIAAWQQQIARETAVCFSNKSSSNLLRQNSMELVNLAKSALYVAFCPR
LQMHHAVKSMPEAAWILATMVSHKELQIS*
>Nep_mir_jg24371.t1
MAPLPLSFFPGGRVGGSCCLDLDLYGGVRLSWRGSGRMLVCEAEVVPFSGPCLLLCCEEQ
LLMQVFMLLLMCLALLPVLVLCSRVQPIGRAGSYDGIVWLLGGAVYYRGPGAFCADALIP
WLIAFVVWVQDGMANMAGFVALVTGAGICV*
>Nep_mir_jg24277.t1
MLQLSTSRQCQASQEAATALQIKNENTAQLHLASNTAASTTIIKPANGILNAKNMIYCYI
SQTHNWAQQQDKMSQASVEYDPPSAQASHERPWQGKLESRKDEQPAIQPNGITPRPCSLP
LQADVDPPCAPDAVGSVLDSLDALEPPSIDSDVQSSDMPPFKALGQAQFFKRVRFAPQIL
SAKAPTSAPRRRVLAPCSDICYPIKFRRSTQDCLSSVGVPVDDGPIPGADVELIPQSDGV
APETELAPVIDPNLTPNPIAPIFQLLVSDVKEDWLVLFVRMLSVIEQQYLVAAVDWFLCR
CKWFAMALVSGNEKLCGCHTDVDSCYNRVFTGPGFFHWLAICL*
>Nep_mir_jg23985.t1
MEPKTGIQLWFTEAEEGEEEEEKKTKKEKREVQVKVKAVLGSMRMRLEIEVRKIASLVIL
DFSMGLLDSQNEGASRHSELTEFSALGLAEPDKRRLPKFVESLLTLSSNLHNRTSFGSSF
AQGEDVTLKTSRRIFAPECFNERCRSVRPSSRGRRTSQEPSPWLAGRRSWQGRHRSFLCL
YLSASKANWTSSPAMLSSDPVL*
>Nep_mir_jg24174.t1
MDSSISPAVLLADVDELCQLVGVTGQLKPETEILCDSDLQPPSLKLAAEECCNIASPVRW
DAICVRVAVSSEDASIDPRGSSSHGEYVSSFNDLQEWDQDVDVPYVDDVESKMAMIEART
AIKEVLPHFTSRIASKVERLHRQLMELKDYRCLTPTPLHLPCCTQAACVVDVAFAGCEAA
TQDVRFHGAAKPPAALRGLLLGGLMAHLPLLSRL*
>Nep_mir_jg24381.t1
MPSTNAVGNFGHLPCSVAEEAMPMDLLPCPGLVSEDSSPQSEVHEISIQPVSPTHPSATP
MDAEEPCGCSGNRSSIVEESNSQTPLGCNYHQIILCQPTAAIHPASYFRGNSSLQGQQKW
QNHQLQPSRIPVSPEALSPPGNSSFITTHSPAKRILNNATCSHYPNCIHNFNRQRLQQQT
SHFLATGIA*
>Nep_mir_jg24462.t1
MAPARRPCSGSPLLDPPSSSLPPPCASPSSLSPLFSPPPPPLLSSPSLAFPPLPARVSSA
TTAGSGFGVADCSISASSPIVLGGEFPLVESRAESVPKSAPSSPSLCEVANLKPDALPGT
LGELNGGDPRGSSCSSGIGVAPAAGASSASLATLGNLVRVLHPLVLGNRPLSTNLWDELC
ILDRRARPRLVASTSSSADPVSSSNSFAALQILEDATHPECHVATHPECHDATPIFEEVR
IIGTDHIPSLDLVDHASTLLTPSTEDHAPPSIGHLGSSGGLDLPPPANPIPDVDSQHFRL
SGMPIPASSVPWQHADTRALQGSAPLPPVEKTGAIFQPKSILKHPKGPKRRQFPTSKPHG
*
>Nep_mir_jg24100.t1
MDLKDPMDRRHPLIIEPTLFEYDIHNVLTQIPVVELRNSMIGTGEIFAMGRGEEDIFFRW
ATGVIRCRIGFIITLNLGSGLDDRTLGWSGRKDHEDERAFVGLNEYREVNPLRFLLVGAF
LLLSMLLMEEEVAVMVVEEEEEEEEGVKMKQPR*
>Nep_mir_jg24252.t1
MAPAPQTDSCFLATASPSPTPASGFCLPPLRSPNPPSSPSCVSGGLLQGPEPSDILEPCA
ASPQSMVHPPSPEPAKTEPLAPMSWAAIVSRDSLAVATSHLPDCIRVYLGEQRGALLSVD
ISVGYPWKPGMGVPPSSPRKLASKPKLLGRAQRSGHVGRTHLGRDHVGKSGVAASTSSST
VPVSSANSFAALQPLEDAAHPECHVVTPDHEDARLIGPDASHPECHVVTPELEDARLIGP
NPSPSPVLVADASALPTPSTEVQTTPSISSQEIRRSGHIGSNDVDEIPPPSNPIPDVDSQ
HNGPSCTPVPASSVPWQQADARGLKGSAPLPPAEAVARSREALEDFQRNAPYVVPPPGAL
EEERLLSEYRCKVEQIPIQLLKERPQQHPIKNAGQMPYSSSARALAGAAAHPHQKSNATQ
SRSVAETRQATPKIQPPAPGSSKPPIIINAASATAYRGRPASTTSQIAIRQNHQPN*
>Nep_mir_jg24071.t1
MQAVDEAVNGSDRQGQVEDLVPVGLSPPSTRERRHIGCNLLGRQGSPMLDKVTKDDDEYS
FLLWVIFWLQLWKLSFGKGLLSCTYHPGRYAISGRRFVGLAPTGQAVRQPLQPMHWYRHV
GLPAGPTGWLYGFAS*
>Nep_mir_jg24614.t1
MLRWSIMIFACTVSYQAAIPKVNRESNPRDDQVESSPRSNQGAEAKDNHTAESEGQPDCQ
IAVIGLSSPNGDRTAESIGMTGLLSQDDQTVESE*
>Nep_mir_jg24872.t1
MRSVVRFVSWNPNTIIYWKNILKNLAGWHLPFGMLLTNLVFSSDPDKATLVVIDWEVDLI
NSCLADQKSTAFLMTKRALFNTRMSQWVMIVAVSLRLMPLPRGRSKALQQLHLLPLATKI
SAVEGTDPLTRETDKAIAAKVPTGVRATLLLDKGLLPRLTMSLSQDVLKEVAILLGVIPV
WKSYWPKQLERRTRTSCASKIRGLVLNICGLYTRNFSQPC*
>Nep_mir_jg24430.t1
MSSKSIEPTLLSPIAATTTAKEQEPLPLEEAANPSPIPAFALAEYGIQVVDLPLGEGSSH
ISAEEVEFVSVEPLEIAGSGLASALQDVSEEVKVSPCAPLEPSALSPEAVAEAIMLMEAL
DGTAINGVLEGEAIDEVEWSEPLGISNP*
>Nep_mir_jg24228.t1
MVSESMPWSPDITMVSGSNFGSWSSEVFIQGLQIISFGIQGLRKFCMYLGLQNLASSSPK
FCMHLGLRKAG*
>Nep_mir_jg24420.t1
MLAPPIVVVSSKFIFVLFAKSAWEVGSCRRPVSLFEGGASDLVTGARVGFGSSDDGADSG
VGGMPDPCCGVVVSAVCWVLGAALLVCEHGMKVVSAAAMVTGPNLWCGPAGVLYCYDYSI
ETTDTCNWFSDVVPTFFPLLKLKHCHLGNMNSDAALPKEYLCWFLCRRSLGPPGDSWVWT
APGNCLLCWKLPVEQSGWCARRQLMSVSWLEARFLLLEQYGAY*
>Nep_mir_jg24248.t1
MRFKRPIWNCNSKCRFRLSCFSRFGQHWSRTVRRGVAKWQLQLLLAIGVVDAGGFVVVCL
SWAVIGDGMADFQVLAHADGADLLVPYTGAATADSLLALERCCSTGSPGLVPHDDMLNSA
ELNGLLPDLVPPK*
>Nep_mir_jg24540.t1
MDSQPPPFDAVILDDDRISSGVEGEDHDLIVPLFDEVESKIAKIEAQIAAKEASPNSASR
IASEVERLQRQLVELKAQRYLTLTPMQLPRCSQAARCNVPNEASVGYEAATMDARFRGAV
EPPICPQGPSVGWVEDTLSFARQAVVGKLSKPRRRRKPASKNPKGSIAKPV*
>Nep_mir_jg24442.t1
MDPPSCHEDATMDPLPPAVPVDLVEHRCTCKDDILDRVSPSNFPYVSDGHVSCADPPDSL
GLDQNRATLTPGMTCAHIESTYSILGPSLDTSQSPEIISPRSSGSLGSDSCKGYFNKRGG
RASPRK*
>Nep_mir_jg24451.t1
MISSLNASSSSPPRPTRLHSLSTESNYLNPEQSCFNNPTLAAEPVQSNSALSANVVGHAR
VAHISPRQNNYWPESRQEEKHLGSLEPSPSSEDEGNHPNIRRTPNGTLGDHFQLVRLQEH
PIPIGSGEGPG*
>Nep_mir_jg24330.t1
MELLRKLLPVAHIGSRVAIWLFCRRRSCACGSEALSLYVSLLLVGLGVPCSSGWGHCHGC
VAEELDIAGIGCVLWSIGWSLSAEGHWISIFKHEFYLSVGLATTVLGWVFMPQAFGDAVE
RVPVLVSMRYLVALIFLRRLMLSGIVSQIVHHVVKLWKCPRPYIGDVSDDSLLCFSLVTL
EGIVFALCIADPFYVDPDADPLMADPFGQIV*
>Nep_mir_jg24267.t1
MFAIVARVALVWSADVAYMFLWWPEISNCCVQVSTGLRILSGLANVSAPTAEMARSVFVC
FIAGLTLHSAVAGCSTAGVQGYV*
>Nep_mir_jg24309.t1
MLRAFGLPDAALIPSLEQRFSVALEFGSWRLADDEVPLARVELNIYFRFAEGWSACPWPQ
LVNDRDITPAEEF*
>Nep_mir_jg24280.t1
MMCCMLAERIHDAVVDKYRATLLRMGSQCCSLMPLLDCVVLIVWNFIDCCWRPARFNSML
MLLIDCVVVLLWLDGMVLETGLDGNVVLATTVDASVSVPMLRLAESPFLRSPAEAECVVA
RAVCMLDSLGGCVADG*
>Nep_mir_jg24387.t1
MGAHQPSIVGLDAVSSQFNQIDGSNGVAISDEFGLIPGVDGSTPESISRIARKYSLVDVV
DGLLNKAPSEFQDVSSIPSPGCPVKGSEASVAEAVQPCDLGRGLVHALPNVDPSAGDPLA
RAISSFSDDNGILQCPDLHLPCCSKATCVPVGLSSGNVAAVQGLSPCNPVHQAIGVAIRS
PFGNVDSGSGVGTAKSFANPVAGDVEIKRPALHCNEAVQNHETGNWCDHKSKSANGSRAR
SAQRQNPIRQFDSNRTRHKIKIGFEHPSKDTLDF*
>Nep_mir_jg24691.t1
MLCELTALVEALGVPVARLYLTTLCYLISLCIFALVHSVSFYATAMKEVFDEEVRETARL
VTAISSQMKTFSTQGHYLTSNTLSVAKCGPVSILALTGPLKKKPADVVIRGPSGGYAEES
CSLLESSLDDEEVEGPLKRLREAGCISTRDHSGRAPYAISESSPGGDVMCPVT*
>Nep_mir_jg24392.t1
MSGGSSESVDQSLACETQLTDPHRLDPHGAVPNLPSLVQPKLEVFSVPEAHVLDNSVDPK
SSTSSSVVHSVINQPSVPVLVQPAIHYWFLCWIPRMAPFRPPILLLM*
>Nep_mir_jg24426.t1
MGLLLLDGIDAHLVVMLLWLVAVGCRALVMEMLELLACCGSPRMICCPCRPCTVCCWSFL
SALLALLIPALVVQLPVSSQQLADADDAQLVCAEALDQLSCCGAPVVFCPAGHDGKLLLN
TGCWPFLRCIGSRLLETRVLAMGCSDASPVIPKSGWIVQKMGRGERVLK*
>Nep_mir_jg24262.t1
MAPVATPPRLPDLMPFPLNLKQPHSLSAPTSPSFHRPPTPWPSKPSSPASSSQISSPASI
HPVRCRSPPSCRPSSVFGSLSASPTIDSCRLDSPNPVVDLGGLHPLPSHAVPCEPDKAFL
DSVKPVARGAISTMAGSSLADGSSIEGSVPSNGCSGNPRCSDFPECPAESRPILDDEHSH
YRLAAVQSPFFGTKILPSPGLTAASTPCKDALGSNSVIGSGCSELKGSGTLGVSLASVVE
KRANGGISNQMEALSDNSFSVLQEPLRDDPLASDGYIPPNNRSEALLDHSISVPDPSISP
EHQPGYPSLGIEEERLHEGIGPQLVARVTDQVHDTQQRKQRHPERKQKQKLGELVKSEPN
FPKHSQKKIPPRYLALQLENQGLHAPQTHPK*
>Nep_mir_jg24437.t1
MMNKPTALDSVSGIGFPLKPISAESKLSPSEGLPAVPPQSIGDTMSKSDVDIPRNNTATA
PPRVSPCKKVVFPLRDSAQEVLPSDNSFSILQEPFPDDPVASDAYIPSNHKAKPSLAPPL
CESISTLPPGM*
>Nep_mir_jg24443.t1
MMEPAFPVCAVATMEAVSSGLPTEAESKEDPAVVYSHSPHDARFVYHDMAPALDADLDLT
PNSITHLSNIEPAEDVLMPPTTMGLKHRKRAWIPSSESAPSAYSPESQFQLDHPSSSSHF
PTPFDSRDMALAIPHSIKRNQQQSE*
>Nep_mir_jg24428.t1
MSPRSLCTWTRCSPLTEVLFFRGDVDEFEVLPLAEELVEDALSCYPMPAVDDSLFGLYKV
CPGGDENAAETCADTALCVAINVPIKPAVGFLNACTMAVLQAAG*
>Nep_mir_jg24208.t1
MANENMIDVPTLLNWGPNDTPNPSHGPSSSEWSCSESSLEPFCPACRDRPGPSRQPYKMH
GDLVEISSSEDDMPREREDSVRLGSAFNADGREDMEAHQRALERIATLEGELRMRLRLKR
WRLLWRSGSKRGFTTATRLPPWWILTFPSGFWTHETLVLLRG*
>Nep_mir_jg24237.t1
MTYRTSNTGTIPKPALAENQTTSATIYCYLFTVSTNFQLTRGSKGKPNSSITRVQIQHSE
PSNIQQNLANQPSPAECPRAVIKKQLPIFVGGIEIIHLYISSTRTRPRM*
>Nep_mir_jg24317.t1
MQGAAGAIRWCWGNWKYRVAIRWTADLGLCCWWIRGWTAVGTSVKTFGLGMRSGPWLCCP
VAAGYCWFAEDLMDCACYLCWSSSTVVAGGDVADFSDEPLRFLCQMVAGILHC*
>Nep_mir_jg23793.t1
MNTSWKAPSSSSTKRHRGGQMELPRLSWQRSSTGCMRGSGGQKRTRRCRRDTLVGSRHPR
AAGMTRVHEGRLGGDVESKEHMGVEFEEQLGGDTEFKGQLGAESEERPSGVAEAKG*
>Nep_mir_jg24331.t1
MVSLLPEHEFPSLQAARKVSPKVKFGDWSPRVSDDSSVSHAGISVQHAMPCSSPVSSVSL
PISKLDSVIDNVKSDESVLVSSDISCEGLNLDAFGCHIDSDGFTPIELRNMQVGNLNAQE
SEVALLPDNRIPRKGCILDVNAQQEGHGERAVDLMGSALECPPKVNLVGLTQQFPPRSVA
VVPNSDARPGLSMEHVDDPKGISWSSVVANNTLGVFTSAKNSRQDPTASQHSSGWPIRQT
NIERAFTQSMLQSTGRDPDNRALQIQSNFVSCRIKSSRNATPRKLEEAAPEATHQGETSN
RSRFRGIQQVLHRHFIATAKLHQTSASRHPPKPSTRMETPRQRHDRASIQTFESPSQSEC
SRRNKTNPRRKPWIKRSALETDARAQRTSAIALSEAIGPQPRKLQPKESLRPKSENEKRN
PTSQKISKVSMAPRPTTLRMEMEG*
>Nep_mir_jg24555.t1
MSEDQAALKRLRHASSSLWRRALAVSKSLAHSLRVITVAVGGEPLVPSIPTEVPHEDRLV
KAPVEKASEGDEANEVEEVAKTLAKMLEAATETSDTGPVVGVAEAVETVDASRVRSSEFE
VAGTTTAAGPTKELSLEPSMHEVHEGEGEADVAASDAPVYCRAQDTPRSVEARGDAFP*
>Nep_mir_jg24145.t1
MQDTTKTTSSKESAMEIDQATSRQAKWPTHKQTGPTHRKGQHNDLEHSRGGIGDRTNNTS
VGKHPHHHGERRADTATAPRPLGNNNREIEARRGQKPWDEPRCVGNNQNPQLDKAGSIAM
GEDRPQIGATSSHIVKKFEQTWG*
>Nep_mir_jg24479.t1
MDAVLPVIVLTGTLLPALFAEKKMALLAGQLADQPKLTVDTVGTSIVLLVMLVNDLSGAL
GFSNQLIDWATIYMVHGQPVADRWKFRVPQRQTAEGAGHPLMQHRDQQADQQKVGQHVGR
QRLQIEERGHYSLYLIALDYFLVVWKQV*
>Nep_mir_jg24314.t1
MLPHLAIDAVVAGGGNSCCWRAASGSWRLDLTLLRSWADVLMLLVVSPVHVVYFLWPCWL
AHVFVVLMLEQLHCLSTQFLSLVECRFCASSGMGAALLIRSCWKGGYSVFGACRMEFAFR
EVSNGSLLVPVSLLWAPAMVFVVGSALPEADVWSLRSPCSGRE*
>Nep_mir_jg24354.t1
MGDPRISNLDYEDNFLDCVHQDCLLGASCCLDGSHELQKDDPKSPDPETQIHIGDVDEFM
LTPCSIKRISKKYSSNSMLGEDLRDIEANWKTPKSRKKKKASSKKSRGASGSIAGFGLGY
MRSAGADSVLADPEACQTGHAELMPSWKSYVTKMQIDLVDLGALEKFAVCRLLLDCAFCP
DRQLILVCTVQECMVTLELELAGLKSAMFAGLFDHFIDLAAVLTCRVDFIEGLEFYLDDG
HALLCLPVSRRARMCKPGCTGSFAEMGLCWRGKCAFRVLPSLLPVLHYIFTVLPEWNQCR
FQFVCKPVCTGSTAGMDCDYCVIRFLLHLFSV*
>Nep_mir_jg24409.t1
MACPFADLDECRIGYYVHFGRAGFPSLVLEWIDAVDDYNRALSGLQLLWVAVVRPSAVDL
SRILDVMLLIICSILATYWNLQEWRMASYAMSCLLKAECHGVAAAILCSLIWEACSFELP
LNYSSPAVARGR*
>Nep_mir_jg24197.t1
MADEKCVFVPELLAPLVGSSSSSESESPTKESRWKEKELRKHNEVFGVRTSGWAVGQIAA
VAVPGSLGLRIYCCCDGFDSIGGSSACCRVACQASLLVDWKDASFPAEGMRVVAIINGNP
QTSARHCLGFLVLAYLSATPHCHPQFFFPLISHFAYEEKAVCCTHGLQKCSQHQVYPLLQ
SRHGPIREFRVLVTDYPLGMQFAPGLSASATIGTPHEDRTVEPKVEVSDVAN*
>Nep_mir_jg24400.t1
MGLDADADADLQQFERMLIADAFVGFPADVAIGAATCLPLCSNDVAAIAGGGTEDLLPVI
WHDDAEGAAAGKVAVSWYISIALQSAPLLRVGAGGSGSLTAACYALALGFCCC*
>Nep_mir_jg24460.t1
MMPLGLSTKGLTSGSEREFWVLGKMGVEKYGEESRQMVCIGMSYIGPRSSLDEEVLCAAN
FCDGSTEPSGRTGPRNVSDLGKPDAVMRSKDLDELVPGLDQPELGSTSEGSCIKAHVCRV
VLDPVLKPQNMVPYVNVVGFAPKVLSTVAPSSVSHCWQMAPYSDISLSVVNCSSFILLLA
LLELAELRGKMSLRPPADAESINSLTPSSSPNPHAGPADQLRKAPGNACHHRRLSSFAEV
LRRGLVAASERLSGAGCDAVAVDSIPSSLPPEVGSVEDLAVDSSLSPLDAQESESKALHQ
TLQPSREGTCNIPHPSATSRSSPSAVISVRNMQNSHQHQEQLLTSISKEQAAWLHTILHN
AIRRVTTTFPSTASRYSISATNLQGQKPSLDCYSNSLKLYSI*
>Nep_mir_jg24202.t1
MPPKSWESRASDLCLKEILRDAIKVGKAHPKRLESEEAGILEHLRPNSVVQGKGKEKRRG
QNLWMRRMEQDESKPWKKSRMWKKIENRRQWHRQEKTEKADLEENRERR*
>Nep_mir_jg24343.t1
MHSDAKFGVPGIEEWLDPDGVCCVANGSVYGPLANWRLQLLSVIGLVVAGVWLTFICLIM
LLMFGVGLDLCSLADDGVLISRGMSKLGLLMLYWLMYGTCWQYAGLLGAGCMLLMLKLLR
LLAVGAIVAEAEKL*
>Nep_mir_jg24285.t1
MCQSDSFPECFLIRSALCVGNARCRIQSSDVPPFKALDQAQFLKRVRFAPEILSAEAPSS
APHRRMLAPCSDICHPIKFRRSNLESLTSENVPVDDGPIPGADVEYLLIPPSDGVTPETK
LAPVIDPNLTPSPIARILQKYSLGASKFEEPSSSSSVGSSVRVKEKSRTGEKLSLLSSPF
KSAVLALSCLSFSPPAPSASDLLSCPCFSPKDPLPSTLSISLAASPSFFTRIQPSFPQPL
PSFPPTSLPTRSSSPVSSSTLGLSPVLCCSSRLASKANPFPPLRVEHLVPFSGPDAVFLA
EARAVDSLDARSHVLDFVSSVFPSAGGPVCSNGFPESVKDELPSEEVVKDRLESHDACNS
CLDLAPPGPTCSITSREVLVTNEDPIAPQPPQIFLADTVGHSSLEGLAICANVDSCVGLS
PKSPNCCEELAIISNPLGTLSPISTLHTKDPDGSPPGRSTRARKAKQSTEAGSTAGKSTL
VPGNARKCGCRTSIDAEMLDADYMDWLLESSPCCWPVVLCWMLISMWHLLLFEPWALLLL
CCDEQI*
>Nep_mir_jg24303.t1
MDIPCKYPSATASSLQQTEGCTNPLIAAARTLQQQKQAAHPGREQQLTIAAISHCNGAAY
SKFTSIRVETNSQASQHHQLQEQKISSNNCSIQPSTR*
>Nep_mir_jg24293.t1
MKRPQCFGIAIPANFYCGCYLCEPIVCSDVEVAGLLNCGKCCSYWYVIVLICLAVSAELC
CTAFASWKISMGFGADLSCLAGYWTMLSDELFYCEHCHWVHWRESLAGLTDGQCFCCGFY
LKECNTDAEGGCGYVSSMIISFAAVLNGWVDGIDGPKLVAMALMCVCSCHVLPAVGNLGC
FGLPADPV*
>Nep_mir_jg24025.t1
MRSAMANLASAATDAKFRGEGYARGLKCERISRLRPQMRNSESRVTPAASDAKFGYEGCG
HGLRYETPHDQPWRSGSADLASVASDAKFRCETPHDQPWRSGSADLASVASDAKFRCETP
HDQPWRSDSTDLGSAASDAKFRGKGYACGLRCEVRLRATED*
>Nep_mir_jg24832.t1
MGSKDYRRDYTDHLTSGPLLNLQPLRGSWTYRAAHLSKQWLRLEFESVFYGLIYLGSSLG
HSNVELSSKWSDFSTRLWPSSLSCHVIFPDVPASSLSVRAASVNLSGSTRSFATPDAASH
HRSLVT*
>Nep_mir_jg24438.t1
MPASPPALPTARHAQKHNNCHSHTYSRQFTRARQKTTSPEANPQTTRIAKQSVGATSVSS
VQATPTASKVASASFTPPDPAKVKDSFPHLLKAYNQFISDREIQH*
>Nep_mir_jg24043.t1
MQIGGEKFLKWPKTLKKDSENQSKYCDFYSSTGHSTEDCKTLQREIEDLIRRGHLTRFVM
GLGQNLGATDEEGQEQTPPWNRIATGVVNMVTTRPVRSPADSKEQQTGRKKPRTVDNIIS
FSDCDSNHVISPHADPLVISALVSDGTSDYQLKRAFIDNGSSKDLLYLDAFFKLGLKKNQ
LKPSEGPLYGLDNEPVPVQGTIQLEVTLGTYPKTASRVLTFLVVDLPSVYNAILGRPCLT
AFGTVTSIPHLKIKFPTPYGVGEVLGDQVTGRTCYMAQIAPSGRTPTVGEFDHRDEATLQ
QAQPGEATDLVPLDPGELDKCVQIGGSLTGQLRDELIAFLRRNTDLFAWTPADMPGISAE
VMVHKLGLDPDRKPVRQKRRNHFVKKLIAIREEVKKLLDAGFIREVQYPDWLSNVVLVKK
SNRKWKMCVDFTDVNKACPKDSFFLPRIDLLVESTAGHELLSFMDAYSGYNQIRMSPEDE
EHTSFMTDQGTYCYKVMPSD*
>Nep_mir_jg24245.t1
MLLTHVLYAAAVMLLVAVNCLLINADLLEIPSLCYCCLLVDALYSLLLECWVAMGCRQIR
VDVGEADKVAPTWEDRANDVIGALDLGAFCREAQMGEKSSLDKGGGVGESDAEEDESQGV
IGGDGRGEPDTAEDGVWAKWMFGSMNEVSQESGMVELDGAQEGGRSPAPWAPMRNRRRRD
RSVTVEFE*
>Nep_mir_jg24511.t1
MDPPTFWNAQTLAFLNERGSNYFLPNALALSLSLSISTAAMSRHRRRSSQVLPPDILTGD
EPPTAFDPNPSALNFPGQTAIGQAASVSEKDSESSKIRNHQDAPVTHCTTPGKKPPSGKP
TSN*
>Nep_mir_jg24372.t1
MLDMLVQHRYIICRVWACCVFENFAGFLLEVLGWYCPDELWPCGWFIGVGCLTGYYVGSW
LLGLLKMHLLLAPVQFALVAGLMIVGLLLCGISAGLLTADDALPVVCPCRNDLLQTIQLA
DADVADPYMSYVEMLWRMLAVISGTVVCALALVSCGNASHRLSLLLNTFSGVGCCILLSE
VGSGGYLQHKVVRFFCCSCCVVSG*
>Nep_mir_jg24706.t1
MQASGGGTSHMAAFSTQLEHMVPLEFPMESTVEWVAIPQEEMPAGKPKEASVESLIVPII
ALSEKPTSGGLQEAQGAPTAGELQ*
>Nep_mir_jg24432.t1
MGQQKVTSERTGTTIRSPRSNKLHQTGSAGNPKHPSFQQQGEQGSCKQATDYQQHTAAQH
QHTARETAACISNKSSSNLHRQNSEELGHLANSALNVAFYPRHQVHHAIKSKPKTTCISA
MMVFPMGQQIRNLTDKQKPPSIKYGRSEDSRDIPFQQFASNREQHPTPPDLQRSRSKKAQ
KQDNSSKGKKIQQHPKHHTRRSNSI*
>Nep_mir_jg24459.t1
MKTIIFHFYARVCVDVADDAPLPSSIWIKSRPSPSLDSQDSVEIGIVYQGNPVRCSLCNR
LGYSPSRCHLAKQLRSSGSVRHSQKPLHLEVCPPRLLPPLRSLLIPPVLHPLPRAVLIPL
RPSKVSAMRLAPSLVWSQTGRWGFRLILSRPTSVPLALKFLLLELLGVCWLPSSLLTNVT
PSASALVTARMSHVALWLPKCLLALWFCPQVINNLGPLFLPLLLSVRFPHPLKHPGRGI*
>Nep_mir_jg24478.t1
MESMVLCSAVRAAIHFLSRGATELMVQSEFSDLAGDFHGLLLRDAVFNQLVEKMLSSTAC
CWNMLLELVMQIVFPAVA*
>Nep_mir_jg24278.t1
MAPVDPSPSPSSVIGASLSPVPPPHLSATLSPPFHTRPATPWPHATSNLSASSPPSSLSS
AIDFPPLSAASHRCRSRRRPGSPSPSVNHLAPAVPFPTPSSHPSSTVNQELGS*
>Nep_mir_jg24264.t1
MKGRRLSCYGAADSPILHVCPDGVPPILDGPSTGMMNRQSDFGSVSISGGSLEPPLIVSK
VRTSEGLPALCPGAAGPIRADGSWQLAVDGHCQPSGTRASVID*
>Nep_mir_jg24587.t1
MLARQSHKLYTHIFPKTYAAFMKVIEGVLMTILFINRCHSKQQKCKGMAMNLQSIIKKSS
IMDVISPKAAETIDVPKSAVEATEKAKETIEAAPLEDTEQDFVKDKTALLTESTKEQTQE
QVSQMEEVPKEQPQEIELGVLETLIRKPSPALTFSCIFARSEPTFELEYESIDSLPRAIE
LPLQSAISLLVYLLLCGLGIRDLRPASQTSTSSMSL*
>Nep_mir_jg24608.t1
MAIGNMEKFKASSEAQTETGTGEHLEITEPPVSDIQKTAPETEVIIGAFEAEEVAFKVDI
VQPTERLKSKAQKGESTSSENSPLSKRNVPTVSNANSLRLSIKFPPLRIY*
>Nep_mir_jg24312.t1
MEQERPAMRNLSGQDCSPRSRTGPAKQSTSASNKFGQQKSTSDRNMNGQQSKANLGKIAA
HVDRIQSVSQATSAWNKNSSMHNGTYPVEPADQVSRTQSAIQQENPNRKGPTRELQAC*
>Nep_mir_jg24147.t1
MSTFVKKSSLRGGYLRLASGNSTICLALADVTASDSRSLGVGIMISSVMATTVIKSRALG
SEGSEGHGSTVSHVPGEGTATVAFSFEGSSSIISTASKRGTSAVVVSTEGGSLAILRPLM
INTTSIVPSTEVASSPHE*
>Nep_mir_jg24292.t1
MQNSSDHLTQEPQGFFQKISNITASNHNRGASTQATGTILEVLYKSAISSSNRAAEPRPA
AHSRPKHFYTGANRSPPTNPVAARTKNCRPPNCNPIFPIPPTPSNGSSSTLHQQAAYSEP
ENSHRPAHTRQHQL*
>Nep_mir_jg24119.t1
MGVVVSDSNMAAVVTVKEEEEIYKRMVEVGSCKYTMEVIYGDGEDIFHAMEAMATCRVRK
VGNSGTTVVKHTSAVAQLGHRWLLSKMLKHKLVESHASTIPGFPSLARWVWELLLGGVE*
>Nep_mir_jg23830.t1
MGLSTGKTVPQIKEDVKRDFIPALIMERKHMANPSGCKFSICSSEEPAFIRQLLLPAEIK
ESCPTTDWATYGIATQLPTIGMSIVAAQAVTNQLTTASDWHGT*
>Nep_mir_jg24305.t1
MYEYGQQVELFRLLIFDEWPIRIRTKNRVSIKLAVKEWMKDIGVTLKDASWATGGNLLVA
QGLLAPCCMLLVRCMLLADARCCWSHSMVFAIRWTADLAVLGSAARLLLDIAGLQRTSWI
VPAACVEAPLLWLLANQLPLVLLSGCAAVCLCIFSLLVLSSDAPVPDGGFEGVSGEDVHF
NQTLVSTTKHWLPDYANSFIEQFGAVFSTANAAFKYLLADHMLPGRIAFC*
>Nep_mir_jg24877.t1
MGSFAHSPSFYSSRSLRCRMSRVYVGNLDPRVTERELEDEFRVFGVIRSVWVARRPPGYA
FIDFDDSRDAKDAIRELDGKNGWRVELSHNSRGGGGGRGAGRGRSGGSDLKCYECGEPGH
FARECRSRIDGGRKRSRSPRYRRSPSYGRSSYSPRGRSPRRRSPSPRGRSYSRSPPNRGR
DEFPYANGNGIRERRRSRS*
>Nep_mir_jg24180.t1
MYRELQTFNAAPSPKFCLNCDRTSSTSPDSHFTSEIRSDPDAFSRRESGVFSFGKSARVF
TPKIRSPSFQGNPNLQEKPRFKFPRNPEFIYQGKSGLHLPNEIRTSFIMGIQTALRKSG*
>Nep_mir_jg24333.t1
MHPAGIPSIAAGFMVISPGPIESVSSVMLIRTNDLMLNLSMRVDDLEALGSYAAQVVLGY
WVLQLNWLPDLMLLDVAD*
>Nep_mir_jg24807.t1
MLPKWIGFASLGYRNHKKSWGWDILLGFRLMLKSMGNMSDETAPSHYFPPPPLQVNASVA
GAIAGEAVAVGIHCWKQVISMVTVLSIVGAAADLSRTI*
>Nep_mir_jg24534.t1
MELAGEMQAKAAEPAYGRQVELVDELHAQPLESADQPMADFPPGSIIEPVITLSIIEPLV
ELSEPIFEQPTMAEELVGGELGSGGQLLAAGILAVSLFGSQLLVASLPMRCCPLLLQYSP
CPLHFRGLRVSAVTFRLSP*
>Nep_mir_jg24019.t1
MSPISWSQDLPSFQETYPPSRSPQSGSQELFVPEPRALHPKATSSLSRNQELHSFQEAFV
PKSYFPSMRPILHLGALRSGAKSLPSGSEESSVLEQGAALLLGGLLSIKELSVLEPRALR
LGARSPPFESQEPSVSKPGVPRPRARSSSSQSRVLPFF*
>Nep_mir_jg24361.t1
MDSSTAKGDRLREARICVEITAASHLPDCIRVHFSEQRGDSLSVEVSVGYPWKPGKGAPP
SSLRKSAPKPKPQGRSLRSGHAGKTQSRGAPVEKAGVVASTSSSADPVSSPNSFAALQSL
EDATHPECDDATHPECQDATPVSEAVRIIGTAPTPNPNLVNHMSTLPTPSTEDHAPPSFG
LPGSRGSLDLPPPTNPNPVVDPQHFGSSSPPIPANTVPCQQGDTRALKGSAPLPLVEKTG
VRCGLFAWLFADVARLALAGLLTCSLVASNLQLLCVAHLWLLLEFAGFYAGLEFKLLMWF
LFINRCFRFGMDFMPVWISAQTIDGLRNVSRLIDVSGLQRILCRFGFELNLMQSGLVLVA
WQLVGLAAGGSSSWAS*
>Nep_mir_jg24242.t1
MLWRLATFCMWWCSPLPLGLVLCGLVTDDGVGWWWYSWVNLHALVRSGLKSDTDSVRRWM
MLGWCSAHALAANTYRWKLLLDQALRRGLAADAGGSVALSIWLLLALTLLKLSKSVAECV
EIVSNLSAAMFGPLISNCSGMLGRNAASQCLWD*
>Nep_mir_jg24067.t1
MPSSSPSRRLIHLPGTCPGGWNLAGDVCCVSNQGGAAIVAERPLKMLMHLVRGSQEVVKG
RLGHGSSSRGSEEETLIDGGELRRAPSGPDPMHHNGGSPKKPIKTSP*
>Nep_mir_jg24389.t1
MLGAGLGRRRRRQSRESGRTEIGKLRRETLMRHVRYLRGTRPQGNRLAGVLNMSSLHCCF
FIGQICVASVAKGPMLNCYLLRPVDDGSSAPNVVDHFDLELQSLHKNEDGLITILGVDTL
GTWESSAENVGPPLQLDQVFGKGNCEEINVVQTNLDDCGLAIELESLPVNSHQNIGNLS*
>Nep_mir_jg23782.t1
MERRKLFPVLIEVVFTVSLLAGVTCQDQNGIAPTGLLCISECSTCPVICSPPHSPKSQPR
QPPPVPMMEYSPPPSYNAHPPPHPPPPPPSPWLYNPAEGSPPPPHVNITSGLAPPMIGSG
VRSYPYYYFYASKALPLPFSAYFLAFVVFLHCLCL*
>Nep_mir_jg24306.t1
MPETNSEIRSAIAGDHFMQIRRSIPANFGVQSRSALLAFGVFKCREPFPKFPETYILANS
ERIRRPLNSKQQNTVATNS*
>Nep_mir_jg24240.t1
MGGSAMMAVDPSRQQGIGAGPATPPPTDFFIELTIDNPSSGRGRSDEPGHDAQEPGAIQA
KPFEVALDQRGGEEGPRSSKPSDEGERDGAERASEFGKRQHLGRPRPLTAWRGGNSVSAK
VDGWVSEEEGEVRGDDGHGVAGRGKGGDEGAEGAGREGSRGGVETDSERQVGGVATGAMG
AGEDGRRQVGQDSNSLGTGTGTGFDVPIL*
>Nep_mir_jg24566.t1
MAGGLVEQLVGLPAKQIAREQAELVAVAPAEPADAGEISFSVALSPTTTDILDVTSVKLP
MEEGRFAEQTLATAELAREAAPLSLPAGPLEDLCDDPTFITIESRRQF*
>Nep_mir_jg24569.t1
MVSFFVRKENYYEFVMELENYAGTSAPLMFLGSSLTAQILNGKIDALVGGYNSTVVQDEY
DYHVLFDLLCSKYWRTATQDAPLPTYRIGCIDPLYHVAVGNSIIFNTAGRVISDSATSTL
ICMRFPFYLSDSIVESRLSGANQSHIL*
>Nep_mir_jg24376.t1
MEAHEGAIEESRDAEEAAAAGASPTPEEHEEPPRPPPIRSPKASGRPSGFECAPAHNEGE
EGAVMEIASARDSTRGNSPPETMGLQAGTERTATPESGPAAAAEDETLAGKGGKAREGEE
RRGGGGGEKRGEREEGLAEGGGSEDEGGGPRGGETEHGRRAGAMGAGEENGGRTGQKAAN
FEKRGREKAELLSLGFRVWGQTSSGGLNSHLPLRPLIVQERLAVPVLNESPHSEAHVESD
CHVTLPPIDAYALPFAESLALTSSYSPLPVPVPQDNLVLGVTSSSDGFLDKQISPIGVVP
TEPGPSNILIPTKFFTRSPVLGPPSCDLSVLESKEDPVCLVGPPLTSDDILTPLGPSGIS
VAPILSAKESFQPVNQGLPHCQLELNVPVTSPAGNGLQECHLASSGCLDDSLHPQLKGSA
PNSPDSGIGHHHLDLDEYLLTPSSIKRISLKYSSNSPLADELPGTKSEWKISKSRKKKKA
ASRRTKGISGS*
>Nep_mir_jg23979.t1
MSKGLCQRNEITVEREEEIYRMAELISHYDALATEALKDRDESVAQALKLQEQNATLKTE
LAELRETLGGLEARAARAKRQANKFHGKVTTLEAEMSVHLRPDEVSTLLRSRILEDVNLR
RQIVALVSLDFPVDVLNPLNSAAME*
>Nep_mir_jg24340.t1
MLKQKCQIGRFASCGSWWGFALEFEGSVALVCWNVVDCPDAIVGAGTVPPVLAGCWLLCE
VPNKADLGYWRMAVSGELLALVNAGSVADEFLGAVGSWLLKSPGLPSLCLAVLLILCGQY
CFAVANCGGASTCW*
>Nep_mir_jg24436.t1
MLNTNGNPSGVVAVISLDMRVDLALTVQVSNQFVVLQVSNTFNALKETKMNWSIVDCSED
RNRDVVEDEIL*
>Nep_mir_jg24378.t1
MPGNGTTTTNLTTAAEDGFHSGQATSNRTGIQESRNRNAQFSLPEKQYRQKSLCIPVCTS
KLYGTPADTLDHNAGAPGHLEWLGPSADLAWTTQLVDKTCVVYCDDALIGKDLQQPVFLD
CRKMILDEVYSRSREQLSKASSMCTAICNDVVKGIAERDDVESSDVPADRMGIADWEPSH
CCILEFYMWNVEAVRVCYRVLVSYAGISHRWSKEMVDLKQAAVDDTVEVHFLCEFLPE*
>Nep_mir_jg24463.t1
MSCYFLARFSPTFRYGTPTGVDQVALFVKLAPPLTNSRFDGPTSSLLKWSLWQEYGFWPQ
RHEWELGIMDWLVDLAIVSEDAHFPVNLFGCVVWEVLFPVWLPGLADVVNLALLGTPVPT
LTCSRYEMPGLHLARLLLYAAYIAAATDMVF*
>Nep_mir_jg23796.t1
MAGFPMAGGVGGPVSQAQPSPPSSLPGGYSLSPPCLVSPSGSKPASSPFPFGSVLPTPSS
EILPSPFTPVSSHLPSSSTLFPLSVEDFPPLAVIHPPPSDSKAAMALDLLRIAHRVQGLV
PDSVCSADGMPKTENLNAGLTDNPSSHPVNDLNCSIVNPEQNVDNSFLDASDSELPVGSP
SNIDRAPQASWSSVVQKGKFGDNDMRRNPQRLSPNTSYHNDGKTLLKPDCALPNLEGLLN
SGTKLPYLRVARLGTNQEISSRLLLGADGGLTG*
>Nep_mir_jg24355.t1
MTKEKNTAFEQKLRNQAAPNQPIPEQPLQELLLVIHSEPPYQIQRHNLHTPHHTNSWKTA
QPAQNKVIANNFGPAPCSSKMRRGQPSGVTDINPRSQETAEKNHMPAPWPRPTKASQQVQ
ITISIRCLDISTCTTRLQTTSGKPSVATSVCCNRSSCSTASTSFMHQFQQTSGTHTTLYN
DTIRSIEQKSGRHPTRGIRQSSSWRKDEIGARRCNQHQYGDKLINPAPSKHQQHPDSLAE
NSCITPAQTKQVSTLFFNYSSKIESCPKNSNAPNTNKRLQQQPFAFVVFAWLQQAADNIP
ANFSAHPSASNLIGSLINTASGQQGC*
>Nep_mir_jg24332.t1
MDLMVALRMLLMSSYLFNVGFLGLLLDSSCTGWVCLVLQLMGFLVPFLGCFGAELVVPSL
GYCLLPADARRFPLWHMLMLEPIVGGGPWNLGAGLGLV*
>Nep_mir_jg24461.t1
MSDLGFFSLKLSVSPSECPQLPSSSEYPPLPSTRLPSRGSFSTLPPISKKVHQLDFQNLS
VSPPAIAESPALCQKASSETGNPSLVSSSGSDIFDKRARSFPSSSAANIHKGGVRPPQAL
NYYPPRSKQPMDDPAPKVRLETAGPESGTAYASNCSVSEGSCEPGIEKSSQSPFVASPRP
LNDLGESKVSGDTRVDNSPPHGDVHGENALKAICRWTFYMDYKAECSPEAVWKKFVVHTD
VDGILVLCLQFVF*
>Nep_mir_jg24308.t1
MFLYVLRFQLMLLHCYWKWWSLVEFSFAVGLGFFWCKSVEHCSFLHFNGMLYEVLSSACA
IANVGQNLFLTVQLLEVMKAAGGAVFAMLVLALAITFKRQIALTVWFAAFF*
>Nep_mir_jg24329.t1
MAFFEAGVPLHSKRRSGLRASRLEWHFEAGGRSSILKMESLLRTNKPEWIACAEAGVAFW
SRIDVQGRSGFMKLECLLSSEWHFEDGVPFVPFCLNL*
>Nep_mir_jg23769.t1
MGSNSLGQAPEPAEVPEAAGLLAWASPEPFSQDLTAVEEVDASRCNVDVSITKMLQEAGQ
METVLQSERAIIPSPLAVPDSASPTEEAIGLPKPPGVEEEIERSEPPSMPVFKVASRSAI
TSVAQV*
>Nep_mir_jg24498.t1
MLDFFVGTVEGTFCNNWIANAPAKPAIEATMGRNEVPTHAAEASSDIPVAVVVSLADEAN
GVEGATKDTKVTKDPPFEVIVVVDTPPSDLLKHGVQEATAIGEAVEETAMPPSNS*
>Nep_mir_jg24235.t1
MLLPLVSAVISLLMLGPCGFGYPANAVFLMLALLMTSLGNLLSCVSNAGVAVENAGRVAG
VVAASCCCFMNSKNVDAARCHLEG*
>Nep_mir_jg23968.t1
MLPPQMVADSHYLPMQNSGRSIAAAVLVVSLVCSCWNPLVDGEQQYNGGCLQAAAVPPWL
RRSEKAWSRGRLEDFGSWV*
>Nep_mir_jg24222.t1
MHSDAKFGVPGIDEWLDPDGVCCVANGSVYGPLANWRLQLLTVIGLVVADGSASPGCPFV
CIKKENLAAPVVGRFWKAVDELDAAAALLVMYAGLLGAGCMLLMLKLLRLLAVGAVVAEA
EKLYMHSGAKLVELQPGFVDRAAAYAVLMLCPV*
>Nep_mir_jg24020.t1
MEDRPPRKRAAPNSEMECSYPRDGGLLAHERMALGSGTEGSWMDDRPPGSETKGSWCMDG
GVSAPGQRASGWRVGLLERWGLLAPGWRTRSSRMECSLHQDGGLLASRWRSPEWRVGLLE
KGNSWLMDDRVLLDGGQVFKKEGSSWLWDRGLVAQECISALDWDAARLNLGSEKFISHVG
SGRRTVTQLDWTCASDCDATGLDLCAGLGHD*
>Nep_mir_jg24502.t1
MVCEIHGLTMLYLIKSFKRCCFSASTTTCSRRVYACFWGLHGLILLLLNIKIIHDELEEL
YPYGYEDEGGNMDEVYFNNSAHIRIGNHKVPGKKEARKEAMRHLAKRALKREAVDSAGAT
QQQQQQHLARLPRKKTRILMLRCNFCSESFHY*
>Nep_mir_jg24412.t1
MDRNLVSNGTSVPPSMDKLIRLQQNAPRNAPEMCQSDAIMSSKVPSEWNNKAQNEGAMLE
TGSDLVMPGSCLSTSVVQSDEAPSSVSHSRLMPPHSGCSHLIVFSISKLAPVVANEVPVV
AGPNAQLALVYHQERQPASFAKVLRCGHVAAAEGLLGPSADSISIWPISDADRMDALGTK
VASIMMELHQLEEQPFPVCAIAAMDAISSASMLCKSASTSESAHSDSLPGAVSVTPNVAP
AAGSPVNPRSTPGICAAINLPLAQAPGLEGGGCHAAHELAEVNLASQAGLKPPVSGSELQ
VGLKKGSIECGLDGSGVDDSAPDELGSLQHSNVAVAEYMLAHPLKTETLGLDLGTSDVNP
EPVVAPSVEACTSSRGLQCGPPVELTCNTSVLMPGSASEIKLLDQIASISKDEMLVDQAL
VQASFSKRVRFAPEILSAEALSSVPHRRMLAPCSDICHPVKFCRSNLGILASEDVPVVDG
PNPGADFECHDLLIPPSDGVTLEKEPASVIDPNITPSPISRLADQAAVDIVGHCILLS*
>Nep_mir_jg24782.t1
MATKALENRVFVGGLSLDVTERQLEGAFRRFGKILDCQIMMERDTGRPRGFGFLTFADRH
GVEDAIREMHGREFGDRIISVNKAQPKPGEDPRDDYAGGYSSGAYRGGDRPVRLDECFKC
GRMGHWARDCPSAGGGRSPFSSRSRYAEARGRDRYNDDRYDGGHDGAERFDSRDKYETRD
HVVNDRYPPSGDRYAGDRYRGSDRYLQNRYDKFRGGHDRIGSGRYGSGRPIRNVGVGYAD
RPGPYDRPRRGGRPSSYDPY*
>Nep_mir_jg24200.t1
MPCPSHGHSSSEWSCFESSSKPFYLACHNYLRFSRQEDDVPREWEHSACLGPAFNADGRE
DPKTHQRTLERITALEGKLRTRLGLEEVTPALEEWFQEGICYSCRIASLVDPHFPVRFLD
SRHAGASQRLDVVLYSNSRGWRPQRNSQGGSSTSGSHQAES*
>Nep_mir_jg23870.t1
MPVWGNKEILAERQNLSSEPASFRAVRWLINPPTSSTVIKGIASTTAVKRFCSAWRLNVV
LCPLNVVPGEKDSDVSSAQILTVCLLVLTLEDIALFSIVHLYHPKYKMNTSNIRMGGPFI
EFRCPILGVWRWRWWKKVLFRSASPLFLIPQTVDIHFTCEGQTAIFTWSA*
>Nep_mir_jg24151.t1
MASPPMPESSSDGESSDGRTRSESSNWEIANVDVVEKWNHPGLPCLYPQGDSRAIPSQGP
TSPSRQPARRSCELDEFLSSQGDEIARMMQAQADLMAEDMGQCVNVTVGETQQCQARANY
LDRALTESEAMLQVVSDSHAQAMERTAALEGELRTRLCPEEVLD*
>Nep_mir_jg24344.t1
MESMLTTPNRLTQDKNGIHPQRQAMGQAISRLRPEFTIAAAAPHSRKQQTRARSQARKVH
QRSAITSVRRNWVNHTSEHKSLNAYSPLRQEGKHISQKETSISKTY*
>Nep_mir_jg24730.t1
MVIKICMNDWKSLSRNLKNSVPVKGSRFSDRPWLFSCHREPVSEGRGKALGSAEPGNTRQ
RCPRLPLTVKMMFKDEQMPTILFCSALLEFGAEVSKMFPS*
>Nep_mir_jg24441.t1
MDGLDSRNGYGWLNCMGLPDWIAGLVDLAEWIGSGRSDADLSRSPDMLWKRRSVLWLCLL
LLAAAPSSRENKVILPHVDRGSIISLRNAWTTMAAKNKHHRGQTGGLHHHEHHYLSSYTQ
QQLPASVKAAGQDQQASSTTTTSEAASISTSMLEFGNSYQCHNLYSNVQQHQAPYLQEAQ
HVTKQPNPPITA*
>Nep_mir_jg24394.t1
MRCLPVRLSQYGHWRRHHPVAVCEVVDGDMLAQVWCNEVRMLMDDVAQLSLVEGIMAAVF
YRVLKILADCFWLQERQGLRHSCRFGLEAEVADIFCSNDVGADAGLASVCSLAADDVLIF
PWDECAGAGPGLFGCNNSLYCRGVHSGSFGRVSGSCLGVADAHCSAVVETRDAGGLGASC
CSLYLLRHGAYLVLIVWRRPLWSGG*
>Nep_mir_jg24347.t1
MNSQANPEGSSRSLRHPDLHLKSVATSLVVLWSGFKEPTVVKEKHDDISTSNSFEILLEK
DAQLNLGNLVSQDELPSEEVVKDSLESHDACNSCLDLPPTGPSGPITSGVVLVTNEDPIA
PKAPQISLADAVGHSNLEELAICGNADSCVGIPPKNPIYCEELAIISNPLGTLSPNSKLL
SKDPDGSPPGRSTRARKAKRSTETGSTAGKSIHVPGNARKEAVPGFCCVGYCEEFNVWVC
DVLIFFHVSLSCQNRARFAFSCKFGSSDAVRVSQRACRGWMVMPRVAAIIALSVWHSGFE
SGEVMVWSSLLVIFLMEDGAYDAVAGA*
>Nep_mir_jg24106.t1
MEAESNMNDLTSAHHPYQDSTADVEEEEELRGERMSRRRNLSFWAGCAGVGKKMRGDGGR
KAAEAMAKEAKKNDLILRSSSTILVDGSNNFALSS*
>Nep_mir_jg24315.t1
MCAGVIEALLISDLLPFAGALLLSPSCILLPVDEGNCKLLFCIISRGLPTCEDLETYVAE
IVLRGPHQPGIQSTCVLPLPISVEDRKEVLGYLPQAPDGFYVACSAPWPLVAPPEQQCQA
PDIPLAILDASGQRAALNGRELPVPDNAVDVLYGDPSSLPTGYLLKDAGSILLVYDYVEV
LLVLLRSLKLPGDPWVLLKPLLLDLIAGVVMFANGSAAKPVLLQGPFFARLQSDGFVVWT
PLMLLSARLLIMRLVFQLDAAVQLCDEYDSAYPDAILAGVNECWLKPLSEGHINGLADTD
LFPELGLQLLEDVPDVLLFCVEGAEGAGVPGRLSDSVALLRIWVEGASDGKAAGSYYYDV
KNSLLRITCTATENTRLCSAISVFCYSSRTQTPPRLKRTSGPSLLRFPAIDYAVAPGFGV
LKTFDFILTEGAAAEMAVRFIFYAENNG*
>Nep_mir_jg24448.t1
MWPIFEAALMEASRPMVAINVLEPLVPACAEGADIGNVAVFSLLPAGLYRVGIKASLSFL
LWKLPLTGCEWAAHGIVNTMPIEFVVGIAETGSWSLADAAEQQFLESRLLCLFYAAFAAA
GELQEVAAG*
>Nep_mir_jg24229.t1
MSPPQQEHCDLVGIRQVERPPDRNLAHVMCLTPGVVVSTPVSNSQVVSSPELRLNDPSGD
GSVDPAQHVHRPMPLPVPDSSCSDVISDPLVAVTMDSGCSVGPAKSFGDEDVYDARQRAV
AANGIVLWRVLWAASCF*
>Nep_mir_jg24351.t1
MVSVGGEGDEADYWVTRDASGFPDLILLLPEYADDKLLFAADNKVQLLLACCCNVFLAAG
YLGCYGLPADPGKLFIVIGMKLPLNVKLVMRQRRSNRDWDGAFDGPGAGSEVLMPGRSLL
VVGFGDVVLCWFGDAWPRP*
>Nep_mir_jg24316.t1
MIQKVRSWNLQWAVHQLSAVAYLFNRRSWLQGLRKLELEERHGQWVMHALFMMFGRVVHQ
IRRLKGYCHYHSLSLKWGCSHGYCFKSSMVWLVVGLPTLSVFITVCIVTEEKEKAPPSRI
WLSNGLRCCVLANVALSAEIASLPVWSYRSSSPPEDLVAPRLLPDPGDAIAGLPGLPKDD
AGYGLQVVLIADAYEGGGIVAGQLEELLILIEQHGFDVNAAVLDPSALALLSLPVFYCGC
YLWEPIVCSDVEVAGLLNCGECCFCCRSMAFAIYCRWLWDEDCIADIVGVVWAVMLKHLE
MACLLSQAEAGSVVAHGV*
>Nep_mir_jg24421.t1
MMSVSPGLPYLSVKGDYSLSSDSFPSPLLGTSVLANWPDSSSNRTVSSKICPEQIANLSP
FVPVDYTQIAAIEPKVARNRLNKAVPVEEDLPVSNSFAALQDSEMECKSQANSTIILSDE
LKDDPNGMDCTRIESNDLAWSLSKHQRLPTDLLAPKMDPNSWVASVDNFSEDIGFLSTNA
RDSPLEDQESLPQIMDDVLMGGNAQIKIKKTPVSYAEIIKCGTLNAAEVIGSNEPLLPTC
PIMEEDCLAAIGRPYGFDGNVGPPTIGMAPSVGYPSLVALDLHQGDALSPGSNFRQLRRN
IVELRK*
>Nep_mir_jg24383.t1
MDGVVIMASPILVWKVNLGQDGELLQVWGYNPDYGCFKTSVMGICYPPLSLIGPAPDPVL
VVALANQAMLNAPHDVGSSSQRSPSPPPRVCSAVLVGSWVDADVADGIVVVLQ*
>Nep_mir_jg24577.t1
MPIKFKMPAFDSYDGSVDPVDHLTYFRTQLGLQGLEDTAMCHCFPLTLKGDVRIWFHHLP
SDSIQSFQELTDLFLSQHMTHKNPQIFRKTESITRAYAAAEEANEAKCPEQTEQPRSFPT
KGKRKYGGSEHSR*
>Nep_mir_jg24414.t1
MPIHRLYQKWQTSRKPVTNSYNFNAKMELHASQGPILLHLVNQIQKSSRNNPHQCDTNYH
LQHHRQQLQNEGSMLGTSKASITPPCRLSSIPIKKAPGCINMID*
>Nep_mir_jg24531.t1
MPLLEGPVPKAEPKATPIAIDGTSGSNPRKWSIVLLALPTLRLTYVESEKPLVVEERIFQ
LKCELVDMKWKYILHRDQNFKIESGFRTSIHLDDMKKKLEHSYWEGISLLSILPK*
>Nep_mir_jg24201.t1
MTAYGISKYPDNSAGRYIFRTVMSICPTLGLALERVPLVKLRKLQAGCGGLNMILQLDSI
LVGVDDCRATIRVQSGLYHVDAVLNAGLQSGFLALLLNNWDKADAFILKNGIYHAPADGW
*
>Nep_mir_jg24465.t1
MSSEPLALVPCLSPSSDSEYPLLATSASILKGVDVAVEYPRKPLHCNICKSSGHTKDHCK
VNLKYKPTGHLIPASPGARTKEVKGIRSMHGVMLAPAKSVAPAPSPNPFDALQNTKDIIH
PEPCMGGGVDDYTYDLIESAFGSIVTSVDPKAATQDTSVRDKAIRFEPASVDGISVHAGS
SADKLESLTIPLMSDGILQKVDPKAHS*
>Nep_mir_jg24239.t1
MFGKALLKLRVSGLVLWWKFWSVAACGWLQDENSNAPCTLCCWKLGYFGLPAVLFDVEAV
TDPGVLDPLDVAPILAPCSSMLPDCDKLNMPAPALASYSASPALYGPLIGGPGTAAGHVD
SEVPVADGVAMLPIRLHLDEVRGAALDKEQEQILLKLGFADGLLCCCENGLSHFPAVEWC
WTADAVVAGNILSSAEDYADDKLLFAADNKVQLLLACCCNVFLVVGYLGCYGLPADPVCC
NLLLRGPGNDGGRSTTLPVALYIFFGWQKEWPTFRQASPTTLAGLLVPLPGLLPVTSAPV
TSSSPKAPLSSAPSPSLPEGLPSGVPFSKDSDFVPIGTVKRPSSWAEIVRKDCREERLEL
KFFPSVAGGDALSIISPPLEVIAQVNVPAASTSSHGTKDSVLAPSASSPPLPIDDQKAAV
DLRDGGDSGPICEEVPDPQFPHLSESPPGLPVFTEPGPSNNATDVVPSTLASGGISVDPI
PSVKEVSWPVNQGSTPCQLDWAVPASSPADYAHQEGPMESSGCLDDPLHPQIKGSAPNSP
DSGFGHHHLDLDEFLLTPTSIKRISLKYSSNSPLVDELPAVRPLVLYGICMALGLRMRMA
LSLYGPVSIGMVSADADDYCWDRFLNFGWLKVADAASDAGMMQTPGLYRKAADLLETAVL
VAGKIQCLLLILAAVGSVFES*
>Nep_mir_jg24042.t1
MLTKSLPQENLHKLSLSPSTSTMVNTRAQASVPARYTANPDQDHAADVLVNGATGGVSPP
YIQQLVEQMQANNRLLQLLCAQKEQQQPVAPPAAIPAPATKKGGQRKKKPAKRPAKAENN
PAPASSRVPGQNGPMEGSGKKQPWHLSHIKQKPGENPRHFLDRFAVEARRIPRITEEMKL
GSFISALTFGDFFKHLAHKNPQTFREAESIIRAYAAVEEANEAKRPERADQP*
>Nep_mir_jg24342.t1
MGKLKHASKPAPAYSSHGKSVHHDQRGCNCIQFILSIPKSAIHPATYFRGSKIGRATNFR
LAAHQSHLVQIYFSSKTMLQSTGSKELGPAESAAAEGLQTPQPPSGGSTDSNVGQSGNIL
QASSGSADDTIWRQQANFTKPYSSCNIGPLDH*
>Nep_mir_jg24249.t1
METPLSTETTESTGPEAGLGPPIKGQYGAGDTEEEASAGGCKFNILQSSNIVEQGTLPCG
GWSWCAGMLFVLDVVGEILLASDGGVWFEFLDWTVVSLLGESSRIGCALVCCGVSGLVND
VDGVSLRLEITLSCGAASAGLYYTMRVMSMRLLLGLSAITVAAWVVKLANLISNDEVWNV
LSMVSSTECSEIWWLKTNCCSSAGYVGGDDGPVYWASSTGHGWMTALVFEVADPSGGRPF
VHNTLRSCSVAVDSRCGFRAAIGPLPDDDFSSAGGLQFSTLLMALGSGCDATASGFCAEV
DSGLEFLVVASSSDAAEAGRRGLILCSLLEPEYYCPRNGGLAAGGGSMEGLTGIFCYIIW
LTDSAEGGSADLSLGSAMSLLHLGLDEDGIGLDLCSEASFWTCALNGAGMLMALQILLAL
KLEAR*
>Nep_mir_jg24407.t1
MLFPSVYGTECDFENTADISYLFNVGFSGWAIACLFLLWLGLYCPAIVGFSGAEKVVSSF
GCCLLPAEAWRIPLWHMLMLEPLVGGGFGIWGLVLVLLLWAISWPCCLGAAGVRRVRNAR
FEVSIQGC*
>Nep_mir_jg24288.t1
MPMGEWQQPLVSMVSRIVVEGYQLGSDAAAECFAARMSFFFLVSNRMSLTAVEGLDCVPA
IDWCWIAVRCWHHSIPLLKSANPSSEGASSNQNARSPQPYPKPLRNPSTGETGATTSAAT
AAPTTHPTELVQQLTNHVPQHWQQHWLTNQQLCSVTGAELSITVLGQQNPGNAAAKEFLV
LEKSTNPDSDF*
>Nep_mir_jg24541.t1
MPGRHLAWYAALCSKMPEWLFGLTIAHRRLALSLIGVECRFGCVDWIGNLAWHNARWRYA
LPSLSIMQQYAGMGILTVVGCAFWFLTRNRYG*
>Nep_mir_jg24334.t1
MRPAHNRLTHCGNQLQQLHARRDHIITSWGSRSASLGNSKSAACLQGSGLMSNGSSVKPT
QPSKNYSRDNPNNHPTTSQQLTTTTRICRQPIAAEFQQQEEQGSFKQATAASGHILVSIY
STSSSRQLAAAYSSIDSSNLQQQVLQQPTSVKFRGAREFSKVSSLCSLLSKAPDAPRNKE
QSQGSFLLIHDGLFQ*
>Nep_mir_jg24369.t1
MEDLLTMDTHEGAIEESRDAEEAPAAGATPSLEEQEEPPGPPPFSSPKAPRRASGFRIAT
SHNEGEEGADLGTASARDSTRGNTPPETMGQLAKMKQTATPEPDPATEAEETLAGNGGKA
REGEERRGGGGEKRGEGEEGPAQGGGSEDEGVPSGGEPEHGRQAGAMGAGEEIGTRDRAK
GCEFKKRGREKAELLSLRNCIRTVTGLSGDAKFFSGNLVGAVFGKALLKLLVFGLVCVVW
MFWIDAACGLAAGEDSYAAFVGYVPETARIWLSGVCRPCHLLFQCAAGADGVGGLVLEGC
ISVFGRSWSLLMLVPQTVCGWQMVTVGFAGLRGSCSFGASEVDLGLQQAEISAGFGAVFP
LIGWVLEMLSVAFLYCDHWLWFERPLVFRLVVEMRCRFLNGVAQDCCLGSSGLMVLHASD
GGEIGLSFWTGLYALSSAPDAVLSSFVADVAADVVDSPLDETLCFGSFAGRNWLQFWIGN
GLPGRLLLDANCFSISIELYCLMSIAPSSAGVGLAACSRIVPAGYWRCWAGFVLMSCDSV
AGSYVSVGCLAGYYVGSWLLDLMKMNLLLDPVQYNPFSALEEPLPENPLECDGFIPPNHR
TEDSVDLPHSDPVPSLPTGHQHAPPSHGSAEMRLHAGIEFQDRSPPAPYTERPHVGFVCS
NDEAPASDLSIPRPVMDLG*
>Nep_mir_jg24471.t1
MDLPARQDAIPRNLTPVGTLDERGCLSSKATIDADSSQLLKAENSGLDLKTFAVNPEPIE
APSVEACISSGVGINLAVAKGSVLDVFDSVNSFAILQDPEDLDVQELQCGIPVELTCNAP
VTIPGSASDNKPLEQKVTNSKAEMLVDLEPSDDIHVVPPADDAGENWVTDSDSDDDSSLI
AEEWSAEEVVNNPMLYAIQCLHGENESQIFLKSIVKDQRDFLHDFLGLCWNDVSKHIKDK
FRSYFSMAEDYLRSLSNTYFVALRMLMTATSTKTLIDPLPPERKLLLFDLLIILLKWNKH
FPIDQYTDLDGLVAGLQSFR*
>Nep_mir_jg24301.t1
MQLLIGSPVVDWMNPSVADVSSVRASAGSKMKKRDAKSGEFIDAALKQFDVVRLKALLML
HCCSHPMHYRLMLKLIKVLPSIESTSTGLEDMKAGIFEGIWHLCWRPDDAAWKQQKAASV
MGMPIISVAELTPCIKTGPSTQLHHAATESQDQLQHFHLARGRNAQQISAIAGHCSRKDS
AAEYSAMPPPAYSANQQIPSHTKGRNTIQLSSFHGRKGIFHAEIHQQLIFHNIKPQLLHA
HAIQQHHPKEARSSLELETQKIQQSSIESWHKPYITEPD*
>Nep_mir_jg24727.t1
MEPKKRVPPEGNGKVLAHHGLAHSLNEQVSMEAVEVIHWVLLLSYPSSTSILNLQGRGWV
QRSMAKGDLCRSAEDRTGLSLCRRSQSTFTFSSIGGSDSLLRH*
>Nep_mir_jg24382.t1
MPRKATSSKSSCDPFRGQVKERTGMPSRPYRTAQKYTACKRPARPPISGACERSRRFAQK
GHLVQINRRPIPESCKEKLECPVKQTGYISKRIGIHSQGSPTSSKAKDPNENP*
>Nep_mir_jg24187.t1
MGQVQLKTRDEGCAAGCWALFWDWSKPPEVAAFYEAGDAAQTVRLRQHSDKTERLRRLLP
RLCDEVTVGSNSICAMTMMIRATTMMPYGTEMMQRHSEMMKSGAGGE*
>Nep_mir_jg24370.t1
MPPAVPVRFGADDGMAVEGFVLCFPGFLPCCSNRNGYWPVLLFGSTCRLAAVGPCVIDDV
PDLGSGSEVPAVDLLDASEPSANAGLSQMCGFESCFLWLPDFYLVNWILDFAEAV*
>Nep_mir_jg24338.t1
MMHSAAVGGIGWPRIRQLGFLVAVADYDELLNPDRSAPAKKDDASLQKQNCRTHADMQHH
PSSTAEAGSTTEARQLNLLRPRYPLNLLARLHRGQVVGLDGAASLVNEVESVLGAGDLVD
PNDSCSLKPDSGTDPFPSPDLVDHASTLLTPSTEDHAPPSIGHLGSSGGLDLPPPANPIP
DVESQHFGLSGMPFLASSVPWQQADTRALKGLSNPVPYESPHSEDHVESDCRASLPPIDP
NGIAGHLHDSVVADALPQPQPITTPITVLIAESDSVAVIENPALLIADSLALTSPNYPFP
VSVPNGAVLDEPGPSNIGLVYPTKFFTRSPVLDPPSCELESTYHHSSDHVGGGDCKSPNG
AILDSQSSPGQPVPLLPDSTNSELPALAPSFVEFGSQTCPADDPGCLDESLESQSYVSVP
NSPDSGSIHHHLDLDEFMLTPGSIKRITLKYSSNPTMCAELRGNESEWKISKSRKKKKSA
SRKSRGASRF*
>Nep_mir_jg24456.t1
MQSLPLGIPVPPLSRSWFGQPAPFVDVDNSVCLPRLCVLPVPSLSCTRGLGKLLLPLTWN
LDSSSIFNGVHCQLISLPGLAVWCLVDVAHLPLVLALPCDDGAEVDTPEYKTSVDGSAPG
VPPGSLKEGTSEEISSVAIICLTRAEGSSDFPELLAERDLDQSPCHQVTNPDDQMDLPAR
QGAILRNLTPVGALDERGCLSSKATIDADSSQLLKAENSGLDLETSAVNPEPIKTPSVED
CISSGVDPEDLDVQELQCGPPVELTCNAPVTIPGSAYDNKPLEQKVTNSKAEMLVDLESG
DDVHAIPPANDAGENWVTDSDSDDDSSLIAEE*
>Nep_mir_jg24089.t1
MLGTPPMVDLNVGQSSNHSTTSSAASVADEVSREVDILFSKCVMGDTFVVRGTEILLVSP
SPSSKDAKISGGALGFDTTLFQPIWPLLCWKPPSSLGLGVAGPSSNCIVGQDFPTWEVMC
RIFFLDREVVCLLRSYINPTIVKDLECRAMAFKAKASSLDDRLIYLEKNWPSGKAEVKR*
>Nep_mir_jg24328.t1
METGEEGIKPAAVTSKPRRGTEGVQPSDGGEEEGLRTFKLRETVEAGKGFDTSKTVEAAS
EEGEGFEDGMEDGGNRETPLVDQPLPATTGRPAESRESREKAEHLSLRA*
>Nep_mir_jg24408.t1
MPGTAQIFRGRSNCVEVAQEERKLERIVVPVPCEFESCPAGLLPASFRPRRRPWCRSPPP
PTCLSESVSTPPLEPSLPAPSAPSSPPFPRPATPWPSSAPTSPSSSLTHPSALAETEFPP
LHDVKGRGRPRRCRFSNSEALSAPSLSPLSLGFDKRGPSSPPWIQGDFERVSLESPLVPE
RHALARLIVPLPEEGLSIVGSMKKSVGGGVAGSAPIPCCPDGSTAIMAAPPIGLPSRSVD
ICPVQGSGDHLESSSTESLPCCSGGPVVLPMKHGVHVSALGSTPCRAFASGPSSSTTSWA
SEPLRDDPMVFDVLIPPINRTEAPLDPPHDEPGPIHLIPLSDGFDEGRFSDGAEVQLLPP
LLPSPTGPVLELRAPVMRPWPVIILFLHSACGGVVLCHLVWCCVVWILMLGWVGGGIAGC
DGLMQSVRRWMMLGWCSARAMAANTSYRWKLPLDQALCRGLAADAGGSVALSIWLLIGSD
TVEAL*
>Nep_mir_jg24286.t1
MQSHSGLNSTHHSGRRGNHSGQKLHRINGAPETCTLVKCTPENHSVKMTTKRGSIAFQPP
ETKTHSGKYHFGTLHSQHKEQSGSRCIPEKNHSVILQ*
>Nep_mir_jg23972.t1
MTNAPKMISRRDSTSIWKRERYDRCLPSGGRVSDGPGTSMRKLVQRVDSLTRAVRTLREK
VDEQFRGPRTESPRPAVSQRQRSTRAPDELRDYLNRTKSMS*
>Nep_mir_jg24384.t1
MWIYDRFGIKADLDWQTNWIFGWSGYEADVDLRPCLICDRYGLLMWQISKCGRLVVMLLH
ILGSRRMLWEDGLLGTSSITQGPTAARRHVLPNSNTGQQPFRFEQQGRNPGKQKTTPSTA
IPSSAPNLTGTAGGMEHSANSHLHSASSEDQPQNNTVPILAVHPSPATAQDKIAPAQHIS
VGSHQASTYSSSNFSSQHRPAAEIMSIHQPGRCISRHQHMEQPAIHQQWKNPTEQQRNTE
LQEEPADQSSLQTTVDQKSNMKLQIQQTQPYSTPLAVYQVPASL*
>Nep_mir_jg24368.t1
MRSGLAGKTQISGAPVEKAGVVASTSSTADPVSSSNSFTALQILEDATHPECHDATQSEC
HDATPIFVEVQIFGTVPIPSPDLVDHASTLLTPSTEDHAPPSIGHLGSSVGLDPPPPANH
IPDVESQHFGLSGMPIPASSVHWQQADTRALKGSAPLPPVEKTGAIFQPKSILKHPKGPK
RRQSPSSKPHG*
>Nep_mir_jg23781.t1
MCQNYVGESLKKFTGKIVKGWWSAVAAGDDALLQNHGLEMVMYANGGVPMVVYSDDGVPM
LMMVLSDDGVLLTMVVSRMSY*
>Nep_mir_jg24247.t1
MAAEIKSVFSQQSNPAFCVQVEIRSGSAVCAAVFGNGLILSLVPYLVACGWLLEGDSMLY
VLAAWGCSLGAFGLAGRCRRCANGKYILLMLMDPAFGFSVLVLCLMLLMLWNAG*
>Nep_mir_jg24391.t1
MNTCISSCSSQQRNSLCLTNLAAKRGQHPADSAFREQPQNHGPQSIDEDVQICDLGWGLV
LALPKVNPCAGDPLAHAIPSITSVSGKVAAVQGLSPCNPCSVDPAGRAIRIVPSVDPSVG
GPVYYADRDLRSKTCPAHVPGCSDVISDPLAAAAKDSGCIVGPAKSCVPVGYAYDDRQRT
AHGDPQDGWLLVPSVEYWGCHVAVNSIVLLLYVAAG*
>Nep_mir_jg24740.t1
MSALSGRGDTGLDPEAFATTVWGPDPAKTLAGQRRPGIGRGYVVAGAVIRKYIEGASSAF
ASSSGQASSSGWAEGAVTIAAFAPMLGPSAIGVEIELISALVLAQYGVLVDARILQGELL
ADALALLVADVVAEPTLEAATRSELEVDIGGFEPPIRTAEASGDILTMEDVFLADGVVEV
EVVTEDAEITDESPSKVVVTADVPPSEAVEVIEEPPSGEMFTIDVPCSEASEVVVVLPLG
PSVRRAQEGMVVVDVTEGTAAPVLEFPESEGVKSAGAEEAVELPGAGPRCPPS*
>Nep_mir_jg24325.t1
[truncated: 9,492,293 more chars]
