# Supplementary material for: A high quality genome of the common swamp pitcher plant (Nepenthes mirabilis) using PacBio HiFi sequencing
Source: PLoS One. 2025 Jul 10;20(7):e0322885. doi: 10.1371/journal.pone.0322885 (PMC12244726; doi:10.1371/journal.pone.0322885)
Supplement: S9 File — (GFF3) [file pone.0322885.s009.gff3]

ptg000001l_1	blast	numt	4627719	4629193	90.51161884	+	.	ID=numt1;name=numt1
ptg000001l_1	blast	nupt	5496637	5496808	90.341	-	.	ID=nupt2;name=nupt2
ptg000001l_1	blast	numt	5521444	5521608	89.091	-	.	ID=numt3;name=numt3
ptg000001l_1	blast	numt	5528518	5528965	87.27751601	+	.	ID=numt4;name=numt4
ptg000001l_1	blast	nupt	6080958	6081023	92.05202439	+	.	ID=nupt5;name=nupt5
ptg000001l_1	blast	nupt	6480092	6480328	94.19349522	+	.	ID=nupt6;name=nupt6
ptg000001l_1	blast	numt	6561292	6561409	86.777	+	.	ID=numt7;name=numt7
ptg000001l_1	blast	numt	6963974	6964076	89.32	-	.	ID=numt8;name=numt8
ptg000001l_1	blast	numt	7015234	7015493	85.115	-	.	ID=numt9;name=numt9
ptg000001l_1	blast	numt	7016091	7016267	88.136	-	.	ID=numt10;name=numt10
ptg000001l_1	blast	numt	7903613	7903730	88.983	-	.	ID=numt11;name=numt11
ptg000001l_1	blast	numt	8247790	8248192	91.872	+	.	ID=numt12;name=numt12
ptg000001l_1	blast	num/pt	8926242	8926623	96.597	-	.	ID=numpt13;name=numpt13
ptg000001l_1	blast	numt	9278273	9278373	85.849	+	.	ID=numt14;name=numt14
ptg000001l_1	blast	nupt	9422924	9423055	86.567	+	.	ID=nupt15;name=nupt15
ptg000001l_1	blast	nupt	9425280	9425623	85.303	+	.	ID=nupt16;name=nupt16
ptg000001l_1	blast	numt	9472850	9473082	85.837	+	.	ID=numt17;name=numt17
ptg000001l_1	blast	nupt	10183331	10183720	95.50130307	+	.	ID=nupt18;name=nupt18
ptg000001l_1	blast	numt	10199314	10199480	96.42328916	+	.	ID=numt19;name=numt19
ptg000001l_1	blast	nupt	10472137	10472366	99.567	-	.	ID=nupt20;name=nupt20
ptg000001l_1	blast	num/pt	10747395	10747665	87.4755	+	.	ID=numpt21;name=numpt21
ptg000001l_1	blast	numt	11061132	11061536	86.453	-	.	ID=numt22;name=numt22
ptg000001l_1	blast	numpt	11653724	11654194	87.00181352	+	.	ID=numpt23;name=numpt23
ptg000001l_1	blast	numt	11970404	11970512	86.239	+	.	ID=numt24;name=numt24
ptg000001l_1	blast	num/pt	12157628	12157747	85.87429586	+	.	ID=numpt25;name=numpt25
ptg000001l_1	blast	nupt	12696842	12697027	88.172	+	.	ID=nupt26;name=nupt26
ptg000001l_1	blast	nupt	12783420	12783649	86.147	+	.	ID=nupt27;name=nupt27
ptg000001l_1	blast	num/pt	12826932	12827129	87.6265	+	.	ID=numpt28;name=numpt28
ptg000001l_1	blast	nupt	13088779	13089304	87.2550945	+	.	ID=nupt29;name=nupt29
ptg000001l_1	blast	numt	13160100	13160215	87.931	-	.	ID=numt30;name=numt30
ptg000001l_1	blast	nupt	13849903	13850035	92.77904188	+	.	ID=nupt31;name=nupt31
ptg000001l_1	blast	numt	14030440	14030555	88.793	+	.	ID=numt32;name=numt32
ptg000001l_1	blast	nupt	14262332	14262490	89.53474122	+	.	ID=nupt33;name=nupt33
ptg000001l_1	blast	nupt	14691862	14692036	89.50211348	+	.	ID=nupt34;name=nupt34
ptg000001l_1	blast	nupt	14923151	14923273	85.714	-	.	ID=nupt35;name=nupt35
ptg000001l_1	blast	numt	15017399	15017563	90.30868735	+	.	ID=numt36;name=numt36
ptg000001l_1	blast	nupt	15055317	15055420	89.423	+	.	ID=nupt37;name=nupt37
ptg000001l_1	blast	numt	15129349	15129856	91.389	+	.	ID=numt38;name=numt38
ptg000001l_1	blast	nupt	15136685	15137578	92.25741709	+	.	ID=nupt39;name=nupt39
ptg000001l_1	blast	numt	15149124	15149685	89.02232345	+	.	ID=numt40;name=numt40
ptg000001l_1	blast	nupt	15258491	15258727	92.887	-	.	ID=nupt41;name=nupt41
ptg000001l_1	blast	numt	15296429	15296866	93.636	+	.	ID=numt42;name=numt42
ptg000002l_1	blast	num/pt	98014	98453	93.87033595	+	.	ID=numpt43;name=numpt43
ptg000002l_1	blast	num/pt	170482	170646	87.879	+	.	ID=numpt44;name=numpt44
ptg000002l_1	blast	nupt	227395	227516	96.721	-	.	ID=nupt45;name=nupt45
ptg000002l_1	blast	nupt	277086	277179	88.95294366	+	.	ID=nupt46;name=nupt46
ptg000002l_1	blast	numt	467428	467777	85.429	+	.	ID=numt47;name=numt47
ptg000002l_1	blast	numt	1311246	1311389	86.806	+	.	ID=numt48;name=numt48
ptg000002l_1	blast	numt	1410951	1411190	87.03348131	+	.	ID=numt49;name=numt49
ptg000002l_1	blast	numt	1510191	1510518	86.15113313	+	.	ID=numt50;name=numt50
ptg000002l_1	blast	nupt	1643758	1643959	89.655	+	.	ID=nupt51;name=nupt51
ptg000002l_1	blast	numt	1806978	1807202	89.381	-	.	ID=numt52;name=numt52
ptg000002l_1	blast	num/pt	1813452	1813556	85.321	+	.	ID=numpt53;name=numpt53
ptg000002l_1	blast	numt	2148886	2149040	87.742	-	.	ID=numt54;name=numt54
ptg000002l_1	blast	numpt	2150452	2150695	90.39413314	+	.	ID=numpt55;name=numpt55
ptg000002l_1	blast	numt	2469882	2470438	90.97504296	+	.	ID=numt56;name=numt56
ptg000002l_1	blast	numt	2614695	2614826	87.313	-	.	ID=numt57;name=numt57
ptg000002l_1	blast	nupt	3565743	3565872	93.846	-	.	ID=nupt58;name=nupt58
ptg000002l_1	blast	numt	3719278	3719415	85.92502256	+	.	ID=numt59;name=numt59
ptg000002l_1	blast	numt	4579541	4579643	88.35	+	.	ID=numt60;name=numt60
ptg000002l_1	blast	nupt	4580003	4580265	92.79290826	+	.	ID=nupt61;name=nupt61
ptg000002l_1	blast	nupt	4673941	4674066	88.97568	+	.	ID=nupt62;name=nupt62
ptg000002l_1	blast	numt	4677332	4677456	87.302	-	.	ID=numt63;name=numt63
ptg000002l_1	blast	num/pt	5008239	5008440	93.0695	+	.	ID=numpt64;name=numpt64
ptg000002l_1	blast	nupt	5453307	5453635	85.38048495	+	.	ID=nupt65;name=nupt65
ptg000002l_1	blast	numt	5469450	5470176	95.51807143	+	.	ID=numt66;name=numt66
ptg000002l_1	blast	nupt	5472006	5472132	87.402	+	.	ID=nupt67;name=nupt67
ptg000002l_1	blast	nupt	5480824	5480925	88.235	+	.	ID=nupt68;name=nupt68
ptg000002l_1	blast	num/pt	5969800	5969945	94.898	+	.	ID=numpt69;name=numpt69
ptg000002l_1	blast	numt	5998795	5999007	86.21884705	+	.	ID=numt70;name=numt70
ptg000002l_1	blast	nupt	6172747	6173088	85.58834884	+	.	ID=nupt71;name=nupt71
ptg000002l_1	blast	numt	7122149	7122489	92.174	-	.	ID=numt72;name=numt72
ptg000002l_1	blast	numt	9375581	9375769	85.74189463	+	.	ID=numt73;name=numt73
ptg000002l_1	blast	numt	9709641	9709898	89.61578682	+	.	ID=numt74;name=numt74
ptg000002l_1	blast	numt	10822946	10823064	87.395	+	.	ID=numt75;name=numt75
ptg000002l_1	blast	numt	10848947	10849272	89.124	-	.	ID=numt76;name=numt76
ptg000002l_1	blast	numt	10900424	10901089	91.84515482	+	.	ID=numt77;name=numt77
ptg000002l_1	blast	numt	12069459	12069752	85.424	+	.	ID=numt78;name=numt78
ptg000002l_1	blast	nupt	12772347	12772470	87.2	+	.	ID=nupt79;name=nupt79
ptg000002l_1	blast	numt	13162592	13162837	87.2	+	.	ID=numt80;name=numt80
ptg000002l_1	blast	numt	13253676	13254864	91.887	-	.	ID=numt81;name=numt81
ptg000002l_1	blast	numt	13320618	13321816	93.129	-	.	ID=numt82;name=numt82
ptg000002l_1	blast	num/pt	14074673	14074926	92.52	+	.	ID=numpt83;name=numpt83
ptg000002l_1	blast	nupt	14409731	14409875	86.72309637	+	.	ID=nupt84;name=nupt84
ptg000002l_1	blast	nupt	15045480	15045593	88.696	+	.	ID=nupt85;name=nupt85
ptg000002l_1	blast	nupt	15213935	15214852	86.933	-	.	ID=nupt86;name=nupt86
ptg000002l_1	blast	nupt	15224066	15225196	87.918	-	.	ID=nupt87;name=nupt87
ptg000002l_1	blast	nupt	15232305	15232651	91.243	-	.	ID=nupt88;name=nupt88
ptg000002l_1	blast	numt	15318297	15318534	89.02806557	+	.	ID=numt89;name=numt89
ptg000002l_1	blast	numt	15691433	15691535	85.437	+	.	ID=numt90;name=numt90
ptg000002l_1	blast	numt	15925629	15926100	87.076	-	.	ID=numt91;name=numt91
ptg000002l_1	blast	num/pt	15967092	15967239	89.527	+	.	ID=numpt92;name=numpt92
ptg000002l_1	blast	numt	15970661	15970838	91.573	-	.	ID=numt93;name=numt93
ptg000002l_1	blast	numt	15992209	15992586	87.61258051	+	.	ID=numt94;name=numt94
ptg000002l_1	blast	nupt	16037155	16037327	86.99933499	+	.	ID=nupt95;name=nupt95
ptg000002l_1	blast	numt	16042119	16042256	86.957	-	.	ID=numt96;name=numt96
ptg000002l_1	blast	numt	16090712	16090910	87.019	+	.	ID=numt97;name=numt97
ptg000002l_1	blast	numt	16175072	16175174	91.262	-	.	ID=numt98;name=numt98
ptg000002l_1	blast	nupt	16269474	16269770	87.41643975	+	.	ID=nupt99;name=nupt99
ptg000002l_1	blast	numt	16335954	16336091	86.232	-	.	ID=numt100;name=numt100
ptg000002l_1	blast	numt	16345540	16345694	86.452	+	.	ID=numt101;name=numt101
ptg000002l_1	blast	numt	16408465	16408572	87.037	+	.	ID=numt102;name=numt102
ptg000002l_1	blast	nupt	16599300	16599398	88	+	.	ID=nupt103;name=nupt103
ptg000002l_1	blast	numt	16650303	16650411	97.248	-	.	ID=numt104;name=numt104
ptg000002l_1	blast	nupt	16707933	16708363	87.63850741	+	.	ID=nupt105;name=nupt105
ptg000002l_1	blast	numt	16731633	16731763	85.496	+	.	ID=numt106;name=numt106
ptg000002l_1	blast	numt	16939461	16943500	95.75835634	+	.	ID=numt107;name=numt107
ptg000002l_1	blast	nupt	16943996	16945272	97.16952947	+	.	ID=nupt108;name=nupt108
ptg000003l_1	blast	nupt	288575	288692	88.983	+	.	ID=nupt109;name=nupt109
ptg000003l_1	blast	numt	614474	614659	87.634	+	.	ID=numt110;name=numt110
ptg000003l_1	blast	nupt	782544	782711	89.349	-	.	ID=nupt111;name=nupt111
ptg000003l_1	blast	numt	804890	805129	93.02840268	+	.	ID=numt112;name=numt112
ptg000003l_1	blast	numt	1179738	1179927	92.39204267	+	.	ID=numt113;name=numt113
ptg000003l_1	blast	numt	1185756	1185993	96.24611917	+	.	ID=numt114;name=numt114
ptg000003l_1	blast	numt	1277872	1278267	97.98487848	+	.	ID=numt115;name=numt115
ptg000003l_1	blast	nupt	1393086	1394296	97.70177091	+	.	ID=nupt116;name=nupt116
ptg000003l_1	blast	numpt	1508052	1508351	87.21910083	+	.	ID=numpt117;name=numpt117
ptg000003l_1	blast	numt	1511159	1511274	87.069	+	.	ID=numt118;name=numt118
ptg000003l_1	blast	numt	1512088	1512412	86.503	+	.	ID=numt119;name=numt119
ptg000003l_1	blast	numt	1514014	1514196	87.03125967	+	.	ID=numt120;name=numt120
ptg000003l_1	blast	nupt	1619258	1619424	85.629	+	.	ID=nupt121;name=nupt121
ptg000003l_1	blast	numt	1672056	1672231	85.311	-	.	ID=numt122;name=numt122
ptg000003l_1	blast	num/pt	2022091	2022210	87.9165	+	.	ID=numpt123;name=numpt123
ptg000003l_1	blast	numt	2099716	2100155	89.85925395	+	.	ID=numt124;name=numt124
ptg000003l_1	blast	numt	2308689	2308921	91.88	+	.	ID=numt125;name=numt125
ptg000003l_1	blast	numt	2312473	2312582	87.273	+	.	ID=numt126;name=numt126
ptg000003l_1	blast	num/pt	2787657	2787766	88.6365	+	.	ID=numpt127;name=numpt127
ptg000003l_1	blast	numt	2832612	2832923	88.6457377	+	.	ID=numt128;name=numt128
ptg000003l_1	blast	nupt	3472647	3472838	86.0734552	+	.	ID=nupt129;name=nupt129
ptg000003l_1	blast	numpt	4013260	4013578	88.62874022	+	.	ID=numpt130;name=numpt130
ptg000003l_1	blast	nupt	4083162	4083362	89.31292308	+	.	ID=nupt131;name=nupt131
ptg000003l_1	blast	numt	4178337	4178449	94.737	+	.	ID=numt132;name=numt132
ptg000003l_1	blast	nupt	4287198	4287374	86.111	+	.	ID=nupt133;name=nupt133
ptg000003l_1	blast	nupt	4673535	4673657	90.8554717	+	.	ID=nupt134;name=nupt134
ptg000003l_1	blast	numt	4742982	4743349	91.033	+	.	ID=numt135;name=numt135
ptg000003l_1	blast	nupt	4952342	4952543	85.64328141	+	.	ID=nupt136;name=nupt136
ptg000003l_1	blast	numt	5143345	5143794	91.131	-	.	ID=numt137;name=numt137
ptg000003l_1	blast	numt	5198917	5199036	85	-	.	ID=numt138;name=numt138
ptg000003l_1	blast	nupt	5304816	5304982	85.38	-	.	ID=nupt139;name=nupt139
ptg000003l_1	blast	num/pt	5329679	5329846	88.953	+	.	ID=numpt140;name=numpt140
ptg000003l_1	blast	numt	5341649	5341896	87.98082524	+	.	ID=numt141;name=numt141
ptg000003l_1	blast	num/pt	5884914	5885247	98.661	+	.	ID=numpt142;name=numpt142
ptg000003l_1	blast	nupt	6085457	6085582	86.69343496	+	.	ID=nupt143;name=nupt143
ptg000003l_1	blast	numt	6233995	6234242	91.935	-	.	ID=numt144;name=numt144
ptg000003l_1	blast	nupt	6499081	6499343	89.394	-	.	ID=nupt145;name=nupt145
ptg000003l_1	blast	numt	6568161	6568488	98.90392114	+	.	ID=numt146;name=numt146
ptg000003l_1	blast	nupt	6580416	6580535	92.84862833	+	.	ID=nupt147;name=nupt147
ptg000003l_1	blast	numt	6630932	6631241	93.891	-	.	ID=numt148;name=numt148
ptg000003l_1	blast	numt	6673149	6673254	85.981	+	.	ID=numt149;name=numt149
ptg000003l_1	blast	nupt	7281369	7291117	92.3153106	+	.	ID=nupt150;name=nupt150
ptg000003l_1	blast	nupt	7291493	7293815	92.61081907	+	.	ID=nupt151;name=nupt151
ptg000003l_1	blast	num/pt	7815868	7816042	85.5935	-	.	ID=numpt152;name=numpt152
ptg000003l_1	blast	numt	7947151	7947255	85.714	-	.	ID=numt153;name=numt153
ptg000003l_1	blast	numt	7960859	7961129	91.87418182	+	.	ID=numt154;name=numt154
ptg000003l_1	blast	numt	8040154	8040259	85.981	+	.	ID=numt155;name=numt155
ptg000003l_1	blast	numt	8914071	8914177	87.85	-	.	ID=numt156;name=numt156
ptg000003l_1	blast	numt	9142889	9143171	85.915	-	.	ID=numt157;name=numt157
ptg000003l_1	blast	num/pt	10407787	10407954	98.5936064	+	.	ID=numpt158;name=numpt158
ptg000003l_1	blast	numt	11713094	11713219	85.039	+	.	ID=numt159;name=numt159
ptg000003l_1	blast	nupt	12434380	12434989	90.686	+	.	ID=nupt160;name=nupt160
ptg000003l_1	blast	numt	13463268	13464673	93.59781147	+	.	ID=numt161;name=numt161
ptg000003l_1	blast	numt	13554567	13554688	92.623	-	.	ID=numt162;name=numt162
ptg000003l_1	blast	numt	14341939	14342172	93.162	+	.	ID=numt163;name=numt163
ptg000003l_1	blast	numt	14429932	14430196	97.744	-	.	ID=numt164;name=numt164
ptg000003l_1	blast	numt	14733671	14733901	98.30666667	+	.	ID=numt165;name=numt165
ptg000003l_1	blast	nupt	15839834	15839925	98.77343478	+	.	ID=nupt166;name=nupt166
ptg000003l_1	blast	numt	16847752	16847853	98.18333333	+	.	ID=numt167;name=numt167
ptg000003l_1	blast	numt	16851279	16851709	97.6892261	+	.	ID=numt168;name=numt168
ptg000003l_1	blast	numt	17762925	17763026	97.059	+	.	ID=numt169;name=numt169
ptg000003l_1	blast	numt	17781523	17781985	92.009	-	.	ID=numt170;name=numt170
ptg000003l_1	blast	numt	18541129	18541349	90.17499054	+	.	ID=numt171;name=numt171
ptg000003l_1	blast	nupt	18591387	18591523	92.701	+	.	ID=nupt172;name=nupt172
ptg000003l_1	blast	numt	19006203	19006341	89.286	+	.	ID=numt173;name=numt173
ptg000003l_1	blast	numt	19507159	19507273	88.793	+	.	ID=numt174;name=numt174
ptg000003l_1	blast	nupt	19518312	19518411	97	+	.	ID=nupt175;name=nupt175
ptg000003l_1	blast	nupt	19616442	19616949	87.9922429	+	.	ID=nupt176;name=nupt176
ptg000003l_1	blast	nupt	19898524	19898622	90.099	+	.	ID=nupt177;name=nupt177
ptg000003l_1	blast	numt	19908721	19908900	85.083	-	.	ID=numt178;name=numt178
ptg000003l_1	blast	numt	20227186	20227400	88.426	-	.	ID=numt179;name=numt179
ptg000003l_1	blast	numt	20523083	20523366	100	-	.	ID=numt180;name=numt180
ptg000003l_1	blast	numt	20861398	20861590	88.601	-	.	ID=numt181;name=numt181
ptg000003l_1	blast	nupt	21050279	21050442	91.07697214	+	.	ID=nupt182;name=nupt182
ptg000003l_1	blast	num/pt	21136338	21136452	88.261	+	.	ID=numpt183;name=numpt183
ptg000003l_1	blast	numt	21373051	21373348	91.275	+	.	ID=numt184;name=numt184
ptg000003l_1	blast	nupt	21391777	21391925	87.248	-	.	ID=nupt185;name=nupt185
ptg000003l_1	blast	numt	21480836	21481056	88.52318232	+	.	ID=numt186;name=numt186
ptg000003l_1	blast	nupt	21572869	21572996	91.80402893	+	.	ID=nupt187;name=nupt187
ptg000003l_1	blast	numt	21893781	21894090	88.08103356	+	.	ID=numt188;name=numt188
ptg000003l_1	blast	nupt	22022406	22022559	85.443	+	.	ID=nupt189;name=nupt189
ptg000003l_1	blast	numt	22147391	22147658	86.081	+	.	ID=numt190;name=numt190
ptg000003l_1	blast	nupt	22186686	22186761	86.141664	+	.	ID=nupt191;name=nupt191
ptg000003l_1	blast	nupt	22449082	22449221	85.714	+	.	ID=nupt192;name=nupt192
ptg000003l_1	blast	numt	22871202	22871354	87.662	+	.	ID=numt193;name=numt193
ptg000003l_1	blast	nupt	22872556	22872655	85	+	.	ID=nupt194;name=nupt194
ptg000003l_1	blast	nupt	22928011	22928059	88.98929907	+	.	ID=nupt195;name=nupt195
ptg000003l_1	blast	nupt	23142387	23142678	88.176	+	.	ID=nupt196;name=nupt196
ptg000003l_1	blast	numt	23548902	23549004	86.408	-	.	ID=numt197;name=numt197
ptg000003l_1	blast	numt	23561346	23561705	88.556	+	.	ID=numt198;name=numt198
ptg000003l_1	blast	numt	23789605	23789774	89.64627245	+	.	ID=numt199;name=numt199
ptg000003l_1	blast	nupt	23837590	23837717	85.938	-	.	ID=nupt200;name=nupt200
ptg000003l_1	blast	numt	23850198	23850316	86.555	+	.	ID=numt201;name=numt201
ptg000003l_1	blast	nupt	23966641	23966865	87.63121053	+	.	ID=nupt202;name=nupt202
ptg000003l_1	blast	numt	23977433	23977599	94.34225962	+	.	ID=numt203;name=numt203
ptg000003l_1	blast	numt	23992650	23992751	85.294	-	.	ID=numt204;name=numt204
ptg000003l_1	blast	nupt	24036801	24037065	85.86432086	+	.	ID=nupt205;name=nupt205
ptg000003l_1	blast	num/pt	24100929	24101071	87.311	+	.	ID=numpt206;name=numpt206
ptg000003l_1	blast	nupt	24295183	24295292	85.455	-	.	ID=nupt207;name=nupt207
ptg000003l_1	blast	numt	24382715	24382882	91.73628462	+	.	ID=numt208;name=numt208
ptg000003l_1	blast	numt	24436093	24436316	93.81352603	+	.	ID=numt209;name=numt209
ptg000003l_1	blast	numt	24477891	24478085	85.714	-	.	ID=numt210;name=numt210
ptg000003l_1	blast	numt	24557969	24558070	86.275	-	.	ID=numt211;name=numt211
ptg000003l_1	blast	numt	24581041	24581227	86.243	-	.	ID=numt212;name=numt212
ptg000003l_1	blast	numt	24680029	24680838	92.81785476	+	.	ID=numt213;name=numt213
ptg000003l_1	blast	nupt	24751663	24751788	87.402	+	.	ID=nupt214;name=nupt214
ptg000003l_1	blast	nupt	25093447	25093729	89.85658923	+	.	ID=nupt215;name=nupt215
ptg000003l_1	blast	nupt	25240428	25240527	86	+	.	ID=nupt216;name=nupt216
ptg000003l_1	blast	nupt	25257890	25258250	87.30221325	+	.	ID=nupt217;name=nupt217
ptg000003l_1	blast	numt	25272525	25272737	85.446	-	.	ID=numt218;name=numt218
ptg000003l_1	blast	numt	25679584	25679787	87.317	-	.	ID=numt219;name=numt219
ptg000003l_1	blast	nupt	25714145	25714505	97.02352434	+	.	ID=nupt220;name=nupt220
ptg000003l_1	blast	numt	25755560	25755729	86.705	+	.	ID=numt221;name=numt221
ptg000004l_1	blast	numt	281184	281280	88.119	+	.	ID=numt222;name=numt222
ptg000004l_1	blast	num/pt	650331	650438	97.685	-	.	ID=numpt223;name=numpt223
ptg000004l_1	blast	nupt	741278	741519	87.097	+	.	ID=nupt224;name=nupt224
ptg000004l_1	blast	nupt	950001	950161	96.914	+	.	ID=nupt225;name=nupt225
ptg000004l_1	blast	numt	1294704	1294931	88.34881222	+	.	ID=numt226;name=numt226
ptg000004l_1	blast	nupt	1530119	1530220	85.437	-	.	ID=nupt227;name=nupt227
ptg000004l_1	blast	nupt	1705247	1705400	87.98644805	+	.	ID=nupt228;name=nupt228
ptg000004l_1	blast	numt	1708134	1708833	88.30984829	+	.	ID=numt229;name=numt229
ptg000004l_1	blast	nupt	1790594	1790831	91.176	+	.	ID=nupt230;name=nupt230
ptg000004l_1	blast	numt	2149489	2149668	85.165	+	.	ID=numt231;name=numt231
ptg000004l_1	blast	numt	2334274	2334382	87.156	+	.	ID=numt232;name=numt232
ptg000004l_1	blast	numt	3338694	3338803	85.455	+	.	ID=numt233;name=numt233
ptg000004l_1	blast	numt	3355448	3356427	90.5350693	+	.	ID=numt234;name=numt234
ptg000004l_1	blast	nupt	3557679	3557796	90.90857983	+	.	ID=nupt235;name=nupt235
ptg000004l_1	blast	numt	3881708	3881815	85.185	-	.	ID=numt236;name=numt236
ptg000004l_1	blast	numt	4016542	4016993	90.929	+	.	ID=numt237;name=numt237
ptg000004l_1	blast	numt	4099620	4099745	86.611	+	.	ID=numt238;name=numt238
ptg000004l_1	blast	nupt	4401906	4402033	87.5	+	.	ID=nupt239;name=nupt239
ptg000004l_1	blast	numt	4590430	4590696	85.978	+	.	ID=numt240;name=numt240
ptg000004l_1	blast	numt	4810126	4810246	96.063376	+	.	ID=numt241;name=numt241
ptg000004l_1	blast	numt	4857092	4857261	86.81569091	+	.	ID=numt242;name=numt242
ptg000004l_1	blast	numt	4878286	4878422	87.05	-	.	ID=numt243;name=numt243
ptg000004l_1	blast	numt	5028468	5028800	92.793	-	.	ID=numt244;name=numt244
ptg000004l_1	blast	numt	5391392	5391558	86.228	-	.	ID=numt245;name=numt245
ptg000004l_1	blast	nupt	5411747	5411964	89.908	-	.	ID=nupt246;name=nupt246
ptg000004l_1	blast	numt	5846336	5847003	87.06203664	+	.	ID=numt247;name=numt247
ptg000004l_1	blast	numt	5901405	5902231	99.21086179	+	.	ID=numt248;name=numt248
ptg000004l_1	blast	num/pt	5947580	5947838	96.346	-	.	ID=numpt249;name=numpt249
ptg000004l_1	blast	numt	6064223	6064561	94.395	+	.	ID=numt250;name=numt250
ptg000004l_1	blast	numt	6696973	6698083	97.93	+	.	ID=numt251;name=numt251
ptg000004l_1	blast	numt	7645667	7645868	88.2321235	+	.	ID=numt252;name=numt252
ptg000004l_1	blast	numt	8238436	8238822	88.144	-	.	ID=numt253;name=numt253
ptg000004l_1	blast	numt	8239189	8240140	86.35661921	+	.	ID=numt254;name=numt254
ptg000004l_1	blast	numt	8717870	8718088	99.543	-	.	ID=numt255;name=numt255
ptg000004l_1	blast	nupt	9427418	9428256	95.981	+	.	ID=nupt256;name=nupt256
ptg000004l_1	blast	nupt	10279863	10280180	97.43493865	+	.	ID=nupt257;name=nupt257
ptg000004l_1	blast	nupt	10515996	10516171	89.59968293	+	.	ID=nupt258;name=nupt258
ptg000004l_1	blast	nupt	10788922	10789030	100	+	.	ID=nupt259;name=nupt259
ptg000004l_1	blast	numt	10892443	10892754	86.12129073	+	.	ID=numt260;name=numt260
ptg000004l_1	blast	numt	10893496	10893649	90.968	+	.	ID=numt261;name=numt261
ptg000004l_1	blast	numt	11094359	11094685	96.942	-	.	ID=numt262;name=numt262
ptg000004l_1	blast	numt	11106879	11107124	86.179	-	.	ID=numt263;name=numt263
ptg000004l_1	blast	numt	11239568	11239954	96.382	+	.	ID=numt264;name=numt264
ptg000004l_1	blast	nupt	11311945	11312490	91.9372512	+	.	ID=nupt265;name=nupt265
ptg000004l_1	blast	nupt	11442798	11442908	85.47	+	.	ID=nupt266;name=nupt266
ptg000004l_1	blast	nupt	11614406	11614525	90.833	-	.	ID=nupt267;name=nupt267
ptg000004l_1	blast	nupt	11660681	11661067	92.765	+	.	ID=nupt268;name=nupt268
ptg000004l_1	blast	num/pt	12014156	12014265	97.273	-	.	ID=numpt269;name=numpt269
ptg000004l_1	blast	num/pt	12030000	12030180	85.165	+	.	ID=numpt270;name=numpt270
ptg000004l_1	blast	numt	12120471	12120575	95.238	+	.	ID=numt271;name=numt271
ptg000004l_1	blast	numt	13334993	13335148	90.44572258	+	.	ID=numt272;name=numt272
ptg000004l_1	blast	nupt	13623567	13623745	90.77385551	+	.	ID=nupt273;name=nupt273
ptg000004l_1	blast	numt	13760075	13760369	86.288	+	.	ID=numt274;name=numt274
ptg000004l_1	blast	num/pt	13763306	13763530	88.70561826	+	.	ID=numpt275;name=numpt275
ptg000004l_1	blast	nupt	13810175	13810311	86.84133268	+	.	ID=nupt276;name=nupt276
ptg000004l_1	blast	nupt	13861026	13861574	86.04683439	+	.	ID=nupt277;name=nupt277
ptg000004l_1	blast	numt	13871180	13871317	88.652	+	.	ID=numt278;name=numt278
ptg000004l_1	blast	nupt	13897722	13897899	86.667	+	.	ID=nupt279;name=nupt279
ptg000004l_1	blast	numt	14008271	14008374	89.423	-	.	ID=numt280;name=numt280
ptg000004l_1	blast	nupt	14048434	14048722	85.27137443	+	.	ID=nupt281;name=nupt281
ptg000004l_1	blast	nupt	14054672	14054778	86.916	-	.	ID=nupt282;name=nupt282
ptg000004l_1	blast	num/pt	14297430	14297541	99.107	+	.	ID=numpt283;name=numpt283
ptg000004l_1	blast	num/pt	14297885	14297996	100	+	.	ID=numpt284;name=numpt284
ptg000004l_1	blast	numt	14366060	14366253	87.31	-	.	ID=numt285;name=numt285
ptg000004l_1	blast	numt	14519433	14519560	88.53951777	+	.	ID=numt286;name=numt286
ptg000004l_1	blast	numpt	15166147	15166500	99.26294987	+	.	ID=numpt287;name=numpt287
ptg000004l_1	blast	numt	15779858	15780039	89.70305224	+	.	ID=numt288;name=numt288
ptg000005l_1	blast	numt	77703	77956	86.32492241	+	.	ID=numt289;name=numt289
ptg000005l_1	blast	nupt	130420	130568	87.29331707	+	.	ID=nupt290;name=nupt290
ptg000005l_1	blast	nupt	234646	235032	89.406	+	.	ID=nupt291;name=nupt291
ptg000005l_1	blast	numpt	406442	406693	93.15812547	+	.	ID=numpt292;name=numpt292
ptg000005l_1	blast	num/pt	425137	425268	88.06	+	.	ID=numpt293;name=numpt293
ptg000005l_1	blast	numt	591644	591750	85.047	-	.	ID=numt294;name=numt294
ptg000005l_1	blast	numt	635158	635258	86.667	-	.	ID=numt295;name=numt295
ptg000005l_1	blast	numt	643571	643680	85.714	+	.	ID=numt296;name=numt296
ptg000005l_1	blast	numt	912165	912271	88.785	-	.	ID=numt297;name=numt297
ptg000005l_1	blast	numt	1005573	1005727	89.1764	+	.	ID=numt298;name=numt298
ptg000005l_1	blast	numt	1194028	1194302	85.091	-	.	ID=numt299;name=numt299
ptg000005l_1	blast	numt	1288590	1288719	87.023	-	.	ID=numt300;name=numt300
ptg000005l_1	blast	numt	1915233	1915488	86.35103023	+	.	ID=numt301;name=numt301
ptg000005l_1	blast	numpt	2133875	2134694	92.95736071	+	.	ID=numpt302;name=numpt302
ptg000005l_1	blast	nupt	2349179	2349260	91.78947727	+	.	ID=nupt303;name=nupt303
ptg000005l_1	blast	nupt	2693056	2693192	88.406	+	.	ID=nupt304;name=nupt304
ptg000005l_1	blast	nupt	2979526	2979728	86.603	+	.	ID=nupt305;name=nupt305
ptg000005l_1	blast	numt	3028106	3028212	85.586	+	.	ID=numt306;name=numt306
ptg000005l_1	blast	nupt	3033820	3033932	98.23	-	.	ID=nupt307;name=nupt307
ptg000005l_1	blast	nupt	3078710	3080406	88.36955375	+	.	ID=nupt308;name=nupt308
ptg000005l_1	blast	nupt	3796096	3796396	88.44795349	+	.	ID=nupt309;name=nupt309
ptg000005l_1	blast	numt	3821409	3821580	86.592	+	.	ID=numt310;name=numt310
ptg000005l_1	blast	nupt	3872898	3873062	85.294	+	.	ID=nupt311;name=nupt311
ptg000005l_1	blast	numt	3960573	3961303	89.628	-	.	ID=numt312;name=numt312
ptg000005l_1	blast	numt	4004640	4004809	90.058	-	.	ID=numt313;name=numt313
ptg000005l_1	blast	numt	4005505	4005690	89.305	-	.	ID=numt314;name=numt314
ptg000005l_1	blast	numt	4303488	4303636	86.577	-	.	ID=numt315;name=numt315
ptg000005l_1	blast	numt	4484441	4484565	88.8	+	.	ID=numt316;name=numt316
ptg000005l_1	blast	nupt	4887416	4887668	88.62064593	+	.	ID=nupt317;name=nupt317
ptg000005l_1	blast	nupt	5179681	5180373	91.198	+	.	ID=nupt318;name=nupt318
ptg000005l_1	blast	nupt	5655480	5655651	88.43368421	+	.	ID=nupt319;name=nupt319
ptg000005l_1	blast	nupt	5802039	5802210	89.08383626	+	.	ID=nupt320;name=nupt320
ptg000005l_1	blast	numt	5815621	5815933	96.805	-	.	ID=numt321;name=numt321
ptg000005l_1	blast	numt	5820524	5820667	96.528	-	.	ID=numt322;name=numt322
ptg000005l_1	blast	numt	6415484	6415597	86.842	-	.	ID=numt323;name=numt323
ptg000005l_1	blast	numt	6681940	6682074	87.407	+	.	ID=numt324;name=numt324
ptg000005l_1	blast	numt	6683895	6684021	85.039	-	.	ID=numt325;name=numt325
ptg000005l_1	blast	numpt	6690615	6691428	95.50115445	+	.	ID=numpt326;name=numpt326
ptg000005l_1	blast	numt	7147998	7148156	89.937	-	.	ID=numt327;name=numt327
ptg000005l_1	blast	numt	7206663	7206955	85.522	+	.	ID=numt328;name=numt328
ptg000005l_1	blast	numt	7644389	7645696	95.51098069	+	.	ID=numt329;name=numt329
ptg000005l_1	blast	numt	7655127	7655286	90	-	.	ID=numt330;name=numt330
ptg000005l_1	blast	nupt	7666922	7667023	87.963	-	.	ID=nupt331;name=nupt331
ptg000005l_1	blast	numt	7699663	7699768	88.785	-	.	ID=numt332;name=numt332
ptg000005l_1	blast	numt	7757353	7757677	90.51609831	+	.	ID=numt333;name=numt333
ptg000005l_1	blast	numt	7879597	7879706	90	+	.	ID=numt334;name=numt334
ptg000005l_1	blast	numt	8054000	8054185	93.548	+	.	ID=numt335;name=numt335
ptg000005l_1	blast	numt	8481628	8481930	88.65927273	+	.	ID=numt336;name=numt336
ptg000005l_1	blast	numt	8940233	8940506	88.321	+	.	ID=numt337;name=numt337
ptg000005l_1	blast	numt	8956969	8957107	92.91857658	+	.	ID=numt338;name=numt338
ptg000005l_1	blast	nupt	8959239	8959367	86.923	-	.	ID=nupt339;name=nupt339
ptg000005l_1	blast	numt	9692974	9693267	88.06009318	+	.	ID=numt340;name=numt340
ptg000005l_1	blast	numt	10610398	10610624	90.308	+	.	ID=numt341;name=numt341
ptg000005l_1	blast	nupt	11090243	11090494	88.6960708	+	.	ID=nupt342;name=nupt342
ptg000005l_1	blast	nupt	11852819	11852933	90.435	+	.	ID=nupt343;name=nupt343
ptg000005l_1	blast	numt	11972901	11973042	87.413	+	.	ID=numt344;name=numt344
ptg000005l_1	blast	nupt	12224575	12224781	92.925	+	.	ID=nupt345;name=nupt345
ptg000005l_1	blast	numt	12638601	12638754	98.37630188	+	.	ID=numt346;name=numt346
ptg000005l_1	blast	nupt	12727159	12727666	93.58	-	.	ID=nupt347;name=nupt347
ptg000005l_1	blast	numt	12838206	12838540	97.91	-	.	ID=numt348;name=numt348
ptg000005l_1	blast	nupt	13954072	13954545	86.44722361	+	.	ID=nupt349;name=nupt349
ptg000005l_1	blast	numt	14276330	14276447	91.525	+	.	ID=numt350;name=numt350
ptg000005l_1	blast	num/pt	16639122	16639255	93.2835	+	.	ID=numpt351;name=numpt351
ptg000005l_1	blast	numt	16725452	16725650	93	-	.	ID=numt352;name=numt352
ptg000005l_1	blast	numt	16978404	16978874	94.304	+	.	ID=numt353;name=numt353
ptg000005l_1	blast	numt	17264066	17264768	93.343	-	.	ID=numt354;name=numt354
ptg000005l_1	blast	numt	17267368	17267727	91.56755378	+	.	ID=numt355;name=numt355
ptg000005l_1	blast	numt	17305222	17305425	90.196	-	.	ID=numt356;name=numt356
ptg000005l_1	blast	numt	18714895	18715253	100	+	.	ID=numt357;name=numt357
ptg000005l_1	blast	nupt	19303092	19303235	89.9974058	+	.	ID=nupt358;name=nupt358
ptg000005l_1	blast	num/pt	21875311	21875808	86.436	-	.	ID=numpt359;name=numpt359
ptg000005l_1	blast	numt	23833257	23833957	93.17276359	+	.	ID=numt360;name=numt360
ptg000005l_1	blast	numt	24041432	24041890	93.682	-	.	ID=numt361;name=numt361
ptg000005l_1	blast	numt	24315311	24315601	99.57798414	+	.	ID=numt362;name=numt362
ptg000005l_1	blast	numt	24400616	24400767	88.235	+	.	ID=numt363;name=numt363
ptg000005l_1	blast	numt	27527900	27528019	85.833	-	.	ID=numt364;name=numt364
ptg000005l_1	blast	numt	27938070	27938229	100	+	.	ID=numt365;name=numt365
ptg000005l_1	blast	nupt	28044979	28046150	96.587	-	.	ID=nupt366;name=nupt366
ptg000005l_1	blast	nupt	28851092	28851248	88.535	+	.	ID=nupt367;name=nupt367
ptg000005l_1	blast	nupt	28934592	28934700	88.991	+	.	ID=nupt368;name=nupt368
ptg000005l_1	blast	nupt	28976834	28976974	86.713	-	.	ID=nupt369;name=nupt369
ptg000005l_1	blast	nupt	28986666	28986928	91.98973973	+	.	ID=nupt370;name=nupt370
ptg000005l_1	blast	nupt	29038463	29038575	85.088	+	.	ID=nupt371;name=nupt371
ptg000005l_1	blast	nupt	29402173	29402322	85.80891781	+	.	ID=nupt372;name=nupt372
ptg000005l_1	blast	numt	29577432	29577964	88.764	-	.	ID=numt373;name=numt373
ptg000005l_1	blast	nupt	29659516	29659826	85.266	+	.	ID=nupt374;name=nupt374
ptg000005l_1	blast	numt	30154706	30154822	90.67765517	+	.	ID=numt375;name=numt375
ptg000005l_1	blast	numt	30521990	30522104	87.179	+	.	ID=numt376;name=numt376
ptg000005l_1	blast	numt	30818824	30818955	85.606	-	.	ID=numt377;name=numt377
ptg000005l_1	blast	numt	31019973	31020090	88.235	-	.	ID=numt378;name=numt378
ptg000005l_1	blast	numt	31111313	31111523	87.2657619	+	.	ID=numt379;name=numt379
ptg000005l_1	blast	nupt	31887997	31888149	89.51971845	+	.	ID=nupt380;name=nupt380
ptg000005l_1	blast	numt	32340334	32341647	92.151	+	.	ID=numt381;name=numt381
ptg000005l_1	blast	numt	32346784	32348463	92.10677808	+	.	ID=numt382;name=numt382
ptg000005l_1	blast	numt	32352967	32353093	85.827	-	.	ID=numt383;name=numt383
ptg000005l_1	blast	numt	32476505	32476630	87.402	+	.	ID=numt384;name=numt384
ptg000005l_1	blast	numt	32507774	32507878	90.909	+	.	ID=numt385;name=numt385
ptg000005l_1	blast	nupt	32970481	32970628	93.243	-	.	ID=nupt386;name=nupt386
ptg000005l_1	blast	numt	33547953	33548112	85.366	-	.	ID=numt387;name=numt387
ptg000005l_1	blast	nupt	34385836	34386039	97.059	+	.	ID=nupt388;name=nupt388
ptg000005l_1	blast	numt	34590838	34590946	89.908	-	.	ID=numt389;name=numt389
ptg000005l_1	blast	nupt	34595126	34595207	95.37609449	+	.	ID=nupt390;name=nupt390
ptg000005l_1	blast	nupt	34605940	34606385	85.9160392	+	.	ID=nupt391;name=nupt391
ptg000005l_1	blast	numt	34664004	34664116	86.726	+	.	ID=numt392;name=numt392
ptg000005l_1	blast	num/pt	34776382	34776536	87.179	+	.	ID=numpt393;name=numpt393
ptg000005l_1	blast	nupt	34934207	34934350	90.278	+	.	ID=nupt394;name=nupt394
ptg000005l_1	blast	numt	35007370	35007522	85.065	-	.	ID=numt395;name=numt395
ptg000005l_1	blast	nupt	35046789	35047265	92.259	-	.	ID=nupt396;name=nupt396
ptg000005l_1	blast	nupt	35322486	35322627	98.592	-	.	ID=nupt397;name=nupt397
ptg000005l_1	blast	nupt	35341554	35341679	85.938	+	.	ID=nupt398;name=nupt398
ptg000005l_1	blast	nupt	35639197	35639460	98.485	-	.	ID=nupt399;name=nupt399
ptg000005l_1	blast	numt	36426058	36426264	88.51552427	+	.	ID=numt400;name=numt400
ptg000005l_1	blast	nupt	36502087	36502200	88.596	+	.	ID=nupt401;name=nupt401
ptg000005l_1	blast	numt	36506477	36506598	86.066	+	.	ID=numt402;name=numt402
ptg000005l_1	blast	nupt	36598244	36598358	86.087	+	.	ID=nupt403;name=nupt403
ptg000005l_1	blast	numt	37257650	37257958	91.346	-	.	ID=numt404;name=numt404
ptg000006l_1	blast	nupt	277029	277167	94.964	+	.	ID=nupt405;name=nupt405
ptg000006l_1	blast	nupt	278607	278713	88.99001869	+	.	ID=nupt406;name=nupt406
ptg000006l_1	blast	nupt	280257	280459	88.52613921	+	.	ID=nupt407;name=nupt407
ptg000006l_1	blast	numt	613373	613491	87.5	+	.	ID=numt408;name=numt408
ptg000006l_1	blast	nupt	642466	642901	88.72813914	+	.	ID=nupt409;name=nupt409
ptg000006l_1	blast	nupt	647546	647920	86.17	+	.	ID=nupt410;name=nupt410
ptg000006l_1	blast	nupt	899721	899903	90.71	+	.	ID=nupt411;name=nupt411
ptg000006l_1	blast	numt	909884	910002	85.124	+	.	ID=numt412;name=numt412
ptg000006l_1	blast	nupt	1161894	1162197	91.503	-	.	ID=nupt413;name=nupt413
ptg000006l_1	blast	num/pt	1639691	1639853	89.14200862	+	.	ID=numpt414;name=numpt414
ptg000006l_1	blast	num/pt	1721888	1722045	89.78615419	+	.	ID=numpt415;name=numpt415
ptg000006l_1	blast	numt	1752663	1753305	90.824	+	.	ID=numt416;name=numt416
ptg000006l_1	blast	nupt	1909959	1910347	91.26	-	.	ID=nupt417;name=nupt417
ptg000006l_1	blast	nupt	1917803	1917986	85.326	+	.	ID=nupt418;name=nupt418
ptg000006l_1	blast	nupt	2132724	2133038	86.39195541	+	.	ID=nupt419;name=nupt419
ptg000006l_1	blast	numt	2388957	2389059	87.50008108	+	.	ID=numt420;name=numt420
ptg000006l_1	blast	numt	2536515	2536705	88.482	+	.	ID=numt421;name=numt421
ptg000006l_1	blast	nupt	2708425	2708662	91.00433671	+	.	ID=nupt422;name=nupt422
ptg000006l_1	blast	num/pt	2725081	2725385	95.08415937	+	.	ID=numpt423;name=numpt423
ptg000006l_1	blast	numt	2729064	2729283	85.909	-	.	ID=numt424;name=numt424
ptg000006l_1	blast	numt	2780085	2780304	85.909	-	.	ID=numt425;name=numt425
ptg000006l_1	blast	numt	2831121	2831340	85.909	-	.	ID=numt426;name=numt426
ptg000006l_1	blast	nupt	3165554	3166778	90.28582747	+	.	ID=nupt427;name=nupt427
ptg000006l_1	blast	numt	4478356	4478480	86.4	+	.	ID=numt428;name=numt428
ptg000006l_1	blast	numt	4623481	4623931	86.78730769	+	.	ID=numt429;name=numt429
ptg000006l_1	blast	nupt	5053325	5054406	87.19845884	+	.	ID=nupt430;name=nupt430
ptg000006l_1	blast	numpt	5094776	5095086	88.74677922	+	.	ID=numpt431;name=numpt431
ptg000006l_1	blast	nupt	5189627	5189727	94.059	-	.	ID=nupt432;name=nupt432
ptg000006l_1	blast	nupt	5378569	5378775	91.827	+	.	ID=nupt433;name=nupt433
ptg000006l_1	blast	num/pt	5775321	5775601	95.1955	+	.	ID=numpt434;name=numpt434
ptg000006l_1	blast	numt	5853492	5853755	91.11744884	+	.	ID=numt435;name=numt435
ptg000006l_1	blast	numt	6413107	6413743	98.74772327	+	.	ID=numt436;name=numt436
ptg000006l_1	blast	numt	6415761	6416155	98.737	+	.	ID=numt437;name=numt437
ptg000006l_1	blast	numt	6426373	6426621	94.34169143	+	.	ID=numt438;name=numt438
ptg000006l_1	blast	numt	6427005	6428774	98.83934239	+	.	ID=numt439;name=numt439
ptg000006l_1	blast	numt	6439783	6440169	98.708	-	.	ID=numt440;name=numt440
ptg000006l_1	blast	numt	6441113	6441714	98.68	-	.	ID=numt441;name=numt441
ptg000006l_1	blast	numt	6446089	6446203	97.96360172	+	.	ID=numt442;name=numt442
ptg000006l_1	blast	nupt	6446781	6449738	97.12344249	+	.	ID=nupt443;name=nupt443
ptg000006l_1	blast	nupt	6451854	6453509	97.658	+	.	ID=nupt444;name=nupt444
ptg000006l_1	blast	numt	6455637	6456874	97.4152136	+	.	ID=numt445;name=numt445
ptg000006l_1	blast	numt	6472556	6473315	98.68165	+	.	ID=numt446;name=numt446
ptg000006l_1	blast	numt	6491310	6491502	98.44093075	+	.	ID=numt447;name=numt447
ptg000006l_1	blast	numt	6494140	6494480	98.534	+	.	ID=numt448;name=numt448
ptg000006l_1	blast	numt	6496569	6496680	97.50572785	+	.	ID=numt449;name=numt449
ptg000006l_1	blast	numt	6502119	6506751	97.95	+	.	ID=numt450;name=numt450
ptg000006l_1	blast	numt	6510162	6511538	98.66430476	+	.	ID=numt451;name=numt451
ptg000006l_1	blast	numt	6559712	6560117	97.108	-	.	ID=numt452;name=numt452
ptg000006l_1	blast	num/pt	6568675	6568826	98.026	+	.	ID=numpt453;name=numpt453
ptg000006l_1	blast	num/pt	6570446	6571078	96.9195	+	.	ID=numpt454;name=numpt454
ptg000006l_1	blast	numpt	6575043	6576894	97.29411191	+	.	ID=numpt455;name=numpt455
ptg000006l_1	blast	numt	6579139	6580190	98.15823039	+	.	ID=numt456;name=numt456
ptg000006l_1	blast	numt	6581627	6582218	97.804	+	.	ID=numt457;name=numt457
ptg000006l_1	blast	numt	6584923	6585512	98.816	+	.	ID=numt458;name=numt458
ptg000006l_1	blast	numt	6597091	6597562	96.242	+	.	ID=numt459;name=numt459
ptg000006l_1	blast	numt	6600652	6600772	99.174	+	.	ID=numt460;name=numt460
ptg000006l_1	blast	numt	6603085	6604529	95.458	+	.	ID=numt461;name=numt461
ptg000006l_1	blast	numt	6610779	6611405	98.726	+	.	ID=numt462;name=numt462
ptg000006l_1	blast	numt	6620438	6621051	99.023	+	.	ID=numt463;name=numt463
ptg000006l_1	blast	numt	6627422	6628990	98.43923697	+	.	ID=numt464;name=numt464
ptg000006l_1	blast	numt	6629956	6633225	97.66753224	+	.	ID=numt465;name=numt465
ptg000006l_1	blast	numt	6646101	6646571	98.938	-	.	ID=numt466;name=numt466
ptg000006l_1	blast	numt	6651123	6651442	97.812	-	.	ID=numt467;name=numt467
ptg000006l_1	blast	numt	6658598	6658819	99.55	-	.	ID=numt468;name=numt468
ptg000006l_1	blast	numt	6666082	6666593	97.40585692	+	.	ID=numt469;name=numt469
ptg000006l_1	blast	numt	6667069	6667664	98.658	-	.	ID=numt470;name=numt470
ptg000006l_1	blast	numt	6668122	6668374	93.98469612	+	.	ID=numt471;name=numt471
ptg000006l_1	blast	numt	6705229	6707065	98.75026496	+	.	ID=numt472;name=numt472
ptg000006l_1	blast	numt	6733257	6733410	98.052	-	.	ID=numt473;name=numt473
ptg000006l_1	blast	numt	6737563	6738542	98.571	-	.	ID=numt474;name=numt474
ptg000006l_1	blast	numt	6741671	6741999	88.45	-	.	ID=numt475;name=numt475
ptg000006l_1	blast	numt	6751253	6751750	98.23461093	+	.	ID=numt476;name=numt476
ptg000006l_1	blast	numt	6754942	6755898	96.83666886	+	.	ID=numt477;name=numt477
ptg000006l_1	blast	numt	6759127	6759568	96.93783784	+	.	ID=numt478;name=numt478
ptg000006l_1	blast	numt	6777493	6779161	99.40129513	+	.	ID=numt479;name=numt479
ptg000006l_1	blast	numt	6780267	6781783	98.42670588	+	.	ID=numt480;name=numt480
ptg000006l_1	blast	numt	6783791	6784066	98.22354994	+	.	ID=numt481;name=numt481
ptg000006l_1	blast	nupt	7357543	7358144	91.23066598	+	.	ID=nupt482;name=nupt482
ptg000006l_1	blast	nupt	7457767	7458247	91.95197154	+	.	ID=nupt483;name=nupt483
ptg000006l_1	blast	nupt	7494836	7494956	86.885	+	.	ID=nupt484;name=nupt484
ptg000006l_1	blast	num/pt	8724919	8725484	97.8	-	.	ID=numpt485;name=numpt485
ptg000006l_1	blast	numt	9028619	9028881	85.606	+	.	ID=numt486;name=numt486
ptg000006l_1	blast	numt	9175361	9175533	90.751	-	.	ID=numt487;name=numt487
ptg000006l_1	blast	numt	9187749	9187906	86.25	-	.	ID=numt488;name=numt488
ptg000006l_1	blast	nupt	9281135	9281240	87.85	-	.	ID=nupt489;name=nupt489
ptg000006l_1	blast	nupt	9356779	9357149	87.339	-	.	ID=nupt490;name=nupt490
ptg000006l_1	blast	nupt	9450450	9450649	85.149	+	.	ID=nupt491;name=nupt491
ptg000006l_1	blast	numt	9470386	9470675	87.973	-	.	ID=numt492;name=numt492
ptg000006l_1	blast	nupt	9782717	9787078	93.3673115	+	.	ID=nupt493;name=nupt493
ptg000006l_1	blast	nupt	9790061	9791223	92.70099358	+	.	ID=nupt494;name=nupt494
ptg000006l_1	blast	nupt	9826399	9826533	85.926	-	.	ID=nupt495;name=nupt495
ptg000006l_1	blast	nupt	9860384	9860735	98.3	-	.	ID=nupt496;name=nupt496
ptg000006l_1	blast	nupt	9870548	9870651	95.192	+	.	ID=nupt497;name=nupt497
ptg000006l_1	blast	nupt	10009610	10009709	90.291	-	.	ID=nupt498;name=nupt498
ptg000006l_1	blast	numt	10446788	10446957	88.88316522	+	.	ID=numt499;name=numt499
ptg000006l_1	blast	numt	10575781	10576054	96.364	-	.	ID=numt500;name=numt500
ptg000006l_1	blast	numt	10687304	10687425	91.057	+	.	ID=numt501;name=numt501
ptg000006l_1	blast	numt	11564896	11565014	94.74283008	+	.	ID=numt502;name=numt502
ptg000006l_1	blast	numt	11575962	11576326	95.89	+	.	ID=numt503;name=numt503
ptg000006l_1	blast	numt	11878279	11878435	89.91933333	+	.	ID=numt504;name=numt504
ptg000006l_1	blast	numt	11879024	11879296	87.96946565	+	.	ID=numt505;name=numt505
ptg000006l_1	blast	num/pt	12272474	12272626	87.255	+	.	ID=numpt506;name=numpt506
ptg000006l_1	blast	nupt	12364343	12364460	87.288	-	.	ID=nupt507;name=nupt507
ptg000006l_1	blast	nupt	12375810	12376136	88.64428606	+	.	ID=nupt508;name=nupt508
ptg000006l_1	blast	nupt	13338244	13338430	87.958	-	.	ID=nupt509;name=nupt509
ptg000006l_1	blast	numt	13366729	13366856	93.75	-	.	ID=numt510;name=numt510
ptg000006l_1	blast	numt	13378080	13378207	91.406	+	.	ID=numt511;name=numt511
ptg000006l_1	blast	nupt	13381964	13382397	88.23913333	+	.	ID=nupt512;name=nupt512
ptg000006l_1	blast	numt	13476220	13476342	89.6	-	.	ID=numt513;name=numt513
ptg000006l_1	blast	num/pt	13549624	13549761	88.4055	+	.	ID=numpt514;name=numpt514
ptg000006l_1	blast	nupt	13578944	13579092	85.43	-	.	ID=nupt515;name=nupt515
ptg000006l_1	blast	nupt	13895670	13896074	90.476	-	.	ID=nupt516;name=nupt516
ptg000006l_1	blast	numt	14031325	14031594	97.88531498	+	.	ID=numt517;name=numt517
ptg000006l_1	blast	nupt	14140832	14141585	89.14220896	+	.	ID=nupt518;name=nupt518
ptg000006l_1	blast	numt	14211665	14211808	90.21068085	+	.	ID=numt519;name=numt519
ptg000006l_1	blast	numt	14474126	14474607	90.72495652	+	.	ID=numt520;name=numt520
ptg000006l_1	blast	nupt	14550857	14550965	88.991	-	.	ID=nupt521;name=nupt521
ptg000006l_1	blast	nupt	14622802	14623072	88.172	+	.	ID=nupt522;name=nupt522
ptg000007l_1	blast	nupt	177585	177700	88.793	+	.	ID=nupt523;name=nupt523
ptg000007l_1	blast	nupt	1680976	1681208	87.179	-	.	ID=nupt524;name=nupt524
ptg000007l_1	blast	numt	1943442	1943595	87.662	-	.	ID=numt525;name=numt525
ptg000007l_1	blast	nupt	2076102	2076220	86.667	+	.	ID=nupt526;name=nupt526
ptg000007l_1	blast	numt	2209755	2209857	87.619	-	.	ID=numt527;name=numt527
ptg000007l_1	blast	nupt	2216503	2216943	87.082	+	.	ID=nupt528;name=nupt528
ptg000007l_1	blast	nupt	2314883	2315060	87.60591892	+	.	ID=nupt529;name=nupt529
ptg000007l_1	blast	nupt	2329611	2330212	86.548	+	.	ID=nupt530;name=nupt530
ptg000007l_1	blast	numt	2409361	2409643	90.96642683	+	.	ID=numt531;name=numt531
ptg000007l_1	blast	nupt	2469963	2470209	86.84897802	+	.	ID=nupt532;name=nupt532
ptg000007l_1	blast	numt	2698952	2699117	92.5433876	+	.	ID=numt533;name=numt533
ptg000007l_1	blast	numt	2728830	2729714	89.78329869	+	.	ID=numt534;name=numt534
ptg000007l_1	blast	numt	2775620	2776279	90.20935628	+	.	ID=numt535;name=numt535
ptg000007l_1	blast	numt	2820408	2820540	85.714	+	.	ID=numt536;name=numt536
ptg000007l_1	blast	numpt	3209919	3210944	87.31510953	+	.	ID=numpt537;name=numpt537
ptg000007l_1	blast	numt	3584489	3584751	89.57889494	+	.	ID=numt538;name=numt538
ptg000007l_1	blast	numt	3597836	3597991	89.16177119	+	.	ID=numt539;name=numt539
ptg000007l_1	blast	numt	3629272	3629426	85.71475472	+	.	ID=numt540;name=numt540
ptg000007l_1	blast	num/pt	3735518	3735622	86.1905	+	.	ID=numpt541;name=numpt541
ptg000007l_1	blast	nupt	3778625	3778879	85.156	+	.	ID=nupt542;name=nupt542
ptg000007l_1	blast	nupt	3787486	3787602	88.333	-	.	ID=nupt543;name=nupt543
ptg000007l_1	blast	nupt	4051902	4052055	85.256	-	.	ID=nupt544;name=nupt544
ptg000007l_1	blast	numt	4084976	4085191	87.38364151	+	.	ID=numt545;name=numt545
ptg000007l_1	blast	numt	4935450	4936041	86.167	-	.	ID=numt546;name=numt546
ptg000007l_1	blast	numt	5039687	5039828	85.915	+	.	ID=numt547;name=numt547
ptg000007l_1	blast	numt	5040284	5040466	85.492	+	.	ID=numt548;name=numt548
ptg000007l_1	blast	nupt	5145890	5146003	87.069	+	.	ID=nupt549;name=nupt549
ptg000007l_1	blast	num/pt	5215083	5215358	85.54	+	.	ID=numpt550;name=numpt550
ptg000007l_1	blast	nupt	5265175	5265292	87.805	-	.	ID=nupt551;name=nupt551
ptg000007l_1	blast	numt	5547490	5547653	85.455	-	.	ID=numt552;name=numt552
ptg000007l_1	blast	nupt	5696267	5696550	85.614	+	.	ID=nupt553;name=nupt553
ptg000007l_1	blast	numpt	5765806	5766416	88.52144701	+	.	ID=numpt554;name=numpt554
ptg000007l_1	blast	numt	6087033	6087132	89.109	+	.	ID=numt555;name=numt555
ptg000007l_1	blast	nupt	6223665	6224114	85.185	-	.	ID=nupt556;name=nupt556
ptg000007l_1	blast	nupt	7044011	7044536	93.23680564	+	.	ID=nupt557;name=nupt557
ptg000007l_1	blast	nupt	7444606	7444728	85.827	+	.	ID=nupt558;name=nupt558
ptg000007l_1	blast	nupt	7713028	7713779	85.60669145	+	.	ID=nupt559;name=nupt559
ptg000007l_1	blast	numt	8274032	8274385	94.22996078	+	.	ID=numt560;name=numt560
ptg000007l_1	blast	numt	8702785	8702957	87.74353757	+	.	ID=numt561;name=numt561
ptg000007l_1	blast	numpt	8707790	8708145	86.70047177	+	.	ID=numpt562;name=numpt562
ptg000007l_1	blast	nupt	9158221	9158700	98.958	+	.	ID=nupt563;name=nupt563
ptg000007l_1	blast	numt	10041692	10041808	96.581	-	.	ID=numt564;name=numt564
ptg000007l_1	blast	numt	10356758	10357258	92.43	+	.	ID=numt565;name=numt565
ptg000007l_1	blast	numpt	12893912	12894401	96.97081777	+	.	ID=numpt566;name=numpt566
ptg000007l_1	blast	numt	15247046	15247183	92.754	+	.	ID=numt567;name=numt567
ptg000007l_1	blast	nupt	15375066	15375203	88.25652563	+	.	ID=nupt568;name=nupt568
ptg000007l_1	blast	nupt	15749493	15749632	93.98593641	+	.	ID=nupt569;name=nupt569
ptg000007l_1	blast	nupt	15758662	15758877	85.169	+	.	ID=nupt570;name=nupt570
ptg000007l_1	blast	nupt	16046427	16046577	86.755	+	.	ID=nupt571;name=nupt571
ptg000007l_1	blast	numt	16595944	16596054	89.189	+	.	ID=numt572;name=numt572
ptg000007l_1	blast	numt	16844586	16845164	92.808	+	.	ID=numt573;name=numt573
ptg000007l_1	blast	numt	16876741	16877106	86.104	-	.	ID=numt574;name=numt574
ptg000007l_1	blast	nupt	16880025	16880195	86.3635	+	.	ID=nupt575;name=nupt575
ptg000007l_1	blast	nupt	16973282	16973389	87.963	+	.	ID=nupt576;name=nupt576
ptg000007l_1	blast	numt	17308455	17309674	87.88007046	+	.	ID=numt577;name=numt577
ptg000007l_1	blast	nupt	18683914	18684064	88.05	+	.	ID=nupt578;name=nupt578
ptg000007l_1	blast	numt	19223481	19225563	94.61879431	+	.	ID=numt579;name=numt579
ptg000007l_1	blast	nupt	19598455	19598608	86.452	+	.	ID=nupt580;name=nupt580
ptg000007l_1	blast	numt	19638257	19638358	85.714	+	.	ID=numt581;name=numt581
ptg000007l_1	blast	nupt	19856763	19856921	85.625	+	.	ID=nupt582;name=nupt582
ptg000007l_1	blast	numpt	20042243	20042346	88.46139604	+	.	ID=numpt583;name=numpt583
ptg000007l_1	blast	numt	20253626	20253940	93.651	+	.	ID=numt584;name=numt584
ptg000007l_1	blast	numt	20369365	20369484	85.833	+	.	ID=numt585;name=numt585
ptg000007l_1	blast	numt	20478255	20478540	90.278	-	.	ID=numt586;name=numt586
ptg000007l_1	blast	nupt	20546297	20546680	92.64	+	.	ID=nupt587;name=nupt587
ptg000007l_1	blast	numt	20654784	20655370	97.114	+	.	ID=numt588;name=numt588
ptg000007l_1	blast	numt	20892093	20892216	87.097	+	.	ID=numt589;name=numt589
ptg000007l_1	blast	numt	20901783	20901988	87.081	-	.	ID=numt590;name=numt590
ptg000007l_1	blast	numt	20906589	20906883	91.0520302	+	.	ID=numt591;name=numt591
ptg000007l_1	blast	numt	20908668	20909058	93.655	+	.	ID=numt592;name=numt592
ptg000007l_1	blast	numt	20980396	20980549	93.506	-	.	ID=numt593;name=numt593
ptg000007l_1	blast	numt	21043498	21043609	87.5	+	.	ID=numt594;name=numt594
ptg000007l_1	blast	numt	21045627	21045794	88.439	+	.	ID=numt595;name=numt595
ptg000007l_1	blast	nupt	21064051	21064535	88.65158115	+	.	ID=nupt596;name=nupt596
ptg000007l_1	blast	nupt	21067689	21068215	95.45521495	+	.	ID=nupt597;name=nupt597
ptg000007l_1	blast	numpt	21305426	21307894	94.801652	+	.	ID=numpt598;name=numpt598
ptg000007l_1	blast	numt	22590198	22590339	87.13321739	+	.	ID=numt599;name=numt599
ptg000007l_1	blast	nupt	22707002	22707289	92.734	-	.	ID=nupt600;name=nupt600
ptg000007l_1	blast	numt	22754508	22754647	88.571	+	.	ID=numt601;name=numt601
ptg000007l_1	blast	nupt	22789948	22790228	94.306	+	.	ID=nupt602;name=nupt602
ptg000007l_1	blast	nupt	23044196	23044316	88.77945614	+	.	ID=nupt603;name=nupt603
ptg000008l_1	blast	nupt	136864	137050	89.583	+	.	ID=nupt604;name=nupt604
ptg000008l_1	blast	nupt	486493	486838	86.86955382	+	.	ID=nupt605;name=nupt605
ptg000008l_1	blast	numt	1643703	1644044	89.87698703	+	.	ID=numt606;name=numt606
ptg000008l_1	blast	numt	1672428	1672725	86.288	+	.	ID=numt607;name=numt607
ptg000008l_1	blast	numt	1814969	1815279	90.354	+	.	ID=numt608;name=numt608
ptg000008l_1	blast	numt	1906259	1906419	85.629	+	.	ID=numt609;name=numt609
ptg000008l_1	blast	numt	1965086	1965376	87.5879924	+	.	ID=numt610;name=numt610
ptg000008l_1	blast	numt	1967831	1968123	86.69134615	+	.	ID=numt611;name=numt611
ptg000008l_1	blast	numt	2008616	2008773	90.3926875	+	.	ID=numt612;name=numt612
ptg000008l_1	blast	num/pt	2243001	2243341	92.3755	+	.	ID=numpt613;name=numpt613
ptg000008l_1	blast	nupt	2331556	2331665	85.455	-	.	ID=nupt614;name=nupt614
ptg000008l_1	blast	numt	2764881	2765195	97.778	+	.	ID=numt615;name=numt615
ptg000008l_1	blast	nupt	2940247	2940380	88.806	+	.	ID=nupt616;name=nupt616
ptg000008l_1	blast	nupt	2963716	2963843	95.349	+	.	ID=nupt617;name=nupt617
ptg000008l_1	blast	nupt	3103679	3103790	86.607	+	.	ID=nupt618;name=nupt618
ptg000008l_1	blast	nupt	3116540	3116677	86.111	+	.	ID=nupt619;name=nupt619
ptg000008l_1	blast	numt	3152059	3152381	85.93229938	+	.	ID=numt620;name=numt620
ptg000008l_1	blast	nupt	3339810	3339935	86.614	+	.	ID=nupt621;name=nupt621
ptg000008l_1	blast	numt	3355058	3355183	86.614	+	.	ID=numt622;name=numt622
ptg000008l_1	blast	numt	3791680	3791909	85.08211932	+	.	ID=numt623;name=numt623
ptg000008l_1	blast	numt	3830835	3831608	99.483	-	.	ID=numt624;name=numt624
ptg000008l_1	blast	nupt	4005437	4005601	87.952	+	.	ID=nupt625;name=nupt625
ptg000008l_1	blast	nupt	4035347	4035481	96.34540741	+	.	ID=nupt626;name=nupt626
ptg000008l_1	blast	numt	4287175	4287306	87.879	-	.	ID=numt627;name=numt627
ptg000008l_1	blast	numt	4342520	4342819	88.119	-	.	ID=numt628;name=numt628
ptg000008l_1	blast	nupt	4598787	4599143	85.196	+	.	ID=nupt629;name=nupt629
ptg000008l_1	blast	numpt	4744918	4746421	90.13669292	+	.	ID=numpt630;name=numpt630
ptg000008l_1	blast	nupt	4904787	4904974	87.766	-	.	ID=nupt631;name=nupt631
ptg000008l_1	blast	numt	4958897	4959014	85.714	+	.	ID=numt632;name=numt632
ptg000008l_1	blast	nupt	6467176	6467547	85.333	+	.	ID=nupt633;name=nupt633
ptg000008l_1	blast	nupt	7427447	7428049	93.07096628	+	.	ID=nupt634;name=nupt634
ptg000008l_1	blast	nupt	7539625	7539730	90.654	-	.	ID=nupt635;name=nupt635
ptg000008l_1	blast	nupt	7551883	7551989	87.85	+	.	ID=nupt636;name=nupt636
ptg000008l_1	blast	nupt	7648335	7648798	89.76465517	+	.	ID=nupt637;name=nupt637
ptg000008l_1	blast	nupt	7747847	7747985	85.612	+	.	ID=nupt638;name=nupt638
ptg000008l_1	blast	nupt	7894477	7894800	88.73211429	+	.	ID=nupt639;name=nupt639
ptg000008l_1	blast	nupt	7940176	7940496	88.199	-	.	ID=nupt640;name=nupt640
ptg000008l_1	blast	numt	7945985	7946194	85.714	+	.	ID=numt641;name=numt641
ptg000008l_1	blast	nupt	7972690	7973017	87.538	-	.	ID=nupt642;name=nupt642
ptg000008l_1	blast	numt	7978124	7978333	86.667	+	.	ID=numt643;name=numt643
ptg000008l_1	blast	numt	8076202	8076328	88.976	+	.	ID=numt644;name=numt644
ptg000008l_1	blast	nupt	8223859	8224073	86.175	+	.	ID=nupt645;name=nupt645
ptg000008l_1	blast	nupt	8984299	8984449	86.093	+	.	ID=nupt646;name=nupt646
ptg000008l_1	blast	numt	9154833	9154968	85.401	+	.	ID=numt647;name=numt647
ptg000008l_1	blast	numt	9213602	9213721	89.84261905	+	.	ID=numt648;name=numt648
ptg000008l_1	blast	nupt	9352305	9352474	88.824	-	.	ID=nupt649;name=nupt649
ptg000008l_1	blast	numt	10251243	10251368	96.825	+	.	ID=numt650;name=numt650
ptg000008l_1	blast	numt	10800348	10800742	85.063	-	.	ID=numt651;name=numt651
ptg000008l_1	blast	numt	11051251	11051639	87.4470338	+	.	ID=numt652;name=numt652
ptg000008l_1	blast	nupt	13047704	13047811	100	-	.	ID=nupt653;name=nupt653
ptg000008l_1	blast	numt	13048146	13048327	94.505	+	.	ID=numt654;name=numt654
ptg000008l_1	blast	nupt	13553734	13554321	95.57611624	+	.	ID=nupt655;name=nupt655
ptg000008l_1	blast	numt	13555166	13555295	85.496	-	.	ID=numt656;name=numt656
ptg000008l_1	blast	nupt	15593262	15593808	85.34337989	+	.	ID=nupt657;name=nupt657
ptg000008l_1	blast	nupt	16032658	16033139	92.593	+	.	ID=nupt658;name=nupt658
ptg000008l_1	blast	numt	16788167	16788306	97.183	-	.	ID=numt659;name=numt659
ptg000008l_1	blast	numt	17044331	17046325	93.641	-	.	ID=numt660;name=numt660
ptg000008l_1	blast	numt	17061889	17063250	94.135	-	.	ID=numt661;name=numt661
ptg000008l_1	blast	numt	17067146	17069399	92.00920142	+	.	ID=numt662;name=numt662
ptg000008l_1	blast	numt	17271273	17271722	88.546	-	.	ID=numt663;name=numt663
ptg000008l_1	blast	nupt	17809290	17809673	95.052	-	.	ID=nupt664;name=nupt664
ptg000008l_1	blast	numt	17976780	17977077	96.309	+	.	ID=numt665;name=numt665
ptg000008l_1	blast	numpt	18181656	18182447	87.66516286	+	.	ID=numpt666;name=numpt666
ptg000008l_1	blast	numt	18294412	18294709	95.05638418	+	.	ID=numt667;name=numt667
ptg000008l_1	blast	nupt	18620051	18620245	86.735	+	.	ID=nupt668;name=nupt668
ptg000008l_1	blast	numt	20675892	20676918	96.68446758	+	.	ID=numt669;name=numt669
ptg000008l_1	blast	nupt	21193191	21193367	87.571	-	.	ID=nupt670;name=nupt670
ptg000008l_1	blast	numt	21194150	21194710	85.84489135	+	.	ID=numt671;name=numt671
ptg000008l_1	blast	numt	21417084	21417538	98.75772216	+	.	ID=numt672;name=numt672
ptg000008l_1	blast	numt	21794168	21794348	90.112	+	.	ID=numt673;name=numt673
ptg000008l_1	blast	numt	21873886	21874252	86.19387031	+	.	ID=numt674;name=numt674
ptg000008l_1	blast	num/pt	22611152	22611275	94.355	+	.	ID=numpt675;name=numpt675
ptg000008l_1	blast	numt	23033354	23033461	87.963	-	.	ID=numt676;name=numt676
ptg000008l_1	blast	nupt	23150645	23150794	85.43	+	.	ID=nupt677;name=nupt677
ptg000008l_1	blast	numt	23416472	23416598	92.913	+	.	ID=numt678;name=numt678
ptg000008l_1	blast	numt	23509461	23509610	86	+	.	ID=numt679;name=numt679
ptg000008l_1	blast	nupt	23617137	23617402	88.00546811	+	.	ID=nupt680;name=nupt680
ptg000008l_1	blast	numt	23660421	23660822	88.235	+	.	ID=numt681;name=numt681
ptg000008l_1	blast	nupt	23682000	23682198	87.45317469	+	.	ID=nupt682;name=nupt682
ptg000008l_1	blast	numt	23691085	23691339	88.672	-	.	ID=numt683;name=numt683
ptg000008l_1	blast	nupt	23941645	23941809	90.964	+	.	ID=nupt684;name=nupt684
ptg000008l_1	blast	numt	24871778	24872139	85.90096284	+	.	ID=numt685;name=numt685
ptg000008l_1	blast	numt	24901464	24901776	88.2521	+	.	ID=numt686;name=numt686
ptg000008l_1	blast	numt	25124498	25124691	85.567	+	.	ID=numt687;name=numt687
ptg000008l_1	blast	numt	25135065	25135171	86.21701992	+	.	ID=numt688;name=numt688
ptg000008l_1	blast	nupt	25232263	25232439	87.64	+	.	ID=nupt689;name=nupt689
ptg000008l_1	blast	numt	25274347	25274468	85.246	+	.	ID=numt690;name=numt690
ptg000008l_1	blast	nupt	25484312	25484591	91.667	+	.	ID=nupt691;name=nupt691
ptg000008l_1	blast	numt	25615707	25615831	91.2	-	.	ID=numt692;name=numt692
ptg000008l_1	blast	nupt	25649392	25649653	86.70760262	+	.	ID=nupt693;name=nupt693
ptg000008l_1	blast	nupt	25650012	25650324	87.0808599	+	.	ID=nupt694;name=nupt694
ptg000008l_1	blast	nupt	25650763	25651081	87.35808449	+	.	ID=nupt695;name=nupt695
ptg000008l_1	blast	numt	25982665	25982796	94.65503101	+	.	ID=numt696;name=numt696
ptg000008l_1	blast	nupt	26198287	26198448	87.3495122	+	.	ID=nupt697;name=nupt697
ptg000008l_1	blast	nupt	27146984	27147345	87.017	+	.	ID=nupt698;name=nupt698
ptg000008l_1	blast	numt	27539830	27540043	86.9105473	+	.	ID=numt699;name=numt699
ptg000008l_1	blast	numt	27563712	27564160	97.327	-	.	ID=numt700;name=numt700
ptg000008l_1	blast	numt	27781896	27782179	91.93	-	.	ID=numt701;name=numt701
ptg000008l_1	blast	nupt	28128979	28129158	87.845	+	.	ID=nupt702;name=nupt702
ptg000008l_1	blast	nupt	28356639	28356843	93.85748364	+	.	ID=nupt703;name=nupt703
ptg000008l_1	blast	nupt	28422012	28422114	86.408	+	.	ID=nupt704;name=nupt704
ptg000008l_1	blast	numt	28494927	28495446	88.16580233	+	.	ID=numt705;name=numt705
ptg000008l_1	blast	numt	28652461	28652582	94.26855	+	.	ID=numt706;name=numt706
ptg000008l_1	blast	nupt	28655871	28656173	86.75537333	+	.	ID=nupt707;name=nupt707
ptg000008l_1	blast	nupt	28657257	28657392	91.176	+	.	ID=nupt708;name=nupt708
ptg000008l_1	blast	numt	28835347	28835448	87.255	+	.	ID=numt709;name=numt709
ptg000008l_1	blast	numt	28867224	28867368	86.577	-	.	ID=numt710;name=numt710
ptg000008l_1	blast	numt	29038383	29038532	88	+	.	ID=numt711;name=numt711
ptg000008l_1	blast	nupt	29073696	29073802	85.185	+	.	ID=nupt712;name=nupt712
ptg000008l_1	blast	nupt	29213648	29213780	96.269	+	.	ID=nupt713;name=nupt713
ptg000008l_1	blast	numt	29243542	29244148	91.87733858	+	.	ID=numt714;name=numt714
ptg000008l_1	blast	nupt	29319963	29320257	100	-	.	ID=nupt715;name=nupt715
ptg000009l_1	blast	nupt	101245	101358	86.207	+	.	ID=nupt716;name=nupt716
ptg000009l_1	blast	nupt	116119	116219	87.81697403	+	.	ID=nupt717;name=nupt717
ptg000009l_1	blast	nupt	408721	408821	86.139	+	.	ID=nupt718;name=nupt718
ptg000009l_1	blast	nupt	592022	592130	95.81693678	+	.	ID=nupt719;name=nupt719
ptg000009l_1	blast	numt	798932	800068	92.5401754	+	.	ID=numt720;name=numt720
ptg000009l_1	blast	nupt	830279	831032	90.88235081	+	.	ID=nupt721;name=nupt721
ptg000009l_1	blast	nupt	851464	851786	87.62705236	+	.	ID=nupt722;name=nupt722
ptg000009l_1	blast	nupt	1150991	1151111	100	+	.	ID=nupt723;name=nupt723
ptg000009l_1	blast	num/pt	1159039	1159188	91	+	.	ID=numpt724;name=numpt724
ptg000009l_1	blast	numt	1232717	1232878	85.802	+	.	ID=numt725;name=numt725
ptg000009l_1	blast	numpt	1347712	1348213	90.03823339	+	.	ID=numpt726;name=numpt726
ptg000009l_1	blast	numt	1515782	1515901	85	+	.	ID=numt727;name=numt727
ptg000009l_1	blast	numt	1661797	1662147	95.198	+	.	ID=numt728;name=numt728
ptg000009l_1	blast	numt	2021388	2021557	86.471	+	.	ID=numt729;name=numt729
ptg000009l_1	blast	numt	2046036	2046328	90.02233333	+	.	ID=numt730;name=numt730
ptg000009l_1	blast	numt	2212959	2213128	85.549	+	.	ID=numt731;name=numt731
ptg000009l_1	blast	nupt	2542237	2542445	88.679	-	.	ID=nupt732;name=nupt732
ptg000009l_1	blast	nupt	2995289	2995548	92.34380474	+	.	ID=nupt733;name=nupt733
ptg000009l_1	blast	numt	3054546	3054702	85.89	+	.	ID=numt734;name=numt734
ptg000009l_1	blast	nupt	3090249	3091100	87.4210046	+	.	ID=nupt735;name=nupt735
ptg000009l_1	blast	numt	3237549	3237732	86.022	-	.	ID=numt736;name=numt736
ptg000009l_1	blast	numt	3359237	3359464	87.773	+	.	ID=numt737;name=numt737
ptg000009l_1	blast	nupt	3611007	3611202	90.816	-	.	ID=nupt738;name=nupt738
ptg000009l_1	blast	num/pt	3718191	3719234	97.73914896	+	.	ID=numpt739;name=numpt739
ptg000009l_1	blast	numt	3799098	3799454	87.98827869	+	.	ID=numt740;name=numt740
ptg000009l_1	blast	numt	4043195	4043564	89.73	-	.	ID=numt741;name=numt741
ptg000009l_1	blast	nupt	4136415	4136762	87.252	+	.	ID=nupt742;name=nupt742
ptg000009l_1	blast	nupt	4198713	4199355	87.08863482	+	.	ID=nupt743;name=nupt743
ptg000009l_1	blast	nupt	4469527	4469917	87.48185774	+	.	ID=nupt744;name=nupt744
ptg000009l_1	blast	numpt	4534447	4534654	90.25706132	+	.	ID=numpt745;name=numpt745
ptg000009l_1	blast	nupt	4648857	4649024	89.535	+	.	ID=nupt746;name=nupt746
ptg000009l_1	blast	numt	4875703	4875843	85.616	+	.	ID=numt747;name=numt747
ptg000009l_1	blast	numt	4995038	4995226	87.831	-	.	ID=numt748;name=numt748
ptg000009l_1	blast	nupt	5055550	5055681	86.66457072	+	.	ID=nupt749;name=nupt749
ptg000009l_1	blast	numt	5300439	5300705	86.022	-	.	ID=numt750;name=numt750
ptg000009l_1	blast	nupt	5405518	5406251	99.49854195	+	.	ID=nupt751;name=nupt751
ptg000009l_1	blast	numt	5445346	5445671	95.399	+	.	ID=numt752;name=numt752
ptg000009l_1	blast	numt	5500098	5500208	85.714	-	.	ID=numt753;name=numt753
ptg000009l_1	blast	nupt	5617548	5617652	92.593	+	.	ID=nupt754;name=nupt754
ptg000009l_1	blast	nupt	5796094	5796238	89.655	+	.	ID=nupt755;name=nupt755
ptg000009l_1	blast	numt	5806748	5807292	89.9439772	+	.	ID=numt756;name=numt756
ptg000009l_1	blast	nupt	5902645	5903152	96.48058754	+	.	ID=nupt757;name=nupt757
ptg000009l_1	blast	num/pt	6286449	6286666	87.9545	+	.	ID=numpt758;name=numpt758
ptg000009l_1	blast	numt	6287361	6287537	87.571	+	.	ID=numt759;name=numt759
ptg000009l_1	blast	numt	6384158	6384383	85.714	+	.	ID=numt760;name=numt760
ptg000009l_1	blast	num/pt	6573133	6573264	89.773	-	.	ID=numpt761;name=numpt761
ptg000009l_1	blast	numt	6605634	6605853	87.444	+	.	ID=numt762;name=numt762
ptg000009l_1	blast	numt	6761004	6761121	87.288	-	.	ID=numt763;name=numt763
ptg000009l_1	blast	nupt	6919372	6919551	86.111	-	.	ID=nupt764;name=nupt764
ptg000009l_1	blast	nupt	7050108	7050261	87.73648366	+	.	ID=nupt765;name=nupt765
ptg000009l_1	blast	numt	7088963	7089193	86.2070198	+	.	ID=numt766;name=numt766
ptg000009l_1	blast	num/pt	7229485	7229652	91.667	+	.	ID=numpt767;name=numpt767
ptg000009l_1	blast	nupt	7453360	7453469	85.455	-	.	ID=nupt768;name=nupt768
ptg000009l_1	blast	numt	7710674	7710878	92.683	-	.	ID=numt769;name=numt769
ptg000009l_1	blast	numt	7751708	7751813	86.792	-	.	ID=numt770;name=numt770
ptg000009l_1	blast	numt	7906885	7907051	86.826	-	.	ID=numt771;name=numt771
ptg000009l_1	blast	numt	7907393	7907658	85.76780755	+	.	ID=numt772;name=numt772
ptg000009l_1	blast	numt	8128599	8128759	85.093	-	.	ID=numt773;name=numt773
ptg000009l_1	blast	nupt	8184582	8185138	88.00018387	+	.	ID=nupt774;name=nupt774
ptg000009l_1	blast	nupt	8185440	8186200	85.56492438	+	.	ID=nupt775;name=nupt775
ptg000009l_1	blast	nupt	8187090	8187210	91.736	+	.	ID=nupt776;name=nupt776
ptg000009l_1	blast	numpt	8462721	8463073	86.48621053	+	.	ID=numpt777;name=numpt777
ptg000009l_1	blast	nupt	8566295	8566396	85.294	-	.	ID=nupt778;name=nupt778
ptg000009l_1	blast	nupt	8605419	8606084	89.62100574	+	.	ID=nupt779;name=nupt779
ptg000009l_1	blast	numt	8847102	8847281	98.333	-	.	ID=numt780;name=numt780
ptg000009l_1	blast	numt	8915771	8916608	87.10843847	+	.	ID=numt781;name=numt781
ptg000009l_1	blast	numt	8924058	8924635	88.985	-	.	ID=numt782;name=numt782
ptg000009l_1	blast	nupt	9165123	9165384	92.164	+	.	ID=nupt783;name=nupt783
ptg000009l_1	blast	nupt	9512531	9512877	85.674	-	.	ID=nupt784;name=nupt784
ptg000009l_1	blast	numt	9574883	9575244	87.151	+	.	ID=numt785;name=numt785
ptg000009l_1	blast	numt	9617431	9617900	97.2553949	+	.	ID=numt786;name=numt786
ptg000009l_1	blast	nupt	9686385	9686486	87.379	+	.	ID=nupt787;name=nupt787
ptg000009l_1	blast	numpt	9959007	9959849	87.34761024	+	.	ID=numpt788;name=numpt788
ptg000009l_1	blast	nupt	10384301	10384438	85.507	+	.	ID=nupt789;name=nupt789
ptg000009l_1	blast	nupt	10551819	10552127	93.66712026	+	.	ID=nupt790;name=nupt790
ptg000009l_1	blast	nupt	10823437	10823553	88.57816071	+	.	ID=nupt791;name=nupt791
ptg000009l_1	blast	nupt	11021518	11021659	85.417	+	.	ID=nupt792;name=nupt792
ptg000009l_1	blast	nupt	11289905	11290068	98.53801471	+	.	ID=nupt793;name=nupt793
ptg000009l_1	blast	numt	11373639	11374130	96.88123622	+	.	ID=numt794;name=numt794
ptg000009l_1	blast	nupt	11706559	11706696	89.13	+	.	ID=nupt795;name=nupt795
ptg000009l_1	blast	numt	11796966	11797165	94.5	-	.	ID=numt796;name=numt796
ptg000009l_1	blast	numt	11972351	11972720	86.757	-	.	ID=numt797;name=numt797
ptg000009l_1	blast	numt	11981777	11981924	85.811	-	.	ID=numt798;name=numt798
ptg000009l_1	blast	nupt	12001592	12002055	90.22151285	+	.	ID=nupt799;name=nupt799
ptg000009l_1	blast	nupt	12389803	12390054	98.89808118	+	.	ID=nupt800;name=nupt800
ptg000009l_1	blast	numt	13353429	13353843	85.612	-	.	ID=numt801;name=numt801
ptg000009l_1	blast	numpt	13404733	13405731	95.62469361	+	.	ID=numpt802;name=numpt802
ptg000009l_1	blast	nupt	14724814	14724925	90.678	-	.	ID=nupt803;name=nupt803
ptg000009l_1	blast	nupt	17037868	17038161	88.22539551	+	.	ID=nupt804;name=nupt804
ptg000009l_1	blast	numt	17468039	17468659	98.553	+	.	ID=numt805;name=numt805
ptg000009l_1	blast	numt	19464586	19464750	97.60560606	+	.	ID=numt806;name=numt806
ptg000009l_1	blast	nupt	19575570	19576004	90.68528824	+	.	ID=nupt807;name=nupt807
ptg000009l_1	blast	nupt	20203168	20203275	89.5232233	+	.	ID=nupt808;name=nupt808
ptg000009l_1	blast	numt	21610591	21611249	93.85159074	+	.	ID=numt809;name=numt809
ptg000009l_1	blast	numpt	21991391	21998100	90.30568486	+	.	ID=numpt810;name=numpt810
ptg000009l_1	blast	nupt	22075362	22075584	85.59	-	.	ID=nupt811;name=nupt811
ptg000009l_1	blast	nupt	22133135	22133341	86.977	-	.	ID=nupt812;name=nupt812
ptg000009l_1	blast	numt	22170489	22170925	89.93479097	+	.	ID=numt813;name=numt813
ptg000009l_1	blast	nupt	22524768	22525018	87.109	+	.	ID=nupt814;name=nupt814
ptg000009l_1	blast	numt	22733887	22734091	90.244	-	.	ID=numt815;name=numt815
ptg000009l_1	blast	nupt	23438909	23439023	86.957	+	.	ID=nupt816;name=nupt816
ptg000009l_1	blast	numpt	23759958	23760565	98.05944741	+	.	ID=numpt817;name=numpt817
ptg000009l_1	blast	nupt	23811486	23811699	89.14	+	.	ID=nupt818;name=nupt818
ptg000009l_1	blast	nupt	24320931	24321053	99.187	+	.	ID=nupt819;name=nupt819
ptg000009l_1	blast	numt	24418124	24418383	86.538	+	.	ID=numt820;name=numt820
ptg000009l_1	blast	nupt	24673420	24673826	95.54751822	+	.	ID=nupt821;name=nupt821
ptg000009l_1	blast	nupt	25293434	25293816	95.18992826	+	.	ID=nupt822;name=nupt822
ptg000009l_1	blast	numt	25462758	25463060	88.779	+	.	ID=numt823;name=numt823
ptg000009l_1	blast	numt	25949046	25949266	90.045	+	.	ID=numt824;name=numt824
ptg000009l_1	blast	numt	26343061	26343190	85.385	+	.	ID=numt825;name=numt825
ptg000009l_1	blast	numt	26815454	26815766	87.906	+	.	ID=numt826;name=numt826
ptg000009l_1	blast	numt	27432437	27432624	92.228	+	.	ID=numt827;name=numt827
ptg000009l_1	blast	numt	27461467	27461690	87.611	-	.	ID=numt828;name=numt828
ptg000009l_1	blast	numt	27466576	27466722	93.06838062	+	.	ID=numt829;name=numt829
ptg000009l_1	blast	numt	27605249	27605399	93.377	-	.	ID=numt830;name=numt830
ptg000009l_1	blast	numt	27692846	27693279	87.42469998	+	.	ID=numt831;name=numt831
ptg000009l_1	blast	nupt	27858422	27858673	90.25133229	+	.	ID=nupt832;name=nupt832
ptg000009l_1	blast	numt	28077893	28078028	86.232	+	.	ID=numt833;name=numt833
ptg000009l_1	blast	nupt	28639246	28639496	89.2250068	+	.	ID=nupt834;name=nupt834
ptg000009l_1	blast	nupt	29041814	29041962	86.577	+	.	ID=nupt835;name=nupt835
ptg000009l_1	blast	nupt	29044155	29044290	87.81675546	+	.	ID=nupt836;name=nupt836
ptg000009l_1	blast	numt	29155479	29155831	98.102715	+	.	ID=numt837;name=numt837
ptg000009l_1	blast	nupt	29230918	29231045	88.281	-	.	ID=nupt838;name=nupt838
ptg000009l_1	blast	numt	29253018	29253388	88.71518884	+	.	ID=numt839;name=numt839
ptg000009l_1	blast	nupt	29272176	29272388	86.818	-	.	ID=nupt840;name=nupt840
ptg000009l_1	blast	numpt	29322224	29322651	93.28468193	+	.	ID=numpt841;name=numpt841
ptg000009l_1	blast	numt	29372303	29372621	94.61119662	+	.	ID=numt842;name=numt842
ptg000009l_1	blast	num/pt	29411354	29411484	85.185	+	.	ID=numpt843;name=numpt843
ptg000009l_1	blast	numt	29413168	29413461	93.537	+	.	ID=numt844;name=numt844
ptg000009l_1	blast	numt	29701416	29701607	92.38787197	+	.	ID=numt845;name=numt845
ptg000009l_1	blast	numt	29935632	29935735	85.577	-	.	ID=numt846;name=numt846
ptg000009l_1	blast	numt	30090882	30091456	90.972	-	.	ID=numt847;name=numt847
ptg000009l_1	blast	numt	30614384	30614496	87.826	-	.	ID=numt848;name=numt848
ptg000009l_1	blast	num/pt	30915937	30916189	91.533	+	.	ID=numpt849;name=numpt849
ptg000009l_1	blast	numt	31024299	31024466	89.881	-	.	ID=numt850;name=numt850
ptg000009l_1	blast	numt	31040807	31040964	93.671	-	.	ID=numt851;name=numt851
ptg000009l_1	blast	numt	31043375	31043517	89.20925547	+	.	ID=numt852;name=numt852
ptg000009l_1	blast	numt	31114501	31114703	97.044	-	.	ID=numt853;name=numt853
ptg000009l_1	blast	numt	31181791	31182097	95.44	-	.	ID=numt854;name=numt854
ptg000009l_1	blast	numt	31335309	31335673	93.945455	+	.	ID=numt855;name=numt855
ptg000009l_1	blast	numt	31435329	31435519	90.3386763	+	.	ID=numt856;name=numt856
ptg000009l_1	blast	numt	31742387	31742512	87.5	+	.	ID=numt857;name=numt857
ptg000009l_1	blast	num/pt	31778659	31778911	90.909	+	.	ID=numpt858;name=numpt858
ptg000009l_1	blast	numt	32260674	32262050	99.201	-	.	ID=numt859;name=numt859
ptg000009l_1	blast	nupt	32590451	32590558	96.296	-	.	ID=nupt860;name=nupt860
ptg000009l_1	blast	nupt	32784382	32784853	95.807	+	.	ID=nupt861;name=nupt861
ptg000009l_1	blast	numt	33581311	33581432	86.179	-	.	ID=numt862;name=numt862
ptg000009l_1	blast	num/pt	33779898	33780004	94.3925	+	.	ID=numpt863;name=numpt863
ptg000009l_1	blast	nupt	33864903	33865576	92.741	+	.	ID=nupt864;name=nupt864
ptg000009l_1	blast	numt	34499885	34499998	92.105	-	.	ID=numt865;name=numt865
ptg000009l_1	blast	numt	34580227	34580338	87.60986486	+	.	ID=numt866;name=numt866
ptg000009l_1	blast	nupt	35273513	35273670	86.709	+	.	ID=nupt867;name=nupt867
ptg000009l_1	blast	numt	35338546	35338773	93.40490688	+	.	ID=numt868;name=numt868
ptg000009l_1	blast	numt	35347839	35348139	90.39454051	+	.	ID=numt869;name=numt869
ptg000010l_1	blast	nupt	21655	21755	90.099	+	.	ID=nupt870;name=nupt870
ptg000010l_1	blast	nupt	1076037	1076223	91.444	+	.	ID=nupt871;name=nupt871
ptg000010l_1	blast	numt	1279871	1279989	85.714	+	.	ID=numt872;name=numt872
ptg000010l_1	blast	numt	1281035	1281388	85.86796703	+	.	ID=numt873;name=numt873
ptg000010l_1	blast	numt	1782689	1782881	89.23909896	+	.	ID=numt874;name=numt874
ptg000010l_1	blast	nupt	3164052	3164153	88.785	+	.	ID=nupt875;name=nupt875
ptg000010l_1	blast	nupt	3300363	3300524	87.71565839	+	.	ID=nupt876;name=nupt876
ptg000010l_1	blast	nupt	4032117	4032410	85.763	+	.	ID=nupt877;name=nupt877
ptg000010l_1	blast	nupt	4625040	4625517	87.603	+	.	ID=nupt878;name=nupt878
ptg000010l_1	blast	numt	5003798	5004194	86.7578112	+	.	ID=numt879;name=numt879
ptg000010l_1	blast	num/pt	5252471	5252665	98.974	+	.	ID=numpt880;name=numpt880
ptg000010l_1	blast	num/pt	5309685	5310175	97.4545	+	.	ID=numpt881;name=numpt881
ptg000010l_1	blast	numt	5323957	5324331	94.987	-	.	ID=numt882;name=numt882
ptg000010l_1	blast	numt	5433512	5433753	89.024	+	.	ID=numt883;name=numt883
ptg000010l_1	blast	numt	5550447	5550550	85.981	+	.	ID=numt884;name=numt884
ptg000010l_1	blast	numt	5636871	5637573	96.45237611	+	.	ID=numt885;name=numt885
ptg000010l_1	blast	numt	5638831	5639050	95.47498935	+	.	ID=numt886;name=numt886
ptg000010l_1	blast	numt	5900552	5900777	86.784	+	.	ID=numt887;name=numt887
ptg000010l_1	blast	numt	6107078	6107352	86.182	+	.	ID=numt888;name=numt888
ptg000010l_1	blast	numpt	6142331	6143321	93.70237967	+	.	ID=numpt889;name=numpt889
ptg000010l_1	blast	nupt	6507003	6507139	88.321	+	.	ID=nupt890;name=nupt890
ptg000010l_1	blast	numt	6571753	6571862	91.071	+	.	ID=numt891;name=numt891
ptg000010l_1	blast	numt	6600992	6601101	91.964	-	.	ID=numt892;name=numt892
ptg000010l_1	blast	numt	6800817	6801516	99.79744828	+	.	ID=numt893;name=numt893
ptg000010l_1	blast	numt	6881246	6881357	86.607	-	.	ID=numt894;name=numt894
ptg000010l_1	blast	numt	7115730	7115948	85.89718954	+	.	ID=numt895;name=numt895
ptg000010l_1	blast	num/pt	7192994	7193127	88.889	+	.	ID=numpt896;name=numpt896
ptg000010l_1	blast	numt	7262021	7262342	93.252	-	.	ID=numt897;name=numt897
ptg000010l_1	blast	numt	8066985	8067185	85.572	-	.	ID=numt898;name=numt898
ptg000010l_1	blast	numt	8410587	8411058	89.5916613	+	.	ID=numt899;name=numt899
ptg000010l_1	blast	numt	8451333	8451802	89.9045999	+	.	ID=numt900;name=numt900
ptg000010l_1	blast	nupt	8623488	8623761	91.971	+	.	ID=nupt901;name=nupt901
ptg000010l_1	blast	num/pt	9157244	9157437	86.73070361	+	.	ID=numpt902;name=numpt902
ptg000010l_1	blast	nupt	9159262	9159448	85.106	+	.	ID=nupt903;name=nupt903
ptg000010l_1	blast	numt	9949900	9950067	87.574	+	.	ID=numt904;name=numt904
ptg000010l_1	blast	nupt	10170141	10170483	91.254	+	.	ID=nupt905;name=nupt905
ptg000010l_1	blast	numt	10335292	10335536	95.918	-	.	ID=numt906;name=numt906
ptg000010l_1	blast	numt	10342162	10342409	86.68434146	+	.	ID=numt907;name=numt907
ptg000010l_1	blast	numt	10480228	10480424	91.03819095	+	.	ID=numt908;name=numt908
ptg000010l_1	blast	nupt	10492481	10492729	89.243	-	.	ID=nupt909;name=nupt909
ptg000010l_1	blast	numt	10546486	10546597	86.726	+	.	ID=numt910;name=numt910
ptg000010l_1	blast	nupt	10614342	10614470	85.606	+	.	ID=nupt911;name=nupt911
ptg000010l_1	blast	nupt	10945958	10946180	95.516	-	.	ID=nupt912;name=nupt912
ptg000010l_1	blast	nupt	11222567	11222680	85.088	-	.	ID=nupt913;name=nupt913
ptg000010l_1	blast	nupt	11580604	11580828	95.54561709	+	.	ID=nupt914;name=nupt914
ptg000010l_1	blast	nupt	12734358	12734898	96.07155143	+	.	ID=nupt915;name=nupt915
ptg000010l_1	blast	numt	14668268	14669350	91.65977437	+	.	ID=numt916;name=numt916
ptg000010l_1	blast	numt	14677451	14677586	99.265	-	.	ID=numt917;name=numt917
ptg000010l_1	blast	numt	14679101	14679379	92.606	-	.	ID=numt918;name=numt918
ptg000010l_1	blast	numt	14813775	14814175	93.516	-	.	ID=numt919;name=numt919
ptg000010l_1	blast	numt	15073525	15073662	98.551	+	.	ID=numt920;name=numt920
ptg000010l_1	blast	numt	15743076	15743414	86.55	-	.	ID=numt921;name=numt921
ptg000010l_1	blast	numt	16026916	16027486	97.552	+	.	ID=numt922;name=numt922
ptg000010l_1	blast	numt	16425182	16425467	96.503	+	.	ID=numt923;name=numt923
ptg000010l_1	blast	numt	16992471	16992649	87.293	+	.	ID=numt924;name=numt924
ptg000010l_1	blast	numt	17033814	17034520	92.546	-	.	ID=numt925;name=numt925
ptg000010l_1	blast	numt	17058237	17058383	90.19451656	+	.	ID=numt926;name=numt926
ptg000010l_1	blast	nupt	18280678	18280815	91.367	+	.	ID=nupt927;name=nupt927
ptg000010l_1	blast	nupt	20087983	20088144	85.629	+	.	ID=nupt928;name=nupt928
ptg000010l_1	blast	numt	20696244	20696628	97.922	-	.	ID=numt929;name=numt929
ptg000010l_1	blast	numt	22377991	22378454	95.9957437	+	.	ID=numt930;name=numt930
ptg000010l_1	blast	numt	24490524	24491117	98.316	+	.	ID=numt931;name=numt931
ptg000010l_1	blast	numt	24995144	24995554	90.8267594	+	.	ID=numt932;name=numt932
ptg000010l_1	blast	numt	25120169	25120279	87.387	+	.	ID=numt933;name=numt933
ptg000010l_1	blast	numt	25515059	25515231	86.127	-	.	ID=numt934;name=numt934
ptg000010l_1	blast	numt	25943065	25943707	95.699	+	.	ID=numt935;name=numt935
ptg000010l_1	blast	numt	26387909	26388276	88.315	+	.	ID=numt936;name=numt936
ptg000010l_1	blast	numt	26678222	26678346	86.508	-	.	ID=numt937;name=numt937
ptg000010l_1	blast	nupt	26834050	26834548	91.20482215	+	.	ID=nupt938;name=nupt938
ptg000010l_1	blast	nupt	26878545	26878833	88.356	-	.	ID=nupt939;name=nupt939
ptg000010l_1	blast	nupt	27261484	27261609	85.156	-	.	ID=nupt940;name=nupt940
ptg000010l_1	blast	numt	27465761	27466011	91.36715989	+	.	ID=numt941;name=numt941
ptg000010l_1	blast	numt	27666810	27667136	89.69826095	+	.	ID=numt942;name=numt942
ptg000010l_1	blast	numt	27757141	27757243	85.714	+	.	ID=numt943;name=numt943
ptg000010l_1	blast	numt	27828821	27829015	87.31044615	+	.	ID=numt944;name=numt944
ptg000010l_1	blast	numt	28168707	28168976	85.036	+	.	ID=numt945;name=numt945
ptg000010l_1	blast	nupt	28759449	28759603	85.806	-	.	ID=nupt946;name=nupt946
ptg000010l_1	blast	numt	28770382	28770834	94.923	+	.	ID=numt947;name=numt947
ptg000010l_1	blast	numt	29292761	29293034	95.985	+	.	ID=numt948;name=numt948
ptg000010l_1	blast	num/pt	29398907	29399105	91.96	-	.	ID=numpt949;name=numpt949
ptg000010l_1	blast	nupt	29594798	29594961	87.195	+	.	ID=nupt950;name=nupt950
ptg000010l_1	blast	numt	29605013	29605118	90.566	+	.	ID=numt951;name=numt951
ptg000010l_1	blast	nupt	29725126	29725401	90.58	+	.	ID=nupt952;name=nupt952
ptg000010l_1	blast	nupt	29899989	29900397	87.01221907	+	.	ID=nupt953;name=nupt953
ptg000010l_1	blast	numt	30133896	30134214	93.103	-	.	ID=numt954;name=numt954
ptg000010l_1	blast	numt	30599298	30599528	87.705525	+	.	ID=numt955;name=numt955
ptg000010l_1	blast	numt	30648299	30648525	87.28810345	+	.	ID=numt956;name=numt956
ptg000010l_1	blast	numt	30779138	30779259	87.705	-	.	ID=numt957;name=numt957
ptg000010l_1	blast	numpt	31159446	31159996	95.8718	+	.	ID=numpt958;name=numpt958
ptg000010l_1	blast	numt	31591211	31591415	90.732	+	.	ID=numt959;name=numt959
ptg000010l_1	blast	numt	32164293	32164680	90.488	-	.	ID=numt960;name=numt960
ptg000010l_1	blast	nupt	32848134	32848243	87.273	+	.	ID=nupt961;name=nupt961
ptg000010l_1	blast	numt	33120348	33120448	90.099	-	.	ID=numt962;name=numt962
ptg000010l_1	blast	nupt	33208100	33208318	90.12055102	+	.	ID=nupt963;name=nupt963
ptg000010l_1	blast	nupt	33343472	33344519	88.69199258	+	.	ID=nupt964;name=nupt964
ptg000010l_1	blast	nupt	33966934	33967061	89.06438095	+	.	ID=nupt965;name=nupt965
ptg000010l_1	blast	nupt	33978727	33979212	86.10229519	+	.	ID=nupt966;name=nupt966
ptg000010l_1	blast	numt	34012122	34012254	88.235	+	.	ID=numt967;name=numt967
ptg000010l_1	blast	numt	34069932	34070295	86.016	+	.	ID=numt968;name=numt968
ptg000010l_1	blast	nupt	34137911	34138007	88.99367273	+	.	ID=nupt969;name=nupt969
ptg000010l_1	blast	nupt	34138324	34138839	86.55411877	+	.	ID=nupt970;name=nupt970
ptg000010l_1	blast	nupt	34139247	34139781	86.21361011	+	.	ID=nupt971;name=nupt971
ptg000010l_1	blast	nupt	34140283	34140815	87.19539676	+	.	ID=nupt972;name=nupt972
ptg000010l_1	blast	nupt	34144194	34144450	86.6412524	+	.	ID=nupt973;name=nupt973
ptg000010l_1	blast	numt	34467393	34467627	92.766	+	.	ID=numt974;name=numt974
ptg000010l_1	blast	numt	34576829	34577110	86.525	-	.	ID=numt975;name=numt975
ptg000010l_1	blast	numt	34963202	34963421	85.78230986	+	.	ID=numt976;name=numt976
ptg000010l_1	blast	nupt	35379792	35379924	94.737	+	.	ID=nupt977;name=nupt977
ptg000010l_1	blast	numt	35381851	35381958	91.96434545	+	.	ID=numt978;name=numt978
ptg000010l_1	blast	numt	36033769	36034772	95.626	+	.	ID=numt979;name=numt979
ptg000011l_1	blast	nupt	380385	380849	93.63171734	+	.	ID=nupt980;name=nupt980
ptg000011l_1	blast	nupt	453608	453745	85	+	.	ID=nupt981;name=nupt981
ptg000011l_1	blast	numt	694110	694232	85.366	-	.	ID=numt982;name=numt982
ptg000011l_1	blast	numt	1134726	1138012	91.73	-	.	ID=numt983;name=numt983
ptg000011l_1	blast	numt	1138706	1143117	93.22474325	+	.	ID=numt984;name=numt984
ptg000011l_1	blast	numt	1206113	1207636	90.026	+	.	ID=numt985;name=numt985
ptg000011l_1	blast	numt	1211781	1214302	92.47844555	+	.	ID=numt986;name=numt986
ptg000011l_1	blast	numt	1223873	1224052	90.26155856	+	.	ID=numt987;name=numt987
ptg000011l_1	blast	numt	1224375	1225816	91.60493909	+	.	ID=numt988;name=numt988
ptg000011l_1	blast	numt	1228512	1231162	90.51878566	+	.	ID=numt989;name=numt989
ptg000011l_1	blast	numt	1277278	1277395	92.437	-	.	ID=numt990;name=numt990
ptg000011l_1	blast	nupt	1899594	1899791	87.879	-	.	ID=nupt991;name=nupt991
ptg000011l_1	blast	nupt	1901543	1901643	85.294	-	.	ID=nupt992;name=nupt992
ptg000011l_1	blast	nupt	1902808	1903134	85.546	-	.	ID=nupt993;name=nupt993
ptg000011l_1	blast	numt	1931993	1932647	94.207	-	.	ID=numt994;name=numt994
ptg000011l_1	blast	numt	2229673	2229941	88.971	-	.	ID=numt995;name=numt995
ptg000011l_1	blast	nupt	2232659	2233029	88.18981132	+	.	ID=nupt996;name=nupt996
ptg000011l_1	blast	numt	2512369	2512858	93.39156942	+	.	ID=numt997;name=numt997
ptg000011l_1	blast	numt	2594349	2594483	86.667	-	.	ID=numt998;name=numt998
ptg000011l_1	blast	numt	3060429	3060542	85.088	+	.	ID=numt999;name=numt999
ptg000011l_1	blast	nupt	3121597	3121774	86.517	-	.	ID=nupt1000;name=nupt1000
ptg000011l_1	blast	nupt	3125448	3125565	86.885	+	.	ID=nupt1001;name=nupt1001
ptg000011l_1	blast	nupt	3153941	3154438	88.1738118	+	.	ID=nupt1002;name=nupt1002
ptg000011l_1	blast	numt	3157741	3157880	90	-	.	ID=numt1003;name=numt1003
ptg000011l_1	blast	numt	3517059	3517125	87.59222222	+	.	ID=numt1004;name=numt1004
ptg000011l_1	blast	numt	3533905	3534041	85.211	-	.	ID=numt1005;name=numt1005
ptg000011l_1	blast	numt	3662012	3662578	88.889	+	.	ID=numt1006;name=numt1006
ptg000011l_1	blast	nupt	3769685	3770114	96.101	-	.	ID=nupt1007;name=nupt1007
ptg000011l_1	blast	nupt	3796655	3797251	90.45212345	+	.	ID=nupt1008;name=nupt1008
ptg000011l_1	blast	nupt	3799178	3799304	89.764	+	.	ID=nupt1009;name=nupt1009
ptg000011l_1	blast	numt	3801805	3802084	85.915	-	.	ID=numt1010;name=numt1010
ptg000011l_1	blast	nupt	3812531	3812799	86.617	-	.	ID=nupt1011;name=nupt1011
ptg000011l_1	blast	nupt	3956373	3956548	88.06835632	+	.	ID=nupt1012;name=nupt1012
ptg000011l_1	blast	nupt	3956907	3957007	85.149	+	.	ID=nupt1013;name=nupt1013
ptg000011l_1	blast	numt	4060714	4060818	86.667	-	.	ID=numt1014;name=numt1014
ptg000011l_1	blast	nupt	4260278	4260429	90.58844828	+	.	ID=nupt1015;name=nupt1015
ptg000011l_1	blast	numt	4482608	4482878	93.015	-	.	ID=numt1016;name=numt1016
ptg000011l_1	blast	numt	4657368	4657641	90.182	+	.	ID=numt1017;name=numt1017
ptg000011l_1	blast	numpt	4702423	4702682	86.93895492	+	.	ID=numpt1018;name=numpt1018
ptg000011l_1	blast	numt	4874107	4874236	87.692	-	.	ID=numt1019;name=numt1019
ptg000011l_1	blast	numt	4876727	4877304	90.82800812	+	.	ID=numt1020;name=numt1020
ptg000011l_1	blast	nupt	4956352	4956580	90.27568	+	.	ID=nupt1021;name=nupt1021
ptg000011l_1	blast	numt	5078604	5079006	87.561	+	.	ID=numt1022;name=numt1022
ptg000011l_1	blast	numt	5094187	5094430	87.449	-	.	ID=numt1023;name=numt1023
ptg000011l_1	blast	numt	5986585	5986942	85.515	-	.	ID=numt1024;name=numt1024
ptg000011l_1	blast	numt	6008854	6009213	85.319	-	.	ID=numt1025;name=numt1025
ptg000011l_1	blast	nupt	6592346	6592701	91.576	+	.	ID=nupt1026;name=nupt1026
ptg000011l_1	blast	numt	6595914	6596498	85.042	-	.	ID=numt1027;name=numt1027
ptg000011l_1	blast	numt	6689546	6689807	93.13	+	.	ID=numt1028;name=numt1028
ptg000011l_1	blast	numt	6905336	6905597	95.802	+	.	ID=numt1029;name=numt1029
ptg000011l_1	blast	nupt	7992333	7992436	96.154	+	.	ID=nupt1030;name=nupt1030
ptg000011l_1	blast	numt	8594265	8594461	95.939	+	.	ID=numt1031;name=numt1031
ptg000011l_1	blast	nupt	8747727	8748076	99.714	+	.	ID=nupt1032;name=nupt1032
ptg000011l_1	blast	numt	9197256	9197662	99.754	-	.	ID=numt1033;name=numt1033
ptg000011l_1	blast	nupt	9562937	9563037	87.129	+	.	ID=nupt1034;name=nupt1034
ptg000011l_1	blast	nupt	9646090	9646190	87.129	+	.	ID=nupt1035;name=nupt1035
ptg000011l_1	blast	nupt	10018727	10018827	87.129	+	.	ID=nupt1036;name=nupt1036
ptg000011l_1	blast	nupt	10101869	10101969	87.129	+	.	ID=nupt1037;name=nupt1037
ptg000011l_1	blast	nupt	10479017	10479117	87.129	+	.	ID=nupt1038;name=nupt1038
ptg000011l_1	blast	nupt	10562301	10562401	87.129	+	.	ID=nupt1039;name=nupt1039
ptg000011l_1	blast	numt	11084547	11084694	93.919	-	.	ID=numt1040;name=numt1040
ptg000011l_1	blast	nupt	11490267	11490875	85.93451998	+	.	ID=nupt1041;name=nupt1041
ptg000011l_1	blast	numt	11934267	11934619	91.47151724	+	.	ID=numt1042;name=numt1042
ptg000011l_1	blast	numt	11934980	11935091	85.965	-	.	ID=numt1043;name=numt1043
ptg000011l_1	blast	numt	12449765	12450241	85.91237854	+	.	ID=numt1044;name=numt1044
ptg000011l_1	blast	numt	12450983	12451394	86.43307162	+	.	ID=numt1045;name=numt1045
ptg000011l_1	blast	numt	12452522	12452579	90.36228571	+	.	ID=numt1046;name=numt1046
ptg000011l_1	blast	nupt	13257209	13257351	86.713	+	.	ID=nupt1047;name=nupt1047
ptg000011l_1	blast	numt	13369172	13369413	97.521	-	.	ID=numt1048;name=numt1048
ptg000011l_1	blast	numt	13818144	13818361	90.826	-	.	ID=numt1049;name=numt1049
ptg000011l_1	blast	nupt	13958321	13958441	88.43	-	.	ID=nupt1050;name=nupt1050
ptg000011l_1	blast	nupt	14055952	14056067	86.325	-	.	ID=nupt1051;name=nupt1051
ptg000011l_1	blast	nupt	14270808	14270921	88.596	+	.	ID=nupt1052;name=nupt1052
ptg000011l_1	blast	numt	14346273	14346564	88.07652322	+	.	ID=numt1053;name=numt1053
ptg000011l_1	blast	numt	14423337	14423980	90.698	+	.	ID=numt1054;name=numt1054
ptg000011l_1	blast	numt	14705407	14705979	88.49334219	+	.	ID=numt1055;name=numt1055
ptg000011l_1	blast	numt	15159803	15159941	85.612	+	.	ID=numt1056;name=numt1056
ptg000011l_1	blast	nupt	15214103	15214261	93.1595443	+	.	ID=nupt1057;name=nupt1057
ptg000011l_1	blast	numpt	15426620	15428368	91.91905404	+	.	ID=numpt1058;name=numpt1058
ptg000011l_1	blast	numt	15500685	15501001	86.12	-	.	ID=numt1059;name=numt1059
ptg000011l_1	blast	nupt	15597553	15599927	98.33168978	+	.	ID=nupt1060;name=nupt1060
ptg000011l_1	blast	num/pt	15759562	15760216	87.252	+	.	ID=numpt1061;name=numpt1061
ptg000011l_1	blast	nupt	16013391	16013548	90.08738472	+	.	ID=nupt1062;name=nupt1062
ptg000011l_1	blast	nupt	16113131	16113257	85.938	-	.	ID=nupt1063;name=nupt1063
ptg000011l_1	blast	nupt	16201811	16202009	85.427	+	.	ID=nupt1064;name=nupt1064
ptg000011l_1	blast	numt	16302239	16302373	86.957	+	.	ID=numt1065;name=numt1065
ptg000011l_1	blast	num/pt	16373121	16373358	86.2935	+	.	ID=numpt1066;name=numpt1066
ptg000011l_1	blast	nupt	16735302	16735423	98.361	-	.	ID=nupt1067;name=nupt1067
ptg000011l_1	blast	numt	16884557	16884845	92.096	+	.	ID=numt1068;name=numt1068
ptg000011l_1	blast	numt	16885644	16885928	85.263	-	.	ID=numt1069;name=numt1069
ptg000011l_1	blast	nupt	16906584	16906771	89.12831369	+	.	ID=nupt1070;name=nupt1070
ptg000011l_1	blast	nupt	16941718	16941825	92.10076438	+	.	ID=nupt1071;name=nupt1071
ptg000011l_1	blast	nupt	17113908	17114100	85.052	+	.	ID=nupt1072;name=nupt1072
ptg000011l_1	blast	numt	17118643	17118967	92	-	.	ID=numt1073;name=numt1073
ptg000011l_1	blast	nupt	17234050	17235618	96.72004581	+	.	ID=nupt1074;name=nupt1074
ptg000011l_1	blast	numt	17243465	17243808	96.812	+	.	ID=numt1075;name=numt1075
ptg000011l_1	blast	num/pt	17320658	17322424	89.17404291	+	.	ID=numpt1076;name=numpt1076
ptg000011l_1	blast	nupt	17322747	17323777	90.72836616	+	.	ID=nupt1077;name=nupt1077
ptg000011l_1	blast	nupt	17324158	17324679	92.37702717	+	.	ID=nupt1078;name=nupt1078
ptg000011l_1	blast	nupt	17849073	17849229	87.342	+	.	ID=nupt1079;name=nupt1079
ptg000011l_1	blast	num/pt	17943871	17944024	87.373	+	.	ID=numpt1080;name=numpt1080
ptg000011l_1	blast	numt	18078035	18078241	85.507	+	.	ID=numt1081;name=numt1081
ptg000011l_1	blast	numt	18221536	18222135	87.97924814	+	.	ID=numt1082;name=numt1082
ptg000011l_1	blast	nupt	18549702	18549825	85.714	-	.	ID=nupt1083;name=nupt1083
ptg000011l_1	blast	nupt	18776324	18776608	97.193	-	.	ID=nupt1084;name=nupt1084
ptg000011l_1	blast	numt	18922867	18923590	92.72237487	+	.	ID=numt1085;name=numt1085
ptg000012l_1	blast	nupt	465967	466123	87.037	+	.	ID=nupt1086;name=nupt1086
ptg000012l_1	blast	numt	485446	485491	89.93929032	+	.	ID=numt1087;name=numt1087
ptg000012l_1	blast	nupt	491266	491424	88.415	+	.	ID=nupt1088;name=nupt1088
ptg000012l_1	blast	numt	788603	788707	85.185	+	.	ID=numt1089;name=numt1089
ptg000012l_1	blast	numt	1176631	1176779	89.03136111	+	.	ID=numt1090;name=numt1090
ptg000012l_1	blast	nupt	1462690	1462835	89.87101538	+	.	ID=nupt1091;name=nupt1091
ptg000012l_1	blast	nupt	1507278	1507421	88.61575182	+	.	ID=nupt1092;name=nupt1092
ptg000012l_1	blast	nupt	1523632	1523775	88.61575182	+	.	ID=nupt1093;name=nupt1093
ptg000012l_1	blast	nupt	1531445	1531569	88.40047368	+	.	ID=nupt1094;name=nupt1094
ptg000012l_1	blast	numt	1849670	1849805	87.591	+	.	ID=numt1095;name=numt1095
ptg000012l_1	blast	numt	1879688	1879872	85.263	+	.	ID=numt1096;name=numt1096
ptg000012l_1	blast	nupt	1882464	1882698	88.07086266	+	.	ID=nupt1097;name=nupt1097
ptg000012l_1	blast	nupt	2212782	2213040	89.695	+	.	ID=nupt1098;name=nupt1098
ptg000012l_1	blast	numt	2389739	2390026	88.58957143	+	.	ID=numt1099;name=numt1099
ptg000012l_1	blast	numt	2642339	2642446	85.185	+	.	ID=numt1100;name=numt1100
ptg000012l_1	blast	numt	3309655	3309771	88.136	+	.	ID=numt1101;name=numt1101
ptg000012l_1	blast	nupt	3311228	3311353	86.508	-	.	ID=nupt1102;name=nupt1102
ptg000012l_1	blast	nupt	3367444	3367583	86.525	+	.	ID=nupt1103;name=nupt1103
ptg000012l_1	blast	numt	3749380	3749485	86.792	-	.	ID=numt1104;name=numt1104
ptg000012l_1	blast	numpt	3853208	3853504	89.00845165	+	.	ID=numpt1105;name=numpt1105
ptg000012l_1	blast	numt	3889451	3889579	89.147	-	.	ID=numt1106;name=numt1106
ptg000012l_1	blast	numt	4044345	4044589	86.76468657	+	.	ID=numt1107;name=numt1107
ptg000012l_1	blast	numt	4077681	4077933	88.189	+	.	ID=numt1108;name=numt1108
ptg000012l_1	blast	numt	5043867	5044094	87.22526667	+	.	ID=numt1109;name=numt1109
ptg000012l_1	blast	nupt	5076414	5076527	91.94838647	+	.	ID=nupt1110;name=nupt1110
ptg000012l_1	blast	numt	5377446	5377705	87.308	-	.	ID=numt1111;name=numt1111
ptg000012l_1	blast	numt	5789875	5790129	86.95608805	+	.	ID=numt1112;name=numt1112
ptg000012l_1	blast	numpt	6121688	6122620	97.94394655	+	.	ID=numpt1113;name=numpt1113
ptg000012l_1	blast	nupt	6258304	6259142	89.0606402	+	.	ID=nupt1114;name=nupt1114
ptg000012l_1	blast	nupt	6261365	6261488	89.82284027	+	.	ID=nupt1115;name=nupt1115
ptg000012l_1	blast	numt	6525312	6525489	88.12601714	+	.	ID=numt1116;name=numt1116
ptg000012l_1	blast	numt	6676087	6676865	86.752	-	.	ID=numt1117;name=numt1117
ptg000012l_1	blast	numt	6694749	6695209	94.577	+	.	ID=numt1118;name=numt1118
ptg000012l_1	blast	nupt	7381268	7381432	87.135	-	.	ID=nupt1119;name=nupt1119
ptg000012l_1	blast	nupt	7612875	7613295	92.30806242	+	.	ID=nupt1120;name=nupt1120
ptg000012l_1	blast	numt	7647763	7647870	85.185	-	.	ID=numt1121;name=numt1121
ptg000012l_1	blast	nupt	7912851	7913298	88.90485346	+	.	ID=nupt1122;name=nupt1122
ptg000012l_1	blast	numt	7953243	7953437	96.429	+	.	ID=numt1123;name=numt1123
ptg000012l_1	blast	nupt	7976994	7977116	98.18683652	+	.	ID=nupt1124;name=nupt1124
ptg000012l_1	blast	nupt	8073302	8074150	92.0622704	+	.	ID=nupt1125;name=nupt1125
ptg000012l_1	blast	nupt	8113441	8114241	87.772	+	.	ID=nupt1126;name=nupt1126
ptg000012l_1	blast	numt	8215788	8215969	86.813	-	.	ID=numt1127;name=numt1127
ptg000012l_1	blast	nupt	8216565	8216735	88.304	-	.	ID=nupt1128;name=nupt1128
ptg000012l_1	blast	numt	8653827	8654090	87.594	-	.	ID=numt1129;name=numt1129
ptg000012l_1	blast	numt	8778097	8778218	86.066	-	.	ID=numt1130;name=numt1130
ptg000012l_1	blast	numt	9252707	9254281	91.219	-	.	ID=numt1131;name=numt1131
ptg000012l_1	blast	numt	9275186	9277493	92.249	-	.	ID=numt1132;name=numt1132
ptg000012l_1	blast	numt	9279555	9281979	93.42811441	+	.	ID=numt1133;name=numt1133
ptg000012l_1	blast	numt	9283304	9283568	92.83	+	.	ID=numt1134;name=numt1134
ptg000012l_1	blast	numt	9894692	9894797	88.679	+	.	ID=numt1135;name=numt1135
ptg000012l_1	blast	nupt	9907548	9907687	92.143	+	.	ID=nupt1136;name=nupt1136
ptg000012l_1	blast	nupt	10173708	10173969	99.25518311	+	.	ID=nupt1137;name=nupt1137
ptg000012l_1	blast	numt	13733591	13733770	93.889	-	.	ID=numt1138;name=numt1138
ptg000012l_1	blast	numt	14044277	14045015	92.65276809	+	.	ID=numt1139;name=numt1139
ptg000012l_1	blast	nupt	14159271	14159475	88.995	+	.	ID=nupt1140;name=nupt1140
ptg000012l_1	blast	num/pt	14353880	14354122	90.7405	+	.	ID=numpt1141;name=numpt1141
ptg000012l_1	blast	numt	14530806	14531097	99.315	-	.	ID=numt1142;name=numt1142
ptg000012l_1	blast	nupt	14535304	14535677	90.20388189	+	.	ID=nupt1143;name=nupt1143
ptg000012l_1	blast	numt	14558628	14558768	90.69115842	+	.	ID=numt1144;name=numt1144
ptg000012l_1	blast	numt	14659602	14659714	88.496	+	.	ID=numt1145;name=numt1145
ptg000012l_1	blast	numt	14752917	14753020	86.916	+	.	ID=numt1146;name=numt1146
ptg000012l_1	blast	nupt	14831179	14831471	90.38198447	+	.	ID=nupt1147;name=nupt1147
ptg000012l_1	blast	nupt	14837269	14838422	91.33608414	+	.	ID=nupt1148;name=nupt1148
ptg000012l_1	blast	nupt	14841001	14841660	90.50941731	+	.	ID=nupt1149;name=nupt1149
ptg000012l_1	blast	nupt	14864585	14864803	90.67701728	+	.	ID=nupt1150;name=nupt1150
ptg000012l_1	blast	nupt	14882817	14882895	90.0153913	+	.	ID=nupt1151;name=nupt1151
ptg000012l_1	blast	nupt	14903390	14903936	87.61301313	+	.	ID=nupt1152;name=nupt1152
ptg000012l_1	blast	nupt	14931510	14932214	86.78911331	+	.	ID=nupt1153;name=nupt1153
ptg000012l_1	blast	nupt	14957466	14958170	86.92758357	+	.	ID=nupt1154;name=nupt1154
ptg000012l_1	blast	nupt	14974054	14974313	88.30078161	+	.	ID=nupt1155;name=nupt1155
ptg000012l_1	blast	nupt	14986257	14986961	86.92758357	+	.	ID=nupt1156;name=nupt1156
ptg000012l_1	blast	nupt	15014198	15014384	88.36	+	.	ID=nupt1157;name=nupt1157
ptg000012l_1	blast	nupt	15068309	15068603	89.831	+	.	ID=nupt1158;name=nupt1158
ptg000012l_1	blast	nupt	15069053	15069347	88.814	+	.	ID=nupt1159;name=nupt1159
ptg000012l_1	blast	nupt	15069791	15070221	87.586	+	.	ID=nupt1160;name=nupt1160
ptg000012l_1	blast	nupt	15094164	15094289	87.79792969	+	.	ID=nupt1161;name=nupt1161
ptg000012l_1	blast	numt	15222620	15222742	89.431	+	.	ID=numt1162;name=numt1162
ptg000012l_1	blast	nupt	15591975	15592123	85.235	-	.	ID=nupt1163;name=nupt1163
ptg000012l_1	blast	nupt	15821373	15821426	88.23362	+	.	ID=nupt1164;name=nupt1164
ptg000013l_1	blast	numt	99177	99375	89.97881356	+	.	ID=numt1165;name=numt1165
ptg000013l_1	blast	numt	107732	108702	90.20018229	+	.	ID=numt1166;name=numt1166
ptg000013l_1	blast	nupt	363862	363984	94.309	+	.	ID=nupt1167;name=nupt1167
ptg000013l_1	blast	numt	1439870	1440093	86.9	-	.	ID=numt1168;name=numt1168
ptg000013l_1	blast	nupt	1583121	1583272	88.816	-	.	ID=nupt1169;name=nupt1169
ptg000013l_1	blast	numt	1584903	1585292	92.45797926	+	.	ID=numt1170;name=numt1170
ptg000013l_1	blast	nupt	1677568	1677774	85.849	+	.	ID=nupt1171;name=nupt1171
ptg000013l_1	blast	nupt	1987054	1987158	87.619	+	.	ID=nupt1172;name=nupt1172
ptg000013l_1	blast	nupt	2000519	2000656	87.93752688	+	.	ID=nupt1173;name=nupt1173
ptg000013l_1	blast	numt	2218355	2218558	87.01909709	+	.	ID=numt1174;name=numt1174
ptg000013l_1	blast	nupt	2237678	2237839	87.91782366	+	.	ID=nupt1175;name=nupt1175
ptg000013l_1	blast	nupt	2238550	2238664	86.957	+	.	ID=nupt1176;name=nupt1176
ptg000013l_1	blast	nupt	2241207	2241601	94.1940719	+	.	ID=nupt1177;name=nupt1177
ptg000013l_1	blast	numt	3050977	3051527	87.37285724	+	.	ID=numt1178;name=numt1178
ptg000013l_1	blast	numt	4030160	4030275	92.241	+	.	ID=numt1179;name=numt1179
ptg000013l_1	blast	numt	4303657	4303733	96.66252991	+	.	ID=numt1180;name=numt1180
ptg000013l_1	blast	numt	4673970	4674309	91.496	-	.	ID=numt1181;name=numt1181
ptg000013l_1	blast	nupt	4774930	4775064	91.79974809	+	.	ID=nupt1182;name=nupt1182
ptg000013l_1	blast	numt	5172161	5172318	86.25	-	.	ID=numt1183;name=numt1183
ptg000013l_1	blast	numt	5178207	5178521	86.31453261	+	.	ID=numt1184;name=numt1184
ptg000013l_1	blast	nupt	5211689	5212056	90.591	-	.	ID=nupt1185;name=nupt1185
ptg000013l_1	blast	numt	5433509	5433653	88.966	+	.	ID=numt1186;name=numt1186
ptg000013l_1	blast	nupt	5503114	5503221	86.111	-	.	ID=nupt1187;name=nupt1187
ptg000013l_1	blast	nupt	5547509	5547860	89.32717799	+	.	ID=nupt1188;name=nupt1188
ptg000013l_1	blast	numt	5993648	5994018	86.72100016	+	.	ID=numt1189;name=numt1189
ptg000013l_1	blast	nupt	6121190	6121518	87.99114634	+	.	ID=nupt1190;name=nupt1190
ptg000013l_1	blast	numpt	6195339	6195600	90.74154419	+	.	ID=numpt1191;name=numpt1191
ptg000013l_1	blast	numt	6480961	6481084	88.71	+	.	ID=numt1192;name=numt1192
ptg000013l_1	blast	numt	6507433	6507938	86.693	+	.	ID=numt1193;name=numt1193
ptg000013l_1	blast	numt	6549496	6549685	85.484	+	.	ID=numt1194;name=numt1194
ptg000013l_1	blast	numt	6977931	6978122	88.601	-	.	ID=numt1195;name=numt1195
ptg000013l_1	blast	numt	7076747	7076852	85.981	-	.	ID=numt1196;name=numt1196
ptg000013l_1	blast	numt	7486662	7487258	94.31329748	+	.	ID=numt1197;name=numt1197
ptg000013l_1	blast	nupt	7771598	7772192	94.23329726	+	.	ID=nupt1198;name=nupt1198
ptg000013l_1	blast	numt	7946729	7946883	85.987	-	.	ID=numt1199;name=numt1199
ptg000013l_1	blast	numt	8305589	8305726	86.111	+	.	ID=numt1200;name=numt1200
ptg000013l_1	blast	numt	8517202	8517422	86.878	+	.	ID=numt1201;name=numt1201
ptg000013l_1	blast	nupt	8607463	8607602	88.55005724	+	.	ID=nupt1202;name=nupt1202
ptg000013l_1	blast	num/pt	9050766	9050888	97.1545	+	.	ID=numpt1203;name=numpt1203
ptg000013l_1	blast	numt	9063116	9063346	86.58	+	.	ID=numt1204;name=numt1204
ptg000013l_1	blast	nupt	10424927	10425025	93	-	.	ID=nupt1205;name=nupt1205
ptg000013l_1	blast	numt	11177802	11178108	90.879	+	.	ID=numt1206;name=numt1206
ptg000013l_1	blast	nupt	11783013	11783114	85.437	+	.	ID=nupt1207;name=nupt1207
ptg000013l_1	blast	nupt	11912214	11912360	87.838	+	.	ID=nupt1208;name=nupt1208
ptg000013l_1	blast	numt	11964955	11965189	87.66	-	.	ID=numt1209;name=numt1209
ptg000013l_1	blast	numt	11996550	11997068	86.64486747	+	.	ID=numt1210;name=numt1210
ptg000013l_1	blast	numt	11997419	11997803	87.98	+	.	ID=numt1211;name=numt1211
ptg000013l_1	blast	numt	12117533	12117727	86.41194505	+	.	ID=numt1212;name=numt1212
ptg000013l_1	blast	num/pt	12150988	12151101	91.228	+	.	ID=numpt1213;name=numpt1213
ptg000013l_1	blast	num/pt	12188944	12192567	96.05137974	+	.	ID=numpt1214;name=numpt1214
ptg000013l_1	blast	numt	12304298	12304653	90	+	.	ID=numt1215;name=numt1215
ptg000013l_1	blast	numt	12305981	12306121	90.278	-	.	ID=numt1216;name=numt1216
ptg000013l_1	blast	numt	12307077	12307617	89.83471402	+	.	ID=numt1217;name=numt1217
ptg000013l_1	blast	numt	12310355	12312163	87.22854191	+	.	ID=numt1218;name=numt1218
ptg000013l_1	blast	nupt	12820296	12820418	96.748	+	.	ID=nupt1219;name=nupt1219
ptg000013l_1	blast	numt	12955637	12956436	97.25	+	.	ID=numt1220;name=numt1220
ptg000013l_1	blast	nupt	13701716	13701831	87.5	+	.	ID=nupt1221;name=nupt1221
ptg000013l_1	blast	numt	13829424	13829580	91.81994904	+	.	ID=numt1222;name=numt1222
ptg000013l_1	blast	numt	14152471	14158406	90.72576792	+	.	ID=numt1223;name=numt1223
ptg000013l_1	blast	numt	14412792	14412982	92.67	-	.	ID=numt1224;name=numt1224
ptg000013l_1	blast	numt	15295976	15296316	87.143	+	.	ID=numt1225;name=numt1225
ptg000013l_1	blast	numt	15332423	15332567	87.671	-	.	ID=numt1226;name=numt1226
ptg000013l_1	blast	numt	15355224	15355398	85.227	-	.	ID=numt1227;name=numt1227
ptg000013l_1	blast	num/pt	15994654	15994884	93.5065	+	.	ID=numpt1228;name=numpt1228
ptg000013l_1	blast	numt	16187153	16187274	89.344	+	.	ID=numt1229;name=numt1229
ptg000013l_1	blast	nupt	16503290	16503689	88.23970815	+	.	ID=nupt1230;name=nupt1230
ptg000013l_1	blast	nupt	16537964	16538068	87.619	+	.	ID=nupt1231;name=nupt1231
ptg000013l_1	blast	nupt	17018740	17018961	99.55	-	.	ID=nupt1232;name=nupt1232
ptg000013l_1	blast	numt	17252388	17252639	92.49	+	.	ID=numt1233;name=numt1233
ptg000013l_1	blast	nupt	17365300	17365449	86.709	+	.	ID=nupt1234;name=nupt1234
ptg000013l_1	blast	nupt	17443808	17443998	88.601	+	.	ID=nupt1235;name=nupt1235
ptg000013l_1	blast	numt	17899961	17900087	87.402	+	.	ID=numt1236;name=numt1236
ptg000013l_1	blast	numt	17985770	17986425	87.21594919	+	.	ID=numt1237;name=numt1237
ptg000013l_1	blast	nupt	18004350	18004502	93.66122672	+	.	ID=nupt1238;name=nupt1238
ptg000013l_1	blast	nupt	18026901	18027036	92.701	-	.	ID=nupt1239;name=nupt1239
ptg000013l_1	blast	nupt	18089348	18089560	87.32089286	+	.	ID=nupt1240;name=nupt1240
ptg000013l_1	blast	nupt	18147536	18150406	91.38021797	+	.	ID=nupt1241;name=nupt1241
ptg000013l_1	blast	numt	18286402	18288693	85.091	+	.	ID=numt1242;name=numt1242
ptg000013l_1	blast	numt	18352412	18352543	85.821	-	.	ID=numt1243;name=numt1243
ptg000013l_1	blast	numt	18603427	18603532	92.453	-	.	ID=numt1244;name=numt1244
ptg000013l_1	blast	numt	18922406	18922742	87.427	+	.	ID=numt1245;name=numt1245
ptg000013l_1	blast	numt	19110721	19110936	85.185	-	.	ID=numt1246;name=numt1246
ptg000013l_1	blast	numt	19257404	19257561	85.443	+	.	ID=numt1247;name=numt1247
ptg000013l_1	blast	nupt	19393290	19393602	85.6034	+	.	ID=nupt1248;name=nupt1248
ptg000013l_1	blast	nupt	19395373	19395827	89.01448828	+	.	ID=nupt1249;name=nupt1249
ptg000013l_1	blast	numt	19436811	19436978	88.757	+	.	ID=numt1250;name=numt1250
ptg000013l_1	blast	num/pt	19494895	19495047	85.256	+	.	ID=numpt1251;name=numpt1251
ptg000013l_1	blast	numt	19527524	19527707	85.484	-	.	ID=numt1252;name=numt1252
ptg000013l_1	blast	nupt	19946057	19946438	85.67503958	+	.	ID=nupt1253;name=nupt1253
ptg000013l_1	blast	numt	20048642	20048791	86.0082437	+	.	ID=numt1254;name=numt1254
ptg000013l_1	blast	numt	20252757	20252918	93.413	-	.	ID=numt1255;name=numt1255
ptg000013l_1	blast	numt	20677383	20677622	85.246	-	.	ID=numt1256;name=numt1256
ptg000013l_1	blast	numt	20756015	20756182	85.119	-	.	ID=numt1257;name=numt1257
ptg000013l_1	blast	numt	20828834	20829204	95.161	-	.	ID=numt1258;name=numt1258
ptg000013l_1	blast	nupt	20943100	20943243	85.417	-	.	ID=nupt1259;name=nupt1259
ptg000014l_1	blast	numt	417792	417973	86.096	+	.	ID=numt1260;name=numt1260
ptg000014l_1	blast	numt	497806	498155	85.165	+	.	ID=numt1261;name=numt1261
ptg000014l_1	blast	numt	641709	641923	91.628	+	.	ID=numt1262;name=numt1262
ptg000014l_1	blast	numt	650158	650513	96.02450884	+	.	ID=numt1263;name=numt1263
ptg000014l_1	blast	numpt	730414	730682	95.758169	+	.	ID=numpt1264;name=numpt1264
ptg000014l_1	blast	numpt	775061	775493	88.75695067	+	.	ID=numpt1265;name=numpt1265
ptg000014l_1	blast	numt	1259631	1259735	85.714	-	.	ID=numt1266;name=numt1266
ptg000014l_1	blast	nupt	1262767	1262868	86.667	-	.	ID=nupt1267;name=nupt1267
ptg000014l_1	blast	numt	1385996	1386254	86.312	-	.	ID=numt1268;name=numt1268
ptg000014l_1	blast	nupt	1606233	1606333	89.109	+	.	ID=nupt1269;name=nupt1269
ptg000014l_1	blast	nupt	1756186	1756287	94.118	+	.	ID=nupt1270;name=nupt1270
ptg000014l_1	blast	numt	1782208	1782341	88.806	-	.	ID=numt1271;name=numt1271
ptg000014l_1	blast	nupt	1806377	1806503	85.827	-	.	ID=nupt1272;name=nupt1272
ptg000014l_1	blast	numt	1860217	1862129	97.94376715	+	.	ID=numt1273;name=numt1273
ptg000014l_1	blast	numt	1912301	1912441	87.234	-	.	ID=numt1274;name=numt1274
ptg000014l_1	blast	nupt	2141357	2141506	85.333	-	.	ID=nupt1275;name=nupt1275
ptg000014l_1	blast	numt	2393009	2393271	89.354	-	.	ID=numt1276;name=numt1276
ptg000014l_1	blast	nupt	2398820	2398955	85.294	+	.	ID=nupt1277;name=nupt1277
ptg000014l_1	blast	nupt	2424420	2424666	87.89728177	+	.	ID=nupt1278;name=nupt1278
ptg000014l_1	blast	numt	2435746	2435851	93.458	-	.	ID=numt1279;name=numt1279
ptg000014l_1	blast	nupt	2864828	2864946	85.833	-	.	ID=nupt1280;name=nupt1280
ptg000014l_1	blast	nupt	2880500	2880727	89.68885	+	.	ID=nupt1281;name=nupt1281
ptg000014l_1	blast	nupt	3012491	3012613	86.992	+	.	ID=nupt1282;name=nupt1282
ptg000014l_1	blast	numt	3029400	3029553	88.961	+	.	ID=numt1283;name=numt1283
ptg000014l_1	blast	numt	3061861	3062156	94.276	-	.	ID=numt1284;name=numt1284
ptg000014l_1	blast	numt	3226860	3226976	94.872	-	.	ID=numt1285;name=numt1285
ptg000014l_1	blast	numt	3239559	3239728	91.69851205	+	.	ID=numt1286;name=numt1286
ptg000014l_1	blast	nupt	3519023	3519126	88.679	+	.	ID=nupt1287;name=nupt1287
ptg000014l_1	blast	nupt	3542593	3542765	97.97086297	+	.	ID=nupt1288;name=nupt1288
ptg000014l_1	blast	numt	3548766	3549336	93.17	-	.	ID=numt1289;name=numt1289
ptg000014l_1	blast	numt	3644606	3644815	89.524	-	.	ID=numt1290;name=numt1290
ptg000014l_1	blast	numt	3830943	3831075	87.218	+	.	ID=numt1291;name=numt1291
ptg000014l_1	blast	numt	3839083	3839294	87.037	-	.	ID=numt1292;name=numt1292
ptg000014l_1	blast	numt	4235623	4235747	96	-	.	ID=numt1293;name=numt1293
ptg000014l_1	blast	nupt	4553473	4553828	89.136	-	.	ID=nupt1294;name=nupt1294
ptg000014l_1	blast	nupt	4837949	4838103	96.85565605	+	.	ID=nupt1295;name=nupt1295
ptg000014l_1	blast	numt	4850686	4851061	88.743	+	.	ID=numt1296;name=numt1296
ptg000014l_1	blast	numt	5073841	5073943	86.408	+	.	ID=numt1297;name=numt1297
ptg000014l_1	blast	numt	5169741	5170836	86.35482832	+	.	ID=numt1298;name=numt1298
ptg000014l_1	blast	numt	5380255	5382766	89.145	+	.	ID=numt1299;name=numt1299
ptg000014l_1	blast	nupt	5616495	5616651	88.71	+	.	ID=nupt1300;name=nupt1300
ptg000014l_1	blast	numt	5753996	5754119	87.097	+	.	ID=numt1301;name=numt1301
ptg000014l_1	blast	numt	6039597	6040299	86.702	+	.	ID=numt1302;name=numt1302
ptg000014l_1	blast	nupt	6084331	6084487	88.27572535	+	.	ID=nupt1303;name=nupt1303
ptg000014l_1	blast	numt	6127567	6127874	91.883	+	.	ID=numt1304;name=numt1304
ptg000014l_1	blast	nupt	6200376	6200638	85.556	-	.	ID=nupt1305;name=nupt1305
ptg000014l_1	blast	numt	6214461	6214558	85.437	-	.	ID=numt1306;name=numt1306
ptg000014l_1	blast	numt	6338742	6338915	88.0658314	+	.	ID=numt1307;name=numt1307
ptg000014l_1	blast	numt	6339829	6339968	85.315	+	.	ID=numt1308;name=numt1308
ptg000014l_1	blast	nupt	6573107	6573269	86.747	+	.	ID=nupt1309;name=nupt1309
ptg000014l_1	blast	numt	6753335	6753640	85.948	-	.	ID=numt1310;name=numt1310
ptg000014l_1	blast	nupt	6919621	6919808	86.702	+	.	ID=nupt1311;name=nupt1311
ptg000014l_1	blast	num/pt	6921383	6921593	87.678	-	.	ID=numpt1312;name=numpt1312
ptg000014l_1	blast	numt	7195014	7195224	90.047	-	.	ID=numt1313;name=numt1313
ptg000014l_1	blast	numt	7411133	7411192	91.30476991	+	.	ID=numt1314;name=numt1314
ptg000014l_1	blast	numt	7686416	7686521	85.047	+	.	ID=numt1315;name=numt1315
ptg000014l_1	blast	nupt	7792920	7793038	89.13584457	+	.	ID=nupt1316;name=nupt1316
ptg000014l_1	blast	numt	7807778	7807905	92.41540844	+	.	ID=numt1317;name=numt1317
ptg000014l_1	blast	nupt	7826438	7826584	85.714	+	.	ID=nupt1318;name=nupt1318
ptg000014l_1	blast	nupt	8101180	8101334	88.55155118	+	.	ID=nupt1319;name=nupt1319
ptg000014l_1	blast	numt	8224667	8225227	94.118	-	.	ID=numt1320;name=numt1320
ptg000014l_1	blast	nupt	8856735	8857178	97.29608418	+	.	ID=nupt1321;name=nupt1321
ptg000014l_1	blast	nupt	9081974	9082082	87.156	+	.	ID=nupt1322;name=nupt1322
ptg000014l_1	blast	numt	9304446	9304582	85.507	-	.	ID=numt1323;name=numt1323
ptg000014l_1	blast	numt	9347265	9347418	89.93697794	+	.	ID=numt1324;name=numt1324
ptg000014l_1	blast	num/pt	9643675	9643783	86.239	+	.	ID=numpt1325;name=numpt1325
ptg000014l_1	blast	numt	9732406	9732635	85.281	-	.	ID=numt1326;name=numt1326
ptg000014l_1	blast	numt	10244872	10248037	88.26889837	+	.	ID=numt1327;name=numt1327
ptg000014l_1	blast	numpt	10248746	10250014	86.93760294	+	.	ID=numpt1328;name=numpt1328
ptg000014l_1	blast	numt	10250432	10250590	87.45311111	+	.	ID=numt1329;name=numt1329
ptg000014l_1	blast	numt	10254574	10255695	87.66495211	+	.	ID=numt1330;name=numt1330
ptg000014l_1	blast	nupt	10310849	10311463	88.626	-	.	ID=nupt1331;name=nupt1331
ptg000014l_1	blast	numt	10812806	10813453	95.54698043	+	.	ID=numt1332;name=numt1332
ptg000014l_1	blast	nupt	11611779	11611974	87.24027461	+	.	ID=nupt1333;name=nupt1333
ptg000014l_1	blast	nupt	11686622	11686817	87.24027461	+	.	ID=nupt1334;name=nupt1334
ptg000014l_1	blast	numt	11707496	11707635	99.286	-	.	ID=numt1335;name=numt1335
ptg000014l_1	blast	nupt	13169713	13169827	85.345	+	.	ID=nupt1336;name=nupt1336
ptg000014l_1	blast	numt	13273967	13275462	91.52	+	.	ID=numt1337;name=numt1337
ptg000014l_1	blast	nupt	13793124	13793267	86.301	+	.	ID=nupt1338;name=nupt1338
ptg000014l_1	blast	nupt	14862905	14863749	85.532	-	.	ID=nupt1339;name=nupt1339
ptg000014l_1	blast	nupt	14947152	14947995	85.648	-	.	ID=nupt1340;name=nupt1340
ptg000014l_1	blast	numpt	15705064	15705445	96.88903954	+	.	ID=numpt1341;name=numpt1341
ptg000014l_1	blast	numt	16880073	16880189	94.872	+	.	ID=numt1342;name=numt1342
ptg000014l_1	blast	numt	16896337	16896638	86.424	-	.	ID=numt1343;name=numt1343
ptg000014l_1	blast	numt	16907719	16908498	93.80925232	+	.	ID=numt1344;name=numt1344
ptg000014l_1	blast	numt	17076289	17076437	86.01222695	+	.	ID=numt1345;name=numt1345
ptg000014l_1	blast	numpt	17179706	17180020	88.4227431	+	.	ID=numpt1346;name=numpt1346
ptg000014l_1	blast	numt	17678984	17679208	87.22240625	+	.	ID=numt1347;name=numt1347
ptg000014l_1	blast	nupt	17736330	17736538	93.78	-	.	ID=nupt1348;name=nupt1348
ptg000014l_1	blast	numt	17763850	17764152	88.779	-	.	ID=numt1349;name=numt1349
ptg000014l_1	blast	numt	17764846	17765628	91.899	+	.	ID=numt1350;name=numt1350
ptg000014l_1	blast	numt	17769087	17772522	92.01452317	+	.	ID=numt1351;name=numt1351
ptg000014l_1	blast	numt	17773579	17775654	92.46777541	+	.	ID=numt1352;name=numt1352
ptg000014l_1	blast	numt	17893953	17896420	90.82229195	+	.	ID=numt1353;name=numt1353
ptg000014l_1	blast	numt	17900890	17901158	87.361	+	.	ID=numt1354;name=numt1354
ptg000014l_1	blast	numt	18281849	18284972	90.31958087	+	.	ID=numt1355;name=numt1355
ptg000014l_1	blast	nupt	18302767	18302876	87.387	+	.	ID=nupt1356;name=nupt1356
ptg000014l_1	blast	nupt	18625050	18625223	95.45410526	+	.	ID=nupt1357;name=nupt1357
ptg000014l_1	blast	numt	19565643	19565801	88.33370339	+	.	ID=numt1358;name=numt1358
ptg000014l_1	blast	numt	19606096	19606201	88.679	-	.	ID=numt1359;name=numt1359
ptg000014l_1	blast	numt	19606728	19606850	87.09848361	+	.	ID=numt1360;name=numt1360
ptg000014l_1	blast	numt	19761107	19761229	85.484	+	.	ID=numt1361;name=numt1361
ptg000014l_1	blast	numt	20158218	20158524	88.63445902	+	.	ID=numt1362;name=numt1362
ptg000014l_1	blast	nupt	20297860	20298243	95.573	-	.	ID=nupt1363;name=nupt1363
ptg000014l_1	blast	nupt	20387944	20388166	85.202	-	.	ID=nupt1364;name=nupt1364
ptg000014l_1	blast	nupt	21020808	21020967	89.37642524	+	.	ID=nupt1365;name=nupt1365
ptg000014l_1	blast	numt	21080690	21080920	87.069	-	.	ID=numt1366;name=numt1366
ptg000014l_1	blast	nupt	21725513	21725628	86.207	-	.	ID=nupt1367;name=nupt1367
ptg000014l_1	blast	numt	21956601	21956884	87.719	+	.	ID=numt1368;name=numt1368
ptg000014l_1	blast	nupt	22099683	22099809	97.638	+	.	ID=nupt1369;name=nupt1369
ptg000014l_1	blast	nupt	22112137	22112358	95.85927411	+	.	ID=nupt1370;name=nupt1370
ptg000014l_1	blast	numt	22113600	22113873	90.146	-	.	ID=numt1371;name=numt1371
ptg000014l_1	blast	numt	22300612	22300768	89.40584564	+	.	ID=numt1372;name=numt1372
ptg000014l_1	blast	numt	22408925	22409071	89.796	-	.	ID=numt1373;name=numt1373
ptg000014l_1	blast	nupt	22436236	22436413	87.60050847	+	.	ID=nupt1374;name=nupt1374
ptg000014l_1	blast	numt	23251360	23251602	88.066	-	.	ID=numt1375;name=numt1375
ptg000014l_1	blast	numt	23263845	23264018	89.303	+	.	ID=numt1376;name=numt1376
ptg000014l_1	blast	nupt	23307010	23307231	86.283	+	.	ID=nupt1377;name=nupt1377
ptg000014l_1	blast	nupt	23353644	23353740	85	+	.	ID=nupt1378;name=nupt1378
ptg000014l_1	blast	nupt	23597620	23597726	85.981	+	.	ID=nupt1379;name=nupt1379
ptg000014l_1	blast	nupt	23903733	23904061	86.21845917	+	.	ID=nupt1380;name=nupt1380
ptg000014l_1	blast	numt	23965919	23966218	90.09615493	+	.	ID=numt1381;name=numt1381
ptg000014l_1	blast	numt	23992905	23993369	90.00852185	+	.	ID=numt1382;name=numt1382
ptg000014l_1	blast	nupt	24300992	24301092	95.05	+	.	ID=nupt1383;name=nupt1383
ptg000014l_1	blast	numt	24836949	24837050	88.35	-	.	ID=numt1384;name=numt1384
ptg000014l_1	blast	numt	24874759	24875064	85.39	-	.	ID=numt1385;name=numt1385
ptg000014l_1	blast	numt	25188805	25188938	93.284	-	.	ID=numt1386;name=numt1386
ptg000014l_1	blast	nupt	25236230	25236370	88.276	-	.	ID=nupt1387;name=nupt1387
ptg000014l_1	blast	numt	25459420	25459587	88.69	+	.	ID=numt1388;name=numt1388
ptg000014l_1	blast	nupt	25834180	25834282	88.35	+	.	ID=nupt1389;name=nupt1389
ptg000014l_1	blast	numt	26015337	26015806	90.446	+	.	ID=numt1390;name=numt1390
ptg000014l_1	blast	nupt	26087973	26088114	88.028	+	.	ID=nupt1391;name=nupt1391
ptg000014l_1	blast	nupt	26187954	26188126	88.13017961	+	.	ID=nupt1392;name=nupt1392
ptg000014l_1	blast	num/pt	27019127	27019254	91.7965	+	.	ID=numpt1393;name=numpt1393
ptg000014l_1	blast	nupt	27382532	27382767	98.06825728	+	.	ID=nupt1394;name=nupt1394
ptg000014l_1	blast	num/pt	27511813	27512016	85.784	+	.	ID=numpt1395;name=numpt1395
ptg000014l_1	blast	nupt	27541764	27542013	90.438	-	.	ID=nupt1396;name=nupt1396
ptg000014l_1	blast	num/pt	27543085	27543205	88.43	+	.	ID=numpt1397;name=numpt1397
ptg000014l_1	blast	nupt	27915560	27915841	93.262	+	.	ID=nupt1398;name=nupt1398
ptg000014l_1	blast	numt	27922513	27922642	86.26	+	.	ID=numt1399;name=numt1399
ptg000014l_1	blast	numt	28141683	28141791	86.239	-	.	ID=numt1400;name=numt1400
ptg000014l_1	blast	numt	28146290	28146711	90.44369259	+	.	ID=numt1401;name=numt1401
ptg000014l_1	blast	nupt	28192864	28192981	87.5	+	.	ID=nupt1402;name=nupt1402
ptg000021l_1	blast	num/pt	1055147	1055275	86.822	+	.	ID=numpt1403;name=numpt1403
ptg000021l_1	blast	numt	1061972	1062149	86.517	-	.	ID=numt1404;name=numt1404
ptg000021l_1	blast	numt	1136254	1136621	88.8105053	+	.	ID=numt1405;name=numt1405
ptg000021l_1	blast	numt	1747146	1747224	90.95900508	+	.	ID=numt1406;name=numt1406
ptg000021l_1	blast	numt	2055228	2055361	96.269	+	.	ID=numt1407;name=numt1407
ptg000021l_1	blast	num/pt	2603668	2604256	87.1815	-	.	ID=numpt1408;name=numpt1408
ptg000021l_1	blast	nupt	3104796	3105264	95.522	+	.	ID=nupt1409;name=nupt1409
ptg000021l_1	blast	numt	3188653	3188999	87.56715094	+	.	ID=numt1410;name=numt1410
ptg000021l_1	blast	numt	3717177	3717664	87.05922596	+	.	ID=numt1411;name=numt1411
ptg000021l_1	blast	numt	3725175	3725533	85.96013725	+	.	ID=numt1412;name=numt1412
ptg000021l_1	blast	num/pt	3975408	3975646	90.757	+	.	ID=numpt1413;name=numpt1413
ptg000021l_1	blast	nupt	4082199	4082477	87.018	+	.	ID=nupt1414;name=nupt1414
ptg000021l_1	blast	nupt	4082986	4083156	91.813	-	.	ID=nupt1415;name=nupt1415
ptg000021l_1	blast	nupt	4083671	4083797	90.551	-	.	ID=nupt1416;name=nupt1416
ptg000021l_1	blast	nupt	4274063	4275285	89.0586014	+	.	ID=nupt1417;name=nupt1417
ptg000021l_1	blast	nupt	4276307	4276444	87.05	-	.	ID=nupt1418;name=nupt1418
ptg000021l_1	blast	numt	4466610	4466979	99.189	+	.	ID=numt1419;name=numt1419
ptg000021l_1	blast	nupt	4566349	4566937	85.4787891	+	.	ID=nupt1420;name=nupt1420
ptg000021l_1	blast	nupt	4913707	4914030	92.593	+	.	ID=nupt1421;name=nupt1421
ptg000021l_1	blast	nupt	5135991	5136128	86.429	-	.	ID=nupt1422;name=nupt1422
ptg000021l_1	blast	numt	5293020	5293353	90.76976166	+	.	ID=numt1423;name=numt1423
ptg000021l_1	blast	nupt	5329189	5329704	88.97613321	+	.	ID=nupt1424;name=nupt1424
ptg000021l_1	blast	nupt	5463874	5464004	92.41953846	+	.	ID=nupt1425;name=nupt1425
ptg000021l_1	blast	nupt	5793546	5793709	86.667	-	.	ID=nupt1426;name=nupt1426
ptg000021l_1	blast	numt	6086070	6086945	88.40520171	+	.	ID=numt1427;name=numt1427
ptg000021l_1	blast	numt	6150127	6150222	93.137	+	.	ID=numt1428;name=numt1428
ptg000021l_1	blast	numt	6171298	6171521	85.463	+	.	ID=numt1429;name=numt1429
ptg000021l_1	blast	numt	6327056	6327445	94.872	+	.	ID=numt1430;name=numt1430
ptg000021l_1	blast	numt	6414207	6414319	88.496	+	.	ID=numt1431;name=numt1431
ptg000021l_1	blast	numt	6618281	6618688	85.71650633	+	.	ID=numt1432;name=numt1432
ptg000021l_1	blast	numt	6620625	6620774	95.88980561	+	.	ID=numt1433;name=numt1433
ptg000021l_1	blast	numt	6676944	6677064	85.156	+	.	ID=numt1434;name=numt1434
ptg000021l_1	blast	nupt	6836494	6836671	89.12462428	+	.	ID=nupt1435;name=nupt1435
ptg000021l_1	blast	nupt	7341396	7341559	90.59686087	+	.	ID=nupt1436;name=nupt1436
ptg000021l_1	blast	nupt	7417364	7417496	86.567	+	.	ID=nupt1437;name=nupt1437
ptg000021l_1	blast	numt	7462987	7463226	85.833	+	.	ID=numt1438;name=numt1438
ptg000021l_1	blast	numt	7803534	7803739	86.473	-	.	ID=numt1439;name=numt1439
ptg000021l_1	blast	nupt	7854264	7854818	92.049	+	.	ID=nupt1440;name=nupt1440
ptg000021l_1	blast	numt	7858919	7859077	91.358	-	.	ID=numt1441;name=numt1441
ptg000021l_1	blast	nupt	8042710	8042813	92.308	+	.	ID=nupt1442;name=nupt1442
ptg000021l_1	blast	numt	8103677	8103834	88.608	-	.	ID=numt1443;name=numt1443
ptg000021l_1	blast	numt	8442989	8443277	86.63739721	+	.	ID=numt1444;name=numt1444
ptg000021l_1	blast	nupt	8766059	8766226	91.44538537	+	.	ID=nupt1445;name=nupt1445
ptg000021l_1	blast	nupt	8806969	8807135	94.04631409	+	.	ID=nupt1446;name=nupt1446
ptg000021l_1	blast	numt	8869668	8869776	85.321	-	.	ID=numt1447;name=numt1447
ptg000021l_1	blast	numt	8952413	8952746	91.31877108	+	.	ID=numt1448;name=numt1448
ptg000021l_1	blast	numt	9031450	9031740	96.564	+	.	ID=numt1449;name=numt1449
ptg000021l_1	blast	numt	9250595	9251326	90.574	+	.	ID=numt1450;name=numt1450
ptg000021l_1	blast	numt	9287444	9288174	91.257	+	.	ID=numt1451;name=numt1451
ptg000021l_1	blast	numt	9311829	9312298	90.89	+	.	ID=numt1452;name=numt1452
ptg000021l_1	blast	numt	9319975	9320240	93.985	+	.	ID=numt1453;name=numt1453
ptg000021l_1	blast	numt	9635143	9635273	87.97	-	.	ID=numt1454;name=numt1454
ptg000021l_1	blast	nupt	9783884	9784007	89.516	-	.	ID=nupt1455;name=nupt1455
ptg000021l_1	blast	numt	9907337	9907492	90.446	-	.	ID=numt1456;name=numt1456
ptg000021l_1	blast	nupt	10331514	10332599	87.259	+	.	ID=nupt1457;name=nupt1457
ptg000021l_1	blast	numt	10371541	10371680	95.714	+	.	ID=numt1458;name=numt1458
ptg000021l_1	blast	numt	10403233	10403379	93.878	+	.	ID=numt1459;name=numt1459
ptg000021l_1	blast	numt	10601247	10601458	85.849	+	.	ID=numt1460;name=numt1460
ptg000021l_1	blast	nupt	10671479	10672265	92.695	-	.	ID=nupt1461;name=nupt1461
ptg000021l_1	blast	nupt	11272573	11272791	94.064	+	.	ID=nupt1462;name=nupt1462
ptg000021l_1	blast	nupt	11405215	11405433	95.89	+	.	ID=nupt1463;name=nupt1463
ptg000021l_1	blast	numt	12110717	12111598	93.483	+	.	ID=numt1464;name=numt1464
ptg000021l_1	blast	numt	12114210	12125110	92.69545776	+	.	ID=numt1465;name=numt1465
ptg000021l_1	blast	nupt	12348315	12348465	93.377	-	.	ID=nupt1466;name=nupt1466
ptg000021l_1	blast	numt	12465660	12465908	90.82567206	+	.	ID=numt1467;name=numt1467
ptg000021l_1	blast	nupt	20955508	20956132	99.68	+	.	ID=nupt1468;name=nupt1468
ptg000022l_1	blast	num/pt	437605	437718	88.596	+	.	ID=numpt1469;name=numpt1469
ptg000022l_1	blast	nupt	765398	765498	86.275	-	.	ID=nupt1470;name=nupt1470
ptg000022l_1	blast	nupt	937877	938284	90.0516974	+	.	ID=nupt1471;name=nupt1471
ptg000022l_1	blast	numt	1022504	1022632	85.385	-	.	ID=numt1472;name=numt1472
ptg000022l_1	blast	nupt	1041506	1041550	91.26203226	+	.	ID=nupt1473;name=nupt1473
ptg000022l_1	blast	numt	1356207	1356323	88.889	+	.	ID=numt1474;name=numt1474
ptg000022l_1	blast	nupt	2795291	2795448	89.30859873	+	.	ID=nupt1475;name=nupt1475
ptg000022l_1	blast	numt	2946980	2947079	91.089	+	.	ID=numt1476;name=numt1476
ptg000022l_1	blast	numt	3071902	3074753	94.998	-	.	ID=numt1477;name=numt1477
ptg000022l_1	blast	numpt	3075306	3078469	94.04271566	+	.	ID=numpt1478;name=numpt1478
ptg000022l_1	blast	numt	3122400	3122543	87.586	+	.	ID=numt1479;name=numt1479
ptg000022l_1	blast	nupt	3179829	3180050	88.288	+	.	ID=nupt1480;name=nupt1480
ptg000022l_1	blast	numt	3369304	3369629	92.33771554	+	.	ID=numt1481;name=numt1481
ptg000022l_1	blast	numt	3612761	3619260	93.85456823	+	.	ID=numt1482;name=numt1482
ptg000022l_1	blast	numt	3621189	3621741	93.32964316	+	.	ID=numt1483;name=numt1483
ptg000022l_1	blast	nupt	3874630	3874853	100	-	.	ID=nupt1484;name=nupt1484
ptg000022l_1	blast	numt	3925923	3926121	94.37537037	+	.	ID=numt1485;name=numt1485
ptg000022l_1	blast	numt	4059877	4060078	89.28108696	+	.	ID=numt1486;name=numt1486
ptg000022l_1	blast	numt	4422452	4422604	86.364	-	.	ID=numt1487;name=numt1487
ptg000022l_1	blast	numt	4422948	4423049	87.255	-	.	ID=numt1488;name=numt1488
ptg000022l_1	blast	nupt	4457973	4458328	88.22637889	+	.	ID=nupt1489;name=nupt1489
ptg000022l_1	blast	numt	4831685	4831838	87.89939355	+	.	ID=numt1490;name=numt1490
ptg000022l_1	blast	numt	4983218	4983360	92.517	-	.	ID=numt1491;name=numt1491
ptg000022l_1	blast	nupt	5057788	5057891	85.047	-	.	ID=nupt1492;name=nupt1492
ptg000022l_1	blast	numt	5164532	5164964	88.62651041	+	.	ID=numt1493;name=numt1493
ptg000022l_1	blast	num/pt	5211851	5211959	85.321	+	.	ID=numpt1494;name=numpt1494
ptg000022l_1	blast	numt	5396646	5396775	89.93047059	+	.	ID=numt1495;name=numt1495
ptg000022l_1	blast	numt	5467061	5467199	97.122	+	.	ID=numt1496;name=numt1496
ptg000022l_1	blast	numt	5600746	5601090	89.4995463	+	.	ID=numt1497;name=numt1497
ptg000022l_1	blast	numt	5783396	5783938	86.85179371	+	.	ID=numt1498;name=numt1498
ptg000022l_1	blast	numt	5869415	5869536	85.484	+	.	ID=numt1499;name=numt1499
ptg000022l_1	blast	numt	5975576	5975687	85.217	+	.	ID=numt1500;name=numt1500
ptg000022l_1	blast	nupt	5982306	5982928	86.47403772	+	.	ID=nupt1501;name=nupt1501
ptg000022l_1	blast	numt	6125530	6125662	89.474	-	.	ID=numt1502;name=numt1502
ptg000022l_1	blast	numt	6274206	6274504	87.625	-	.	ID=numt1503;name=numt1503
ptg000022l_1	blast	numt	6382467	6382593	89.922	-	.	ID=numt1504;name=numt1504
ptg000022l_1	blast	numt	6390485	6390605	89.256	-	.	ID=numt1505;name=numt1505
ptg000022l_1	blast	numt	6564168	6564285	85.593	-	.	ID=numt1506;name=numt1506
ptg000022l_1	blast	numt	6951241	6951949	99.436	-	.	ID=numt1507;name=numt1507
ptg000022l_1	blast	numt	7018555	7018832	87.23662718	+	.	ID=numt1508;name=numt1508
ptg000022l_1	blast	numt	7958262	7958389	87.5	+	.	ID=numt1509;name=numt1509
ptg000022l_1	blast	nupt	8069598	8069804	85.89777837	+	.	ID=nupt1510;name=nupt1510
ptg000022l_1	blast	numt	8312113	8312512	98	+	.	ID=numt1511;name=numt1511
ptg000022l_1	blast	num/pt	8950785	8950924	93.9285	+	.	ID=numpt1512;name=numpt1512
ptg000022l_1	blast	numt	9368274	9368408	87.143	+	.	ID=numt1513;name=numt1513
ptg000022l_1	blast	numt	9407083	9407194	89.286	-	.	ID=numt1514;name=numt1514
ptg000022l_1	blast	nupt	9449760	9450135	87.29041909	+	.	ID=nupt1515;name=nupt1515
ptg000022l_1	blast	num/pt	11348650	11348771	87.705	+	.	ID=numpt1516;name=numpt1516
ptg000022l_1	blast	numt	11410321	11410424	87.5	-	.	ID=numt1517;name=numt1517
ptg000022l_1	blast	numt	11784740	11785150	85.95124576	+	.	ID=numt1518;name=numt1518
ptg000022l_1	blast	numt	12217810	12218328	96.146	+	.	ID=numt1519;name=numt1519
ptg000022l_1	blast	nupt	12794248	12794390	88.194	+	.	ID=nupt1520;name=nupt1520
ptg000022l_1	blast	numt	12877315	12877478	86.585	+	.	ID=numt1521;name=numt1521
ptg000022l_1	blast	nupt	12892611	12892958	88.19832479	+	.	ID=nupt1522;name=nupt1522
ptg000022l_1	blast	numt	13703204	13703812	90.407	+	.	ID=numt1523;name=numt1523
ptg000022l_1	blast	numt	14056868	14056997	99.231	+	.	ID=numt1524;name=numt1524
ptg000023l_1	blast	nupt	354836	355220	85.75122835	+	.	ID=nupt1525;name=nupt1525
ptg000023l_1	blast	numt	412364	412651	89.933	-	.	ID=numt1526;name=numt1526
ptg000023l_1	blast	numt	568955	569366	95.874	-	.	ID=numt1527;name=numt1527
ptg000023l_1	blast	numt	1189562	1189858	89.298	+	.	ID=numt1528;name=numt1528
ptg000023l_1	blast	numt	1243373	1243502	86.466	-	.	ID=numt1529;name=numt1529
ptg000023l_1	blast	numt	1327716	1327832	89.076	-	.	ID=numt1530;name=numt1530
ptg000023l_1	blast	numt	1558296	1558375	89.751056	+	.	ID=numt1531;name=numt1531
ptg000023l_1	blast	numt	1601023	1601579	85.61275936	+	.	ID=numt1532;name=numt1532
ptg000023l_1	blast	nupt	1672525	1672653	87.597	+	.	ID=nupt1533;name=nupt1533
ptg000023l_1	blast	numt	2311551	2311654	86.538	+	.	ID=numt1534;name=numt1534
ptg000023l_1	blast	nupt	2445534	2445633	86	+	.	ID=nupt1535;name=nupt1535
ptg000023l_1	blast	nupt	2618065	2618118	88.23362	+	.	ID=nupt1536;name=nupt1536
ptg000023l_1	blast	nupt	2844804	2844952	85.906	+	.	ID=nupt1537;name=nupt1537
ptg000023l_1	blast	numt	3224036	3224257	87.38899091	+	.	ID=numt1538;name=numt1538
ptg000023l_1	blast	nupt	3462513	3463217	85.95444759	+	.	ID=nupt1539;name=nupt1539
ptg000023l_1	blast	numpt	3491411	3491957	85.96032088	+	.	ID=numpt1540;name=numpt1540
ptg000023l_1	blast	nupt	3511880	3512098	90.16415507	+	.	ID=nupt1541;name=nupt1541
ptg000023l_1	blast	nupt	3529990	3530208	91.26586326	+	.	ID=nupt1542;name=nupt1542
ptg000023l_1	blast	nupt	3553036	3553695	90.45494286	+	.	ID=nupt1543;name=nupt1543
ptg000023l_1	blast	nupt	3556257	3556777	92.07800784	+	.	ID=nupt1544;name=nupt1544
ptg000023l_1	blast	nupt	3557170	3557411	93.34307463	+	.	ID=nupt1545;name=nupt1545
ptg000023l_1	blast	nupt	3558438	3558629	92.10837433	+	.	ID=nupt1546;name=nupt1546
ptg000023l_1	blast	nupt	3606086	3606299	91.403	-	.	ID=nupt1547;name=nupt1547
ptg000023l_1	blast	numt	3643329	3643432	86.916	-	.	ID=numt1548;name=numt1548
ptg000023l_1	blast	numt	3737642	3737754	88.496	-	.	ID=numt1549;name=numt1549
ptg000023l_1	blast	numt	3875993	3876141	90.69115842	+	.	ID=numt1550;name=numt1550
ptg000023l_1	blast	nupt	3899073	3899443	89.44060051	+	.	ID=nupt1551;name=nupt1551
ptg000023l_1	blast	num/pt	4047484	4047726	91.1525	+	.	ID=numpt1552;name=numpt1552
ptg000023l_1	blast	nupt	4147343	4147519	88.827	+	.	ID=nupt1553;name=nupt1553
ptg000023l_1	blast	nupt	4330402	4330604	87.44	-	.	ID=nupt1554;name=nupt1554
ptg000023l_1	blast	numt	4413387	4414091	92.49321487	+	.	ID=numt1555;name=numt1555
ptg000023l_1	blast	numt	4748591	4748770	94.444	+	.	ID=numt1556;name=numt1556
ptg000023l_1	blast	nupt	6605020	6605409	97.46764175	+	.	ID=nupt1557;name=nupt1557
ptg000023l_1	blast	numt	7970964	7971311	91.977	-	.	ID=numt1558;name=numt1558
ptg000023l_1	blast	nupt	7989313	7989414	85.294	+	.	ID=nupt1559;name=nupt1559
ptg000023l_1	blast	numt	7992091	7992339	88.353	-	.	ID=numt1560;name=numt1560
ptg000023l_1	blast	nupt	8180257	8180724	87.975	+	.	ID=nupt1561;name=nupt1561
ptg000023l_1	blast	nupt	8417314	8417448	86.029	-	.	ID=nupt1562;name=nupt1562
ptg000023l_1	blast	numt	8461866	8462341	92.76891761	+	.	ID=numt1563;name=numt1563
ptg000023l_1	blast	nupt	8522742	8522867	91.45583471	+	.	ID=nupt1564;name=nupt1564
ptg000023l_1	blast	numt	9387982	9388311	90.68957365	+	.	ID=numt1565;name=numt1565
ptg000023l_1	blast	numt	9394823	9394944	90.164	-	.	ID=numt1566;name=numt1566
ptg000023l_1	blast	nupt	9458876	9458982	93.458	+	.	ID=nupt1567;name=nupt1567
ptg000023l_1	blast	numt	9707742	9707960	97.26	+	.	ID=numt1568;name=numt1568
ptg000023l_1	blast	nupt	9832779	9833083	86.02083312	+	.	ID=nupt1569;name=nupt1569
ptg000023l_1	blast	numt	9853861	9854137	90.357	+	.	ID=numt1570;name=numt1570
ptg000023l_1	blast	numt	10930305	10930426	86.885	-	.	ID=numt1571;name=numt1571
ptg000023l_1	blast	numt	10941453	10941660	85.782	-	.	ID=numt1572;name=numt1572
ptg000023l_1	blast	numt	11011127	11011375	87.698	-	.	ID=numt1573;name=numt1573
ptg000023l_1	blast	nupt	11027393	11027503	89.189	+	.	ID=nupt1574;name=nupt1574
ptg000023l_1	blast	numt	11277104	11277346	87.705	+	.	ID=numt1575;name=numt1575
ptg000023l_1	blast	numt	11360875	11360979	86.667	-	.	ID=numt1576;name=numt1576
ptg000023l_1	blast	numt	12017386	12017543	92.41038462	+	.	ID=numt1577;name=numt1577
ptg000023l_1	blast	numt	12154118	12154322	85.646	-	.	ID=numt1578;name=numt1578
ptg000023l_1	blast	numt	12215833	12216031	91.96	-	.	ID=numt1579;name=numt1579
ptg000023l_1	blast	nupt	12928119	12928457	97.19942574	+	.	ID=nupt1580;name=nupt1580
ptg000023l_1	blast	nupt	13580337	13580553	98.618	-	.	ID=nupt1581;name=nupt1581
ptg000023l_1	blast	nupt	13752154	13752310	88.679	+	.	ID=nupt1582;name=nupt1582
ptg000023l_1	blast	num/pt	13812701	13812815	94.7825	-	.	ID=numpt1583;name=numpt1583
ptg000023l_1	blast	nupt	13889424	13889877	99.60285753	+	.	ID=nupt1584;name=nupt1584
ptg000023l_1	blast	nupt	14295374	14295519	89.041	+	.	ID=nupt1585;name=nupt1585
ptg000023l_1	blast	numt	14322745	14323261	88.949	-	.	ID=numt1586;name=numt1586
ptg000023l_1	blast	numt	14386318	14386835	90.217	-	.	ID=numt1587;name=numt1587
ptg000023l_1	blast	numt	14446930	14447443	89.13	-	.	ID=numt1588;name=numt1588
ptg000023l_1	blast	nupt	14455743	14455892	89.333	+	.	ID=nupt1589;name=nupt1589
ptg000023l_1	blast	nupt	14648982	14649404	97.59667947	+	.	ID=nupt1590;name=nupt1590
ptg000023l_1	blast	numt	14770533	14771386	88.23107629	+	.	ID=numt1591;name=numt1591
ptg000023l_1	blast	numt	14854193	14854295	90.291	-	.	ID=numt1592;name=numt1592
ptg000023l_1	blast	numt	14855810	14855901	86.25305056	+	.	ID=numt1593;name=numt1593
ptg000023l_1	blast	numt	15047136	15047475	89.55587578	+	.	ID=numt1594;name=numt1594
ptg000023l_1	blast	numt	15246816	15247070	87.059	-	.	ID=numt1595;name=numt1595
ptg000023l_1	blast	numpt	15577399	15577690	87.83314852	+	.	ID=numpt1596;name=numpt1596
ptg000023l_1	blast	numt	15703095	15703264	89.5797234	+	.	ID=numt1597;name=numt1597
ptg000023l_1	blast	numpt	16226128	16226936	93.62650249	+	.	ID=numpt1598;name=numpt1598
ptg000023l_1	blast	nupt	16309913	16310062	97.351	-	.	ID=nupt1599;name=nupt1599
ptg000023l_1	blast	numt	16332959	16334019	94.0609861	+	.	ID=numt1600;name=numt1600
ptg000023l_1	blast	nupt	16335694	16336072	85.57948759	+	.	ID=nupt1601;name=nupt1601
ptg000023l_1	blast	numt	16611933	16612048	89.744	+	.	ID=numt1602;name=numt1602
ptg000023l_1	blast	nupt	16675506	16675939	86.83410106	+	.	ID=nupt1603;name=nupt1603
ptg000023l_1	blast	nupt	16676257	16676666	87.52093587	+	.	ID=nupt1604;name=nupt1604
ptg000023l_1	blast	nupt	16678625	16678813	87.66303947	+	.	ID=nupt1605;name=nupt1605
ptg000023l_1	blast	numt	17283567	17283668	88.235	+	.	ID=numt1606;name=numt1606
ptg000023l_1	blast	nupt	17609110	17610131	92.88552348	+	.	ID=nupt1607;name=nupt1607
ptg000023l_1	blast	numt	17842318	17842834	94.391	+	.	ID=numt1608;name=numt1608
ptg000023l_1	blast	nupt	18048480	18048641	89.02419574	+	.	ID=nupt1609;name=nupt1609
ptg000023l_1	blast	nupt	18146561	18146753	88.52523841	+	.	ID=nupt1610;name=nupt1610
ptg000023l_1	blast	nupt	18361928	18362112	90.323	+	.	ID=nupt1611;name=nupt1611
ptg000023l_1	blast	nupt	18421649	18421782	90.299	+	.	ID=nupt1612;name=nupt1612
ptg000023l_1	blast	nupt	18484462	18484620	86.25	+	.	ID=nupt1613;name=nupt1613
ptg000023l_1	blast	num/pt	18612089	18612236	90.541	+	.	ID=numpt1614;name=numpt1614
ptg000023l_1	blast	nupt	19603252	19604006	89.5014849	+	.	ID=nupt1615;name=nupt1615
ptg000024l_1	blast	numt	948228	948699	89.51654985	+	.	ID=numt1616;name=numt1616
ptg000024l_1	blast	numt	1094328	1094430	88.83615493	+	.	ID=numt1617;name=numt1617
ptg000024l_1	blast	numt	1426027	1426244	87.671	+	.	ID=numt1618;name=numt1618
ptg000024l_1	blast	numt	1525882	1526266	88.312	+	.	ID=numt1619;name=numt1619
ptg000024l_1	blast	numt	1574606	1574990	88.571	+	.	ID=numt1620;name=numt1620
ptg000024l_1	blast	numt	1623269	1623653	87.273	+	.	ID=numt1621;name=numt1621
ptg000024l_1	blast	numt	1773168	1773365	85.354	+	.	ID=numt1622;name=numt1622
ptg000024l_1	blast	numt	2030587	2030723	90.511	-	.	ID=numt1623;name=numt1623
ptg000024l_1	blast	nupt	2160932	2161188	88.70388649	+	.	ID=nupt1624;name=nupt1624
ptg000024l_1	blast	nupt	2288669	2288900	94.828	+	.	ID=nupt1625;name=nupt1625
ptg000024l_1	blast	num/pt	2644877	2645009	87.6865	+	.	ID=numpt1626;name=numpt1626
ptg000024l_1	blast	numt	2674437	2675007	93.45017317	+	.	ID=numt1627;name=numt1627
ptg000024l_1	blast	numpt	2789398	2791965	97.96059887	+	.	ID=numpt1628;name=numpt1628
ptg000024l_1	blast	nupt	2891913	2892152	95.0930301	+	.	ID=nupt1629;name=nupt1629
ptg000024l_1	blast	numt	2948304	2948972	90.46025389	+	.	ID=numt1630;name=numt1630
ptg000024l_1	blast	numt	3267212	3267537	88.00247059	+	.	ID=numt1631;name=numt1631
ptg000024l_1	blast	numt	3267946	3268221	89.531	-	.	ID=numt1632;name=numt1632
ptg000024l_1	blast	num/pt	3430171	3430298	85.9375	-	.	ID=numpt1633;name=numpt1633
ptg000024l_1	blast	numt	3457939	3458262	88.42034454	+	.	ID=numt1634;name=numt1634
ptg000024l_1	blast	nupt	3621574	3624030	96.956	-	.	ID=nupt1635;name=nupt1635
ptg000024l_1	blast	numt	3645698	3645797	87.255	+	.	ID=numt1636;name=numt1636
ptg000024l_1	blast	numt	3730792	3730916	85.385	+	.	ID=numt1637;name=numt1637
ptg000024l_1	blast	nupt	3792471	3792758	99.306	-	.	ID=nupt1638;name=nupt1638
ptg000024l_1	blast	numt	3833778	3834634	87.026	+	.	ID=numt1639;name=numt1639
ptg000024l_1	blast	numt	3858498	3859003	96.047	+	.	ID=numt1640;name=numt1640
ptg000024l_1	blast	numt	4034042	4034236	87.245	-	.	ID=numt1641;name=numt1641
ptg000024l_1	blast	numt	4059769	4059902	87.407	-	.	ID=numt1642;name=numt1642
ptg000024l_1	blast	numt	4388766	4389030	86.617	-	.	ID=numt1643;name=numt1643
ptg000024l_1	blast	nupt	4552448	4552674	87.446	+	.	ID=nupt1644;name=nupt1644
ptg000024l_1	blast	numt	6459731	6459929	89.8668413	+	.	ID=numt1645;name=numt1645
ptg000024l_1	blast	nupt	6528826	6528989	89.697	+	.	ID=nupt1646;name=nupt1646
ptg000024l_1	blast	numt	6950894	6951548	94.512	-	.	ID=numt1647;name=numt1647
ptg000024l_1	blast	numt	6993528	6993855	85.92	-	.	ID=numt1648;name=numt1648
ptg000024l_1	blast	numt	7028169	7028271	89.423	+	.	ID=numt1649;name=numt1649
ptg000024l_1	blast	numt	7511717	7511831	91.304	-	.	ID=numt1650;name=numt1650
ptg000024l_1	blast	nupt	7863654	7863823	88.889	+	.	ID=nupt1651;name=nupt1651
ptg000024l_1	blast	nupt	8587920	8588112	88.87398591	+	.	ID=nupt1652;name=nupt1652
ptg000024l_1	blast	num/pt	9547708	9547814	85.047	+	.	ID=numpt1653;name=numpt1653
ptg000024l_1	blast	nupt	9899730	9899989	95.0659434	+	.	ID=nupt1654;name=nupt1654
ptg000024l_1	blast	nupt	10819105	10819236	93.182	+	.	ID=nupt1655;name=nupt1655
ptg000024l_1	blast	nupt	11384121	11384284	93.939	-	.	ID=nupt1656;name=nupt1656
ptg000024l_1	blast	nupt	11847488	11847585	93.069	+	.	ID=nupt1657;name=nupt1657
ptg000024l_1	blast	numt	11861296	11861551	85.938	-	.	ID=numt1658;name=numt1658
ptg000024l_1	blast	numt	12427678	12429377	95.946	+	.	ID=numt1659;name=numt1659
ptg000024l_1	blast	numt	12431736	12439507	95.64820086	+	.	ID=numt1660;name=numt1660
ptg000024l_1	blast	numt	12450879	12454157	95.61090139	+	.	ID=numt1661;name=numt1661
ptg000024l_1	blast	numt	13038058	13038537	87.08166184	+	.	ID=numt1662;name=numt1662
ptg000024l_1	blast	nupt	13038983	13039063	90.17742349	+	.	ID=nupt1663;name=nupt1663
ptg000024l_1	blast	numt	13562892	13563039	88.66744898	+	.	ID=numt1664;name=numt1664
ptg000024l_1	blast	nupt	13697671	13697840	91.38025581	+	.	ID=nupt1665;name=nupt1665
ptg000024l_1	blast	nupt	13783167	13783315	88.591	+	.	ID=nupt1666;name=nupt1666
ptg000024l_1	blast	numt	13796029	13796129	86.139	-	.	ID=numt1667;name=numt1667
ptg000024l_1	blast	numt	13908850	13909190	97.361	+	.	ID=numt1668;name=numt1668
ptg000024l_1	blast	nupt	14232241	14232344	88.462	-	.	ID=nupt1669;name=nupt1669
ptg000024l_1	blast	numt	14466669	14466867	85.93	+	.	ID=numt1670;name=numt1670
ptg000024l_1	blast	numt	14592241	14593001	90.401824	+	.	ID=numt1671;name=numt1671
ptg000024l_1	blast	nupt	14598779	14598880	87.255	+	.	ID=nupt1672;name=nupt1672
ptg000024l_1	blast	nupt	14826672	14826807	85.294	+	.	ID=nupt1673;name=nupt1673
ptg000024l_1	blast	numt	14920121	14920224	87.037	-	.	ID=numt1674;name=numt1674
ptg000024l_1	blast	numt	14951485	14951753	85.348	+	.	ID=numt1675;name=numt1675
ptg000024l_1	blast	nupt	15000125	15000249	86.4	-	.	ID=nupt1676;name=nupt1676
ptg000024l_1	blast	num/pt	15185827	15185986	85.7674	+	.	ID=numpt1677;name=numpt1677
ptg000024l_1	blast	nupt	15216963	15217105	86.014	+	.	ID=nupt1678;name=nupt1678
ptg000024l_1	blast	nupt	15314627	15314742	85.833	+	.	ID=nupt1679;name=nupt1679
ptg000024l_1	blast	nupt	15317542	15317685	87.162	-	.	ID=nupt1680;name=nupt1680
ptg000024l_1	blast	nupt	15633767	15633868	85.294	+	.	ID=nupt1681;name=nupt1681
ptg000024l_1	blast	numt	15679318	15679437	85.366	+	.	ID=numt1682;name=numt1682
ptg000024l_1	blast	num/pt	15750200	15750540	87.838	+	.	ID=numpt1683;name=numpt1683
ptg000024l_1	blast	nupt	15756445	15756591	87.333	+	.	ID=nupt1684;name=nupt1684
ptg000024l_1	blast	numt	15833090	15833246	86.624	+	.	ID=numt1685;name=numt1685
ptg000024l_1	blast	numt	15852255	15852413	88.46184416	+	.	ID=numt1686;name=numt1686
ptg000024l_1	blast	numt	16048173	16048376	93.45707619	+	.	ID=numt1687;name=numt1687
ptg000024l_1	blast	nupt	16158186	16158285	88	-	.	ID=nupt1688;name=nupt1688
ptg000024l_1	blast	nupt	16301524	16301677	89.26067347	+	.	ID=nupt1689;name=nupt1689
ptg000024l_1	blast	numt	16696654	16696901	91.129	-	.	ID=numt1690;name=numt1690
ptg000024l_1	blast	num/pt	17258890	17258989	88.8766782	+	.	ID=numpt1691;name=numpt1691
ptg000024l_1	blast	numt	17259307	17260174	87.62099745	+	.	ID=numt1692;name=numt1692
ptg000025l_1	blast	nupt	2554995	2555305	92.949	+	.	ID=nupt1693;name=nupt1693
ptg000025l_1	blast	numt	3341557	3341760	90.29125616	+	.	ID=numt1694;name=numt1694
ptg000025l_1	blast	numt	3817381	3817555	85.227	+	.	ID=numt1695;name=numt1695
ptg000025l_1	blast	numt	3837424	3837630	86.473	+	.	ID=numt1696;name=numt1696
ptg000025l_1	blast	numt	3848133	3848483	90.883	-	.	ID=numt1697;name=numt1697
ptg000025l_1	blast	numt	4452649	4452781	88.722	-	.	ID=numt1698;name=numt1698
ptg000025l_1	blast	numt	4560260	4560596	86.647	+	.	ID=numt1699;name=numt1699
ptg000025l_1	blast	num/pt	4748287	4748727	91.043	+	.	ID=numpt1700;name=numpt1700
ptg000025l_1	blast	nupt	4927079	4927287	85.99064234	+	.	ID=nupt1701;name=nupt1701
ptg000025l_1	blast	nupt	5019275	5019546	87.53472426	+	.	ID=nupt1702;name=nupt1702
ptg000025l_1	blast	nupt	5123845	5124038	90.72801719	+	.	ID=nupt1703;name=nupt1703
ptg000025l_1	blast	numt	5273810	5273938	92.248	+	.	ID=numt1704;name=numt1704
ptg000025l_1	blast	nupt	5438517	5438639	92.99283871	+	.	ID=nupt1705;name=nupt1705
ptg000025l_1	blast	nupt	5460027	5460145	89.076	-	.	ID=nupt1706;name=nupt1706
ptg000025l_1	blast	nupt	5542278	5542491	86.977	-	.	ID=nupt1707;name=nupt1707
ptg000025l_1	blast	nupt	5803313	5803464	86.928	+	.	ID=nupt1708;name=nupt1708
ptg000025l_1	blast	numt	6627339	6627647	88.26616949	+	.	ID=numt1709;name=numt1709
ptg000027l_1	blast	numt	40652	40886	87.234	+	.	ID=numt1710;name=numt1710
ptg000027l_1	blast	numpt	597319	598016	98.18888571	+	.	ID=numpt1711;name=numpt1711
ptg000027l_1	blast	nupt	731608	731744	88.10844681	+	.	ID=nupt1712;name=nupt1712
ptg000027l_1	blast	numt	1016518	1016855	99.408	+	.	ID=numt1713;name=numt1713
ptg000027l_1	blast	nupt	1042019	1042276	96.911	-	.	ID=nupt1714;name=nupt1714
ptg000027l_1	blast	num/pt	1076384	1076566	90.9835	+	.	ID=numpt1715;name=numpt1715
ptg000027l_1	blast	numt	1088638	1088759	86.066	-	.	ID=numt1716;name=numt1716
ptg000027l_1	blast	numt	1245911	1246050	89.286	+	.	ID=numt1717;name=numt1717
ptg000027l_1	blast	numt	1259068	1259184	87.705	+	.	ID=numt1718;name=numt1718
ptg000027l_1	blast	numt	1528122	1528258	85.401	-	.	ID=numt1719;name=numt1719
ptg000027l_1	blast	numt	1852191	1852390	87.065	-	.	ID=numt1720;name=numt1720
ptg000027l_1	blast	nupt	2174378	2174702	92.39991077	+	.	ID=nupt1721;name=nupt1721
ptg000027l_1	blast	numt	2196008	2196143	88.81053957	+	.	ID=numt1722;name=numt1722
ptg000027l_1	blast	numt	2254496	2254968	97.886	-	.	ID=numt1723;name=numt1723
ptg000027l_1	blast	numt	2387147	2387259	88.596	+	.	ID=numt1724;name=numt1724
ptg000027l_1	blast	numt	2387648	2388146	87.19384321	+	.	ID=numt1725;name=numt1725
ptg000027l_1	blast	numt	2458855	2459050	89.51632039	+	.	ID=numt1726;name=numt1726
ptg000027l_1	blast	nupt	2678355	2678521	86.207	-	.	ID=nupt1727;name=nupt1727
ptg000027l_1	blast	numt	2702711	2702848	86.957	-	.	ID=numt1728;name=numt1728
ptg000027l_1	blast	numt	2814982	2815083	86.275	+	.	ID=numt1729;name=numt1729
ptg000027l_1	blast	numt	2943367	2943621	94.48302615	+	.	ID=numt1730;name=numt1730
ptg000027l_1	blast	nupt	3098145	3099476	97.69216951	+	.	ID=nupt1731;name=nupt1731
ptg000027l_1	blast	nupt	3099994	3100452	87.124	+	.	ID=nupt1732;name=nupt1732
ptg000027l_1	blast	nupt	3208529	3208970	88.61271151	+	.	ID=nupt1733;name=nupt1733
ptg000027l_1	blast	nupt	3220291	3220414	91.26077419	+	.	ID=nupt1734;name=nupt1734
ptg000027l_1	blast	numt	3391234	3391487	87.25363265	+	.	ID=numt1735;name=numt1735
ptg000027l_1	blast	numt	3472944	3473089	87.24733333	+	.	ID=numt1736;name=numt1736
ptg000027l_1	blast	numt	3473631	3473948	90.2653095	+	.	ID=numt1737;name=numt1737
ptg000027l_1	blast	numt	3513166	3513292	91.339	-	.	ID=numt1738;name=numt1738
ptg000027l_1	blast	nupt	3523533	3523711	87.709	+	.	ID=nupt1739;name=nupt1739
ptg000027l_1	blast	numt	3659572	3659741	86.628	-	.	ID=numt1740;name=numt1740
ptg000027l_1	blast	nupt	3669045	3669145	89.109	-	.	ID=nupt1741;name=nupt1741
ptg000027l_1	blast	nupt	3798828	3799236	86.41408557	+	.	ID=nupt1742;name=nupt1742
ptg000027l_1	blast	numt	3807546	3807705	88.3528125	+	.	ID=numt1743;name=numt1743
ptg000027l_1	blast	numt	3808467	3808643	85.876	-	.	ID=numt1744;name=numt1744
ptg000027l_1	blast	numt	3823736	3824433	93.74118272	+	.	ID=numt1745;name=numt1745
ptg000027l_1	blast	nupt	4107894	4107991	92.86716867	+	.	ID=nupt1746;name=nupt1746
ptg000027l_1	blast	nupt	4161094	4161223	87.692	+	.	ID=nupt1747;name=nupt1747
ptg000027l_1	blast	nupt	4658429	4658543	90.435	+	.	ID=nupt1748;name=nupt1748
ptg000027l_1	blast	numt	4677812	4678110	92.053	+	.	ID=numt1749;name=numt1749
ptg000027l_1	blast	nupt	4759465	4759594	86.154	-	.	ID=nupt1750;name=nupt1750
ptg000027l_1	blast	num/pt	5855085	5855533	85.428	+	.	ID=numpt1751;name=numpt1751
ptg000027l_1	blast	numt	6248030	6248517	87.00861207	+	.	ID=numt1752;name=numt1752
ptg000027l_1	blast	nupt	6796511	6796921	87.294	+	.	ID=nupt1753;name=nupt1753
ptg000027l_1	blast	numt	6844703	6844839	92.701	-	.	ID=numt1754;name=numt1754
ptg000027l_1	blast	numt	6984321	6985133	95.77148972	+	.	ID=numt1755;name=numt1755
ptg000027l_1	blast	nupt	7365992	7366603	97.39902246	+	.	ID=nupt1756;name=nupt1756
ptg000027l_1	blast	numt	7496223	7497401	99.2603274	+	.	ID=numt1757;name=numt1757
ptg000027l_1	blast	nupt	7567682	7567858	90.19776821	+	.	ID=nupt1758;name=nupt1758
ptg000027l_1	blast	nupt	7655592	7655956	85.054	+	.	ID=nupt1759;name=nupt1759
ptg000027l_1	blast	numt	8037286	8038241	85.243	-	.	ID=numt1760;name=numt1760
ptg000027l_1	blast	nupt	8049599	8049698	87.255	+	.	ID=nupt1761;name=nupt1761
ptg000027l_1	blast	nupt	8264203	8264387	91.7626	+	.	ID=nupt1762;name=nupt1762
ptg000027l_1	blast	numt	8399914	8400312	88.20401887	+	.	ID=numt1763;name=numt1763
ptg000027l_1	blast	nupt	8441626	8441951	90.38868681	+	.	ID=nupt1764;name=nupt1764
ptg000027l_1	blast	numt	8449143	8449240	90.46892233	+	.	ID=numt1765;name=numt1765
ptg000027l_1	blast	numt	8461999	8463092	93.98477005	+	.	ID=numt1766;name=numt1766
ptg000027l_1	blast	nupt	8651853	8652328	89.85890647	+	.	ID=nupt1767;name=nupt1767
ptg000027l_1	blast	nupt	8652762	8652920	89.95779094	+	.	ID=nupt1768;name=nupt1768
ptg000027l_1	blast	numt	9120409	9120696	87.71925	+	.	ID=numt1769;name=numt1769
ptg000027l_1	blast	numt	9452180	9452290	90.09	-	.	ID=numt1770;name=numt1770
ptg000027l_1	blast	numpt	9456989	9458284	90.56453459	+	.	ID=numpt1771;name=numpt1771
ptg000027l_1	blast	nupt	10033071	10033184	92.02394595	+	.	ID=nupt1772;name=nupt1772
ptg000027l_1	blast	numt	10049443	10049971	93.762	-	.	ID=numt1773;name=numt1773
ptg000027l_1	blast	nupt	10331184	10331762	88.24098908	+	.	ID=nupt1774;name=nupt1774
ptg000027l_1	blast	nupt	10990805	10990957	96.732	-	.	ID=nupt1775;name=nupt1775
ptg000027l_1	blast	numt	12158361	12158597	86.192	+	.	ID=numt1776;name=numt1776
ptg000027l_1	blast	numt	12174202	12174311	86.607	-	.	ID=numt1777;name=numt1777
ptg000027l_1	blast	numt	12668311	12668411	87.129	-	.	ID=numt1778;name=numt1778
ptg000028l_1	blast	numt	221735	221858	87.903	+	.	ID=numt1779;name=numt1779
ptg000028l_1	blast	numt	582803	582922	85	-	.	ID=numt1780;name=numt1780
ptg000028l_1	blast	numt	759212	760222	89.52	-	.	ID=numt1781;name=numt1781
ptg000028l_1	blast	nupt	1221322	1221499	86.79842286	+	.	ID=nupt1782;name=nupt1782
ptg000028l_1	blast	numt	1272127	1272428	87.338	+	.	ID=numt1783;name=numt1783
ptg000028l_1	blast	numt	1279563	1280177	99.35	+	.	ID=numt1784;name=numt1784
ptg000028l_1	blast	nupt	1307227	1307607	92.96588501	+	.	ID=nupt1785;name=nupt1785
ptg000028l_1	blast	numt	1355062	1355176	86.957	+	.	ID=numt1786;name=numt1786
ptg000028l_1	blast	numt	1373149	1373263	86.957	+	.	ID=numt1787;name=numt1787
ptg000028l_1	blast	nupt	1625414	1625582	87.34940741	+	.	ID=nupt1788;name=nupt1788
ptg000028l_1	blast	nupt	1762303	1762482	85.635	-	.	ID=nupt1789;name=nupt1789
ptg000028l_1	blast	numpt	1791238	1791618	86.09380446	+	.	ID=numpt1790;name=numpt1790
ptg000028l_1	blast	numt	1817469	1817652	88.172	+	.	ID=numt1791;name=numt1791
ptg000028l_1	blast	nupt	1885736	1886028	85.085	+	.	ID=nupt1792;name=nupt1792
ptg000028l_1	blast	nupt	1925723	1926214	97.154	-	.	ID=nupt1793;name=nupt1793
ptg000028l_1	blast	nupt	1951179	1951629	91.08354362	+	.	ID=nupt1794;name=nupt1794
ptg000028l_1	blast	numt	1989267	1989384	88.983	-	.	ID=numt1795;name=numt1795
ptg000028l_1	blast	numt	1997677	1997940	85.9325	+	.	ID=numt1796;name=numt1796
ptg000028l_1	blast	numt	2071379	2072344	85.83109175	+	.	ID=numt1797;name=numt1797
ptg000028l_1	blast	numt	2220061	2220422	88.70350345	+	.	ID=numt1798;name=numt1798
ptg000028l_1	blast	num/pt	2328324	2328438	85.652	-	.	ID=numpt1799;name=numpt1799
ptg000028l_1	blast	nupt	2661955	2662061	86.11587879	+	.	ID=nupt1800;name=nupt1800
ptg000028l_1	blast	numt	2726909	2727021	85.965	+	.	ID=numt1801;name=numt1801
ptg000028l_1	blast	numt	3035542	3035659	90.678	+	.	ID=numt1802;name=numt1802
ptg000028l_1	blast	numt	3041697	3041898	85.222	-	.	ID=numt1803;name=numt1803
ptg000028l_1	blast	numt	3042309	3042446	87.681	+	.	ID=numt1804;name=numt1804
ptg000028l_1	blast	num/pt	3115229	3115398	88.2355	+	.	ID=numpt1805;name=numpt1805
ptg000028l_1	blast	numt	3461993	3462237	85.306	-	.	ID=numt1806;name=numt1806
ptg000028l_1	blast	numt	3724635	3725032	87.8205	+	.	ID=numt1807;name=numt1807
ptg000028l_1	blast	numpt	4045773	4046191	94.35801377	+	.	ID=numpt1808;name=numpt1808
ptg000028l_1	blast	numt	4142289	4142489	85.238	-	.	ID=numt1809;name=numt1809
ptg000028l_1	blast	numt	4246015	4246217	87.864	+	.	ID=numt1810;name=numt1810
ptg000028l_1	blast	numt	4304847	4304978	85.821	+	.	ID=numt1811;name=numt1811
ptg000028l_1	blast	numt	4443852	4444272	96.919	-	.	ID=numt1812;name=numt1812
ptg000028l_1	blast	numt	5107948	5108104	89.67717647	+	.	ID=numt1813;name=numt1813
ptg000028l_1	blast	nupt	5591722	5592309	88.44457961	+	.	ID=nupt1814;name=nupt1814
ptg000028l_1	blast	numt	5672623	5672783	85.802	-	.	ID=numt1815;name=numt1815
ptg000028l_1	blast	numt	5944152	5944533	85.34	+	.	ID=numt1816;name=numt1816
ptg000028l_1	blast	nupt	6220985	6221062	87.98182394	+	.	ID=nupt1817;name=nupt1817
ptg000028l_1	blast	nupt	6325498	6325721	86.33354584	+	.	ID=nupt1818;name=nupt1818
ptg000028l_1	blast	nupt	6332098	6332371	91.367	-	.	ID=nupt1819;name=nupt1819
ptg000028l_1	blast	nupt	6444533	6444954	88.09738496	+	.	ID=nupt1820;name=nupt1820
ptg000028l_1	blast	numt	6828525	6828634	90.21713333	+	.	ID=numt1821;name=numt1821
ptg000028l_1	blast	nupt	7142571	7142691	85.124	-	.	ID=nupt1822;name=nupt1822
ptg000028l_1	blast	numt	7727581	7727625	89.70391667	+	.	ID=numt1823;name=numt1823
ptg000028l_1	blast	numt	8139141	8139289	87.248	+	.	ID=numt1824;name=numt1824
ptg000028l_1	blast	numt	9676630	9676754	85.6	-	.	ID=numt1825;name=numt1825
ptg000028l_1	blast	numt	9962080	9962278	98.13360265	+	.	ID=numt1826;name=numt1826
ptg000028l_1	blast	nupt	11485407	11485902	100	+	.	ID=nupt1827;name=nupt1827
ptg000028l_1	blast	nupt	14114716	14114837	89.07607692	+	.	ID=nupt1828;name=nupt1828
ptg000028l_1	blast	numt	14192439	14192766	99.085	+	.	ID=numt1829;name=numt1829
ptg000028l_1	blast	nupt	14734455	14734895	98.04177367	+	.	ID=nupt1830;name=nupt1830
ptg000028l_1	blast	numt	14990005	14990443	88.409	-	.	ID=numt1831;name=numt1831
ptg000028l_1	blast	nupt	15181406	15181535	99.231	-	.	ID=nupt1832;name=nupt1832
ptg000028l_1	blast	numt	16244636	16248470	95.4861786	+	.	ID=numt1833;name=numt1833
ptg000028l_1	blast	numt	16262342	16267383	95.18871761	+	.	ID=numt1834;name=numt1834
ptg000028l_1	blast	nupt	16310867	16311119	98.8197381	+	.	ID=nupt1835;name=nupt1835
ptg000028l_1	blast	nupt	17050437	17050598	95.062	-	.	ID=nupt1836;name=nupt1836
ptg000028l_1	blast	numt	18327203	18327397	97.949	+	.	ID=numt1837;name=numt1837
ptg000028l_1	blast	nupt	18739378	18739545	86.471	+	.	ID=nupt1838;name=nupt1838
ptg000028l_1	blast	numt	19055466	19055686	89.40898322	+	.	ID=numt1839;name=numt1839
ptg000028l_1	blast	numt	19060178	19060526	89.112	-	.	ID=numt1840;name=numt1840
ptg000028l_1	blast	numt	20447388	20447651	85.606	-	.	ID=numt1841;name=numt1841
ptg000028l_1	blast	num/pt	20583304	20583693	91.084	+	.	ID=numpt1842;name=numpt1842
ptg000028l_1	blast	nupt	20693254	20693570	86.69746939	+	.	ID=nupt1843;name=nupt1843
ptg000028l_1	blast	nupt	20718854	20719049	88.265	+	.	ID=nupt1844;name=nupt1844
ptg000028l_1	blast	nupt	20742284	20742583	91.83	-	.	ID=nupt1845;name=nupt1845
ptg000028l_1	blast	num/pt	20968309	20968571	87.98275785	+	.	ID=numpt1846;name=numpt1846
ptg000028l_1	blast	numt	21367178	21367280	87.379	-	.	ID=numt1847;name=numt1847
ptg000028l_1	blast	nupt	21368238	21368635	95.02152577	+	.	ID=nupt1848;name=nupt1848
ptg000028l_1	blast	numt	21515333	21515608	85.017	+	.	ID=numt1849;name=numt1849
ptg000028l_1	blast	nupt	21529548	21530087	90.17576716	+	.	ID=nupt1850;name=nupt1850
ptg000028l_1	blast	numt	21662197	21662356	86.875	-	.	ID=numt1851;name=numt1851
ptg000028l_1	blast	numt	21971538	21971655	85.714	-	.	ID=numt1852;name=numt1852
ptg000028l_1	blast	nupt	22109212	22109358	91.156	+	.	ID=nupt1853;name=nupt1853
ptg000028l_1	blast	numt	22114019	22114176	87.342	-	.	ID=numt1854;name=numt1854
ptg000028l_1	blast	nupt	22343470	22343593	85.039	-	.	ID=nupt1855;name=nupt1855
ptg000028l_1	blast	numt	22355282	22355410	89.922	+	.	ID=numt1856;name=numt1856
ptg000028l_1	blast	num/pt	22484661	22484770	86.364	-	.	ID=numpt1857;name=numpt1857
ptg000028l_1	blast	numt	22891563	22891702	91.429	-	.	ID=numt1858;name=numt1858
ptg000028l_1	blast	numt	22916467	22917205	95.94773609	+	.	ID=numt1859;name=numt1859
ptg000028l_1	blast	numt	22927102	22927236	93.38184328	+	.	ID=numt1860;name=numt1860
ptg000028l_1	blast	nupt	22932681	22932801	94.215	+	.	ID=nupt1861;name=nupt1861
ptg000028l_1	blast	numt	23205366	23205601	89.30238961	+	.	ID=numt1862;name=numt1862
ptg000028l_1	blast	numt	23206458	23206843	88.2791247	+	.	ID=numt1863;name=numt1863
ptg000028l_1	blast	numt	23207817	23207938	91.40401656	+	.	ID=numt1864;name=numt1864
ptg000029l_1	blast	numt	564218	564379	88.12896203	+	.	ID=numt1865;name=numt1865
ptg000029l_1	blast	numt	672600	672790	87.10992453	+	.	ID=numt1866;name=numt1866
ptg000029l_1	blast	numt	680549	680808	89.47945878	+	.	ID=numt1867;name=numt1867
ptg000029l_1	blast	num/pt	827514	828393	90.304	+	.	ID=numpt1868;name=numpt1868
ptg000029l_1	blast	numt	883444	883640	94.924	+	.	ID=numt1869;name=numt1869
ptg000029l_1	blast	nupt	924899	925341	88.964	+	.	ID=nupt1870;name=nupt1870
ptg000029l_1	blast	numt	1466909	1467464	87.74785353	+	.	ID=numt1871;name=numt1871
ptg000029l_1	blast	nupt	1474561	1474895	91.86628502	+	.	ID=nupt1872;name=nupt1872
ptg000029l_1	blast	numt	1650082	1650408	93.578	-	.	ID=numt1873;name=numt1873
ptg000029l_1	blast	numt	1957060	1957373	86.306	+	.	ID=numt1874;name=numt1874
ptg000029l_1	blast	nupt	2601305	2601616	85.897	+	.	ID=nupt1875;name=nupt1875
ptg000029l_1	blast	nupt	3208273	3208440	90.76100257	+	.	ID=nupt1876;name=nupt1876
ptg000029l_1	blast	nupt	3393461	3393582	85.83347479	+	.	ID=nupt1877;name=nupt1877
ptg000029l_1	blast	numpt	3496779	3497246	86.9686839	+	.	ID=numpt1878;name=numpt1878
ptg000029l_1	blast	numt	3652794	3652901	85.185	-	.	ID=numt1879;name=numt1879
ptg000029l_1	blast	num/pt	3656613	3656897	89.86	-	.	ID=numpt1880;name=numpt1880
ptg000029l_1	blast	nupt	3921459	3921822	86.60707337	+	.	ID=nupt1881;name=nupt1881
ptg000029l_1	blast	numt	3968740	3969046	88.7622994	+	.	ID=numt1882;name=numt1882
ptg000029l_1	blast	numt	3969825	3969925	87.129	-	.	ID=numt1883;name=numt1883
ptg000029l_1	blast	numt	4699172	4699366	95.385	+	.	ID=numt1884;name=numt1884
ptg000029l_1	blast	nupt	4980771	4982989	95.16110632	+	.	ID=nupt1885;name=nupt1885
ptg000029l_1	blast	nupt	5818618	5819839	95.833	+	.	ID=nupt1886;name=nupt1886
ptg000029l_1	blast	numt	6612709	6613511	93.898	-	.	ID=numt1887;name=numt1887
ptg000029l_1	blast	numt	6644304	6644496	95.337	+	.	ID=numt1888;name=numt1888
ptg000029l_1	blast	numt	6727744	6727936	95.337	+	.	ID=numt1889;name=numt1889
ptg000029l_1	blast	numt	6942572	6943153	93.322	+	.	ID=numt1890;name=numt1890
ptg000029l_1	blast	num/pt	7087953	7093876	89.57394649	+	.	ID=numpt1891;name=numpt1891
ptg000029l_1	blast	numt	7528725	7528831	87.85	-	.	ID=numt1892;name=numt1892
ptg000029l_1	blast	numt	7802490	7802609	92.683	-	.	ID=numt1893;name=numt1893
ptg000029l_1	blast	numt	8169017	8169124	85.714	+	.	ID=numt1894;name=numt1894
ptg000029l_1	blast	numt	12765131	12765620	85.82342803	+	.	ID=numt1895;name=numt1895
ptg000029l_1	blast	numt	12785639	12786311	91.85071495	+	.	ID=numt1896;name=numt1896
ptg000029l_1	blast	numt	13258602	13258861	94.636	+	.	ID=numt1897;name=numt1897
ptg000029l_1	blast	numt	13550851	13550993	85.417	+	.	ID=numt1898;name=numt1898
ptg000029l_1	blast	numt	13607987	13608153	85.795	-	.	ID=numt1899;name=numt1899
ptg000029l_1	blast	nupt	13637500	13637698	85.5	+	.	ID=nupt1900;name=nupt1900
ptg000029l_1	blast	numt	13693284	13693426	88.514	+	.	ID=numt1901;name=numt1901
ptg000029l_1	blast	numt	13827794	13828049	91.051	+	.	ID=numt1902;name=numt1902
ptg000029l_1	blast	numt	13841663	13842181	87.476	+	.	ID=numt1903;name=numt1903
ptg000029l_1	blast	nupt	13861795	13862056	85.115	+	.	ID=nupt1904;name=nupt1904
ptg000029l_1	blast	nupt	13918526	13918761	85.71585882	+	.	ID=nupt1905;name=nupt1905
ptg000029l_1	blast	nupt	13920255	13920406	86.928	-	.	ID=nupt1906;name=nupt1906
ptg000029l_1	blast	numt	13947565	13947671	89.815	+	.	ID=numt1907;name=numt1907
ptg000029l_1	blast	nupt	14016636	14017074	85.874	-	.	ID=nupt1908;name=nupt1908
ptg000029l_1	blast	numt	14114485	14114680	92.347	+	.	ID=numt1909;name=numt1909
ptg000029l_1	blast	nupt	14230697	14230861	91.018	-	.	ID=nupt1910;name=nupt1910
ptg000029l_1	blast	numt	14582882	14583352	86.92	-	.	ID=numt1911;name=numt1911
ptg000029l_1	blast	nupt	14900107	14900235	90.15311538	+	.	ID=nupt1912;name=nupt1912
ptg000029l_1	blast	numt	14926942	14927246	86.88926301	+	.	ID=numt1913;name=numt1913
ptg000029l_1	blast	numt	15318942	15319355	96.377	+	.	ID=numt1914;name=numt1914
ptg000029l_1	blast	numt	15428370	15428532	96.31926708	+	.	ID=numt1915;name=numt1915
ptg000029l_1	blast	numt	15696619	15696808	96.3357619	+	.	ID=numt1916;name=numt1916
ptg000029l_1	blast	num/pt	15774951	15775225	90.2135	+	.	ID=numpt1917;name=numpt1917
ptg000029l_1	blast	nupt	15982020	15982707	88.65069379	+	.	ID=nupt1918;name=nupt1918
ptg000029l_1	blast	num/pt	15999040	15999234	85.969	+	.	ID=numpt1919;name=numpt1919
ptg000029l_1	blast	nupt	16167043	16167446	91.3129811	+	.	ID=nupt1920;name=nupt1920
ptg000029l_1	blast	nupt	16263901	16264048	87.41482166	+	.	ID=nupt1921;name=nupt1921
ptg000029l_1	blast	nupt	16714814	16715126	93.354	-	.	ID=nupt1922;name=nupt1922
ptg000029l_1	blast	numt	17111419	17112062	95.99602242	+	.	ID=numt1923;name=numt1923
ptg000029l_1	blast	numt	17134565	17134682	94.31735741	+	.	ID=numt1924;name=numt1924
ptg000029l_1	blast	nupt	17154402	17154505	86.667	-	.	ID=nupt1925;name=nupt1925
ptg000029l_1	blast	numt	17253057	17253347	85.274	-	.	ID=numt1926;name=numt1926
ptg000029l_1	blast	numpt	17256255	17256584	87.52990211	+	.	ID=numpt1927;name=numpt1927
ptg000029l_1	blast	numt	17272592	17272689	87.5	-	.	ID=numt1928;name=numt1928
ptg000029l_1	blast	numt	17281627	17281852	85.526	-	.	ID=numt1929;name=numt1929
ptg000029l_1	blast	numpt	17376577	17377024	88.07773572	+	.	ID=numpt1930;name=numpt1930
ptg000029l_1	blast	nupt	17494392	17494564	89.88249398	+	.	ID=nupt1931;name=nupt1931
ptg000029l_1	blast	nupt	17564939	17565799	87.77884893	+	.	ID=nupt1932;name=nupt1932
ptg000029l_1	blast	nupt	17611237	17611338	87.255	-	.	ID=nupt1933;name=nupt1933
ptg000030l_1	blast	numt	125747	125995	95.30918471	+	.	ID=numt1934;name=numt1934
ptg000030l_1	blast	nupt	896194	896249	92.7063209	+	.	ID=nupt1935;name=nupt1935
ptg000030l_1	blast	nupt	1539262	1539592	92.95799297	+	.	ID=nupt1936;name=nupt1936
ptg000030l_1	blast	nupt	1838409	1838581	86.705	+	.	ID=nupt1937;name=nupt1937
ptg000030l_1	blast	nupt	1984258	1984400	86.897	-	.	ID=nupt1938;name=nupt1938
ptg000030l_1	blast	nupt	1989765	1989900	87.5	+	.	ID=nupt1939;name=nupt1939
ptg000030l_1	blast	num/pt	2232545	2232830	87.28958183	+	.	ID=numpt1940;name=numpt1940
ptg000030l_1	blast	numt	2354279	2354626	87.38593734	+	.	ID=numt1941;name=numt1941
ptg000030l_1	blast	nupt	2493164	2493359	85.787	-	.	ID=nupt1942;name=nupt1942
ptg000030l_1	blast	numt	2893735	2893907	89.08	+	.	ID=numt1943;name=numt1943
ptg000030l_1	blast	nupt	2918485	2919540	87.441	+	.	ID=nupt1944;name=nupt1944
ptg000030l_1	blast	nupt	2945663	2945968	87.83972727	+	.	ID=nupt1945;name=nupt1945
ptg000030l_1	blast	numt	3479678	3479803	85.827	+	.	ID=numt1946;name=numt1946
ptg000030l_1	blast	numt	3510932	3511111	87.16520548	+	.	ID=numt1947;name=numt1947
ptg000030l_1	blast	numt	3720332	3720515	86.413	+	.	ID=numt1948;name=numt1948
ptg000030l_1	blast	nupt	3785477	3785804	88.36976617	+	.	ID=nupt1949;name=nupt1949
ptg000030l_1	blast	numt	3942944	3943236	88.095	-	.	ID=numt1950;name=numt1950
ptg000030l_1	blast	numt	3987291	3987493	86.058	+	.	ID=numt1951;name=numt1951
ptg000030l_1	blast	numt	4108389	4108581	92.746	+	.	ID=numt1952;name=numt1952
ptg000030l_1	blast	nupt	4120771	4120888	85.593	+	.	ID=nupt1953;name=nupt1953
ptg000030l_1	blast	nupt	4166365	4166771	85.85824333	+	.	ID=nupt1954;name=nupt1954
ptg000030l_1	blast	numt	4747294	4747945	91.047	-	.	ID=numt1955;name=numt1955
ptg000030l_1	blast	numt	4830249	4830359	88.496	+	.	ID=numt1956;name=numt1956
ptg000030l_1	blast	nupt	4845316	4845613	88.41948249	+	.	ID=nupt1957;name=nupt1957
ptg000030l_1	blast	numt	5057407	5057543	85.612	-	.	ID=numt1958;name=numt1958
ptg000030l_1	blast	numt	5433794	5433921	89.844	-	.	ID=numt1959;name=numt1959
ptg000030l_1	blast	nupt	6363774	6364025	88.5922988	+	.	ID=nupt1960;name=nupt1960
ptg000030l_1	blast	num/pt	6716730	6717573	86.746	+	.	ID=numpt1961;name=numpt1961
ptg000030l_1	blast	numt	6772629	6772800	86.628	-	.	ID=numt1962;name=numt1962
ptg000030l_1	blast	numpt	7029600	7029947	89.47460696	+	.	ID=numpt1963;name=numpt1963
ptg000030l_1	blast	numt	7094657	7094765	93.578	+	.	ID=numt1964;name=numt1964
ptg000030l_1	blast	numt	7159602	7159793	88.29566486	+	.	ID=numt1965;name=numt1965
ptg000030l_1	blast	numt	7753392	7753634	99.588	+	.	ID=numt1966;name=numt1966
ptg000030l_1	blast	numt	8298616	8298889	87.956	+	.	ID=numt1967;name=numt1967
ptg000030l_1	blast	numt	8606166	8606288	86.179	+	.	ID=numt1968;name=numt1968
ptg000030l_1	blast	numt	8747978	8748844	91.19	-	.	ID=numt1969;name=numt1969
ptg000030l_1	blast	numt	9117083	9129799	91.71627734	+	.	ID=numt1970;name=numt1970
ptg000030l_1	blast	nupt	9212145	9212456	86.262	-	.	ID=nupt1971;name=nupt1971
ptg000030l_1	blast	numpt	9250343	9250969	88.28571676	+	.	ID=numpt1972;name=numpt1972
ptg000030l_1	blast	nupt	9367367	9367474	90.741	-	.	ID=nupt1973;name=nupt1973
ptg000030l_1	blast	nupt	10626453	10626825	90.96351549	+	.	ID=nupt1974;name=nupt1974
ptg000030l_1	blast	nupt	10699226	10699599	91.20393321	+	.	ID=nupt1975;name=nupt1975
ptg000030l_1	blast	numt	11558434	11558727	86.913	+	.	ID=numt1976;name=numt1976
ptg000030l_1	blast	nupt	12584010	12584325	88.34022981	+	.	ID=nupt1977;name=nupt1977
ptg000030l_1	blast	nupt	12734066	12734184	89.076	-	.	ID=nupt1978;name=nupt1978
ptg000030l_1	blast	numt	12823287	12823640	92.12875279	+	.	ID=numt1979;name=numt1979
ptg000030l_1	blast	numt	12879004	12879180	85.876	+	.	ID=numt1980;name=numt1980
ptg000030l_1	blast	numpt	12879667	12880177	86.11687952	+	.	ID=numpt1981;name=numpt1981
ptg000030l_1	blast	nupt	12895002	12897500	96.84280901	+	.	ID=nupt1982;name=nupt1982
ptg000030l_1	blast	numt	13257648	13257758	88.288	-	.	ID=numt1983;name=numt1983
ptg000030l_1	blast	numt	13270801	13271007	86.058	+	.	ID=numt1984;name=numt1984
ptg000030l_1	blast	nupt	14078646	14078756	87.387	+	.	ID=nupt1985;name=nupt1985
ptg000030l_1	blast	num/pt	14101314	14101417	90.97472197	+	.	ID=numpt1986;name=numpt1986
ptg000030l_1	blast	nupt	14240317	14240491	87.429	+	.	ID=nupt1987;name=nupt1987
ptg000030l_1	blast	numt	14250447	14250563	88.136	-	.	ID=numt1988;name=numt1988
ptg000030l_1	blast	nupt	14281442	14281667	88.30438938	+	.	ID=nupt1989;name=nupt1989
ptg000030l_1	blast	nupt	14343663	14344083	90.36318543	+	.	ID=nupt1990;name=nupt1990
ptg000030l_1	blast	numt	14568576	14568912	88.677145	+	.	ID=numt1991;name=numt1991
ptg000030l_1	blast	nupt	14609527	14609702	85	+	.	ID=nupt1992;name=nupt1992
ptg000030l_1	blast	nupt	14611697	14612002	86.275	+	.	ID=nupt1993;name=nupt1993
ptg000030l_1	blast	numt	14690981	14691174	86.224	+	.	ID=numt1994;name=numt1994
ptg000030l_1	blast	numt	15130713	15130976	86.85119527	+	.	ID=numt1995;name=numt1995
ptg000030l_1	blast	nupt	15160142	15160416	87.86104327	+	.	ID=nupt1996;name=nupt1996
ptg000030l_1	blast	nupt	15170021	15170350	87.75185135	+	.	ID=nupt1997;name=nupt1997
ptg000030l_1	blast	numt	15212758	15212885	86.719	+	.	ID=numt1998;name=numt1998
ptg000030l_1	blast	nupt	15222937	15223059	90.244	-	.	ID=nupt1999;name=nupt1999
ptg000030l_1	blast	num/pt	15288555	15288674	89.344	+	.	ID=numpt2000;name=numpt2000
[truncated: 1,874 more rows]
